# Supplementary material for: A Peptidisc-Based Survey of the Plasma Membrane Proteome of a Mammalian Cell
Source: Mol Cell Proteomics. 2023 Jun 7;22(8):100588. doi: 10.1016/j.mcpro.2023.100588 (PMC10416069; doi:10.1016/j.mcpro.2023.100588)
Supplement: Supplementary File 1 [file mmc2.xlsx]

## Sheet: Sup. File 1 summary
Supplementary File 1. Capture HeLa cell membrane proteome in DDM Extract, Starting Library, and Purified Library. File include:
Sheet "original_intensity" dataset downloaded from MaxQuant. The column name "DDM" represents "DDM Extract", "His_Elution" represents "Purified Library", and "His_raw" represents "Starting Library". The Purified Libary duplicates are named "His_Elution 1" and "His_Elution 2". In the manuscript, "His_Elution 2" (Purified Library) is used for the comparison with sample DDM Extract and Starting Libr…
Sheet "original_iBAQ" dataset downloaded from MaxQuant. The same dataset as in "original_intensity", but with "iBAQ" enabled in the MaxQuant.
Sheet "DDM_SL_PL": DDM Extract (DDM), Starting Library (SL), and Purified Library (PL) sample comprison with columns trimmed from the "original". Phobius prediction of the transmembrane segment (TMS) number and GO-term annotation are included in this sheet.
Sheets "DDM Extract," "Starting Library," and "Purified Library": three samples are seperated into individual sheet. Proteins with their "intensity" value being "0" are deleted from these sheets.
Sheet "Ref. CSL": reference dataset cell surface labeling (CSL). The original dataset was obtained from publication Li et al., 2019. See reference #47. Their "Supplementary Table S2_experimental group #1" in this reference study was used here for dataset benchmark and comparison. This dataset was annotated followed the same criteria described in this manuscirpt.
Sheet "Ref. CSC": reference dataset cell surface capture (CSC). The original dataset was obtained from publication Bausch-Fluck et al., 2015. See reference #51. Their "S1_file" in this reference study was used here for dataset benchmark and comparison. This dataset was annotated followed the same criteria described in this manuscirpt.
Sheet "Purified Library 1 2," "Purified Library 3," and "Purified Library 4": four biological replicates of HeLa Purified Library.

## Sheet: original_intensity
Protein IDs	Majority protein IDs	Peptide counts (all)	Peptide counts (razor+unique)	Peptide counts (unique)	Protein names	Gene names	Fasta headers	Number of proteins	Peptides	Razor + unique peptides	Unique peptides	Peptides DDM	Peptides His_Elution1	Peptides His_Elution2	Peptides His_Raw	Razor + unique peptides DDM	Razor + unique peptides His_Elution1	Razor + unique peptides His_Elution2	Razor + unique peptides His_Raw	Unique peptides DDM	Unique peptides His_Elution1	Unique peptides His_Elution2	Unique peptides His_Raw	Sequence coverage [%]	Unique + razor sequence coverage [%]	Unique sequence coverage [%]	Mol. weight [kDa]	Sequence length	Sequence lengths	Q-value	Score	Identification type DDM	Identification type His_Elution1	Identification type His_Elution2	Identification type His_Raw	Sequence coverage DDM [%]	Sequence coverage His_Elution1 [%]	Sequence coverage His_Elution2 [%]	Sequence coverage His_Raw [%]	Intensity DDM	Intensity His_Elution1	Intensity His_Elution2	Intensity His_Raw	LFQ intensity Bio_Elution	LFQ intensity DDM	LFQ intensity His_Elution1	LFQ intensity His_Elution2	LFQ intensity His_Raw	MS/MS count DDM
P1EPTD	P1EPTD	12	12	12			sp|P1EPTD|P1EPTD_Peptidisc protein OS=Mus musculus OX=10090 GN=P1ptd PE=1 SV=4	1	12	12	12	0	9	11	11	0	9	11	11	0	9	11	11	100	100	100	4.4741	37	37	0	150.45		By MS/MS	By MS/MS	By MS/MS	0	89.2	89.2	89.2	0	138080000000	208310000000	87337000000	13448000000	0	32947000000	48186000000	15623000000	0
CON__P00761;Q8NHM4	CON__P00761	11;1	11;1	11;1				2	11	11	11	1	4	3	5	1	4	3	5	1	4	3	5	71.9	71.9	71.9	24.409	231	231;247	0	276.95	By MS/MS	By MS/MS	By MS/MS	By MS/MS	8.7	25.1	16.5	35.5	9974000	3.8458e+09	6.0528e+09	4.2788e+09	3.0369e+09	0	4942500000	1.9066e+09	1.8968e+09	5
P40227;Q92526;J3KRI6	P40227	50;8;1	50;8;1	50;8;1	T-complex protein 1 subunit zeta	CCT6A	sp|P40227|TCPZ_HUMAN T-complex protein 1 subunit zeta OS=Homo sapiens OX=9606 GN=CCT6A PE=1 SV=3	3	50	50	50	1	39	44	39	1	39	44	39	1	39	44	39	82.3	82.3	82.3	58.024	531	531;530;128	0	323.31	By MS/MS	By MS/MS	By MS/MS	By MS/MS	4.7	58.9	81.7	69.9	1682500	14739000000	17982000000	6.8158e+09	76174000	0	1370600000	1.0097e+09	404440000	0
P49368;B4DUR8;E9PRC8;Q5SZX6;Q5SZW8;E9PQ35;E9PM09;Q5SZX9	P49368;B4DUR8	49;45;20;19;13;12;11;9	49;45;20;19;13;12;11;9	49;45;20;19;13;12;11;9	T-complex protein 1 subunit gamma	CCT3	sp|P49368|TCPG_HUMAN T-complex protein 1 subunit gamma OS=Homo sapiens OX=9606 GN=CCT3 PE=1 SV=4;tr|B4DUR8|B4DUR8_HUMAN T-complex protein 1 subunit gamma OS=Homo sapiens OX=9606 GN=CCT3 PE=1 SV=1	8	49	49	49	6	44	42	36	6	44	42	36	6	44	42	36	77.1	77.1	77.1	60.533	545	545;500;234;276;188;144;154;161	0	323.31	By MS/MS	By MS/MS	By MS/MS	By MS/MS	10.6	77.1	73.8	66.2	71027000	13770000000	17237000000	6.1351e+09	82908000	5134700	1.0334e+09	733490000	333590000	10
Q99832;F8WAM2;F8WBP8;A0A0D9SG95	Q99832	52;7;4;2	52;7;4;2	52;7;4;2	T-complex protein 1 subunit eta	CCT7	sp|Q99832|TCPH_HUMAN T-complex protein 1 subunit eta OS=Homo sapiens OX=9606 GN=CCT7 PE=1 SV=2	4	52	52	52	0	43	49	43	0	43	49	43	0	43	49	43	87.7	87.7	87.7	59.366	543	543;98;83;83	0	323.31		By MS/MS	By MS/MS	By MS/MS	0	85.8	87.3	86.2	0	11384000000	26500000000	7.7985e+09	93748000	0	1.0154e+09	1.518e+09	516580000	0
Q9H9G7;P78325;A0A2R8Y5L4;A0A0G2JNB2;Q86WV8;Q9HCK5	Q9H9G7;P78325;A0A2R8Y5L4;A0A0G2JNB2;Q86WV8	34;32;28;27;26;1	34;32;28;27;26;1	0;0;0;0;0;0	Protein argonaute-3;Disintegrin and metalloproteinase domain-containing protein 8	AGO3;ADAM8;TSC1	sp|Q9H9G7|AGO3_HUMAN Protein argonaute-3 OS=Homo sapiens OX=9606 GN=AGO3 PE=1 SV=2;sp|P78325|ADAM8_HUMAN Disintegrin and metalloproteinase domain-containing protein 8 OS=Homo sapiens OX=9606 GN=ADAM8 PE=1 SV=2;tr|A0A2R8Y5L4|A0A2R8Y5L4_HUMAN Epsilon-sarcogl	6	34	34	0	9	29	26	28	9	29	26	28	0	0	0	0	24.5	24.5	0	144.92	1312	1312;1277;615;522;779;861	0	323.31	By MS/MS	By MS/MS	By MS/MS	By MS/MS	8.7	21.4	21.4	21.3	1.8243e+09	8.2207e+09	4.1924e+09	13812000000	443940000	649110000	977950000	481640000	1428800000	29
P50990;H7C4C8;H7C2U0	P50990	59;26;13	59;26;13	59;26;13	T-complex protein 1 subunit theta	CCT8	sp|P50990|TCPQ_HUMAN T-complex protein 1 subunit theta OS=Homo sapiens OX=9606 GN=CCT8 PE=1 SV=4	3	59	59	59	8	54	51	47	8	54	51	47	8	54	51	47	88.7	88.7	88.7	59.62	548	548;323;107	0	323.31	By MS/MS	By MS/MS	By MS/MS	By MS/MS	18.2	85.6	78.6	79.7	793580000	13807000000	16673000000	6.831e+09	51076000	134110000	898080000	916190000	344040000	15
P17987;E7EQR6;E7ERF2;F5H282;F5GZ03;F5GZI8;F5GYL4;F5H7Y1	P17987;E7EQR6;E7ERF2;F5H282	44;32;30;27;15;6;4;3	44;32;30;27;15;6;4;3	35;32;21;27;15;3;3;0	T-complex protein 1 subunit alpha	TCP1	sp|P17987|TCPA_HUMAN T-complex protein 1 subunit alpha OS=Homo sapiens OX=9606 GN=TCP1 PE=1 SV=1;tr|E7EQR6|E7EQR6_HUMAN T-complex protein 1 subunit alpha OS=Homo sapiens OX=9606 GN=TCP1 PE=1 SV=1;tr|E7ERF2|E7ERF2_HUMAN CCT-alpha OS=Homo sapiens OX=9606 GN=	8	44	44	35	5	37	40	39	5	37	40	39	5	28	31	30	86.3	86.3	67.4	60.343	556	556;401;433;332;221;100;65;59	0	323.31	By MS/MS	By MS/MS	By MS/MS	By MS/MS	15.1	69.2	81.1	78.2	32882000	10679000000	15759000000	6.1121e+09	39476000	3149900	874940000	817900000	207800000	5
P48643;B7ZAR1;E9PCA1;E7ENZ3;D6RIZ7;H0Y914	P48643;B7ZAR1;E9PCA1;E7ENZ3	57;54;54;51;3;1	57;54;54;51;3;1	57;54;54;51;3;1	T-complex protein 1 subunit epsilon	CCT5	sp|P48643|TCPE_HUMAN T-complex protein 1 subunit epsilon OS=Homo sapiens OX=9606 GN=CCT5 PE=1 SV=1;tr|B7ZAR1|B7ZAR1_HUMAN CCT-epsilon OS=Homo sapiens OX=9606 GN=CCT5 PE=1 SV=1;tr|E9PCA1|E9PCA1_HUMAN CCT-epsilon OS=Homo sapiens OX=9606 GN=CCT5 PE=1 SV=1;tr|	6	57	57	57	5	44	51	49	5	44	51	49	5	44	51	49	87.1	87.1	87.1	59.67	541	541;503;520;486;44;62	0	323.31	By MS/MS	By MS/MS	By MS/MS	By MS/MS	14.4	80.2	81.5	80.4	103540000	12367000000	18583000000	8.3628e+09	37743000	8688400	766580000	794520000	343350000	9
P78371;F5GWF6;F8VQ14	P78371;F5GWF6;F8VQ14	55;47;41	55;47;41	55;47;41	T-complex protein 1 subunit beta	CCT2	sp|P78371|TCPB_HUMAN T-complex protein 1 subunit beta OS=Homo sapiens OX=9606 GN=CCT2 PE=1 SV=4;tr|F5GWF6|F5GWF6_HUMAN CCT-beta OS=Homo sapiens OX=9606 GN=CCT2 PE=1 SV=2;tr|F8VQ14|F8VQ14_HUMAN CCT-beta OS=Homo sapiens OX=9606 GN=CCT2 PE=1 SV=1	3	55	55	55	1	42	53	46	1	42	53	46	1	42	53	46	84.7	84.7	84.7	57.488	535	535;530;416	0	323.31	By MS/MS	By MS/MS	By MS/MS	By MS/MS	4.1	83	82.6	80.6	5429400	11934000000	31186000000	9149800000	26446000	581460	741320000	1.5919e+09	513580000	1
A0A7P0TA85;P35613;A0A7P0TB04;I3L192;A0A087WUV8;A0A2R8YDZ0	A0A7P0TA85;P35613;A0A7P0TB04;I3L192;A0A087WUV8	18;18;16;13;10;6	18;18;16;13;10;6	10;10;8;8;2;6	Basigin	BSG	tr|A0A7P0TA85|A0A7P0TA85_HUMAN Basigin OS=Homo sapiens OX=9606 GN=BSG PE=1 SV=1;sp|P35613|BASI_HUMAN Basigin OS=Homo sapiens OX=9606 GN=BSG PE=1 SV=2;tr|A0A7P0TB04|A0A7P0TB04_HUMAN Basigin OS=Homo sapiens OX=9606 GN=BSG PE=1 SV=1;tr|I3L192|I3L192_HUMAN Bas	6	18	18	10	6	10	12	15	6	10	12	15	3	4	7	8	64.3	64.3	33.1	28.991	266	266;973;266;160;189;103	0	323.31	By MS/MS	By MS/MS	By MS/MS	By MS/MS	29.3	49.6	58.3	58.3	178860000	4315900000	12543000000	6.8147e+09	2382700000	65779000	733910000	1429700000	752690000	12
P05023;M0R116;A0A2R8YEY8;A0A0A0MT26;P13637;B1AKY9;P50993;H0Y7C1;Q13733;Q5TC01;Q5TC02;Q5TC05;E9PRA5;P54707;A0A669K9X0;M0QXF2	P05023	74;23;23;23;23;20;20;18;12;9;7;5;5;5;3;3	74;23;23;23;23;20;20;18;12;9;7;5;5;5;3;3	70;19;19;19;19;16;16;15;9;9;7;5;5;2;3;2	Sodium/potassium-transporting ATPase subunit alpha-1	ATP1A1	sp|P05023|AT1A1_HUMAN Sodium/potassium-transporting ATPase subunit alpha-1 OS=Homo sapiens OX=9606 GN=ATP1A1 PE=1 SV=1	16	74	74	70	8	47	67	56	8	47	67	56	7	44	64	52	56.3	56.3	56.3	112.89	1023	1023;983;1010;1226;1013;1009;1020;714;1029;144;106;157;517;1039;219;251	0	323.31	By MS/MS	By MS/MS	By MS/MS	By MS/MS	11.7	46.7	56.1	53.2	457090000	9383500000	21810000000	11281000000	1.5988e+09	47517000	731020000	776950000	525400000	14
P50991	P50991	37	37	37	T-complex protein 1 subunit delta	CCT4	sp|P50991|TCPD_HUMAN T-complex protein 1 subunit delta OS=Homo sapiens OX=9606 GN=CCT4 PE=1 SV=4	1	37	37	37	4	34	36	31	4	34	36	31	4	34	36	31	74.6	74.6	74.6	57.924	539	539	0	323.31	By MS/MS	By MS/MS	By MS/MS	By MS/MS	13.9	73.5	73.8	71.2	51635000	11669000000	16033000000	5467700000	69704000	4961600	676170000	845370000	344450000	16
P53985;Q5T8R3;Q5T8R5	P53985;Q5T8R3;Q5T8R5	8;6;6	8;6;6	8;6;6	Monocarboxylate transporter 1	SLC16A1	sp|P53985|MOT1_HUMAN Monocarboxylate transporter 1 OS=Homo sapiens OX=9606 GN=SLC16A1 PE=1 SV=3;tr|Q5T8R3|Q5T8R3_HUMAN Monocarboxylate transporter 1 (Fragment) OS=Homo sapiens OX=9606 GN=SLC16A1 PE=1 SV=1;tr|Q5T8R5|Q5T8R5_HUMAN Monocarboxylate transporter	3	8	8	8	6	6	6	8	6	6	6	8	6	6	6	8	8.6	8.6	8.6	53.944	500	500;296;456	0	194.74	By MS/MS	By MS/MS	By MS/MS	By MS/MS	7.8	7.8	8.6	8.6	716570000	2.063e+09	2394500000	1.812e+09	1260400000	402330000	633610000	476060000	332980000	15
P02786;G3V0E5;H7C3V5;F8WBE5	P02786;G3V0E5	63;58;10;4	63;58;10;4	63;58;10;4	Transferrin receptor protein 1;Transferrin receptor protein 1, serum form	TFRC	sp|P02786|TFR1_HUMAN Transferrin receptor protein 1 OS=Homo sapiens OX=9606 GN=TFRC PE=1 SV=2;tr|G3V0E5|G3V0E5_HUMAN Transferrin receptor protein 1 OS=Homo sapiens OX=9606 GN=TFRC PE=1 SV=1	4	63	63	63	6	46	49	50	6	46	49	50	6	46	49	50	65	65	65	84.87	760	760;679;118;81	0	323.31	By MS/MS	By MS/MS	By MS/MS	By MS/MS	10	56.1	53	57	971840000	6.3309e+09	7.3747e+09	8.4411e+09	2.0441e+09	145140000	631350000	553690000	611180000	16
P04075;H3BQN4;H3BMQ8;H3BR68	P04075;H3BQN4	36;33;15;11	36;33;15;11	1;0;0;1	Fructose-bisphosphate aldolase A;Fructose-bisphosphate aldolase	ALDOA	sp|P04075|ALDOA_HUMAN Fructose-bisphosphate aldolase A OS=Homo sapiens OX=9606 GN=ALDOA PE=1 SV=2;tr|H3BQN4|H3BQN4_HUMAN Fructose-bisphosphate aldolase OS=Homo sapiens OX=9606 GN=ALDOA PE=1 SV=1	4	36	36	1	7	30	31	34	7	30	31	34	0	1	1	1	88.2	88.2	6	39.42	364	364;361;140;130	0	323.31	By MS/MS	By MS/MS	By MS/MS	By MS/MS	22.5	79.9	79.9	84.1	1.0534e+09	4357200000	3.7927e+09	32419000000	6198400	157800000	629490000	345490000	2702800000	25
Q15046;H3BVA8;J3KRL2;H3BPV7;H3BRC9	Q15046	42;13;7;5;2	42;13;7;5;2	42;13;7;5;2	Lysine--tRNA ligase	KARS	sp|Q15046|SYK_HUMAN Lysine--tRNA ligase OS=Homo sapiens OX=9606 GN=KARS1 PE=1 SV=3	5	42	42	42	6	36	38	37	6	36	38	37	6	36	38	37	70.2	70.2	70.2	68.047	597	597;256;387;104;76	0	323.31	By MS/MS	By MS/MS	By MS/MS	By MS/MS	14.2	49.6	69	56.8	181670000	3.8899e+09	4.2783e+09	4298700000	16454000	26155000	487040000	307140000	361230000	12
P08238;Q58FF7	P08238	57;19	57;19	32;8	Heat shock protein HSP 90-beta	HSP90AB1	sp|P08238|HS90B_HUMAN Heat shock protein HSP 90-beta OS=Homo sapiens OX=9606 GN=HSP90AB1 PE=1 SV=4	2	57	57	32	13	42	42	46	13	42	42	46	7	24	27	29	65.5	65.5	43.1	83.263	724	724;597	0	323.31	By MS/MS	By MS/MS	By MS/MS	By MS/MS	21.8	55.8	53.6	60.1	1218400000	4665200000	3.3142e+09	11399000000	297000000	238900000	477340000	252250000	740900000	50
P04406;E7EUT5	P04406;E7EUT5	35;24	35;24	34;23	Glyceraldehyde-3-phosphate dehydrogenase	GAPDH	sp|P04406|G3P_HUMAN Glyceraldehyde-3-phosphate dehydrogenase OS=Homo sapiens OX=9606 GN=GAPDH PE=1 SV=3;tr|E7EUT5|E7EUT5_HUMAN Glyceraldehyde-3-phosphate dehydrogenase OS=Homo sapiens OX=9606 GN=GAPDH PE=1 SV=1	2	35	35	34	3	26	33	30	3	26	33	30	3	25	32	29	89.3	89.3	89.3	36.053	335	335;1109	0	323.31	By MS/MS	By MS/MS	By MS/MS	By MS/MS	12.8	74.9	89.3	84.2	37074000	5.9331e+09	23653000000	20810000000	38069000	3521400	474500000	1.6855e+09	1.5361e+09	9
O43242;H0YGV8;F5H8K4	O43242	42;4;1	42;4;1	40;4;1	26S proteasome non-ATPase regulatory subunit 3	PSMD3	sp|O43242|PSMD3_HUMAN 26S proteasome non-ATPase regulatory subunit 3 OS=Homo sapiens OX=9606 GN=PSMD3 PE=1 SV=2	3	42	42	40	5	29	27	27	5	29	27	27	5	29	27	27	56.5	56.5	51.8	81.103	728	728;117;86	0	307.16	By MS/MS	By MS/MS	By MS/MS	By MS/MS	9.6	44.2	40.7	43.3	308060000	1.6769e+09	1096700000	1.0003e+09	143300000	164040000	472180000	185800000	205640000	10
P49327;A0A0U1RQF0;A0A0U1RRG3;A0A1B0GTR5;J3KTF0	P49327;A0A0U1RQF0	142;140;8;1;1	142;140;8;1;1	142;140;8;1;1	Fatty acid synthase;[Acyl-carrier-protein] S-acetyltransferase;[Acyl-carrier-protein] S-malonyltransferase;3-oxoacyl-[acyl-carrier-protein] synthase;3-oxoacyl-[acyl-carrier-protein] reductase;3-hydroxyacyl-[acyl-carrier-protein] dehydratase;Enoyl-[acyl-carrier-protein] reductase;Oleoyl-[acyl-carrier-protein] hydrolase	FASN	sp|P49327|FAS_HUMAN Fatty acid synthase OS=Homo sapiens OX=9606 GN=FASN PE=1 SV=3;tr|A0A0U1RQF0|A0A0U1RQF0_HUMAN 3-hydroxyacyl-[acyl-carrier-protein] dehydratase OS=Homo sapiens OX=9606 GN=FASN PE=1 SV=1	5	142	142	142	14	100	123	101	14	100	123	101	14	100	123	101	66.8	66.8	66.8	273.42	2511	2511;2509;150;18;78	0	323.31	By MS/MS	By MS/MS	By MS/MS	By MS/MS	8	51.4	63.8	49.5	346020000	9684700000	14871000000	6.661e+09	71338000	26578000	470390000	470490000	279620000	27
Q04941	Q04941	2	2	2	Proteolipid protein 2	PLP2	sp|Q04941|PLP2_HUMAN Proteolipid protein 2 OS=Homo sapiens OX=9606 GN=PLP2 PE=1 SV=1	1	2	2	2	1	2	2	2	1	2	2	2	1	2	2	2	18.4	18.4	18.4	16.691	152	152	0	99.22	By MS/MS	By MS/MS	By MS/MS	By MS/MS	8.6	18.4	18.4	18.4	1300700000	838090000	1423500000	1.5988e+09	442460000	0	461080000	1.0684e+09	221700000	5
P68371;A6NNZ2;CON__ENSEMBL:ENSBTAP00000025008;Q9H4B7	P68371	36;9;5;5	36;9;5;5	2;0;0;0	Tubulin beta-4B chain	TUBB4B	sp|P68371|TBB4B_HUMAN Tubulin beta-4B chain OS=Homo sapiens OX=9606 GN=TUBB4B PE=1 SV=1	4	36	36	2	2	26	33	30	2	26	33	30	0	2	2	2	78	78	3.6	49.83	445	445;444;536;451	0	323.31	By MS/MS	By MS/MS	By MS/MS	By MS/MS	8.8	67.6	77.3	71.7	25659000	3.3846e+09	12942000000	4703300000	260570000	3544500	453550000	1.0568e+09	515190000	11
F5GZS6;J3KPF3;A0A7P0Z4A0;A0A7P0TAN7;P08195;A0A7P0Z4P5;A0A7P0TAT7	F5GZS6;J3KPF3;A0A7P0Z4A0;A0A7P0TAN7;P08195;A0A7P0Z4P5;A0A7P0TAT7	43;43;42;42;42;41;22	43;43;42;42;42;41;22	0;0;0;0;0;0;0	4F2 cell-surface antigen heavy chain	SLC3A2	tr|F5GZS6|F5GZS6_HUMAN 4F2 cell-surface antigen heavy chain OS=Homo sapiens OX=9606 GN=SLC3A2 PE=1 SV=1;tr|J3KPF3|J3KPF3_HUMAN 4F2 cell-surface antigen heavy chain OS=Homo sapiens OX=9606 GN=SLC3A2 PE=1 SV=1;tr|A0A7P0Z4A0|A0A7P0Z4A0_HUMAN 4F2 cell-surface	7	43	43	0	6	30	30	29	6	30	30	29	0	0	0	0	75.1	75.1	0	64.872	599	599;631;616;623;630;953;304	0	323.31	By MS/MS	By MS/MS	By MS/MS	By MS/MS	14.2	51.4	59.8	59.6	104230000	4326700000	7.9538e+09	5277900000	1215800000	23472000	451360000	561840000	495310000	15
Q15008;C9J0E9;C9J7B7;H7C531	Q15008	22;9;7;2	22;9;7;2	22;9;7;2	26S proteasome non-ATPase regulatory subunit 6	PSMD6	sp|Q15008|PSMD6_HUMAN 26S proteasome non-ATPase regulatory subunit 6 OS=Homo sapiens OX=9606 GN=PSMD6 PE=1 SV=1	4	22	22	22	2	15	15	17	2	15	15	17	2	15	15	17	45	45	45	45.531	389	389;226;144;138	0	163.88	By MS/MS	By MS/MS	By MS/MS	By MS/MS	8.5	38.8	35	35.5	209130000	1302400000	616150000	889830000	100850000	75077000	396430000	95363000	123590000	7
P68363;F8VVB9;F8VQQ4;F8VS66;F8VRZ4;C9JDS9;F8VX09;F8VWV9;A0A7P0Z4A1;F8W0F6;F8VRK0	P68363	34;16;14;11;9;8;6;6;4;4;3	34;16;14;11;9;8;6;6;4;4;3	0;0;0;0;0;0;0;0;0;0;0	Tubulin alpha-1B chain	TUBA1B	sp|P68363|TBA1B_HUMAN Tubulin alpha-1B chain OS=Homo sapiens OX=9606 GN=TUBA1B PE=1 SV=1	11	34	34	0	6	23	30	29	6	23	30	29	0	0	0	0	84.9	84.9	0	50.151	451	451;246;219;130;112;156;75;81;188;231;49	0	323.31	By MS/MS	By MS/MS	By MS/MS	By MS/MS	25.9	56.1	78.3	71.2	211640000	4.1642e+09	10627000000	6.9349e+09	291960000	38993000	394770000	749800000	443980000	21
Q13200;H7C1H2;C9JPC0;H7C2Q3;F8WBS8	Q13200	57;13;12;7;3	57;13;12;7;3	57;13;12;7;3	26S proteasome non-ATPase regulatory subunit 2	PSMD2	sp|Q13200|PSMD2_HUMAN 26S proteasome non-ATPase regulatory subunit 2 OS=Homo sapiens OX=9606 GN=PSMD2 PE=1 SV=3	5	57	57	57	8	42	38	38	8	42	38	38	8	42	38	38	70.7	70.7	70.7	100.2	908	908;203;217;778;59	0	323.31	By MS/MS	By MS/MS	By MS/MS	By MS/MS	9.6	52.3	58.6	51.8	301770000	2888700000	2407400000	2153700000	423510000	62296000	393850000	224960000	201490000	17
Q01650;A0A0C4DGL4;H0YJ95;G3V4Z6;Q9UM01	Q01650	11;2;1;1;1	11;2;1;1;1	10;1;0;0;0	Large neutral amino acids transporter small subunit 1	SLC7A5	sp|Q01650|LAT1_HUMAN Large neutral amino acids transporter small subunit 1 OS=Homo sapiens OX=9606 GN=SLC7A5 PE=1 SV=2	5	11	11	10	4	6	6	6	4	6	6	6	4	5	5	5	23.7	23.7	22.3	55.01	507	507;721;168;245;511	0	174.28	By MS/MS	By MS/MS	By MS/MS	By MS/MS	6.7	10.1	9.9	10.1	768590000	1321900000	823860000	1.5776e+09	878520000	329970000	378740000	198590000	352310000	7
P68104;Q5VTE0;A0A7I2V5N4;A0A7I2V659;A0A087WVQ9;A0A7I2V3H3;A0A087WV01;Q5JR01;A6PW80	P68104;Q5VTE0;A0A7I2V5N4;A0A7I2V659;A0A087WVQ9;A0A7I2V3H3;A0A087WV01	21;20;19;19;19;18;16;7;6	21;20;19;19;19;18;16;7;6	11;10;10;11;11;9;8;2;2	Elongation factor 1-alpha 1;Putative elongation factor 1-alpha-like 3;Elongation factor 1-alpha	EEF1A1;EEF1A1P5	sp|P68104|EF1A1_HUMAN Elongation factor 1-alpha 1 OS=Homo sapiens OX=9606 GN=EEF1A1 PE=1 SV=1;sp|Q5VTE0|EF1A3_HUMAN Putative elongation factor 1-alpha-like 3 OS=Homo sapiens OX=9606 GN=EEF1A1P5 PE=5 SV=1;tr|A0A7I2V5N4|A0A7I2V5N4_HUMAN Elongation factor 1-a	9	21	21	11	5	17	17	16	5	17	17	16	4	9	7	7	67.1	67.1	44.4	50.14	462	462;462;433;459;459;376;426;145;106	0	141.52	By MS/MS	By MS/MS	By MS/MS	By MS/MS	23.4	48.7	49.8	45.2	77717000	2649900000	2292300000	4.051e+09	61157000	47881000	367300000	339730000	527070000	16
A0A7I2V2T3;P12268;E7ETK5;A0A7I2V5N6	A0A7I2V2T3;P12268;E7ETK5	46;45;41;1	46;45;41;1	3;2;2;0	Inosine-5-monophosphate dehydrogenase 2	IMPDH2	tr|A0A7I2V2T3|A0A7I2V2T3_HUMAN Inosine-5-monophosphate dehydrogenase OS=Homo sapiens OX=9606 GN=IMPDH2 PE=1 SV=1;sp|P12268|IMDH2_HUMAN Inosine-5-monophosphate dehydrogenase 2 OS=Homo sapiens OX=9606 GN=IMPDH2 PE=1 SV=2;tr|E7ETK5|E7ETK5_HUMAN Inosine-5-m	4	46	46	3	8	42	39	41	8	42	39	41	0	1	1	3	76.6	76.6	6.7	56.842	522	522;514;489;123	0	323.31	By MS/MS	By MS/MS	By MS/MS	By MS/MS	10.9	60.7	74.7	60.3	68035000	6.2108e+09	5561800000	6.8459e+09	15642000	5509000	362270000	253970000	308770000	23
P11279	P11279	14	14	14	Lysosome-associated membrane glycoprotein 1	LAMP1	sp|P11279|LAMP1_HUMAN Lysosome-associated membrane glycoprotein 1 OS=Homo sapiens OX=9606 GN=LAMP1 PE=1 SV=3	1	14	14	14	0	6	10	7	0	6	10	7	0	6	10	7	29.7	29.7	29.7	44.882	417	417	0	170.94		By MS/MS	By MS/MS	By MS/MS	0	13.2	23.5	17.7	0	883900000	3.681e+09	1.9353e+09	2.0475e+09	0	324580000	846760000	346290000	0
Q32Q12;J3KPD9;P22392;E7ERL0;O60361;E5RHP0;E9PJP3;C9K028	Q32Q12;J3KPD9;P22392;E7ERL0	18;13;13;9;7;6;6;2	18;13;13;9;7;6;6;2	9;4;9;0;5;0;4;0	Nucleoside diphosphate kinase;Nucleoside diphosphate kinase B	NME1-NME2;NME2;NME1	tr|Q32Q12|Q32Q12_HUMAN Nucleoside diphosphate kinase OS=Homo sapiens OX=9606 GN=NME1-NME2 PE=1 SV=1;tr|J3KPD9|J3KPD9_HUMAN NME1-NME2 readthrough OS=Homo sapiens OX=9606 GN=NME1-NME2 PE=1 SV=1;sp|P22392|NDKB_HUMAN Nucleoside diphosphate kinase B OS=Homo sap	8	18	18	9	0	14	18	14	0	14	18	14	0	7	9	8	75.7	75.7	27.7	32.642	292	292;197;152;139;575;82;235;60	0	90.985		By MS/MS	By MS/MS	By MS/MS	0	72.3	75.7	65.8	0	1385800000	4709100000	1.7107e+09	0	0	312960000	683100000	261430000	0
P54709;C9JA36;C9JXZ1;H7C547;F8WBY4;C9J6S2;H7C4L9	P54709	20;7;5;4;4;4;1	20;7;5;4;4;4;1	20;7;5;4;4;4;1	Sodium/potassium-transporting ATPase subunit beta-3	ATP1B3	sp|P54709|AT1B3_HUMAN Sodium/potassium-transporting ATPase subunit beta-3 OS=Homo sapiens OX=9606 GN=ATP1B3 PE=1 SV=1	7	20	20	20	3	10	13	9	3	10	13	9	3	10	13	9	67.7	67.7	67.7	31.512	279	279;432;119;43;44;89;27	0	187.14	By MS/MS	By MS/MS	By MS/MS	By MS/MS	20.8	38.7	56.6	52	66696000	1.6112e+09	3.4894e+09	1.6453e+09	605730000	42946000	310990000	391500000	208080000	8
Q14566	Q14566	38	38	38	DNA replication licensing factor MCM6	MCM6	sp|Q14566|MCM6_HUMAN DNA replication licensing factor MCM6 OS=Homo sapiens OX=9606 GN=MCM6 PE=1 SV=1	1	38	38	38	2	31	36	31	2	31	36	31	2	31	36	31	53	53	53	92.888	821	821	0	244.65	By MS/MS	By MS/MS	By MS/MS	By MS/MS	3.4	36.3	52.1	44.7	161340000	2356900000	1.5774e+09	827570000	1534500	7242800	305390000	115790000	59648000	2
E9PK01;P29692;A0A087X1X7;E9PRY8;E9PPR1;E9PQ49;E9PI39;E9PL12;E9PMW7;E9PIZ1;E9PK06;E9PK72;H0YE58;E9PQC9	E9PK01;P29692;A0A087X1X7;E9PRY8;E9PPR1;E9PQ49;E9PI39;E9PL12;E9PMW7;E9PIZ1	13;13;12;12;10;10;10;10;9;8;6;5;3;2	13;13;12;12;10;10;10;10;9;8;6;5;3;2	0;0;0;0;0;0;0;0;0;0;0;0;0;0	Elongation factor 1-delta	EEF1D	tr|E9PK01|E9PK01_HUMAN Elongation factor 1-delta (Fragment) OS=Homo sapiens OX=9606 GN=EEF1D PE=1 SV=1;sp|P29692|EF1D_HUMAN Elongation factor 1-delta OS=Homo sapiens OX=9606 GN=EEF1D PE=1 SV=5;tr|A0A087X1X7|A0A087X1X7_HUMAN Elongation factor 1-delta OS=Hom	14	13	13	0	1	13	10	12	1	13	10	12	0	0	0	0	58.6	58.6	0	28.821	261	261;281;631;697;166;198;204;630;130;137;309;63;119;36	0	188.77	By MS/MS	By MS/MS	By MS/MS	By MS/MS	9.2	58.6	51.7	55.6	114000000	1432600000	430150000	1.4575e+09	0	20818000	304110000	61790000	223100000	3
Q99460;A0A7I2V523;A0A7P0MW50;A0A7I2YQY1;A0A7I2V262;A0A7I2V5C8;A0A7I2V641;A0A7I2V2K8;A0A7I2V479;A0A7I2V4X0;A0A7I2YQI9	Q99460;A0A7I2V523;A0A7P0MW50;A0A7I2YQY1;A0A7I2V262;A0A7I2V5C8;A0A7I2V641;A0A7I2V2K8;A0A7I2V479;A0A7I2V4X0;A0A7I2YQI9	50;48;46;46;46;46;44;44;43;38;36	50;48;46;46;46;46;44;44;43;38;36	4;4;4;2;2;2;4;2;3;2;2	26S proteasome non-ATPase regulatory subunit 1	PSMD1	sp|Q99460|PSMD1_HUMAN 26S proteasome non-ATPase regulatory subunit 1 OS=Homo sapiens OX=9606 GN=PSMD1 PE=1 SV=2;tr|A0A7I2V523|A0A7I2V523_HUMAN 26S proteasome non-ATPase regulatory subunit 1 OS=Homo sapiens OX=9606 GN=PSMD1 PE=1 SV=1;tr|A0A7P0MW50|A0A7P0MW5	11	50	50	4	13	38	31	29	13	38	31	29	2	3	2	2	63.4	63.4	8.1	105.84	953	953;924;893;909;909;923;817;892;893;806;710	0	323.31	By MS/MS	By MS/MS	By MS/MS	By MS/MS	17.4	48.2	48.2	39.3	767580000	3.0664e+09	1.9552e+09	2666100000	408200000	124380000	299030000	160090000	197200000	27
P26641	P26641	21	21	21	Elongation factor 1-gamma	EEF1G	sp|P26641|EF1G_HUMAN Elongation factor 1-gamma OS=Homo sapiens OX=9606 GN=EEF1G PE=1 SV=3	1	21	21	21	4	17	14	17	4	17	14	17	4	17	14	17	58.1	58.1	58.1	50.118	437	437	0	161.4	By MS/MS	By MS/MS	By MS/MS	By MS/MS	11.4	39.6	39.4	49.7	1169200000	1.7926e+09	371790000	1.5173e+09	11796000	355100000	287070000	70168000	249940000	33
P16070;H0YD13;H0Y2P0;H0YE40;H0YDW7;H0YCV9;H0Y5E4;H0YDX6;J3KN83;E9PKC6;Q86UZ1;H0YD17;H0YD90;H0YEV3;H0YEU1	P16070;H0YD13;H0Y2P0;H0YE40	17;16;16;11;6;6;6;5;5;4;3;3;1;1;1	17;16;16;11;6;6;6;5;5;4;3;3;1;1;1	16;16;15;11;5;5;5;4;5;4;3;2;0;0;0	CD44 antigen	CD44	sp|P16070|CD44_HUMAN CD44 antigen OS=Homo sapiens OX=9606 GN=CD44 PE=1 SV=3;tr|H0YD13|H0YD13_HUMAN CD44 antigen OS=Homo sapiens OX=9606 GN=CD44 PE=1 SV=2;tr|H0Y2P0|H0Y2P0_HUMAN CD44 antigen (Fragment) OS=Homo sapiens OX=9606 GN=CD44 PE=1 SV=1;tr|H0YE40|H0Y	15	17	17	16	3	13	15	12	3	13	15	12	2	12	14	11	18.5	18.5	15.2	81.537	742	742;206;287;82;240;277;294;183;232;78;80;229;195;243;268	0	160.27	By MS/MS	By MS/MS	By MS/MS	By MS/MS	8.6	16.6	17.4	15.5	600380000	1356900000	2.9336e+09	2455900000	667480000	242430000	280030000	327080000	268200000	18
A0A7I2V2F9;E7EUI6;H7C4K3;P05556;A0A7I2V348;C9JPK5;A0A7I2V5Z8;A0A7I2V5T3;E7EQW5;Q5T3E6;E9PLR6;Q5T3E5;E9PQJ2;H7C4N8;C9JNE0	A0A7I2V2F9;E7EUI6;H7C4K3;P05556;A0A7I2V348;C9JPK5;A0A7I2V5Z8;A0A7I2V5T3	43;43;43;43;41;41;23;23;13;11;11;8;8;8;1	43;43;43;43;41;41;23;23;13;11;11;8;8;8;1	43;43;43;43;41;41;23;23;13;11;11;8;8;8;1	Integrin beta;Integrin beta-1	ITGB1	tr|A0A7I2V2F9|A0A7I2V2F9_HUMAN Integrin beta OS=Homo sapiens OX=9606 GN=ITGB1 PE=1 SV=1;tr|E7EUI6|E7EUI6_HUMAN Integrin beta OS=Homo sapiens OX=9606 GN=ITGB1 PE=1 SV=2;tr|H7C4K3|H7C4K3_HUMAN Integrin beta OS=Homo sapiens OX=9606 GN=ITGB1 PE=1 SV=2;sp|P0555	15	43	43	43	5	34	33	36	5	34	33	36	5	34	33	36	51.8	51.8	51.8	87.925	794	794;801;1020;1061;793;809;379;380;163;136;143;89;104;108;14	0	323.31	By MS/MS	By MS/MS	By MS/MS	By MS/MS	8.4	41.9	44.3	46.3	309880000	2.9927e+09	4.2539e+09	4417500000	560940000	40981000	279000000	235060000	223650000	18
P07814;V9GYZ6;V9GZ76	P07814;V9GYZ6	106;67;5	106;67;5	106;67;5	Bifunctional glutamate/proline--tRNA ligase;Glutamate--tRNA ligase;Proline--tRNA ligase	EPRS	sp|P07814|SYEP_HUMAN Bifunctional glutamate/proline--tRNA ligase OS=Homo sapiens OX=9606 GN=EPRS1 PE=1 SV=5;tr|V9GYZ6|V9GYZ6_HUMAN Glutamyl-tRNA synthetase (Fragment) OS=Homo sapiens OX=9606 GN=EPRS1 PE=1 SV=1	3	106	106	106	26	78	82	90	26	78	82	90	26	78	82	90	70.8	70.8	70.8	170.59	1512	1512;968;194	0	323.31	By MS/MS	By MS/MS	By MS/MS	By MS/MS	20.5	55.6	59.1	61.1	1.5514e+09	3.6886e+09	5527400000	8813500000	41661000	246320000	269480000	248260000	458230000	51
P04899;F8WE78	P04899	35;2	35;2	17;1	Guanine nucleotide-binding protein G(i) subunit alpha-2	GNAI2	sp|P04899|GNAI2_HUMAN Guanine nucleotide-binding protein G(i) subunit alpha-2 OS=Homo sapiens OX=9606 GN=GNAI2 PE=1 SV=3	2	35	35	17	1	21	31	24	1	21	31	24	1	12	15	15	77.5	77.5	47.9	40.45	355	355;142	0	323.31	By MS/MS	By MS/MS	By MS/MS	By MS/MS	3.7	69.6	77.5	69.3	0	1075400000	4.0966e+09	2697900000	1407600000	0	268040000	565230000	358970000	1
P27105;F8VSL7	P27105	21;7	21;7	21;7	Erythrocyte band 7 integral membrane protein	STOM	sp|P27105|STOM_HUMAN Stomatin OS=Homo sapiens OX=9606 GN=STOM PE=1 SV=3	2	21	21	21	0	17	20	18	0	17	20	18	0	17	20	18	70.5	70.5	70.5	31.73	288	288;168	0	323.31		By MS/MS	By MS/MS	By MS/MS	0	66	70.5	61.5	0	2.0561e+09	6.5136e+09	4527900000	1080400000	0	257960000	519010000	491180000	0
A0A7I2V5R9;J3QKX1;G3V5N7;K7EJ99;A0A6Q8PGW5;C9JFC9;J3KNG4;G3V3K9;A0A7I2V414;A0A7I2V3Y3;G3V5F3;A0A7I2V4B9;G3V4I1	A0A7I2V5R9;J3QKX1;G3V5N7	27;18;18;13;13;7;2;1;1;1;1;1;1	27;18;18;13;13;7;2;1;1;1;1;1;1	0;0;0;0;0;0;0;0;0;0;0;0;0		HSD11B1L;FOS	tr|A0A7I2V5R9|A0A7I2V5R9_HUMAN Sec1 family domain-containing protein 1 OS=Homo sapiens OX=9606 GN=SCFD1 PE=1 SV=1;tr|J3QKX1|J3QKX1_HUMAN Hydroxysteroid 11-beta-dehydrogenase 1-like protein OS=Homo sapiens OX=9606 GN=HSD11B1L PE=4 SV=1;tr|G3V5N7|G3V5N7_HUMA	13	27	27	0	2	13	19	13	2	13	19	13	0	0	0	0	24.3	24.3	0	127.08	1230	1230;535;626;420;1217;500;163;48;105;108;121;241;417	0	252.51	By MS/MS	By MS/MS	By MS/MS	By MS/MS	3.6	11.8	19.3	13	1.0054e+09	743170000	2701300000	1379800000	672140000	393580000	256470000	403730000	259870000	4
P49736;H0Y8E6;F8WDM3;C9J013;C9JZ21;H7C4N9	P49736;H0Y8E6	49;42;4;3;3;1	49;42;4;3;3;1	49;42;4;3;3;1	DNA replication licensing factor MCM2	MCM2	sp|P49736|MCM2_HUMAN DNA replication licensing factor MCM2 OS=Homo sapiens OX=9606 GN=MCM2 PE=1 SV=4;tr|H0Y8E6|H0Y8E6_HUMAN DNA replication licensing factor MCM2 (Fragment) OS=Homo sapiens OX=9606 GN=MCM2 PE=1 SV=1	6	49	49	49	8	38	38	33	8	38	38	33	8	38	38	33	63.8	63.8	63.8	101.89	904	904;836;146;103;128;91	0	323.31	By MS/MS	By MS/MS	By MS/MS	By MS/MS	18.5	54.2	51.8	48.2	345030000	2334500000	2410800000	1121500000	0	70952000	255670000	174010000	81242000	35
P62191;G3V4X1	P62191	34;3	34;3	34;3	26S protease regulatory subunit 4	PSMC1	sp|P62191|PRS4_HUMAN 26S proteasome regulatory subunit 4 OS=Homo sapiens OX=9606 GN=PSMC1 PE=1 SV=1	2	34	34	34	5	29	25	24	5	29	25	24	5	29	25	24	66.1	66.1	66.1	49.184	440	440;84	0	305.01	By MS/MS	By MS/MS	By MS/MS	By MS/MS	19.5	60.9	55.2	50.9	143950000	1.6539e+09	987760000	2.122e+09	230740000	31175000	252150000	101460000	206720000	9
A0A3B3IU45;P33991;A0A3B3IT92;A0A3B3IS57;A0A3B3ITP6;E5RG31;A0A3B3IRR8;A0A3B3ISC1;E5RFR3;A0A494C100;Q9UJA3	A0A3B3IU45;P33991;A0A3B3IT92;A0A3B3IS57;A0A3B3ITP6;E5RG31	44;44;43;36;34;33;9;1;1;1;1	44;44;43;36;34;33;9;1;1;1;1	44;44;43;36;34;33;9;1;1;1;1	DNA replication licensing factor MCM4	MCM4	tr|A0A3B3IU45|A0A3B3IU45_HUMAN DNA replication licensing factor MCM4 OS=Homo sapiens OX=9606 GN=MCM4 PE=1 SV=1;sp|P33991|MCM4_HUMAN DNA replication licensing factor MCM4 OS=Homo sapiens OX=9606 GN=MCM4 PE=1 SV=5;tr|A0A3B3IT92|A0A3B3IT92_HUMAN DNA replicati	11	44	44	44	2	41	37	36	2	41	37	36	2	41	37	36	66.4	66.4	66.4	91.19	813	813;863;904;749;742;582;191;107;140;1009;840	0	232.13	By MS/MS	By MS/MS	By MS/MS	By MS/MS	4.6	59.9	60.8	62.7	64289000	2478800000	2730700000	1.4688e+09	5166100	3756200	248800000	186540000	99870000	12
P55072;A0A7P0TAW3;A0A7I2V540;C9JUP7;A0A7P0T8A3;A0A7P0TAQ1;A0A7P0Z4C6;A0A7I2V2Y2;A0A7I2V5G8;A0A7P0TAY0;A0A7P0TBK7;A0A7P0Z4D1;A0A7P0T946;A0A7P0T971;A0A7P0T9X5;A0A7I2YQJ0;A0A7P0T8D6;A0A7P0T8Q4	P55072;A0A7P0TAW3;A0A7I2V540;C9JUP7;A0A7P0T8A3;A0A7P0TAQ1;A0A7P0Z4C6;A0A7I2V2Y2	63;62;60;60;56;53;51;32;25;16;4;4;3;3;2;2;1;1	63;62;60;60;56;53;51;32;25;16;4;4;3;3;2;2;1;1	8;8;8;8;4;2;0;0;0;0;0;0;0;0;0;0;0;0	Transitional endoplasmic reticulum ATPase	VCP	sp|P55072|TERA_HUMAN Transitional endoplasmic reticulum ATPase OS=Homo sapiens OX=9606 GN=VCP PE=1 SV=4;tr|A0A7P0TAW3|A0A7P0TAW3_HUMAN 15S Mg(2+)-ATPase p97 subunit OS=Homo sapiens OX=9606 GN=VCP PE=1 SV=1;tr|A0A7I2V540|A0A7I2V540_HUMAN 15S Mg(2+)-ATPase p	18	63	63	8	14	49	46	51	14	49	46	51	4	8	5	8	79	79	6.9	89.321	806	806;772;804;761;760;733;694;458;334;237;107;102;77;55;110;43;50;77	0	323.31	By MS/MS	By MS/MS	By MS/MS	By MS/MS	23.9	62.5	65.1	67.2	666280000	3.8893e+09	3.6181e+09	5.9476e+09	6672000	90515000	247070000	157550000	266030000	46
P35998;C9JX88;C9JLS9	P35998;C9JX88	39;39;15	39;39;15	39;39;15	26S protease regulatory subunit 7	PSMC2	sp|P35998|PRS7_HUMAN 26S proteasome regulatory subunit 7 OS=Homo sapiens OX=9606 GN=PSMC2 PE=1 SV=3;tr|C9JX88|C9JX88_HUMAN 26S proteasome AAA-ATPase subunit RPT1 OS=Homo sapiens OX=9606 GN=PSMC2 PE=1 SV=1	3	39	39	39	5	31	30	30	5	31	30	30	5	31	30	30	75.8	75.8	75.8	48.633	433	433;430;130	0	281.7	By MS/MS	By MS/MS	By MS/MS	By MS/MS	18.9	69.1	72.5	71.8	383670000	2674700000	1402000000	1.8786e+09	180260000	88485000	245660000	89127000	140970000	15
Q9NV66;A0A087WWV6;A0A087WUV9;Q6NUM6	Q9NV66	54;3;3;3	54;3;3;3	43;3;3;3	S-adenosyl-L-methionine-dependent tRNA 4-demethylwyosine synthase	TYW1	sp|Q9NV66|TYW1_HUMAN S-adenosyl-L-methionine-dependent tRNA 4-demethylwyosine synthase TYW1 OS=Homo sapiens OX=9606 GN=TYW1 PE=2 SV=2	4	54	54	43	2	41	43	44	2	41	43	44	1	30	35	34	32.9	32.9	27.6	166.71	1484	1484;471;1276;668	0	308.89	By MS/MS	By MS/MS	By MS/MS	By MS/MS	2.3	25.5	30.3	27.5	71605000	1.8911e+09	7.699e+09	3.4552e+09	31865000	9453600	241090000	270560000	333430000	8
P63218;A0A804HLA8	P63218	7;3	7;3	7;3	Guanine nucleotide-binding protein G(I)/G(S)/G(O) subunit gamma-5	GNG5	sp|P63218|GBG5_HUMAN Guanine nucleotide-binding protein G(I)/G(S)/G(O) subunit gamma-5 OS=Homo sapiens OX=9606 GN=GNG5 PE=1 SV=3	2	7	7	7	0	6	7	4	0	6	7	4	0	6	7	4	82.4	82.4	82.4	7.3184	68	68;68	0	35.779		By MS/MS	By MS/MS	By MS/MS	0	82.4	82.4	42.6	0	877790000	1.5924e+09	260410000	386920000	0	238700000	410780000	98599000	0
P07437;Q5JP53;Q5ST81	P07437;Q5JP53;Q5ST81	34;34;30	7;7;3	6;6;3	Tubulin beta chain	TUBB	sp|P07437|TBB5_HUMAN Tubulin beta chain OS=Homo sapiens OX=9606 GN=TUBB PE=1 SV=2;tr|Q5JP53|Q5JP53_HUMAN Tubulin beta chain OS=Homo sapiens OX=9606 GN=TUBB PE=1 SV=1;tr|Q5ST81|Q5ST81_HUMAN Tubulin beta chain OS=Homo sapiens OX=9606 GN=TUBB PE=1 SV=1	3	34	7	6	1	25	32	29	0	7	7	7	0	6	6	6	73.9	20.5	17.1	49.67	444	444;793;372	0	79.548	By matching	By MS/MS	By MS/MS	By MS/MS	2.7	63.7	73.2	67.6	0	1.067e+09	3.5515e+09	1.9619e+09	71010000	0	237750000	505630000	319000000	0
A0A087X2I1;P62333;H0YJC0;H0YJS8;H0YJT1;H0YJE9;H0YJX2;H0YJD2;H0YJY8	A0A087X2I1;P62333;H0YJC0	31;31;20;12;9;8;5;2;2	31;31;20;12;9;8;5;2;2	31;31;20;12;9;8;5;2;2	26S protease regulatory subunit 10B	PSMC6	tr|A0A087X2I1|A0A087X2I1_HUMAN 26S proteasome regulatory subunit 10B OS=Homo sapiens OX=9606 GN=PSMC6 PE=1 SV=1;sp|P62333|PRS10_HUMAN 26S proteasome regulatory subunit 10B OS=Homo sapiens OX=9606 GN=PSMC6 PE=1 SV=1;tr|H0YJC0|H0YJC0_HUMAN 26S proteasome reg	9	31	31	31	3	26	25	23	3	26	25	23	3	26	25	23	77.4	77.4	77.4	45.796	403	403;389;262;194;97;70;67;33;36	0	176.78	By MS/MS	By MS/MS	By MS/MS	By MS/MS	9.2	69	68	63.3	29711000	1.5409e+09	1.5588e+09	1.8724e+09	62149000	4393900	232050000	96785000	118970000	8
O00592	O00592	15	15	15	Podocalyxin	PODXL	sp|O00592|PODXL_HUMAN Podocalyxin OS=Homo sapiens OX=9606 GN=PODXL PE=1 SV=2	1	15	15	15	3	11	11	12	3	11	11	12	3	11	11	12	23.8	23.8	23.8	58.635	558	558	0	225.1	By MS/MS	By MS/MS	By MS/MS	By MS/MS	13.3	23.1	23.8	23.8	44598000	1442500000	869010000	2203100000	308280000	32533000	230330000	125640000	409630000	9
P47897;A0A1B0GVU9;C9J165;A0A0U1RQT0;A0A0U1RQM8;A0A0U1RQU2;A0A0U1RQE9;A0A0U1RQX5;A0A0U1RRI9;A0A0U1RQL2;A0A0U1RRC8;F2Z2V6;A0A0U1RQC3	P47897;A0A1B0GVU9	47;41;20;20;13;12;12;10;10;8;7;6;3	47;41;20;20;13;12;12;10;10;8;7;6;3	13;7;11;13;13;12;11;0;9;7;0;6;3	Glutamine--tRNA ligase	QARS	sp|P47897|SYQ_HUMAN Glutamine--tRNA ligase OS=Homo sapiens OX=9606 GN=QARS1 PE=1 SV=1;tr|A0A1B0GVU9|A0A1B0GVU9_HUMAN Glutaminyl-tRNA synthetase (Fragment) OS=Homo sapiens OX=9606 GN=QARS1 PE=1 SV=1	13	47	47	13	4	28	38	40	4	28	38	40	0	6	10	11	38.7	38.7	12	136.87	1231	1231;736;339;342;173;174;187;134;182;191;91;100;67	0	323.31	By MS/MS	By MS/MS	By MS/MS	By MS/MS	4.6	25.3	33.7	36.5	399100000	1314100000	2.1304e+09	3.0564e+09	7069300	36232000	225830000	110210000	276260000	6
P62195;J3QQM1;J3QSA9;J3QSE0;J3KTQ9	P62195;J3QQM1;J3QSA9	32;20;19;12;2	32;20;19;12;2	14;5;1;2;2	26S protease regulatory subunit 8	PSMC5	sp|P62195|PRS8_HUMAN 26S proteasome regulatory subunit 8 OS=Homo sapiens OX=9606 GN=PSMC5 PE=1 SV=1;tr|J3QQM1|J3QQM1_HUMAN 26S proteasome regulatory subunit 8 (Fragment) OS=Homo sapiens OX=9606 GN=PSMC5 PE=1 SV=1;tr|J3QSA9|J3QSA9_HUMAN 26S proteasome regul	5	32	32	14	3	30	26	27	3	30	26	27	2	13	12	14	76.6	76.6	34.5	45.626	406	406;263;257;169;52	0	323.31	By MS/MS	By MS/MS	By MS/MS	By MS/MS	9.6	76.6	74.9	74.9	51721000	2592800000	2.1345e+09	1.9098e+09	168930000	6580600	218580000	182220000	164390000	7
P22234;E9PBS1	P22234;E9PBS1	29;28	29;28	10;10	Multifunctional protein ADE2;Phosphoribosylaminoimidazole-succinocarboxamide synthase;Phosphoribosylaminoimidazole carboxylase	PAICS	sp|P22234|PUR6_HUMAN Multifunctional protein ADE2 OS=Homo sapiens OX=9606 GN=PAICS PE=1 SV=3;tr|E9PBS1|E9PBS1_HUMAN AIR carboxylase (Fragment) OS=Homo sapiens OX=9606 GN=PAICS PE=1 SV=1	2	29	29	10	3	23	17	23	3	23	17	23	1	7	5	9	66.1	66.1	18.4	47.079	425	425;656	0	224.97	By MS/MS	By MS/MS	By MS/MS	By MS/MS	6.1	50.6	48.9	49.2	73325000	1334300000	808000000	2.0136e+09	43726000	15835000	215160000	72759000	199730000	5
M0R0F0;P46782;M0R0R2;M0QZN2	M0R0F0;P46782;M0R0R2;M0QZN2	15;15;13;10	15;15;13;10	15;15;13;10	40S ribosomal protein S5;40S ribosomal protein S5, N-terminally processed	RPS5	tr|M0R0F0|M0R0F0_HUMAN 40S ribosomal protein S5 (Fragment) OS=Homo sapiens OX=9606 GN=RPS5 PE=1 SV=1;sp|P46782|RS5_HUMAN 40S ribosomal protein S5 OS=Homo sapiens OX=9606 GN=RPS5 PE=1 SV=4;tr|M0R0R2|M0R0R2_HUMAN 40S ribosomal protein S5 OS=Homo sapiens OX=9	4	15	15	15	3	12	9	12	3	12	9	12	3	12	9	12	68.5	68.5	68.5	22.391	200	200;204;225;134	0	148.6	By MS/MS	By MS/MS	By MS/MS	By MS/MS	11	49.5	41.5	68	32863000	450770000	582210000	2362700000	99242000	82817000	198410000	109720000	369170000	7
P22626;A0A7I2V323;A0A7I2V4N1;A0A7I2V3P1;A0A7I2V4I6;A0A7I2V3P7;A0A7I2V4S4;G3XA89;A0A087WUI2;A0A7I2V4N0;A0A7I2YQN4	P22626;A0A7I2V323;A0A7I2V4N1;A0A7I2V3P1;A0A7I2V4I6;A0A7I2V3P7;A0A7I2V4S4;G3XA89;A0A087WUI2;A0A7I2V4N0;A0A7I2YQN4	32;31;30;30;30;29;28;24;22;17;16	32;31;30;30;30;29;28;24;22;17;16	32;31;30;30;30;29;28;24;22;17;16	Heterogeneous nuclear ribonucleoproteins A2/B1	HNRNPA2B1;MDM2	sp|P22626|ROA2_HUMAN Heterogeneous nuclear ribonucleoproteins A2/B1 OS=Homo sapiens OX=9606 GN=HNRNPA2B1 PE=1 SV=2;tr|A0A7I2V323|A0A7I2V323_HUMAN Heterogeneous nuclear ribonucleoproteins A2/B1 OS=Homo sapiens OX=9606 GN=HNRNPA2B1 PE=1 SV=1;tr|A0A7I2V4N1|A0	11	32	32	32	8	19	11	24	8	19	11	24	8	19	11	24	77.6	77.6	77.6	37.429	353	353;333;301;309;318;325;260;872;261;158;155	0	323.31	By MS/MS	By MS/MS	By MS/MS	By MS/MS	37.1	56.7	49.6	73.9	2614400000	831520000	178300000	5381800000	8851400	668750000	195790000	33875000	739690000	40
F8VPD4;P27708;H7BZB3;H7C2E4;H7C3Z5	F8VPD4;P27708	78;78;8;8;4	75;75;8;8;4	75;75;8;8;4	CAD protein;Glutamine-dependent carbamoyl-phosphate synthase;Aspartate carbamoyltransferase;Dihydroorotase	CAD	tr|F8VPD4|F8VPD4_HUMAN Aspartate carbamoyltransferase OS=Homo sapiens OX=9606 GN=CAD PE=1 SV=1;sp|P27708|PYR1_HUMAN CAD protein OS=Homo sapiens OX=9606 GN=CAD PE=1 SV=3	5	78	75	75	6	51	61	52	6	48	59	49	6	48	59	49	53.1	52	52	236.02	2162	2162;2225;279;293;269	0	323.31	By MS/MS	By MS/MS	By MS/MS	By MS/MS	4.8	32.3	46.4	36.3	276730000	1.7367e+09	3.0019e+09	1.9857e+09	15472000	22926000	195270000	113360000	130260000	15
P14618;B4DNK4;A6NIT2;A6NMN0	P14618;B4DNK4	54;39;5;5	54;39;5;5	10;5;5;5	Pyruvate kinase PKM;Pyruvate kinase	PKM	sp|P14618|KPYM_HUMAN Pyruvate kinase PKM OS=Homo sapiens OX=9606 GN=PKM PE=1 SV=4;tr|B4DNK4|B4DNK4_HUMAN Pyruvate kinase OS=Homo sapiens OX=9606 GN=PKM PE=1 SV=1	4	54	54	10	10	37	43	46	10	37	43	46	0	6	9	6	23.5	23.5	5.7	245.79	2231	2231;457;1181;1240	0	323.31	By MS/MS	By MS/MS	By MS/MS	By MS/MS	4.8	17.1	22.2	19.4	259630000	2790200000	6.9325e+09	12487000000	67031000	41254000	193510000	376240000	661410000	47
P25205;J3KQ69;A0A499FHX9;Q7Z6P5	P25205;J3KQ69;A0A499FHX9	46;37;37;12	46;37;37;12	46;37;37;12	DNA replication licensing factor MCM3	MCM3	sp|P25205|MCM3_HUMAN DNA replication licensing factor MCM3 OS=Homo sapiens OX=9606 GN=MCM3 PE=1 SV=3;tr|J3KQ69|J3KQ69_HUMAN DNA replication licensing factor MCM3 OS=Homo sapiens OX=9606 GN=MCM3 PE=1 SV=3;tr|A0A499FHX9|A0A499FHX9_HUMAN DNA replication licen	4	46	46	46	13	37	33	25	13	37	33	25	13	37	33	25	62.9	62.9	62.9	90.98	808	808;762;818;328	0	323.31	By MS/MS	By MS/MS	By MS/MS	By MS/MS	15.8	51.5	48.4	35.8	669480000	1.7626e+09	1.8999e+09	700820000	7499700	94552000	192110000	166160000	62718000	41
P11142;E9PKE3;E9PNE6;A8K7Q2;E9PLF4;E9PQK7;E9PQQ4;E9PN25;E9PPY6;E9PI65;P54652;E9PS65;E9PM13	P11142;E9PKE3;E9PNE6	33;32;24;16;15;14;13;11;11;9;9;5;2	31;30;23;16;13;13;12;10;10;7;7;5;2	6;6;6;6;0;0;0;0;0;0;0;5;2	Heat shock cognate 71 kDa protein	HSPA8	sp|P11142|HSP7C_HUMAN Heat shock cognate 71 kDa protein OS=Homo sapiens OX=9606 GN=HSPA8 PE=1 SV=1;tr|E9PKE3|E9PKE3_HUMAN Heat shock cognate 71 kDa protein OS=Homo sapiens OX=9606 GN=HSPA8 PE=1 SV=1;tr|E9PNE6|E9PNE6_HUMAN Heat shock cognate 71 kDa protein	13	33	31	6	2	24	30	31	2	22	28	29	1	3	5	5	51.9	49.8	10.5	70.897	646	646;627;500;410;187;178;461;132;454;168;639;223;150	0	293.27	By MS/MS	By MS/MS	By MS/MS	By MS/MS	5.3	35.6	47.8	48.3	44144000	2213800000	2461600000	4865000000	50978000	5721300	191100000	110930000	336330000	2
P43686	P43686	33	33	33	26S protease regulatory subunit 6B	PSMC4	sp|P43686|PRS6B_HUMAN 26S proteasome regulatory subunit 6B OS=Homo sapiens OX=9606 GN=PSMC4 PE=1 SV=2	1	33	33	33	3	31	24	26	3	31	24	26	3	31	24	26	80.4	80.4	80.4	47.366	418	418	0	257.96	By MS/MS	By MS/MS	By MS/MS	By MS/MS	11.5	80.4	75.8	78.2	24883000	1.7768e+09	1.7861e+09	1432000000	146700000	3341400	189490000	115780000	93364000	6
Q15758;M0QXM4;M0QX44;M0R144	Q15758;M0QXM4	19;14;5;1	19;14;5;1	19;14;5;1	Neutral amino acid transporter B(0);Amino acid transporter	SLC1A5	sp|Q15758|AAAT_HUMAN Neutral amino acid transporter B(0) OS=Homo sapiens OX=9606 GN=SLC1A5 PE=1 SV=2;tr|M0QXM4|M0QXM4_HUMAN Amino acid transporter OS=Homo sapiens OX=9606 GN=SLC1A5 PE=1 SV=1	4	19	19	19	2	10	9	12	2	10	9	12	2	10	9	12	33.3	33.3	33.3	56.598	541	541;365;258;29	0	166.82	By MS/MS	By MS/MS	By MS/MS	By MS/MS	5.5	23.1	21.1	23.7	883070000	420670000	458660000	1.9716e+09	375130000	428660000	186200000	130390000	328630000	13
P39019;M0R2L9;M0QYF7;M0R140;A0A075B6E2	P39019;M0R2L9;M0QYF7;M0R140	11;6;6;6;4	11;6;6;6;4	11;6;6;6;4	40S ribosomal protein S19	RPS19	sp|P39019|RS19_HUMAN 40S ribosomal protein S19 OS=Homo sapiens OX=9606 GN=RPS19 PE=1 SV=2;tr|M0R2L9|M0R2L9_HUMAN 40S ribosomal protein S19 (Fragment) OS=Homo sapiens OX=9606 GN=RPS19 PE=1 SV=1;tr|M0QYF7|M0QYF7_HUMAN 40S ribosomal protein S19 (Fragment) OS=	5	11	11	11	0	9	8	9	0	9	8	9	0	9	8	9	55.9	55.9	55.9	16.06	145	145;71;100;102;71	0	45.099		By MS/MS	By MS/MS	By MS/MS	0	42.1	42.1	42.1	0	757490000	497920000	1135900000	0	0	177020000	85004000	184650000	0
O00487;C9JW37	O00487	14;1	14;1	14;1	26S proteasome non-ATPase regulatory subunit 14	PSMD14	sp|O00487|PSDE_HUMAN 26S proteasome non-ATPase regulatory subunit 14 OS=Homo sapiens OX=9606 GN=PSMD14 PE=1 SV=1	2	14	14	14	2	11	11	9	2	11	11	9	2	11	11	9	66.5	66.5	66.5	34.577	310	310;84	0	98.919	By MS/MS	By MS/MS	By MS/MS	By MS/MS	6.5	42.3	61.6	34.5	99533000	787320000	1092100000	509140000	51984000	27084000	174590000	127980000	78679000	5
E5RIR8;M0R354;H0YAI5;Q96JA1;E5RJE1;E5RJL8;E5RI16;E5RFS4;E5RHU5;E5RGI7;E5RK61	E5RIR8;M0R354;H0YAI5;Q96JA1	14;12;12;12;2;2;2;1;1;1;1	3;1;1;1;2;2;2;1;1;1;1	1;1;1;1;0;0;0;0;0;0;0	Leucine-rich repeats and immunoglobulin-like domains protein 1	FAM49B;ZNF548;RNF4;LRIG1	tr|E5RIR8|E5RIR8_HUMAN CYFIP-related Rac1 interactor B (Fragment) OS=Homo sapiens OX=9606 GN=CYRIB PE=1 SV=1;tr|M0R354|M0R354_HUMAN Zinc finger protein 548 (Fragment) OS=Homo sapiens OX=9606 GN=ZNF548 PE=4 SV=8;tr|H0YAI5|H0YAI5_HUMAN E3 ubiquitin-protein l	11	14	3	1	1	7	10	8	0	1	1	1	0	1	1	1	25	6.6	2.4	62.099	577	577;485;513;1564;93;100;155;65;68;78;327	0	21.469	By matching	By MS/MS	By MS/MS	By MS/MS	4.2	11.4	18.5	15.6	0	245850000	701500000	478010000	145310000	0	171800000	432410000	187720000	0
A0A087WVQ6;Q00610;J3KS13;J3KSQ2;K7EJJ5;J3QL20;J3KRF5;F5H5N6;A0A087WV74;A0A087WXH4	A0A087WVQ6;Q00610	106;106;35;11;10;8;6;1;1;1	106;106;35;11;10;8;6;1;1;1	87;87;33;10;10;8;6;0;0;0	Clathrin heavy chain;Clathrin heavy chain 1	CLTC	tr|A0A087WVQ6|A0A087WVQ6_HUMAN Clathrin heavy chain OS=Homo sapiens OX=9606 GN=CLTC PE=1 SV=1;sp|Q00610|CLH1_HUMAN Clathrin heavy chain 1 OS=Homo sapiens OX=9606 GN=CLTC PE=1 SV=5	10	106	106	87	6	56	76	86	6	56	76	86	6	46	61	72	66.6	66.6	57.2	192.06	1679	1679;1675;612;122;222;97;131;169;369;463	0	323.31	By MS/MS	By MS/MS	By MS/MS	By MS/MS	6	37.2	54	50.7	127950000	2328800000	6.14e+09	10929000000	195200000	17525000	171550000	269230000	461830000	10
Q9Y230;M0R0Y3;X6R2L4;M0QXI6;M0R0Z0;M0QXZ7;A0A1W2PS48	Q9Y230;M0R0Y3	36;24;11;5;3;2;1	36;24;11;5;3;2;1	36;24;11;5;3;2;1	RuvB-like 2	RUVBL2	sp|Q9Y230|RUVB2_HUMAN RuvB-like 2 OS=Homo sapiens OX=9606 GN=RUVBL2 PE=1 SV=3;tr|M0R0Y3|M0R0Y3_HUMAN RuvB-like helicase OS=Homo sapiens OX=9606 GN=RUVBL2 PE=1 SV=1	7	36	36	36	0	25	33	29	0	25	33	29	0	25	33	29	74.3	74.3	74.3	51.156	463	463;354;259;109;50;39;50	0	298.28		By MS/MS	By MS/MS	By MS/MS	0	49.5	72.8	63.5	0	1370800000	1.531e+09	1343300000	21268000	0	171260000	72070000	90834000	0
H3BV12;J3KRZ5;M0QYI3;A0A087WTD8	H3BV12	11;5;4;1	10;5;4;1	10;5;4;1		GOLGA8Q	sp|H3BV12|GOG8Q_HUMAN Golgin subfamily A member 8Q OS=Homo sapiens OX=9606 GN=GOLGA8Q PE=3 SV=1	4	11	10	10	0	6	8	8	0	6	7	7	0	6	7	7	10.5	9.3	9.3	134.06	1215	1215;167;339;125	0	29.11		By MS/MS	By MS/MS	By MS/MS	0	5.3	8.2	8.6	0	128610000	624120000	118620000	0	0	162490000	121310000	166970000	0
P33993;C9J8M6	P33993	41;6	41;6	41;6	DNA replication licensing factor MCM7	MCM7	sp|P33993|MCM7_HUMAN DNA replication licensing factor MCM7 OS=Homo sapiens OX=9606 GN=MCM7 PE=1 SV=4	2	41	41	41	5	37	30	30	5	37	30	30	5	37	30	30	63.3	63.3	63.3	81.307	719	719;183	0	323.31	By MS/MS	By MS/MS	By MS/MS	By MS/MS	9.3	59	51	55.9	59515000	1.9168e+09	1.6942e+09	1246100000	27727000	8069500	155070000	86735000	56052000	5
P61769	P61769	8	8	3	Beta-2-microglobulin;Beta-2-microglobulin form pI 5.3	B2M	sp|P61769|B2MG_HUMAN Beta-2-microglobulin OS=Homo sapiens OX=9606 GN=B2M PE=1 SV=1	1	8	8	3	0	4	8	2	0	4	8	2	0	1	3	0	71.4	71.4	32.8	13.714	119	119	0	118.43		By MS/MS	By MS/MS	By matching	0	37.8	71.4	19.3	0	161690000	1.4842e+09	17817000	433480000	0	150090000	173140000	8103300	0
O00231;J3QRY4;J3QS13;J3KSW3	O00231	31;12;5;2	31;12;5;2	31;12;5;2	26S proteasome non-ATPase regulatory subunit 11	PSMD11	sp|O00231|PSD11_HUMAN 26S proteasome non-ATPase regulatory subunit 11 OS=Homo sapiens OX=9606 GN=PSMD11 PE=1 SV=3	4	31	31	31	2	27	26	26	2	27	26	26	2	27	26	26	73.5	73.5	73.5	47.463	422	422;187;90;45	0	220.39	By MS/MS	By MS/MS	By MS/MS	By MS/MS	9.7	68.7	64.9	59.2	13699000	1.8208e+09	1.9537e+09	2162900000	55865000	1686000	149430000	93549000	127670000	6
P62879;C9JXA5;E7EP32	P62879;C9JXA5;E7EP32	25;19;19	25;19;19	5;1;5	Guanine nucleotide-binding protein G(I)/G(S)/G(T) subunit beta-2	GNB2	sp|P62879|GBB2_HUMAN Guanine nucleotide-binding protein G(I)/G(S)/G(T) subunit beta-2 OS=Homo sapiens OX=9606 GN=GNB2 PE=1 SV=3;tr|C9JXA5|C9JXA5_HUMAN Guanine nucleotide-binding protein G(I)/G(S)/G(T) subunit beta-2 (Fragment) OS=Homo sapiens OX=9606 GN=GN	3	25	25	5	0	15	22	18	0	15	22	18	0	4	5	4	75.9	75.9	24.1	37.331	340	340;251;296	0	323.31		By MS/MS	By MS/MS	By MS/MS	0	54.4	74.4	60.9	0	1.027e+09	8823100000	2718400000	1137400000	0	149400000	848120000	257600000	0
Q9Y265;E7ETR0;H7C4G5;H7C4I3;J3QLR1	Q9Y265;E7ETR0	36;25;12;6;5	36;25;12;6;5	36;25;12;6;5	RuvB-like 1	RUVBL1	sp|Q9Y265|RUVB1_HUMAN RuvB-like 1 OS=Homo sapiens OX=9606 GN=RUVBL1 PE=1 SV=1;tr|E7ETR0|E7ETR0_HUMAN RuvB-like helicase OS=Homo sapiens OX=9606 GN=RUVBL1 PE=1 SV=1	5	36	36	36	5	30	26	23	5	30	26	23	5	30	26	23	77.4	77.4	77.4	50.227	456	456;1191;267;222;1277	0	213.46	By MS/MS	By MS/MS	By MS/MS	By MS/MS	18.6	64.3	68.6	64.7	82395000	1281700000	1.7819e+09	1.5505e+09	29128000	8828300	147340000	144900000	136110000	12
P33992;B1AHB1;B1AHB2;B1AHA9;F8WFD7	P33992;B1AHB1	33;32;9;4;1	33;32;9;4;1	33;32;9;4;1	DNA replication licensing factor MCM5;DNA helicase	MCM5	sp|P33992|MCM5_HUMAN DNA replication licensing factor MCM5 OS=Homo sapiens OX=9606 GN=MCM5 PE=1 SV=5;tr|B1AHB1|B1AHB1_HUMAN DNA replication licensing factor MCM5 OS=Homo sapiens OX=9606 GN=MCM5 PE=1 SV=1	5	33	33	33	3	26	31	25	3	26	31	25	3	26	31	25	57.8	57.8	57.8	82.285	734	734;1156;150;230;57	0	120.94	By MS/MS	By MS/MS	By MS/MS	By MS/MS	6.3	46	52.5	41.1	14291000	1242600000	1.5446e+09	784550000	0	1352200	140750000	88881000	39340000	4
P51665;H3BNT7;H3BTM8;H3BQV2	P51665;H3BNT7;H3BTM8	18;13;13;2	18;13;13;2	18;13;13;2	26S proteasome non-ATPase regulatory subunit 7	PSMD7	sp|P51665|PSMD7_HUMAN 26S proteasome non-ATPase regulatory subunit 7 OS=Homo sapiens OX=9606 GN=PSMD7 PE=1 SV=2;tr|H3BNT7|H3BNT7_HUMAN 26S proteasome non-ATPase regulatory subunit 7 OS=Homo sapiens OX=9606 GN=PSMD7 PE=1 SV=1;tr|H3BTM8|H3BTM8_HUMAN 26S prot	4	18	18	18	1	13	14	12	1	13	14	12	1	13	14	12	75	75	75	37.025	324	324;177;198;43	0	155.93	By MS/MS	By MS/MS	By MS/MS	By MS/MS	7.4	48.5	71.3	48.1	14629000	1.057e+09	1426200000	554630000	63034000	0	139800000	99651000	57240000	7
P53396;K7ESG8;K7EIE7	P53396	56;7;5	56;7;5	56;7;5	ATP-citrate synthase	ACLY	sp|P53396|ACLY_HUMAN ATP-citrate synthase OS=Homo sapiens OX=9606 GN=ACLY PE=1 SV=3	3	56	56	56	4	44	31	50	4	44	31	50	4	44	31	50	55.9	55.9	55.9	120.84	1101	1101;109;133	0	323.31	By MS/MS	By MS/MS	By MS/MS	By MS/MS	5.4	47.2	36.1	51.1	29847000	2196400000	554520000	3.5719e+09	15479000	3425800	137540000	29756000	174310000	4
Q53Z42;H0YBE4;A0A2R8YCL6;E9PAM5;H0YJM1;A0A7I2V2Q4;A0A087WZL9;A0A0A0MT16;R4GNG4;K7ES08;X6R9A6;D6RAB4	Q53Z42;H0YBE4;A0A2R8YCL6;E9PAM5;H0YJM1;A0A7I2V2Q4;A0A087WZL9;A0A0A0MT16;R4GNG4;K7ES08;X6R9A6;D6RAB4	23;23;23;23;20;20;20;20;12;12;12;12	15;15;15;15;12;12;12;12;5;5;5;5	9;9;9;9;6;6;6;6;0;0;0;0		HLA-A;GPX3;C11orf21;MIS18BP1;ZNF644;ABCA13;C9orf114;HSH2D;IPPK;SH3BP2	tr|Q53Z42|Q53Z42_HUMAN HLA class I antigen OS=Homo sapiens OX=9606 GN=HLA-A PE=1 SV=1;tr|H0YBE4|H0YBE4_HUMAN Glutathione peroxidase 3 (Fragment) OS=Homo sapiens OX=9606 GN=GPX3 PE=1 SV=1;tr|A0A2R8YCL6|A0A2R8YCL6_HUMAN Activity-dependent neuroprotector home	12	23	15	9	1	13	20	19	0	8	14	13	0	4	8	9	54.8	38.1	16.2	40.921	365	365;570;608;665;493;506;1105;5536;502;530;604;1190	0	171.21	By matching	By MS/MS	By MS/MS	By MS/MS	6.6	36.4	51.2	46.6	0	944870000	2866500000	1176600000	526250000	0	137530000	358260000	99037000	0
E9PJK1;E9PRJ8;H0YDL9;H0YDJ9;E9PIF1;A6NMH8;P60033;H0YEE2;E9PM31	E9PJK1;E9PRJ8;H0YDL9;H0YDJ9;E9PIF1;A6NMH8;P60033	3;3;3;3;3;3;3;1;1	3;3;3;3;3;3;3;1;1	3;3;3;3;3;3;3;1;1	Tetraspanin;CD81 antigen	CD81	tr|E9PJK1|E9PJK1_HUMAN CD81 antigen OS=Homo sapiens OX=9606 GN=CD81 PE=1 SV=1;tr|E9PRJ8|E9PRJ8_HUMAN Tetraspanin (Fragment) OS=Homo sapiens OX=9606 GN=CD81 PE=1 SV=1;tr|H0YDL9|H0YDL9_HUMAN Tetraspanin (Fragment) OS=Homo sapiens OX=9606 GN=CD81 PE=1 SV=1;tr	9	3	3	3	0	2	3	2	0	2	3	2	0	2	3	2	35.8	35.8	35.8	17.963	165	165;209;221;225;242;436;236;148;342	0	46.702		By MS/MS	By MS/MS	By MS/MS	0	21.8	35.8	23.6	0	22028000	2157100000	400130000	89346000	0	134370000	548940000	168370000	0
Q01518;Q5T0R7;Q5T0R6;Q5T0R5;Q5T0R4;Q5T0R3;Q5T0R2;Q5T0R1;Q5T0R9;Q5T0S3;B7Z385;A0A087X0J3;A0A087WZ15;E9PDI2;P40123	Q01518	25;6;6;6;6;6;6;6;6;4;1;1;1;1;1	25;6;6;6;6;6;6;6;6;4;1;1;1;1;1	22;3;3;3;3;3;3;3;3;1;1;1;1;1;1	Adenylyl cyclase-associated protein 1	CAP1	sp|Q01518|CAP1_HUMAN Adenylyl cyclase-associated protein 1 OS=Homo sapiens OX=9606 GN=CAP1 PE=1 SV=5	15	25	25	22	2	22	21	21	2	22	21	21	2	19	18	18	50.7	50.7	45.5	51.901	475	475;174;176;179;201;203;208;215;262;145;365;394;394;451;477	0	293.87	By MS/MS	By MS/MS	By MS/MS	By MS/MS	9.1	42.9	37.5	44.6	24403000	1.0301e+09	531830000	1105400000	0	7246500	132710000	66296000	84944000	8
P23526	P23526	23	23	23	Adenosylhomocysteinase	AHCY	sp|P23526|SAHH_HUMAN Adenosylhomocysteinase OS=Homo sapiens OX=9606 GN=AHCY PE=1 SV=4	1	23	23	23	0	18	17	18	0	18	17	18	0	18	17	18	53	53	53	47.716	432	432	0	145.43		By MS/MS	By MS/MS	By MS/MS	0	45.1	43.5	41.4	0	904290000	1.0385e+09	831090000	4324900	0	131430000	77240000	50926000	0
P60953;A0A590UJK8;Q5JYX0;A0A494C1M1;A0A494BZX6;A0A3B3IRV0	P60953;A0A590UJK8;Q5JYX0	15;11;9;6;6;2	15;11;9;6;6;2	14;10;8;5;5;1	Cell division control protein 42 homolog	CDC42	sp|P60953|CDC42_HUMAN Cell division control protein 42 homolog OS=Homo sapiens OX=9606 GN=CDC42 PE=1 SV=2;tr|A0A590UJK8|A0A590UJK8_HUMAN Cell division control protein 42 homolog OS=Homo sapiens OX=9606 GN=CDC42 PE=1 SV=1;tr|Q5JYX0|Q5JYX0_HUMAN Cell divisio	6	15	15	14	1	4	10	9	1	4	10	9	1	4	10	8	69.1	69.1	63.4	21.258	191	191;166;136;115;156;460	0	61.721	By matching	By MS/MS	By MS/MS	By MS/MS	11	25.7	57.6	46.1	1276300	784690000	784200000	1381300000	166910000	0	131340000	170690000	230830000	0
P61247;D6RG13;D6RB09;E9PFI5;H0Y8L7;A0A7P0T811;D6RAS7;F5H3X8;D6RED7;A0A804HI55;D6RGE0;D6RI02;E5RI74;L7P8G6;A0A1B0GXH5;C9JFN2;H7BXZ1;D6RBV4;Q2XQG4	P61247	61;17;15;14;12;11;9;8;8;7;6;6;4;4;4;2;1;1;1	61;17;15;14;12;11;9;8;8;7;6;6;4;4;4;2;1;1;1	35;0;0;0;0;11;0;4;0;7;0;0;0;0;0;2;1;1;0	40S ribosomal protein S3a	RPS3A	sp|P61247|RS3A_HUMAN 40S ribosomal protein S3a OS=Homo sapiens OX=9606 GN=RPS3A PE=1 SV=2	19	61	61	35	4	40	45	50	4	40	45	50	3	25	25	28	48.5	48.5	29.7	139.1	1258	1258;223;193;205;190;1152;125;730;101;2018;65;95;489;903;328;655;450;527;247	0	323.31	By MS/MS	By MS/MS	By MS/MS	By MS/MS	5.3	36.2	40.9	38.7	99911000	1.5171e+09	2190700000	4323600000	25333000	12796000	131100000	116130000	211900000	6
Q9Y490	Q9Y490	37	37	34	Talin-1	TLN1	sp|Q9Y490|TLN1_HUMAN Talin-1 OS=Homo sapiens OX=9606 GN=TLN1 PE=1 SV=3	1	37	37	34	0	14	22	21	0	14	22	21	0	14	20	19	24.4	24.4	23	269.76	2541	2541	0	231.88		By MS/MS	By MS/MS	By MS/MS	0	8.8	13.7	13.8	0	643930000	180190000	191620000	0	0	130940000	63624000	59332000	0
P23634;H7BZS8;H7BY13	P23634	59;4;4	59;4;4	38;3;3	Plasma membrane calcium-transporting ATPase 4	ATP2B4	sp|P23634|AT2B4_HUMAN Plasma membrane calcium-transporting ATPase 4 OS=Homo sapiens OX=9606 GN=ATP2B4 PE=1 SV=2	3	59	59	38	5	31	35	36	5	31	35	36	2	19	24	24	45.9	45.9	32.5	137.92	1241	1241;117;129	0	323.31	By MS/MS	By MS/MS	By MS/MS	By MS/MS	6.1	27.5	33.4	31.4	261460000	1179600000	1.5362e+09	2153000000	309140000	49320000	130050000	127490000	133430000	12
P60866;A0A7P0S5H5;E5RJX2;E5RIP1;G3XAN0	P60866;A0A7P0S5H5;E5RJX2;E5RIP1	8;6;5;4;3	8;6;5;4;3	8;6;5;4;3	40S ribosomal protein S20	RPS20	sp|P60866|RS20_HUMAN 40S ribosomal protein S20 OS=Homo sapiens OX=9606 GN=RPS20 PE=1 SV=1;tr|A0A7P0S5H5|A0A7P0S5H5_HUMAN 40S ribosomal protein S20 (Fragment) OS=Homo sapiens OX=9606 GN=RPS20 PE=1 SV=1;tr|E5RJX2|E5RJX2_HUMAN 40S ribosomal protein S20 OS=Hom	5	8	8	8	2	5	4	5	2	5	4	5	2	5	4	5	49.6	49.6	49.6	13.373	119	119;136;61;46;64	0	93.844	By MS/MS	By MS/MS	By MS/MS	By MS/MS	15.1	42	42	31.1	377670000	468250000	338960000	1329300000	0	185510000	129730000	62450000	167340000	4
P07900;G3V2J8;Q14568;Q58FG0	P07900	56;11;9;6	38;6;1;2	38;6;1;2	Heat shock protein HSP 90-alpha	HSP90AA1	sp|P07900|HS90A_HUMAN Heat shock protein HSP 90-alpha OS=Homo sapiens OX=9606 GN=HSP90AA1 PE=1 SV=5	4	56	38	38	9	33	27	46	5	21	18	32	5	21	18	32	60.9	44.4	44.4	84.659	732	732;174;343;334	0	321.96	By MS/MS	By MS/MS	By MS/MS	By MS/MS	13.8	47.8	38.7	52	637440000	880890000	662850000	4.1743e+09	83468000	172610000	124270000	66653000	420060000	17
P09496;F8WF69;C9J8P9	P09496;F8WF69	9;8;4	9;8;4	9;8;4	Clathrin light chain A	CLTA	sp|P09496|CLCA_HUMAN Clathrin light chain A OS=Homo sapiens OX=9606 GN=CLTA PE=1 SV=1;tr|F8WF69|F8WF69_HUMAN Clathrin light chain OS=Homo sapiens OX=9606 GN=CLTA PE=1 SV=1	3	9	9	9	0	7	8	9	0	7	8	9	0	7	8	9	21	21	21	27.076	248	248;260;196	0	26.25		By MS/MS	By MS/MS	By MS/MS	0	18.1	21	21	0	602650000	587480000	1152100000	66550000	0	123200000	78433000	162090000	0
A6NNI4;A0A2R8Y478;A0A7I2V3T0;A0A7I2V3T7;G8JLH6;A0A087WU13;F5GXT1;P21926	A6NNI4;A0A2R8Y478;A0A7I2V3T0;A0A7I2V3T7;G8JLH6;A0A087WU13;F5GXT1;P21926	3;3;3;3;3;3;3;3	3;3;3;3;3;3;3;3	3;3;3;3;3;3;3;3	Tetraspanin;CD9 antigen	CD9	tr|A6NNI4|A6NNI4_HUMAN CD9 antigen OS=Homo sapiens OX=9606 GN=CD9 PE=1 SV=1;tr|A0A2R8Y478|A0A2R8Y478_HUMAN CD9 antigen OS=Homo sapiens OX=9606 GN=CD9 PE=1 SV=1;tr|A0A7I2V3T0|A0A7I2V3T0_HUMAN CD9 antigen OS=Homo sapiens OX=9606 GN=CD9 PE=1 SV=1;tr|A0A7I2V3T	8	3	3	3	0	2	3	2	0	2	3	2	0	2	3	2	22	22	22	17.764	159	159;159;216;218;251;255;270;228	0	52.187		By MS/MS	By MS/MS	By MS/MS	0	22	22	22	0	439870000	802000000	169000000	204200000	0	120990000	193410000	59872000	0
Q00839;A0A1W2PPS1;A0A1X7SBS1;Q5RI18;A0A1W2PP35;A0A1W2PPH7;A0A1W2PQL0;A0A1W2PP34;A0A1W2PPL4;A0A1W2PQ74;A0A1W2PRZ7;A0A1W2PQD4;A0A1W2PRI6;A0A1W2PPE9;A0A1W2PNG3;A0A1W2PP22	Q00839;A0A1W2PPS1;A0A1X7SBS1;Q5RI18;A0A1W2PP35;A0A1W2PPH7;A0A1W2PQL0;A0A1W2PP34;A0A1W2PPL4;A0A1W2PQ74;A0A1W2PRZ7;A0A1W2PQD4	51;47;45;41;41;38;37;37;37;32;29;26;5;4;2;1	51;47;45;41;41;38;37;37;37;32;29;26;5;4;2;1	51;47;45;41;41;38;37;37;37;32;29;26;5;4;2;1	Heterogeneous nuclear ribonucleoprotein U	HNRNPU	sp|Q00839|HNRPU_HUMAN Heterogeneous nuclear ribonucleoprotein U OS=Homo sapiens OX=9606 GN=HNRNPU PE=1 SV=6;tr|A0A1W2PPS1|A0A1W2PPS1_HUMAN Heterogeneous nuclear ribonucleoprotein U OS=Homo sapiens OX=9606 GN=HNRNPU PE=1 SV=1;tr|A0A1X7SBS1|A0A1X7SBS1_HUMAN	16	51	51	51	8	27	36	42	8	27	36	42	8	27	36	42	56	56	56	90.583	825	825;804;744;602;728;549;527;546;547;372;302;327;128;48;70;181	0	323.31	By MS/MS	By MS/MS	By MS/MS	By MS/MS	13.8	38.2	45.7	48.1	1.477e+09	1182600000	1.8966e+09	13534000000	20301000	258700000	120580000	121620000	932650000	27
Q93009;A0A669KBL1;H3BND8;F5H2X1;H3BTM1;H3BRA2;H3BQD1;I3L2D8;H3BMF6	Q93009;A0A669KBL1;H3BND8	34;33;32;15;2;2;2;1;1	34;33;32;15;2;2;2;1;1	32;31;31;13;0;0;0;1;1	Ubiquitin carboxyl-terminal hydrolase 7;Ubiquitin carboxyl-terminal hydrolase	USP7	sp|Q93009|UBP7_HUMAN Ubiquitin carboxyl-terminal hydrolase 7 OS=Homo sapiens OX=9606 GN=USP7 PE=1 SV=2;tr|A0A669KBL1|A0A669KBL1_HUMAN Ubiquitin carboxyl-terminal hydrolase 7 OS=Homo sapiens OX=9606 GN=USP7 PE=1 SV=1;tr|H3BND8|H3BND8_HUMAN Ubiquitin carboxy	9	34	34	32	3	27	23	17	3	27	23	17	3	25	22	17	39.2	39.2	37.2	128.3	1102	1102;1137;909;509;117;130;159;68;91	0	113.4	By MS/MS	By MS/MS	By MS/MS	By MS/MS	5.3	31.5	31.8	21.4	3743400	419150000	778270000	290740000	2553200	2278900	120370000	46196000	15977000	2
D9J307;F8W7D4;Q2L6G2;C9JYW5;D5H3J5;Q5TEJ0;E7ENE5	D9J307;F8W7D4;Q2L6G2;C9JYW5;D5H3J5	20;14;13;13;13;7;7	11;9;7;8;7;5;5	0;0;0;0;0;0;0		HLA-B;PVR;STAG3	tr|D9J307|D9J307_HUMAN HLA class I antigen OS=Homo sapiens OX=9606 GN=HLA-B PE=1 SV=1;tr|F8W7D4|F8W7D4_HUMAN Poliovirus receptor OS=Homo sapiens OX=9606 GN=PVR PE=4 SV=1;tr|Q2L6G2|Q2L6G2_HUMAN HLA class I histocompatibility antigen B alpha chain OS=Homo sa	7	20	11	0	2	12	17	14	2	7	11	9	0	0	0	0	61.3	38.7	0	40.388	362	362;416;362;452;547;462;749	0	81.068	By MS/MS	By MS/MS	By MS/MS	By MS/MS	6.6	38.7	57.7	48.9	95399000	443180000	1.0483e+09	701140000	287560000	79149000	119680000	169690000	96670000	5
P80723	P80723	27	27	22	Brain acid soluble protein 1	BASP1	sp|P80723|BASP1_HUMAN Brain acid soluble protein 1 OS=Homo sapiens OX=9606 GN=BASP1 PE=1 SV=2	1	27	27	22	24	14	15	17	24	14	15	17	20	13	14	17	95.6	95.6	89.4	22.693	227	227	0	323.31	By MS/MS	By MS/MS	By MS/MS	By MS/MS	91.2	78	85.9	85	50512000000	485780000	1224000000	9665300000	1.5639e+09	8873100000	119210000	201890000	905850000	107
A0A7P0TAW9;H3BSK1;F8WCI2;E9PIH0	A0A7P0TAW9	109;2;2;2	109;2;2;2	0;0;0;0			tr|A0A7P0TAW9|A0A7P0TAW9_HUMAN Cytoplasmic dynein 1 heavy chain 1 OS=Homo sapiens OX=9606 GN=DYNC1H1 PE=1 SV=1	4	109	109	0	10	69	49	59	10	69	49	59	0	0	0	0	29.1	29.1	0	593.66	5230	5230;723;791;828	0	323.31	By MS/MS	By MS/MS	By MS/MS	By MS/MS	3.1	18.5	13.5	15.6	194260000	823960000	724850000	929710000	13439000	32214000	117830000	85348000	74945000	15
Q5VYK3;A0A804HJA4;J3KN16;R4GMY1;F6XAQ5;R4GMY3	Q5VYK3;A0A804HJA4;J3KN16	77;76;76;33;11;3	77;76;76;33;11;3	77;76;76;33;11;3	Proteasome-associated protein ECM29 homolog	ECM29;KIAA0368	sp|Q5VYK3|ECM29_HUMAN Proteasome adapter and scaffold protein ECM29 OS=Homo sapiens OX=9606 GN=ECPAS PE=1 SV=2;tr|A0A804HJA4|A0A804HJA4_HUMAN Proteasome adapter and scaffold protein ECM29 OS=Homo sapiens OX=9606 GN=ECPAS PE=4 SV=1;tr|J3KN16|J3KN16_HUMAN Pr	6	77	77	77	6	52	66	57	6	52	66	57	6	52	66	57	52.5	52.5	52.5	204.29	1845	1845;1839;2017;890;142;128	0	323.31	By MS/MS	By MS/MS	By MS/MS	By MS/MS	4.9	37.7	46.3	41.8	169490000	1096800000	2840500000	1311700000	24737000	28248000	115870000	158430000	75425000	11
Q7Z6Z7;H0Y659;A0A087X146;A0A1B0GXC7	Q7Z6Z7	87;25;7;4	87;25;7;4	85;25;7;4	E3 ubiquitin-protein ligase HUWE1	HUWE1	sp|Q7Z6Z7|HUWE1_HUMAN E3 ubiquitin-protein ligase HUWE1 OS=Homo sapiens OX=9606 GN=HUWE1 PE=1 SV=3	4	87	87	85	6	74	56	42	6	74	56	42	6	73	56	42	28.2	28.2	27.7	481.89	4374	4374;1197;191;92	0	323.31	By MS/MS	By MS/MS	By MS/MS	By MS/MS	2.3	22.9	18.7	13.9	179760000	1.4805e+09	962840000	715930000	10360000	14627000	115240000	54253000	37866000	11
P62873;F6UT28;B1AKQ8;F6X3N5;B3KVK2;F5H8J8;F5H100;F5H0S8;E9PCP0;P16520	P62873;F6UT28;B1AKQ8;F6X3N5	23;15;13;13;9;2;2;2;2;2	14;8;6;6;7;0;0;0;0;0	13;7;6;5;7;0;0;0;0;0	Guanine nucleotide-binding protein G(I)/G(S)/G(T) subunit beta-1	GNB1	sp|P62873|GBB1_HUMAN Guanine nucleotide-binding protein G(I)/G(S)/G(T) subunit beta-1 OS=Homo sapiens OX=9606 GN=GNB1 PE=1 SV=3;tr|F6UT28|F6UT28_HUMAN Guanine nucleotide-binding protein G(I)/G(S)/G(T) subunit beta-1 (Fragment) OS=Homo sapiens OX=9606 GN=GN	10	23	14	13	1	15	21	17	1	9	13	11	1	9	12	11	72.9	51.8	42.6	37.377	340	340;165;107;163;240;232;232;264;339;340	0	323.31	By MS/MS	By MS/MS	By MS/MS	By MS/MS	5.3	48.5	72.9	59.4	8076700	296260000	3.8447e+09	2433300000	503270000	0	114710000	458580000	218640000	5
Q9UNM6;A0A087WUL9;J3KNQ3;E9PL38;H0YD73;E9PQG3	Q9UNM6;A0A087WUL9;J3KNQ3;E9PL38;H0YD73	27;24;23;19;18;1	27;24;23;19;18;1	27;24;23;19;18;1	26S proteasome non-ATPase regulatory subunit 13	PSMD13	sp|Q9UNM6|PSD13_HUMAN 26S proteasome non-ATPase regulatory subunit 13 OS=Homo sapiens OX=9606 GN=PSMD13 PE=1 SV=2;tr|A0A087WUL9|A0A087WUL9_HUMAN 26S proteasome non-ATPase regulatory subunit 13 OS=Homo sapiens OX=9606 GN=PSMD13 PE=1 SV=1;tr|J3KNQ3|J3KNQ3_HU	6	27	27	27	3	21	22	21	3	21	22	21	3	21	22	21	65.4	65.4	65.4	42.945	376	376;377;349;263;221;113	0	156.75	By MS/MS	By MS/MS	By MS/MS	By MS/MS	15.2	58.2	60.6	55.6	69801000	1221800000	1452200000	1.63e+09	60752000	9288700	114350000	83232000	104050000	6
P55036;H0Y3Y9	P55036	16;4	16;4	2;2	26S proteasome non-ATPase regulatory subunit 4	PSMD4	sp|P55036|PSMD4_HUMAN 26S proteasome non-ATPase regulatory subunit 4 OS=Homo sapiens OX=9606 GN=PSMD4 PE=1 SV=1	2	16	16	2	4	9	14	14	4	9	14	14	1	0	2	2	46.4	46.4	6.9	40.736	377	377;193	0	213.14	By MS/MS	By MS/MS	By MS/MS	By MS/MS	19.6	31.3	42.2	46.4	35356000	509200000	720510000	1087300000	14216000	15275000	113170000	109490000	175130000	7
O43324;D6RBD7;C9J1V9;H0YAL7;D6RCQ0	O43324;D6RBD7;C9J1V9;H0YAL7	7;5;5;4;3	7;5;5;4;3	7;5;5;4;3	Eukaryotic translation elongation factor 1 epsilon-1	EEF1E1;EEF1E1-BLOC1S5	sp|O43324|MCA3_HUMAN Eukaryotic translation elongation factor 1 epsilon-1 OS=Homo sapiens OX=9606 GN=EEF1E1 PE=1 SV=1;tr|D6RBD7|D6RBD7_HUMAN Eukaryotic translation elongation factor 1 epsilon-1 OS=Homo sapiens OX=9606 GN=EEF1E1 PE=1 SV=1;tr|C9J1V9|C9J1V9_H	5	7	7	7	0	5	7	7	0	5	7	7	0	5	7	7	47.7	47.7	47.7	19.81	174	174;150;151;136;94	0	38.175		By MS/MS	By MS/MS	By MS/MS	0	40.8	47.7	47.7	0	185990000	1.7971e+09	767500000	52696000	0	111850000	245590000	343790000	0
Q6ZW31;H7C4H8;C9J7S3;C9JLC1;H7C278;C9JQM9;M0R101;M0QXZ8	Q6ZW31	36;15;12;12;9;8;1;1	36;15;12;12;9;8;1;1	36;15;12;12;9;8;1;1	Rho GTPase-activating protein SYDE1	SYDE1	sp|Q6ZW31|SYDE1_HUMAN Rho GTPase-activating protein SYDE1 OS=Homo sapiens OX=9606 GN=SYDE1 PE=1 SV=1	8	36	36	36	4	29	27	34	4	29	27	34	4	29	27	34	28.1	28.1	28.1	144.5	1329	1329;479;175;182;179;135;190;392	0	192.89	By MS/MS	By MS/MS	By MS/MS	By MS/MS	4.5	21.7	21.4	27.2	91985000	1351200000	840330000	2.0701e+09	40071000	6031600	111730000	74566000	152160000	2
P32004;E7EPI4;E7EVM4;H0Y5C3;E9PHJ4;E7EMY4;H3BLW5	P32004	51;8;6;5;4;4;3	51;8;6;5;4;4;3	51;8;6;5;4;4;3	Neural cell adhesion molecule L1	L1CAM	sp|P32004|L1CAM_HUMAN Neural cell adhesion molecule L1 OS=Homo sapiens OX=9606 GN=L1CAM PE=1 SV=2	7	51	51	51	5	28	39	33	5	28	39	33	5	28	39	33	47.2	47.2	47.2	140	1257	1257;150;128;190;83;90;153	0	323.31	By MS/MS	By MS/MS	By MS/MS	By MS/MS	6	25.9	38.6	29.2	259110000	1173700000	3.4381e+09	1.5804e+09	174220000	32993000	110060000	174660000	93480000	12
Q8NGE3;E9PDF2;E9PCR7;E9PFG7;A0A0D9SFS3;F8WCT8;C9J0U9;A0A669KB16;F5H6S7;Q8NGY7;C9J4G7;O15130	Q8NGE3;E9PDF2;E9PCR7	58;31;31;28;28;10;7;7;4;4;3;3	58;31;31;28;28;10;7;7;4;4;3;3	51;31;31;28;28;10;1;1;0;4;3;3	Olfactory receptor 10P1	OR10P1;OGDH	sp|Q8NGE3|O10P1_HUMAN Olfactory receptor 10P1 OS=Homo sapiens OX=9606 GN=OR10P1 PE=2 SV=1;tr|E9PDF2|E9PDF2_HUMAN Oxoglutarate dehydrogenase (succinyl-transferring) OS=Homo sapiens OX=9606 GN=OGDH PE=1 SV=1;tr|E9PCR7|E9PCR7_HUMAN Oxoglutarate dehydrogenase	12	58	58	51	3	37	47	47	3	37	47	47	1	33	43	40	37.5	37.5	34.6	216.26	1956	1956;1034;1038;873;1001;274;502;940;373;803;211;1230	0	283.78	By MS/MS	By MS/MS	By MS/MS	By MS/MS	1.8	24.7	32.6	29.3	71141000	1207000000	1.4606e+09	1.6231e+09	17368000	10240000	107580000	79418000	132760000	4
P25786;F5GX11;B4DEV8	P25786;F5GX11	16;14;5	16;14;5	16;14;5	Proteasome subunit alpha type-1	PSMA1	sp|P25786|PSA1_HUMAN Proteasome subunit alpha type-1 OS=Homo sapiens OX=9606 GN=PSMA1 PE=1 SV=1;tr|F5GX11|F5GX11_HUMAN Proteasome subunit alpha type-1 OS=Homo sapiens OX=9606 GN=PSMA1 PE=1 SV=1	3	16	16	16	7	6	1	14	7	6	1	14	7	6	1	14	71.5	71.5	71.5	29.555	263	263;238;164	0	180.08	By MS/MS	By MS/MS	By matching	By MS/MS	27.8	28.1	5.7	56.7	4428000000	57704000	4956100	2778400000	72389000	1136500000	107410000	0	1416700000	33
P31943;G8JLB6;E9PCY7;D6RIT2;D6RBM0;D6RIU0;D6RIH9;E5RGV0;D6RAM1;D6RDU3;D6R9T0;D6RFM3;H0YB39;H0YBD7;E7EN40;E5RGH4;H0YBG7	P31943;G8JLB6;E9PCY7;D6RIT2;D6RBM0;D6RIU0;D6RIH9;E5RGV0;D6RAM1;D6RDU3;D6R9T0;D6RFM3	15;15;15;9;9;9;8;8;8;8;8;8;7;6;6;4;4	15;15;15;9;9;9;8;8;8;8;8;8;7;6;6;4;4	3;3;3;1;0;0;0;0;0;0;0;0;3;3;0;0;1	Heterogeneous nuclear ribonucleoprotein H;Heterogeneous nuclear ribonucleoprotein H, N-terminally processed	HNRNPH1	sp|P31943|HNRH1_HUMAN Heterogeneous nuclear ribonucleoprotein H OS=Homo sapiens OX=9606 GN=HNRNPH1 PE=1 SV=4;tr|G8JLB6|G8JLB6_HUMAN Heterogeneous nuclear ribonucleoprotein H OS=Homo sapiens OX=9606 GN=HNRNPH1 PE=1 SV=1;tr|E9PCY7|E9PCY7_HUMAN Heterogeneous	17	15	15	3	1	13	9	13	1	13	9	13	0	2	2	2	39.6	39.6	10.7	49.229	449	449;472;429;164;212;168;184;155;130;171;161;590;277;194;166;323;185	0	170.44	By MS/MS	By MS/MS	By MS/MS	By MS/MS	3.6	38.5	32.1	37	146520000	453450000	574120000	764800000	0	63317000	106490000	124030000	110450000	2
P23396;E9PPU1;E9PL09;H0YCJ7;H0YEU2;H0YF32;E9PQ96;E9PJH4;E9PK82;E9PSF4;E9PQX2;H0YES8;E9PJN9	P23396;E9PPU1;E9PL09;H0YCJ7;H0YEU2	27;22;21;16;15;12;11;11;11;8;5;1;1	27;22;21;16;15;12;11;11;11;8;5;1;1	11;8;9;0;11;0;0;0;0;8;0;0;1	40S ribosomal protein S3	RPS3	sp|P23396|RS3_HUMAN 40S ribosomal protein S3 OS=Homo sapiens OX=9606 GN=RPS3 PE=1 SV=2;tr|E9PPU1|E9PPU1_HUMAN 40S ribosomal protein S3 OS=Homo sapiens OX=9606 GN=RPS3 PE=1 SV=1;tr|E9PL09|E9PL09_HUMAN 40S ribosomal protein S3 OS=Homo sapiens OX=9606 GN=RPS3	13	27	27	11	5	13	10	18	5	13	10	18	5	6	3	8	81.9	81.9	39.9	26.688	243	243;158;502;930;171;123;91;115;128;103;44;33;36	0	138.03	By MS/MS	By MS/MS	By MS/MS	By MS/MS	18.9	60.5	49.4	67.9	826710000	389030000	196800000	1152200000	50585000	232450000	105990000	69747000	233420000	11
P05026;V9GYR2	P05026;V9GYR2	17;10	17;10	17;10	Sodium/potassium-transporting ATPase subunit beta-1	ATP1B1	sp|P05026|AT1B1_HUMAN Sodium/potassium-transporting ATPase subunit beta-1 OS=Homo sapiens OX=9606 GN=ATP1B1 PE=1 SV=1;tr|V9GYR2|V9GYR2_HUMAN Sodium/potassium-transporting ATPase subunit beta (Fragment) OS=Homo sapiens OX=9606 GN=ATP1B1 PE=1 SV=1	2	17	17	17	0	7	10	6	0	7	10	6	0	7	10	6	48.2	48.2	48.2	35.061	303	303;130	0	126.68		By MS/MS	By MS/MS	By MS/MS	0	33.3	37	35	0	292580000	744630000	418900000	148350000	0	105750000	123410000	82065000	0
P14625;A0A7P0TAT8;H0YIV0;A0A7P0TAE1;A0A087WT78;A0A7P0T823;A0A7P0T917;A0A7P0TAY2;A0A7P0TBC2;A0A7P0T885;A0A7P0T8R3;A0A7P0Z405;Q58FF3;F8W026;A0A7P0TAG4;A0A7P0Z4B4;A0A7P0T8C8;A0A7P0TAC2	P14625;A0A7P0TAT8;H0YIV0;A0A7P0TAE1;A0A087WT78;A0A7P0T823;A0A7P0T917;A0A7P0TAY2;A0A7P0TBC2	48;48;48;48;46;44;43;40;24;12;12;9;3;3;1;1;1;1	46;46;46;46;44;42;41;38;22;10;10;7;3;1;1;1;1;1	46;46;46;46;44;42;41;38;22;10;10;7;3;1;1;1;1;1	Endoplasmin	HSP90B1	sp|P14625|ENPL_HUMAN Endoplasmin OS=Homo sapiens OX=9606 GN=HSP90B1 PE=1 SV=1;tr|A0A7P0TAT8|A0A7P0TAT8_HUMAN Endoplasmin OS=Homo sapiens OX=9606 GN=HSP90B1 PE=1 SV=1;tr|H0YIV0|H0YIV0_HUMAN Endoplasmin OS=Homo sapiens OX=9606 GN=HSP90B1 PE=1 SV=2;tr|A0A7P0T	18	48	46	46	1	26	16	31	1	25	15	30	1	25	15	30	53.1	51.3	51.3	92.468	803	803;814;796;789;751;813;719;661;465;274;251;163;399;48;53;68;59;55	0	323.31	By MS/MS	By MS/MS	By MS/MS	By MS/MS	3.5	38.4	23.2	41.2	25708000	978210000	196100000	1231200000	53101000	0	105290000	13472000	70901000	5
J3KTM6;O15427;J3QQV2;J3QSC3;J3QQS9;J3KTI8;J3QRA0;J3QRP8	J3KTM6;O15427;J3QQV2	17;17;14;8;8;7;4;1	17;17;14;8;8;7;4;1	17;17;14;8;8;7;4;1	Monocarboxylate transporter 4	SLC16A3	tr|J3KTM6|J3KTM6_HUMAN Monocarboxylate transporter 4 OS=Homo sapiens OX=9606 GN=SLC16A3 PE=1 SV=2;sp|O15427|MOT4_HUMAN Monocarboxylate transporter 4 OS=Homo sapiens OX=9606 GN=SLC16A3 PE=1 SV=1;tr|J3QQV2|J3QQV2_HUMAN Monocarboxylate transporter 4 OS=Homo s	8	17	17	17	2	8	13	9	2	8	13	9	2	8	13	9	36.9	36.9	36.9	46.693	439	439;465;1293;291;410;306;223;79	0	167.08	By MS/MS	By MS/MS	By MS/MS	By MS/MS	5.5	13.2	25.5	15.7	564110000	557170000	1200800000	695470000	323170000	221270000	101350000	111660000	54957000	12
Q14974;J3KTM9;J3QR48;J3QRG4;J3QKQ5;J3KS06	Q14974;J3KTM9	26;17;7;2;2;1	26;17;7;2;2;1	26;17;7;2;2;1	Importin subunit beta-1	KPNB1	sp|Q14974|IMB1_HUMAN Importin subunit beta-1 OS=Homo sapiens OX=9606 GN=KPNB1 PE=1 SV=2;tr|J3KTM9|J3KTM9_HUMAN Importin subunit beta-1 (Fragment) OS=Homo sapiens OX=9606 GN=KPNB1 PE=1 SV=1	6	26	26	26	1	18	13	13	1	18	13	13	1	18	13	13	45.5	45.5	45.5	97.169	876	876;690;148;60;248;22	0	147.45	By matching	By MS/MS	By MS/MS	By MS/MS	1.9	28.7	20.2	18.3	6338400	814520000	369740000	514510000	73651000	0	100090000	36453000	59131000	0
P21333;H7C2E7;H0Y5F3	P21333	57;3;3	57;3;3	0;0;0	Filamin-A	FLNA	sp|P21333|FLNA_HUMAN Filamin-A OS=Homo sapiens OX=9606 GN=FLNA PE=1 SV=4	3	57	57	0	13	46	42	35	13	46	42	35	0	0	0	0	31.9	31.9	0	280.74	2647	2647;90;232	0	323.31	By MS/MS	By MS/MS	By MS/MS	By MS/MS	8.7	27.4	25.5	21	388010000	1112300000	1.0149e+09	798910000	21087000	85361000	100080000	61232000	47523000	23
Q8IXM7;C9J634;F8WF02	Q8IXM7;C9J634	19;14;9	19;14;9	19;14;9	Outer dense fiber protein 3-like protein 1	ODF3L1;PDHB	sp|Q8IXM7|OD3L1_HUMAN Outer dense fiber protein 3-like protein 1 OS=Homo sapiens OX=9606 GN=ODF3L1 PE=1 SV=1;tr|C9J634|C9J634_HUMAN Pyruvate dehydrogenase E1 component subunit beta OS=Homo sapiens OX=9606 GN=PDHB PE=1 SV=1	3	19	19	19	1	11	10	16	1	11	10	16	1	11	10	16	33.6	33.6	33.6	81.311	749	749;350;251	0	108.77	By matching	By MS/MS	By MS/MS	By MS/MS	2.1	17.8	19.8	28.8	21655000	534240000	427770000	1.513e+09	99297000	0	99457000	44822000	154820000	0
Q9UBI6	Q9UBI6	6	6	6	Guanine nucleotide-binding protein G(I)/G(S)/G(O) subunit gamma-12	GNG12	sp|Q9UBI6|GBG12_HUMAN Guanine nucleotide-binding protein G(I)/G(S)/G(O) subunit gamma-12 OS=Homo sapiens OX=9606 GN=GNG12 PE=1 SV=3	1	6	6	6	2	5	6	6	2	5	6	6	2	5	6	6	70.8	70.8	70.8	8.0061	72	72	0	99.685	By MS/MS	By MS/MS	By MS/MS	By MS/MS	26.4	70.8	70.8	70.8	15977000	546360000	1384900000	518480000	202830000	23232000	98477000	196590000	88514000	6
R4GNH3;E9PN50	R4GNH3;E9PN50	36;19	36;19	2;2		PSMC3	tr|R4GNH3|R4GNH3_HUMAN 26S proteasome regulatory subunit 6A OS=Homo sapiens OX=9606 GN=PSMC3 PE=1 SV=1;tr|E9PN50|E9PN50_HUMAN 26S proteasome regulatory subunit 6A (Fragment) OS=Homo sapiens OX=9606 GN=PSMC3 PE=1 SV=9	2	36	36	2	3	27	26	31	3	27	26	31	1	1	1	1	70.7	70.7	6.9	47.352	423	423;257	0	323.31	By MS/MS	By MS/MS	By MS/MS	By MS/MS	17.3	60.3	65.5	68.6	33840000	1.0322e+09	2241600000	2.0406e+09	102250000	3113900	97900000	133310000	102060000	7
E9PGM1;Q04637;A0A7I2Y1C3;E7EUU4;E7EX73;C9JF13;C9J6B6;C9K073;C9J2Z7;H7C044;A0A0A0MSA7;A0A804HJV5;O43432;A0A0U1RQK7;A0A6Q8PFB2;C9JWW9;H7C0V6;C9J556;A0A0C4DG51;C9JSU8;Q9NP80;C9JWH7	E9PGM1;Q04637;A0A7I2Y1C3;E7EUU4;E7EX73	37;28;28;28;28;15;11;7;7;7;6;6;6;6;4;1;1;1;1;1;1;1	28;28;28;28;28;15;11;7;7;7;6;6;6;6;4;1;1;1;0;1;0;1	28;28;28;28;28;15;11;7;7;7;6;6;6;6;4;1;1;1;0;1;0;1	Eukaryotic translation initiation factor 4 gamma 1	EIF4G1	tr|E9PGM1|E9PGM1_HUMAN Eukaryotic translation initiation factor 4 gamma 1 OS=Homo sapiens OX=9606 GN=EIF4G1 PE=1 SV=1;sp|Q04637|IF4G1_HUMAN Eukaryotic translation initiation factor 4 gamma 1 OS=Homo sapiens OX=9606 GN=EIF4G1 PE=1 SV=4;tr|A0A7I2Y1C3|A0A7I2Y	22	37	28	28	2	21	21	22	2	15	13	16	2	15	13	16	26.5	22.4	22.4	191.45	1753	1753;1599;1577;1560;1436;903;757;869;833;226;1881;1640;1585;1774;525;285;180;143;1226;163;782;127	0	135.16	By MS/MS	By MS/MS	By MS/MS	By MS/MS	1.8	13.4	12.9	16.1	11360000	337900000	78515000	249030000	3745300	0	96134000	7918400	18473000	2
P08754	P08754	34	24	23	Guanine nucleotide-binding protein G(k) subunit alpha	GNAI3	sp|P08754|GNAI3_HUMAN Guanine nucleotide-binding protein G(i) subunit alpha-3 OS=Homo sapiens OX=9606 GN=GNAI3 PE=1 SV=3	1	34	24	23	1	20	29	25	1	13	20	18	1	13	20	17	79.1	68.9	59.3	40.532	354	354	0	323.31	By MS/MS	By MS/MS	By MS/MS	By MS/MS	4.5	49.2	69.2	78.2	77647000	536100000	2858400000	1.4587e+09	425750000	18038000	93634000	312300000	162780000	3
P31942	P31942	5	4	4	Heterogeneous nuclear ribonucleoprotein H3	HNRNPH3	sp|P31942|HNRH3_HUMAN Heterogeneous nuclear ribonucleoprotein H3 OS=Homo sapiens OX=9606 GN=HNRNPH3 PE=1 SV=2	1	5	4	4	1	5	3	4	1	4	3	3	1	4	3	3	19.9	17.6	17.6	36.926	346	346	0	21.202	By MS/MS	By MS/MS	By MS/MS	By MS/MS	4	19.9	10.1	12.4	116970000	263720000	107040000	141260000	0	53538000	93011000	41283000	48942000	3
Q9BZ76;A0A7P0T8P0;A0A590UJU1;H7BYP9;H7BYJ3;H0YES4	Q9BZ76;A0A7P0T8P0;A0A590UJU1	19;17;15;5;5;2	19;17;15;5;5;2	19;17;15;5;5;2	Contactin-associated protein-like 3	CNTNAP3	sp|Q9BZ76|CNTP3_HUMAN Contactin-associated protein-like 3 OS=Homo sapiens OX=9606 GN=CNTNAP3 PE=2 SV=3;tr|A0A7P0T8P0|A0A7P0T8P0_HUMAN Interferon regulatory factor 1 (Fragment) OS=Homo sapiens OX=9606 GN=IRF1 PE=1 SV=1;tr|A0A590UJU1|A0A590UJU1_HUMAN Voltage	6	19	19	19	0	14	8	10	0	14	8	10	0	14	8	10	13.3	13.3	13.3	201.33	1866	1866;639;613;1058;1931;865	0	75.764		By MS/MS	By MS/MS	By MS/MS	0	8.4	7.4	8.5	0	383260000	146490000	175140000	93217000	0	92994000	35804000	33178000	0
O43396;K7ER96;K7EML9;K7EPB7;K7EKG2;K7EME7	O43396;K7ER96	15;13;5;3;2;2	15;13;5;3;2;2	15;13;5;3;2;2	Thioredoxin-like protein 1	TXNL1	sp|O43396|TXNL1_HUMAN Thioredoxin-like protein 1 OS=Homo sapiens OX=9606 GN=TXNL1 PE=1 SV=3;tr|K7ER96|K7ER96_HUMAN Thioredoxin-like protein 1 (Fragment) OS=Homo sapiens OX=9606 GN=TXNL1 PE=1 SV=1	6	15	15	15	5	10	2	13	5	10	2	13	5	10	2	13	65.7	65.7	65.7	32.251	289	289;281;138;69;27;103	0	90.745	By MS/MS	By MS/MS	By MS/MS	By MS/MS	26	41.2	9.7	63	321280000	544140000	8136700	665630000	0	76642000	89818000	8603400	300400000	10
Q8N300	Q8N300	61	61	0	Coiled-coil domain-containing protein 23	CCDC23	sp|Q8N300|SVBP_HUMAN Small vasohibin-binding protein OS=Homo sapiens OX=9606 GN=SVBP PE=1 SV=1	1	61	61	0	4	45	37	46	4	45	37	46	0	0	0	0	11	11	0	685.59	6233	6233	0	323.31	By MS/MS	By MS/MS	By MS/MS	By MS/MS	1.3	8	7.3	7.6	23047000	1.5138e+09	1.838e+09	2216100000	44320000	2395000	88834000	80997000	120450000	2
G3XAC1;Q9BXS9;A0A0C4DFT5;F8W9I8;C9J6Y3;C9JKR6	G3XAC1;Q9BXS9;A0A0C4DFT5;F8W9I8;C9J6Y3;C9JKR6	8;8;6;5;5;5	8;8;6;5;5;5	8;8;6;5;5;5	Solute carrier family 26 member 6	SLC26A6	tr|G3XAC1|G3XAC1_HUMAN Solute carrier family 26 member 6 OS=Homo sapiens OX=9606 GN=SLC26A6 PE=1 SV=1;sp|Q9BXS9|S26A6_HUMAN Solute carrier family 26 member 6 OS=Homo sapiens OX=9606 GN=SLC26A6 PE=1 SV=1;tr|A0A0C4DFT5|A0A0C4DFT5_HUMAN Solute carrier family	6	8	8	8	1	2	7	5	1	2	7	5	1	2	7	5	14.3	14.3	14.3	71.535	651	651;759;738;120;169;180	0	68.592	By MS/MS	By MS/MS	By MS/MS	By MS/MS	3.2	6.1	12.9	8.3	12359000	164360000	1.8209e+09	94257000	277960000	0	88665000	197240000	101760000	1
P42677;C9J1C5	P42677	3;1	3;1	1;0	40S ribosomal protein S27	RPS27	sp|P42677|RS27_HUMAN 40S ribosomal protein S27 OS=Homo sapiens OX=9606 GN=RPS27 PE=1 SV=3	2	3	3	1	1	3	3	3	1	3	3	3	1	1	1	1	40.5	40.5	15.5	9.461	84	84;52	0	10.677	By MS/MS	By MS/MS	By MS/MS	By MS/MS	15.5	40.5	40.5	40.5	68351000	230180000	291450000	388930000	7669700	78196000	87741000	75179000	103010000	2
Q16790;A0A087WYS4	Q16790;A0A087WYS4	11;8	11;8	11;8	Carbonic anhydrase 9	CA9	sp|Q16790|CAH9_HUMAN Carbonic anhydrase 9 OS=Homo sapiens OX=9606 GN=CA9 PE=1 SV=2;tr|A0A087WYS4|A0A087WYS4_HUMAN Carbonic anhydrase OS=Homo sapiens OX=9606 GN=CA9 PE=1 SV=1	2	11	11	11	1	4	9	6	1	4	9	6	1	4	9	6	41.4	41.4	41.4	49.697	459	459;356	0	91.156	By MS/MS	By MS/MS	By MS/MS	By MS/MS	2.4	12.4	32.9	24.2	0	191580000	434280000	267790000	105370000	0	87030000	94493000	63754000	1
P29144;A0A494C0U1;A0A494C1B8;A0A494C0A3;A0A494C1S6;A0A494C0X4;A0A494C1L2	P29144;A0A494C0U1;A0A494C1B8	56;52;51;10;7;4;3	56;52;51;10;7;4;3	2;2;2;0;0;0;0	Tripeptidyl-peptidase 2	TPP2	sp|P29144|TPP2_HUMAN Tripeptidyl-peptidase 2 OS=Homo sapiens OX=9606 GN=TPP2 PE=1 SV=4;tr|A0A494C0U1|A0A494C0U1_HUMAN Tripeptidyl-peptidase 2 (Fragment) OS=Homo sapiens OX=9606 GN=TPP2 PE=1 SV=1;tr|A0A494C1B8|A0A494C1B8_HUMAN Tripeptidyl-peptidase 2 OS=Hom	7	56	56	2	5	43	41	35	5	43	41	35	0	2	2	1	53.5	53.5	1.4	138.35	1249	1249;1179;1173;217;124;113;101	0	323.31	By MS/MS	By MS/MS	By MS/MS	By MS/MS	6.3	43.7	43.9	38.3	70648000	1339500000	1265800000	883430000	928700	6121000	86944000	66053000	44053000	15
Q13155;A8MU58	Q13155;A8MU58	9;8	9;8	9;8	Aminoacyl tRNA synthase complex-interacting multifunctional protein 2	AIMP2	sp|Q13155|AIMP2_HUMAN Aminoacyl tRNA synthase complex-interacting multifunctional protein 2 OS=Homo sapiens OX=9606 GN=AIMP2 PE=1 SV=2;tr|A8MU58|A8MU58_HUMAN Aminoacyl tRNA synthase complex-interacting multifunctional protein 2 OS=Homo sapiens OX=9606 GN=A	2	9	9	9	0	8	8	7	0	8	8	7	0	8	8	7	40.6	40.6	40.6	35.348	320	320;242	0	65.324		By MS/MS	By MS/MS	By MS/MS	0	34.1	38.8	32.5	0	289900000	390010000	654480000	28482000	0	86764000	100080000	113600000	0
P24462;H0Y5D0;M0QZC3;C9JCY0;A0A3B3ISN2	P24462;H0Y5D0	31;17;14;11;2	31;17;14;11;2	19;5;2;6;1	Cytochrome P450 3A7	CYP3A7;PBX3	sp|P24462|CP3A7_HUMAN Cytochrome P450 3A7 OS=Homo sapiens OX=9606 GN=CYP3A7 PE=1 SV=3;tr|H0Y5D0|H0Y5D0_HUMAN Pre-B-cell leukemia transcription factor 3 (Fragment) OS=Homo sapiens OX=9606 GN=PBX3 PE=1 SV=9	5	31	31	19	1	17	20	15	1	17	20	15	0	8	11	7	28.8	28.8	17.8	125.61	1155	1155;494;461;543;282	0	255.07	By MS/MS	By MS/MS	By MS/MS	By MS/MS	1.6	15.4	19.5	15.5	16078000	609540000	647850000	441060000	65631000	4554000	86707000	60095000	41378000	3
CON__ENSEMBL:ENSBTAP00000024466;CON__ENSEMBL:ENSBTAP00000024462	CON__ENSEMBL:ENSBTAP00000024466;CON__ENSEMBL:ENSBTAP00000024462	10;6	10;6	10;6			;	2	10	10	10	1	7	9	5	1	7	9	5	1	7	9	5	38.9	38.9	38.9	43.9	401	401;419	0	67.775	By matching	By MS/MS	By MS/MS	By MS/MS	2.5	20.4	38.9	16	3116200	375220000	595020000	345890000	183930000	0	84929000	83752000	58556000	0
P56199;A0A494C0F7	P56199	38;5	38;5	38;5	Integrin alpha-1	ITGA1	sp|P56199|ITA1_HUMAN Integrin alpha-1 OS=Homo sapiens OX=9606 GN=ITGA1 PE=1 SV=2	2	38	38	38	1	24	24	30	1	24	24	30	1	24	24	30	31.1	31.1	31.1	130.85	1179	1179;277	0	303.37	By matching	By MS/MS	By MS/MS	By MS/MS	1	22.9	25.5	27.9	10402000	863700000	898220000	1381300000	227950000	0	81791000	53448000	70588000	0
Q8NFJ5;A0A3B3ITN8;F5GWG3	Q8NFJ5;A0A3B3ITN8	9;5;2	9;5;2	9;5;2	Retinoic acid-induced protein 3	GPRC5A	sp|Q8NFJ5|RAI3_HUMAN Retinoic acid-induced protein 3 OS=Homo sapiens OX=9606 GN=GPRC5A PE=1 SV=2;tr|A0A3B3ITN8|A0A3B3ITN8_HUMAN Retinoic acid-induced protein 3 OS=Homo sapiens OX=9606 GN=GPRC5A PE=1 SV=1	3	9	9	9	2	7	9	8	2	7	9	8	2	7	9	8	23.5	23.5	23.5	40.251	357	357;339;273	0	79.274	By MS/MS	By MS/MS	By MS/MS	By MS/MS	9	23	23.5	23.5	49930000	531560000	1290500000	1.0462e+09	182200000	8253500	81490000	243420000	130070000	2
P26006;D6R9X8;K7EMU3;H0YA32;H0YA49	P26006	30;5;4;3;3	30;5;4;3;3	30;5;4;3;3	Integrin alpha-3;Integrin alpha-3 heavy chain;Integrin alpha-3 light chain	ITGA3	sp|P26006|ITA3_HUMAN Integrin alpha-3 OS=Homo sapiens OX=9606 GN=ITGA3 PE=1 SV=5	5	30	30	30	2	15	26	22	2	15	26	22	2	15	26	22	30.2	30.2	30.2	116.61	1051	1051;142;117;84;221	0	171.55	By MS/MS	By MS/MS	By MS/MS	By MS/MS	3.3	15.8	27.2	21.7	27664000	535940000	979380000	472560000	144720000	7469200	81396000	69233000	44636000	1
P62269;A0A0G2JQH2;Q5GGW2;J3JS69	P62269	15;6;6;5	15;6;6;5	15;6;6;5	40S ribosomal protein S18	RPS18	sp|P62269|RS18_HUMAN 40S ribosomal protein S18 OS=Homo sapiens OX=9606 GN=RPS18 PE=1 SV=3	4	15	15	15	1	8	8	10	1	8	8	10	1	8	8	10	57.2	57.2	57.2	17.718	152	152;33;34;82	0	68.552	By MS/MS	By MS/MS	By MS/MS	By MS/MS	13.2	50	42.8	50	795740	174640000	114800000	1100700000	28246000	0	81051000	43649000	197870000	1
Q9UMS4;F5GY56;H0YGF3;F5H2I0;H0YGZ5	Q9UMS4;F5GY56	16;10;4;3;1	16;10;4;3;1	16;10;4;3;1	Pre-mRNA-processing factor 19	PRPF19	sp|Q9UMS4|PRP19_HUMAN Pre-mRNA-processing factor 19 OS=Homo sapiens OX=9606 GN=PRPF19 PE=1 SV=1;tr|F5GY56|F5GY56_HUMAN Pre-mRNA-processing factor 19 (Fragment) OS=Homo sapiens OX=9606 GN=PRPF19 PE=1 SV=1	5	16	16	16	2	8	13	11	2	8	13	11	2	8	13	11	52.4	52.4	52.4	55.18	504	504;883;45;104;119	0	78.422	By MS/MS	By MS/MS	By MS/MS	By MS/MS	7.5	29.4	46.8	34.9	8723900	493640000	515410000	211950000	0	21689000	81047000	88510000	60939000	2
O00232;J3KTJ5;J3KSK1	O00232	26;2;2	26;2;2	26;2;2	26S proteasome non-ATPase regulatory subunit 12	PSMD12	sp|O00232|PSD12_HUMAN 26S proteasome non-ATPase regulatory subunit 12 OS=Homo sapiens OX=9606 GN=PSMD12 PE=1 SV=3	3	26	26	26	2	21	18	19	2	21	18	19	2	21	18	19	55.5	55.5	55.5	52.904	456	456;38;42	0	135.97	By MS/MS	By MS/MS	By MS/MS	By MS/MS	4.6	49.6	47.6	44.3	58739000	545200000	482100000	316300000	25130000	14738000	80906000	31799000	29339000	4
C9JNK4	C9JNK4	10	10	0		SLC38A5	tr|C9JNK4|C9JNK4_HUMAN Sodium-coupled neutral amino acid transporter 5 (Fragment) OS=Homo sapiens OX=9606 GN=SLC38A5 PE=1 SV=1	1	10	10	0	0	5	6	6	0	5	6	6	0	0	0	0	11.1	11.1	0	86.896	801	801	0	40.844		By MS/MS	By MS/MS	By MS/MS	0	5.9	6.9	5.9	0	223230000	461920000	493200000	403350000	0	79768000	105780000	88769000	0
Q12874	Q12874	20	20	20	Splicing factor 3A subunit 3	SF3A3	sp|Q12874|SF3A3_HUMAN Splicing factor 3A subunit 3 OS=Homo sapiens OX=9606 GN=SF3A3 PE=1 SV=1	1	20	20	20	2	13	16	16	2	13	16	16	2	13	16	16	52.7	52.7	52.7	58.848	501	501	0	125.51	By MS/MS	By MS/MS	By MS/MS	By MS/MS	8.2	29.9	47.1	39.7	104960000	428140000	882710000	433790000	0	32038000	78613000	94658000	36839000	5
A0A494BZZ4;Q5QT33;D6RF16;E5RIK7;A0A6I8PIK9;A0A590UJP2;C9JPJ8;H3BUA5;P0C7T4;A0A087X0Q0;H7C052;A0A6Q8PH00	A0A494BZZ4;Q5QT33;D6RF16;E5RIK7;A0A6I8PIK9;A0A590UJP2;C9JPJ8;H3BUA5	23;22;21;21;21;17;13;13;9;5;5;4	2;2;2;2;2;2;0;0;0;0;0;0	0;0;0;0;0;0;0;0;0;0;0;0		HLA-C;GAK;FAM114A2;ZDHHC23	tr|A0A494BZZ4|A0A494BZZ4_HUMAN Thymidine phosphorylase (Fragment) OS=Homo sapiens OX=9606 GN=TYMP PE=1 SV=1;tr|Q5QT33|Q5QT33_HUMAN HLA class I antigen OS=Homo sapiens OX=9606 GN=HLA-C PE=1 SV=1;tr|D6RF16|D6RF16_HUMAN Cyclin-G-associated kinase OS=Homo sapi	12	23	2	0	2	14	18	14	0	2	2	1	0	0	0	0	27.1	2.6	0	84.066	813	813;545;490;499;1539;925;535;680;981;328;765;399	0	16.942	By matching	By MS/MS	By MS/MS	By MS/MS	5.4	19.9	27.1	22.9	0	125260000	108930000	4243500	309920000	0	78265000	73357000	27370000	0
Q14103;H0Y8G5;H0YA96	Q14103;H0Y8G5;H0YA96	22;21;20	22;21;20	5;5;5	Heterogeneous nuclear ribonucleoprotein D0	HNRNPD	sp|Q14103|HNRPD_HUMAN Heterogeneous nuclear ribonucleoprotein D0 OS=Homo sapiens OX=9606 GN=HNRNPD PE=1 SV=1;tr|H0Y8G5|H0Y8G5_HUMAN Heterogeneous nuclear ribonucleoprotein D0 (Fragment) OS=Homo sapiens OX=9606 GN=HNRNPD PE=1 SV=8;tr|H0YA96|H0YA96_HUMAN Het	3	22	22	5	3	12	10	21	3	12	10	21	0	2	1	5	45.1	45.1	14.6	38.434	355	355;260;210	0	101.77	By MS/MS	By MS/MS	By MS/MS	By MS/MS	14.1	36.6	35.5	45.1	671510000	304010000	213640000	2715800000	0	255370000	77993000	28664000	359850000	7
P00966;Q5T6L6;Q5T6L5	P00966	22;9;7	22;9;7	22;9;7	Argininosuccinate synthase	ASS1	sp|P00966|ASSY_HUMAN Argininosuccinate synthase OS=Homo sapiens OX=9606 GN=ASS1 PE=1 SV=2	3	22	22	22	2	6	9	15	2	6	9	15	2	6	9	15	60.4	60.4	60.4	46.53	412	412;198;179	0	125.94	By MS/MS	By MS/MS	By MS/MS	By MS/MS	4.9	12.6	36.4	44.9	340180000	195570000	150850000	1.0484e+09	0	243540000	77040000	47846000	170420000	14
Q13162;H7C3T4;A6NG45;A6NJJ0	Q13162;H7C3T4	11;7;4;3	8;4;4;3	8;4;4;3	Peroxiredoxin-4	PRDX4	sp|Q13162|PRDX4_HUMAN Peroxiredoxin-4 OS=Homo sapiens OX=9606 GN=PRDX4 PE=1 SV=1;tr|H7C3T4|H7C3T4_HUMAN Peroxiredoxin-4 (Fragment) OS=Homo sapiens OX=9606 GN=PRDX4 PE=1 SV=1	4	11	8	8	0	5	7	4	0	2	4	2	0	2	4	2	47.2	40.2	40.2	30.54	271	271;161;186;185	0	52.082		By MS/MS	By MS/MS	By MS/MS	0	18.8	32.5	16.2	0	116110000	133640000	58859000	20608000	0	76972000	49278000	30185000	0
D6RIA3;A0A7I2V599;A0A7I2V2X6;A0A7I2YQK6;A0A7I2V5M1;A0A7I2V5K3;A0A7I2YQ71;A0A7I2V369;D6RBI3;H3BS60;A0A6Q8PFF9;D6R9V4	D6RIA3;A0A7I2V599;A0A7I2V2X6;A0A7I2YQK6;A0A7I2V5M1	35;34;32;27;18;16;16;15;11;9;2;1	35;34;32;27;18;16;16;15;11;9;2;1	34;33;31;26;17;15;15;14;10;8;1;0		LOC285556	sp|D6RIA3|CD054_HUMAN Uncharacterized protein C4orf54 OS=Homo sapiens OX=9606 GN=C4orf54 PE=2 SV=1;tr|A0A7I2V599|A0A7I2V599_HUMAN 60 kDa chaperonin OS=Homo sapiens OX=9606 GN=HSPD1 PE=1 SV=1;tr|A0A7I2V2X6|A0A7I2V2X6_HUMAN 60 kDa chaperonin OS=Homo sapiens	12	35	35	34	3	20	12	29	3	20	12	29	3	20	11	28	16.4	16.4	15.9	259.39	2461	2461;537;541;482;375;296;310;322;740;607;665;253	0	265.32	By MS/MS	By MS/MS	By MS/MS	By MS/MS	2.3	10.5	6.5	15.6	240750000	555580000	373420000	2310300000	11787000	103070000	76886000	36529000	169570000	8
A0A0G2JIW1;P0DMV9;P0DMV8;V9GZ37	A0A0G2JIW1;P0DMV9;P0DMV8;V9GZ37	39;39;39;25	39;39;39;25	22;22;22;13	Heat shock 70 kDa protein 1B;Heat shock 70 kDa protein 1A	HSPA1B;HSPA1A	tr|A0A0G2JIW1|A0A0G2JIW1_HUMAN Heat shock 70 kDa protein 1B OS=Homo sapiens OX=9606 GN=HSPA1B PE=1 SV=1;sp|P0DMV9|HS71B_HUMAN Heat shock 70 kDa protein 1B OS=Homo sapiens OX=9606 GN=HSPA1B PE=1 SV=1;sp|P0DMV8|HS71A_HUMAN Heat shock 70 kDa protein 1A OS=Hom	4	39	39	22	2	22	27	32	2	22	27	32	1	12	15	19	67.4	67.4	35.8	70.108	642	642;641;641;476	0	323.31	By MS/MS	By MS/MS	By MS/MS	By MS/MS	7.3	41.7	52.6	53	3074900	671310000	875620000	2498600000	25747000	0	74831000	77366000	243010000	4
Q92597;A0A7I2ST14;E7ESM1;E5RIM2;E5RIV1;E5RGM5;E5RIR1;E5RK17;E5RH82;E5RI76;A0A6Q8PF16;A0A6Q8PHI0;A0A6Q8PFB3;E5RG99;E5RJ98;A0A6Q8PF71;A0A6Q8PGD3;A0A6Q8PFR8;A0A6Q8PHF2;A0A6Q8PGJ1	Q92597;A0A7I2ST14	20;18;9;4;4;4;4;3;3;3;3;3;1;1;1;1;1;1;1;1	20;18;9;4;4;4;4;3;3;3;3;3;1;1;1;1;1;1;1;1	15;15;4;4;4;4;4;3;3;3;3;3;1;1;1;1;1;1;1;1	Protein NDRG1	NDRG1	sp|Q92597|NDRG1_HUMAN Protein NDRG1 OS=Homo sapiens OX=9606 GN=NDRG1 PE=1 SV=1;tr|A0A7I2ST14|A0A7I2ST14_HUMAN N-myc downstream-regulated gene 1 protein (Fragment) OS=Homo sapiens OX=9606 GN=NDRG1 PE=1 SV=1	20	20	20	15	2	10	15	13	2	10	15	13	1	5	10	8	68.3	68.3	57.4	42.835	394	394;660;141;216;193;165;158;167;156;133;120;101;34;100;95;57;56;40;673;26	0	158.79	By MS/MS	By MS/MS	By MS/MS	By MS/MS	10.4	39.8	59.6	53	88196000	548610000	2452600000	797140000	140110000	19324000	74669000	184850000	71993000	5
E9PIF3;Q86SW4;A0A087WU08;H0YC99;H7C3K4	E9PIF3;Q86SW4;A0A087WU08;H0YC99	8;5;4;4;2	8;5;4;4;2	8;5;4;4;2	Nuclear pore complex-interacting protein family member A2	NPIPA2;DLST;HP;LTBP3	sp|E9PIF3|NPIA2_HUMAN Nuclear pore complex-interacting protein family member A2 OS=Homo sapiens OX=9606 GN=NPIPA2 PE=3 SV=1;tr|Q86SW4|Q86SW4_HUMAN Dihydrolipoamide acetyltransferase component of pyruvate dehydrogenase complex (Fragment) OS=Homo sapiens OX=	5	8	8	8	2	5	4	4	2	5	4	4	2	5	4	4	7.9	7.9	7.9	108.38	986	986;279;551;1157;370	0	35.673	By MS/MS	By MS/MS	By MS/MS	By MS/MS	3.4	4.6	3.8	3.8	2890300	262950000	202600000	113600000	0	0	73880000	36684000	32739000	1
P20645;F5GX30;F5GXE0;F5GXU0;F5H883;H0YGE9;H0YGT2;H0YF90	P20645;F5GX30	12;10;5;5;5;4;3;3	12;10;5;5;5;4;3;3	11;9;5;5;5;3;3;3	Cation-dependent mannose-6-phosphate receptor	M6PR	sp|P20645|MPRD_HUMAN Cation-dependent mannose-6-phosphate receptor OS=Homo sapiens OX=9606 GN=M6PR PE=1 SV=1;tr|F5GX30|F5GX30_HUMAN Cation-dependent mannose-6-phosphate receptor OS=Homo sapiens OX=9606 GN=M6PR PE=1 SV=2	8	12	12	11	1	7	8	8	1	7	8	8	1	7	8	8	47.7	47.7	42.6	30.993	277	277;191;92;109;133;104;122;148	0	258.54	By MS/MS	By MS/MS	By MS/MS	By MS/MS	7.6	25.3	37.2	37.2	68145000	218800000	628820000	870910000	294300000	94658000	72922000	92675000	93930000	1
A0A1W2PR06;P52569	A0A1W2PR06;P52569	19;19	19;19	18;18	Cationic amino acid transporter 2	SLC7A2	tr|A0A1W2PR06|A0A1W2PR06_HUMAN Cationic amino acid transporter 2 (Fragment) OS=Homo sapiens OX=9606 GN=SLC7A2 PE=1 SV=1;sp|P52569|CTR2_HUMAN Cationic amino acid transporter 2 OS=Homo sapiens OX=9606 GN=SLC7A2 PE=1 SV=2	2	19	19	18	1	11	12	12	1	11	12	12	1	10	11	11	24.5	24.5	22.5	74.301	683	683;658	0	194.32	By MS/MS	By MS/MS	By MS/MS	By MS/MS	2.9	13.5	14.6	15.7	8440000	402990000	972100000	1.0556e+09	134660000	0	72838000	119430000	108320000	1
P62249;M0R3H0;M0R210;M0R1M5;Q6IPX4;M0QX76	P62249;M0R3H0;M0R210;M0R1M5;Q6IPX4	11;9;9;7;7;5	11;9;9;7;7;5	11;9;9;7;7;5	40S ribosomal protein S16	RPS16	sp|P62249|RS16_HUMAN 40S ribosomal protein S16 OS=Homo sapiens OX=9606 GN=RPS16 PE=1 SV=2;tr|M0R3H0|M0R3H0_HUMAN 40S ribosomal protein S16 OS=Homo sapiens OX=9606 GN=RPS16 PE=1 SV=1;tr|M0R210|M0R210_HUMAN 40S ribosomal protein S16 OS=Homo sapiens OX=9606 G	6	11	11	11	0	8	8	10	0	8	8	10	0	8	8	10	58.9	58.9	58.9	16.445	146	146;100;129;85;1891;268	0	58.132		By MS/MS	By MS/MS	By MS/MS	0	49.3	52.1	57.5	0	246250000	212390000	946950000	19740000	0	71644000	40797000	131530000	0
Q9NZM1;H0YD14	Q9NZM1;H0YD14	157;87	157;87	156;87	Myoferlin	MYOF	sp|Q9NZM1|MYOF_HUMAN Myoferlin OS=Homo sapiens OX=9606 GN=MYOF PE=1 SV=1;tr|H0YD14|H0YD14_HUMAN Myoferlin (Fragment) OS=Homo sapiens OX=9606 GN=MYOF PE=1 SV=1	2	157	157	156	14	81	115	94	14	81	115	94	13	80	114	94	71.1	71.1	71.1	234.71	2061	2061;1177	0	323.31	By MS/MS	By MS/MS	By MS/MS	By MS/MS	9.9	48.2	59.6	50.9	112720000	1.9724e+09	6.1922e+09	2660000000	169370000	6735300	70841000	135680000	63590000	22
Q9P2B2	Q9P2B2	34	34	34	Prostaglandin F2 receptor negative regulator	PTGFRN	sp|Q9P2B2|FPRP_HUMAN Prostaglandin F2 receptor negative regulator OS=Homo sapiens OX=9606 GN=PTGFRN PE=1 SV=2	1	34	34	34	0	22	20	25	0	22	20	25	0	22	20	25	42.8	42.8	42.8	98.555	879	879	0	164.03		By MS/MS	By MS/MS	By MS/MS	0	26.4	29.9	33.2	0	636630000	426720000	1.0306e+09	111860000	0	70217000	30710000	65705000	0
A0A087WYS1;A0A7I2YQ74;E7EUC7;A0A7I2V676;C9JNZ1;A0A7I2V4T0;C9JVG3;C9JWG0;C9JUW1;A0A7I2V2Q3;C9JQU9;C9JTZ5;F2Z3H1;C9J3M0;F2Z3P4;F8WC70	A0A087WYS1;A0A7I2YQ74;E7EUC7;A0A7I2V676	26;25;24;14;12;11;10;9;8;8;8;6;4;2;2;2	26;25;24;14;12;11;10;9;8;8;8;6;4;2;2;2	2;2;0;2;2;2;2;2;2;2;0;2;2;2;2;2		UGP2	tr|A0A087WYS1|A0A087WYS1_HUMAN UTP--glucose-1-phosphate uridylyltransferase OS=Homo sapiens OX=9606 GN=UGP2 PE=1 SV=2;tr|A0A7I2YQ74|A0A7I2YQ74_HUMAN UTP--glucose-1-phosphate uridylyltransferase OS=Homo sapiens OX=9606 GN=UGP2 PE=1 SV=1;tr|E7EUC7|E7EUC7_HUM	16	26	26	2	0	16	21	15	0	16	21	15	0	1	1	1	72.6	72.6	4.8	52.077	463	463;460;517;296;212;181;170;150;135;144;175;104;76;38;48;52	0	249.51		By MS/MS	By MS/MS	By MS/MS	0	44.7	59.6	43.6	0	602040000	1132300000	347110000	0	0	70075000	97028000	31928000	0
Q16186;A0A087WX59;A0A087WUX6	Q16186	9;3;2	9;3;2	9;3;2	Proteasomal ubiquitin receptor ADRM1	ADRM1	sp|Q16186|ADRM1_HUMAN Proteasomal ubiquitin receptor ADRM1 OS=Homo sapiens OX=9606 GN=ADRM1 PE=1 SV=2	3	9	9	9	2	8	6	6	2	8	6	6	2	8	6	6	21.4	21.4	21.4	42.153	407	407;368;141	0	145.23	By MS/MS	By MS/MS	By MS/MS	By MS/MS	4.9	17	16.7	16.7	12257000	254210000	334700000	416720000	62343000	10757000	69950000	48890000	60829000	7
Q15393;J3QKV4;H3BMB0;J3QL37	Q15393	41;2;1;1	41;2;1;1	39;2;0;1	Splicing factor 3B subunit 3	SF3B3	sp|Q15393|SF3B3_HUMAN Splicing factor 3B subunit 3 OS=Homo sapiens OX=9606 GN=SF3B3 PE=1 SV=4	4	41	41	39	6	27	37	29	6	27	37	29	6	26	35	28	43.8	43.8	42.3	135.58	1217	1217;91;30;57	0	194.11	By MS/MS	By MS/MS	By MS/MS	By MS/MS	6.9	30.4	38.9	32.7	132790000	921110000	1453400000	670190000	18397000	12491000	69330000	78372000	33992000	10
Q8IZ83;F5H4B6;M0QY06	Q8IZ83;F5H4B6	20;15;3	20;15;3	20;15;3	Aldehyde dehydrogenase family 16 member A1	ALDH16A1	sp|Q8IZ83|A16A1_HUMAN Aldehyde dehydrogenase family 16 member A1 OS=Homo sapiens OX=9606 GN=ALDH16A1 PE=1 SV=2;tr|F5H4B6|F5H4B6_HUMAN Aldehyde dehydrogenase family 16 member A1 OS=Homo sapiens OX=9606 GN=ALDH16A1 PE=1 SV=1	3	20	20	20	0	17	15	16	0	17	15	16	0	17	15	16	37.3	37.3	37.3	85.126	802	802;639;163	0	88.303		By MS/MS	By MS/MS	By MS/MS	0	29.1	30.2	28.3	0	490490000	333110000	722930000	2527400	0	69027000	17651000	60301000	0
P12236;Q3LIE5;Q9H0C2	P12236	33;16;4	18;1;4	5;0;0	ADP/ATP translocase 3;ADP/ATP translocase 3, N-terminally processed	SLC25A6	sp|P12236|ADT3_HUMAN ADP/ATP translocase 3 OS=Homo sapiens OX=9606 GN=SLC25A6 PE=1 SV=4	3	33	18	5	4	18	17	20	0	4	4	6	0	0	0	1	38.3	22.5	5.1	82.396	765	765;1584;315	0	74.224	By matching	By MS/MS	By MS/MS	By MS/MS	6.4	18.3	19.3	21	0	209640000	193660000	113800000	53697000	0	68297000	46841000	26492000	0
P26640;A0A140T936;A0A140T954;A0A0G2JJT9;H0Y426;A2ABF4;A0A140T904	P26640;A0A140T936	34;31;11;4;4;4;1	34;31;11;4;4;4;1	34;31;11;4;4;4;1	Valine--tRNA ligase	VARS	sp|P26640|SYVC_HUMAN Valine--tRNA ligase OS=Homo sapiens OX=9606 GN=VARS1 PE=1 SV=4;tr|A0A140T936|A0A140T936_HUMAN Valine--tRNA ligase (Fragment) OS=Homo sapiens OX=9606 GN=VARS1 PE=1 SV=1	7	34	34	34	6	19	4	20	6	19	4	20	6	19	4	20	37.2	37.2	37.2	140.47	1264	1264;1183;366;174;288;468;95	0	168.63	By MS/MS	By MS/MS	By MS/MS	By MS/MS	5.5	16.3	6.5	21	107900000	231620000	31883000	553080000	3637400	17858000	66387000	3926700	69868000	10
O75533;H7C341;F8WC19;B4DGZ4;A0A494C1M2	O75533	47;5;1;1;1	47;5;1;1;1	47;5;1;1;1	Splicing factor 3B subunit 1	SF3B1	sp|O75533|SF3B1_HUMAN Splicing factor 3B subunit 1 OS=Homo sapiens OX=9606 GN=SF3B1 PE=1 SV=3	5	47	47	47	8	34	32	27	8	34	32	27	8	34	32	27	41.1	41.1	41.1	145.83	1304	1304;241;37;154;161	0	210.35	By MS/MS	By MS/MS	By MS/MS	By MS/MS	6.7	33.2	31.5	29.5	131350000	643080000	835840000	560030000	17590000	23631000	66330000	60951000	34135000	10
Q9UP83;F5H433;B7ZB74	Q9UP83	80;36;20	80;36;20	77;35;20	Conserved oligomeric Golgi complex subunit 5	COG5	sp|Q9UP83|COG5_HUMAN Conserved oligomeric Golgi complex subunit 5 OS=Homo sapiens OX=9606 GN=COG5 PE=1 SV=3	3	80	80	77	3	55	45	62	3	55	45	62	3	52	43	59	41.6	41.6	41	267.48	2448	2448;1794;791	0	323.31	By MS/MS	By MS/MS	By MS/MS	By MS/MS	2.2	29.6	27.7	32.1	32357000	1130200000	958840000	4.1529e+09	20244000	3344400	65536000	29221000	157320000	7
K7ELC2;P62841;K7EM56;K7EJ78;S4R417;K7EQJ5;A0A0B4J2B4;S4R456	K7ELC2;P62841;K7EM56;K7EJ78;S4R417;K7EQJ5;A0A0B4J2B4;S4R456	5;5;4;4;4;4;4;3	5;5;4;4;4;4;4;3	5;5;4;4;4;4;4;3	40S ribosomal protein S15	RPS15	tr|K7ELC2|K7ELC2_HUMAN 40S ribosomal protein S15 OS=Homo sapiens OX=9606 GN=RPS15 PE=1 SV=1;sp|P62841|RS15_HUMAN 40S ribosomal protein S15 OS=Homo sapiens OX=9606 GN=RPS15 PE=1 SV=2;tr|K7EM56|K7EM56_HUMAN 40S ribosomal protein S15 OS=Homo sapiens OX=9606 G	8	5	5	5	0	3	3	4	0	3	3	4	0	3	3	4	53.3	53.3	53.3	17.723	152	152;145;112;129;135;141;525;68	0	24.588		By MS/MS	By MS/MS	By MS/MS	0	26.3	38.8	38.8	0	167290000	39601000	394260000	0	0	63521000	19544000	38156000	0
P30153;B3KQV6;C9J9C1;E9PH38;E9PPI5;E9PNM7;E9PHZ6	P30153;B3KQV6;C9J9C1	22;18;14;3;1;1;1	22;18;14;3;1;1;1	17;15;12;3;0;0;0	Serine/threonine-protein phosphatase 2A 65 kDa regulatory subunit A alpha isoform	PPP2R1A	sp|P30153|2AAA_HUMAN Serine/threonine-protein phosphatase 2A 65 kDa regulatory subunit A alpha isoform OS=Homo sapiens OX=9606 GN=PPP2R1A PE=1 SV=4;tr|B3KQV6|B3KQV6_HUMAN Serine/threonine-protein phosphatase 2A 65 kDa regulatory subunit A alpha isoform OS=	7	22	22	17	0	10	14	14	0	10	14	14	0	9	11	12	43.5	43.5	32.8	65.308	589	589;410;395;132;83;119;135	0	106.48		By MS/MS	By MS/MS	By MS/MS	0	23.4	29.7	27	0	221830000	388050000	442830000	51462000	0	63404000	32364000	35600000	0
P20020;E7ERY9;A0A2R8Y4R4;Q01814;A0A2U3TZI3;A0A2U3U055;A0A0U1RQU3;H0YHH6;F8W1V5;A0A2R8Y535;H0YDG5	P20020;E7ERY9	53;37;13;13;12;12;9;7;4;2;1	33;22;3;3;2;2;8;6;4;0;0	31;20;1;1;0;0;8;6;4;0;0	Plasma membrane calcium-transporting ATPase 1;Calcium-transporting ATPase	ATP2B1	sp|P20020|AT2B1_HUMAN Plasma membrane calcium-transporting ATPase 1 OS=Homo sapiens OX=9606 GN=ATP2B1 PE=1 SV=4;tr|E7ERY9|E7ERY9_HUMAN Calcium-transporting ATPase OS=Homo sapiens OX=9606 GN=ATP2B1 PE=1 SV=2	11	53	33	31	6	26	27	36	3	15	16	24	3	14	15	23	47.6	34.6	33.6	134.68	1220	1220;963;996;1243;1188;1504;300;162;101;387;102	0	310.6	By MS/MS	By MS/MS	By MS/MS	By MS/MS	6.1	23	29.2	36.1	99406000	419250000	480790000	1.0658e+09	120060000	22625000	63109000	29300000	69183000	8
B5MCX3;C9J2Q4;C9IY94;H7C2Y0;B5MD47;H7C310;C9JQJ4	B5MCX3;C9J2Q4;C9IY94	16;11;8;7;6;6;5	2;2;2;0;2;0;0	0;0;0;0;0;0;0		2022-09-02	tr|B5MCX3|B5MCX3_HUMAN Septin-2 OS=Homo sapiens OX=9606 GN=SEPTIN2 PE=1 SV=1;tr|C9J2Q4|C9J2Q4_HUMAN Septin-2 (Fragment) OS=Homo sapiens OX=9606 GN=SEPTIN2 PE=1 SV=1;tr|C9IY94|C9IY94_HUMAN Septin-2 (Fragment) OS=Homo sapiens OX=9606 GN=SEPTIN2 PE=1 SV=1	7	16	2	0	1	13	13	11	0	2	1	1	0	0	0	0	66.7	3.1	0	36.94	321	321;184;121;188;94;161;147	0.00076775	4.4087	By matching	By MS/MS	By matching	By matching	6.2	45.8	56.7	44.9	0	119710000	3313800	3770800	0	0	61741000	0	0	0
Q9UHD8;A0A6Q8PHC2;K7EL40;K7EK18;K7ER52;K7EQD7;K7EIE4;K7EJZ2;K7ER14;K7EN52;K7ENQ5;K7EKN4;K7EJ51;K7EPY1;K7EJV0;K7ENL0;K7EQ08	Q9UHD8;A0A6Q8PHC2	23;14;11;10;9;9;9;8;7;6;6;6;5;2;2;2;2	23;14;11;10;9;9;9;8;7;6;6;6;5;2;2;2;2	23;14;11;10;9;9;9;8;7;6;6;6;5;2;2;2;2	Septin-9	2022-09-09	sp|Q9UHD8|SEPT9_HUMAN Septin-9 OS=Homo sapiens OX=9606 GN=SEPTIN9 PE=1 SV=2;tr|A0A6Q8PHC2|A0A6Q8PHC2_HUMAN Septin-9 OS=Homo sapiens OX=9606 GN=SEPTIN9 PE=1 SV=1	17	23	23	23	6	16	13	7	6	16	13	7	6	16	13	7	51	51	51	65.401	586	586;290;209;195;151;165;157;135;159;115;127;107;134;151;125;1166;327	0	128.89	By MS/MS	By MS/MS	By MS/MS	By MS/MS	12.6	40.6	32.3	22.2	169650000	319110000	216870000	95103000	0	23815000	61374000	25765000	12757000	11
H0YFD6;Q8NEA6;A0A2R8Y4F5;U3KQB0;A0A5F9ZHN3	H0YFD6;Q8NEA6;A0A2R8Y4F5;U3KQB0	40;40;35;23;12	40;40;35;23;12	40;40;35;23;12	Zinc finger protein GLIS3	HADHA;GLIS3;POLR2F	tr|H0YFD6|H0YFD6_HUMAN Enoyl-CoA hydratase OS=Homo sapiens OX=9606 GN=HADHA PE=1 SV=2;sp|Q8NEA6|GLIS3_HUMAN Zinc finger protein GLIS3 OS=Homo sapiens OX=9606 GN=GLIS3 PE=1 SV=5;tr|A0A2R8Y4F5|A0A2R8Y4F5_HUMAN Enoyl-CoA hydratase OS=Homo sapiens OX=9606 GN=H	5	40	40	40	3	32	21	23	3	32	21	23	3	32	21	23	62.4	62.4	62.4	86.371	792	792;1643;728;736;858	0	323.31	By MS/MS	By MS/MS	By MS/MS	By MS/MS	6.8	53	37.2	37.1	21691000	694540000	372950000	673050000	92602000	2998500	60511000	25163000	48620000	4
Q9NSD9	Q9NSD9	14	14	14	Phenylalanine--tRNA ligase beta subunit	FARSB	sp|Q9NSD9|SYFB_HUMAN Phenylalanine--tRNA ligase beta subunit OS=Homo sapiens OX=9606 GN=FARSB PE=1 SV=3	1	14	14	14	0	10	2	1	0	10	2	1	0	10	2	1	27.2	27.2	27.2	66.115	589	589	0	49.906		By MS/MS	By MS/MS	By matching	0	20.4	5.6	1.9	0	155850000	6573900	4412600	0	0	60499000	4707900	0	0
Q9BWJ5	Q9BWJ5	6	6	6	Splicing factor 3B subunit 5	SF3B5	sp|Q9BWJ5|SF3B5_HUMAN Splicing factor 3B subunit 5 OS=Homo sapiens OX=9606 GN=SF3B5 PE=1 SV=1	1	6	6	6	1	3	4	2	1	3	4	2	1	3	4	2	87.2	87.2	87.2	10.135	86	86	0	41.981	By MS/MS	By MS/MS	By MS/MS	By MS/MS	17.4	59.3	87.2	36	9531200	226460000	431490000	89779000	0	0	59828000	102640000	25015000	0
P15880;H0YEN5;E9PQD7;E9PMM9;I3L404;E9PPT0;E9PM36;H3BNG3;H0YE27	P15880;H0YEN5;E9PQD7;E9PMM9;I3L404	15;12;12;10;8;7;7;2;2	15;12;12;10;8;7;7;2;2	15;12;12;10;8;7;7;2;2	40S ribosomal protein S2	RPS2	sp|P15880|RS2_HUMAN 40S ribosomal protein S2 OS=Homo sapiens OX=9606 GN=RPS2 PE=1 SV=2;tr|H0YEN5|H0YEN5_HUMAN 40S ribosomal protein S2 (Fragment) OS=Homo sapiens OX=9606 GN=RPS2 PE=1 SV=1;tr|E9PQD7|E9PQD7_HUMAN 40S ribosomal protein S2 OS=Homo sapiens OX=9	9	15	15	15	0	8	9	9	0	8	9	9	0	8	9	9	52.6	52.6	52.6	31.324	293	293;195;235;218;155;197;209;44;63	0	83.993		By MS/MS	By MS/MS	By MS/MS	0	29.7	35.2	35.2	0	216390000	232310000	916010000	8107200	0	59578000	42963000	132680000	0
F8W1R7;G3V1V0;P60660;G3V1Y7;J3KND3;B7Z6Z4;F8VPF3;F8W1I5;P14649;H0YI43	F8W1R7;G3V1V0;P60660;G3V1Y7;J3KND3;B7Z6Z4;F8VPF3	8;8;8;6;6;6;5;2;2;1	8;8;8;6;6;6;5;2;2;1	2;2;2;2;0;0;0;0;0;0	Myosin light polypeptide 6	MYL6	tr|F8W1R7|F8W1R7_HUMAN Myosin light polypeptide 6 OS=Homo sapiens OX=9606 GN=MYL6 PE=1 SV=1;tr|G3V1V0|G3V1V0_HUMAN Myosin light polypeptide 6 OS=Homo sapiens OX=9606 GN=MYL6 PE=1 SV=1;sp|P60660|MYL6_HUMAN Myosin light polypeptide 6 OS=Homo sapiens OX=9606	10	8	8	2	1	6	3	7	1	6	3	7	0	1	0	2	57.9	57.9	13.8	16.29	145	145;161;151;115;152;238;130;175;208;83	0	30.432	By matching	By MS/MS	By MS/MS	By MS/MS	10.3	51.7	27.6	57.9	4061200	195430000	44425000	431720000	11103000	0	59410000	13318000	87603000	0
E7ETB3;E5RIA4;Q9ULA0;E7EMB6;C9JBE1;F8WAN0;B9ZVU2;C9J1E2;E7EPX3;C9JRG3;E5RJ35	E7ETB3;E5RIA4;Q9ULA0;E7EMB6;C9JBE1	15;15;15;14;8;6;4;3;3;2;1	15;15;15;14;8;6;4;3;3;2;1	15;15;15;14;8;6;4;3;3;2;1	Aspartyl aminopeptidase	DNPEP	tr|E7ETB3|E7ETB3_HUMAN Aspartyl aminopeptidase OS=Homo sapiens OX=9606 GN=DNPEP PE=1 SV=2;tr|E5RIA4|E5RIA4_HUMAN Aspartyl aminopeptidase OS=Homo sapiens OX=9606 GN=DNPEP PE=1 SV=1;sp|Q9ULA0|DNPEP_HUMAN Aspartyl aminopeptidase OS=Homo sapiens OX=9606 GN=DNP	11	15	15	15	1	12	10	6	1	12	10	6	1	12	10	6	22.1	22.1	22.1	109.76	1020	1020;1336;485;410;331;273;270;137;224;117;89	0	84.134	By MS/MS	By MS/MS	By MS/MS	By MS/MS	1.4	19	18.8	7.9	9610000	204770000	469270000	57582000	4981900	0	59387000	33908000	9379900	1
Q9Y285;A0A6I8PIV1;A0A6I8PRS0;A0A6I8PL42;B4DER1;A0A6I8PIT3;A0A6I8PS05;A0A6I8PLB8;A0A6I8PLB3;A0A6I8PIP7;A0A6I8PTV8;A0A6I8PRU9;K7ER16;F8WDH5;K7EK06	Q9Y285;A0A6I8PIV1;A0A6I8PRS0;A0A6I8PL42;B4DER1;A0A6I8PIT3;A0A6I8PS05;A0A6I8PLB8;A0A6I8PLB3;A0A6I8PIP7	80;68;66;66;66;65;62;62;57;45;37;27;7;6;5	80;68;66;66;66;65;62;62;57;45;37;27;7;6;5	69;68;66;66;66;65;62;62;57;45;37;27;1;6;1	Phenylalanine--tRNA ligase alpha subunit	FARSA	sp|Q9Y285|SYFA_HUMAN Phenylalanine--tRNA ligase alpha subunit OS=Homo sapiens OX=9606 GN=FARSA PE=1 SV=3;tr|A0A6I8PIV1|A0A6I8PIV1_HUMAN Leucyl-tRNA synthetase OS=Homo sapiens OX=9606 GN=LARS1 PE=1 SV=1;tr|A0A6I8PRS0|A0A6I8PRS0_HUMAN Leucyl-tRNA synthetase	15	80	80	69	6	44	43	57	6	44	43	57	6	41	42	57	53.6	53.6	43.4	199.69	1775	1775;1175;1121;1130;1149;1164;1049;1112;1024;850;697;543;235;450;168	0	323.31	By MS/MS	By MS/MS	By MS/MS	By MS/MS	5.9	30.1	35.2	36.5	84879000	646400000	1137300000	2.0703e+09	5660600	10847000	59332000	57693000	176920000	11
Q9BSB4;H0YH81;A0A0D9SFF0;C9J2Q8	Q9BSB4;H0YH81;A0A0D9SFF0	25;20;14;8	25;20;14;8	18;13;9;3	Autophagy-related protein 101;ATP synthase subunit beta	ATG101;ATP5B;FOXM1	sp|Q9BSB4|ATGA1_HUMAN Autophagy-related protein 101 OS=Homo sapiens OX=9606 GN=ATG101 PE=1 SV=1;tr|H0YH81|H0YH81_HUMAN ATP synthase subunit beta (Fragment) OS=Homo sapiens OX=9606 GN=ATP5F1B PE=1 SV=1;tr|A0A0D9SFF0|A0A0D9SFF0_HUMAN Forkhead box protein M1	4	25	25	18	3	19	19	18	3	19	19	18	3	14	14	14	36.5	36.5	26.4	111.19	1045	1045;362;1142;535	0	323.31	By MS/MS	By MS/MS	By MS/MS	By MS/MS	5	29.8	30	28.1	93663000	439750000	916420000	462500000	102180000	19856000	58914000	85201000	41249000	9
Q14152	Q14152	44	44	44	Eukaryotic translation initiation factor 3 subunit A	EIF3A	sp|Q14152|EIF3A_HUMAN Eukaryotic translation initiation factor 3 subunit A OS=Homo sapiens OX=9606 GN=EIF3A PE=1 SV=1	1	44	44	44	5	22	8	33	5	22	8	33	5	22	8	33	34.3	34.3	34.3	166.57	1382	1382	0	161.91	By MS/MS	By MS/MS	By MS/MS	By MS/MS	6.4	17.2	6.7	27.9	145550000	276890000	28087000	1.0063e+09	1489200	13769000	58177000	1915900	142590000	20
Q10589	Q10589	3	3	3	Bone marrow stromal antigen 2	BST2	sp|Q10589|BST2_HUMAN Bone marrow stromal antigen 2 OS=Homo sapiens OX=9606 GN=BST2 PE=1 SV=1	1	3	3	3	1	2	2	2	1	2	2	2	1	2	2	2	18.3	18.3	18.3	19.769	180	180	0	46.089	By matching	By MS/MS	By MS/MS	By MS/MS	8.3	13.9	13.9	12.8	5642700	95524000	224140000	47682000	83991000	0	58115000	86810000	32933000	0
P33176;A0A0G2JMZ6;O60282;A0A7I2V492;A0A7I2V3N5;A0A7I2V581;A0A6Q8PEZ8;J3KNA1;Q12840;A0A6Q8PGJ3;A0A7I2V4K6;A0A7I2V3V4;A0A7I2V352;A0A7I2YQQ7;A0A6Q8PGN1;A0A7I2YQB4;A0A6Q8PGG7;A0A6Q8PGT2	P33176	41;10;10;10;10;9;8;8;8;8;7;5;5;5;2;1;1;1	41;10;10;10;10;9;8;8;8;8;7;5;5;5;2;1;1;1	41;10;10;10;10;9;8;8;8;8;7;5;5;5;2;1;1;1	Kinesin-1 heavy chain	KIF5B	sp|P33176|KINH_HUMAN Kinesin-1 heavy chain OS=Homo sapiens OX=9606 GN=KIF5B PE=1 SV=1	18	41	41	41	4	34	24	23	4	34	24	23	4	34	24	23	53.6	53.6	53.6	109.68	963	963;860;957;956;934;933;997;943;1032;1039;896;869;509;508;407;74;134;38	0	323.31	By MS/MS	By MS/MS	By MS/MS	By MS/MS	5.9	42.2	30.9	32.9	90339000	390730000	286830000	253870000	0	18763000	58108000	25943000	18705000	4
Q12846;A0A087WWW0;C9JFM5;H3BMK2	Q12846	20;9;9;3	20;9;9;3	20;9;9;3	Syntaxin-4	STX4	sp|Q12846|STX4_HUMAN Syntaxin-4 OS=Homo sapiens OX=9606 GN=STX4 PE=1 SV=2	4	20	20	20	2	9	18	10	2	9	18	10	2	9	18	10	74.4	74.4	74.4	34.18	297	297;115;175;64	0	110.47	By MS/MS	By MS/MS	By MS/MS	By MS/MS	12.5	38.4	68.4	47.8	82160000	150270000	944620000	328970000	92628000	0	57131000	129190000	41728000	3
P08648;H0YIV7	P08648	28;3	28;3	28;3	Integrin alpha-5;Integrin alpha-5 heavy chain;Integrin alpha-5 light chain	ITGA5	sp|P08648|ITA5_HUMAN Integrin alpha-5 OS=Homo sapiens OX=9606 GN=ITGA5 PE=1 SV=2	2	28	28	28	1	16	25	22	1	16	25	22	1	16	25	22	41.8	41.8	41.8	114.54	1049	1049;119	0	210.6	By MS/MS	By MS/MS	By MS/MS	By MS/MS	1.3	18.8	34.8	27.7	7658400	620110000	1434700000	1.0088e+09	156420000	0	56174000	80555000	55081000	0
Q16181;E7ES33;E7EPK1;G3V1Q4;Q5JXL7;A0A0U1RRM2;A0A5F9ZGZ7;A0A0U1RRD1;Q6ZU15	Q16181;E7ES33;E7EPK1;G3V1Q4	23;22;22;20;5;4;4;3;1	23;22;22;20;5;4;4;3;1	17;16;16;14;5;4;3;3;0	Septin-7	2022-09-07	sp|Q16181|SEPT7_HUMAN Septin-7 OS=Homo sapiens OX=9606 GN=SEPTIN7 PE=1 SV=2;tr|E7ES33|E7ES33_HUMAN Septin OS=Homo sapiens OX=9606 GN=SEPTIN7 PE=1 SV=3;tr|E7EPK1|E7EPK1_HUMAN Septin OS=Homo sapiens OX=9606 GN=SEPTIN7 PE=1 SV=2;tr|G3V1Q4|G3V1Q4_HUMAN Septin	9	23	23	17	4	14	18	11	4	14	18	11	3	10	13	9	54.5	54.5	38.2	50.679	437	437;417;437;401;88;111;174;77;432	0	92.593	By MS/MS	By MS/MS	By MS/MS	By MS/MS	10.8	37.1	50.3	30	57730000	354150000	487290000	160720000	0	12679000	55894000	40456000	11801000	7
M0R0N3;P52926;M0QYQ7;M0R0Y6	M0R0N3;P52926	27;18;6;5	10;1;6;5	0;0;0;0	High mobility group protein HMGI-C	HNRNPM;HMGA2	tr|M0R0N3|M0R0N3_HUMAN Heterogeneous nuclear ribonucleoprotein M (Fragment) OS=Homo sapiens OX=9606 GN=HNRNPM PE=1 SV=8;sp|P52926|HMGA2_HUMAN High mobility group protein HMGI-C OS=Homo sapiens OX=9606 GN=HMGA2 PE=1 SV=1	4	27	10	0	3	12	16	14	1	2	3	3	0	0	0	0	39.6	19.1	0	80.782	755	755;581;219;99	0	73.612	By matching	By MS/MS	By MS/MS	By MS/MS	10.6	16.7	25.2	25	685290	59408000	182290000	213020000	40545000	0	55744000	75749000	46187000	0
Q13435;E9PPJ0;H0YCG1;E9PJ04;E9PJT3;H0YEX5;E9PIL8	Q13435;E9PPJ0	31;29;15;12;7;6;2	31;29;15;12;7;6;2	31;29;15;12;7;6;2	Splicing factor 3B subunit 2	SF3B2	sp|Q13435|SF3B2_HUMAN Splicing factor 3B subunit 2 OS=Homo sapiens OX=9606 GN=SF3B2 PE=1 SV=2;tr|E9PPJ0|E9PPJ0_HUMAN Splicing factor 3B subunit 2 OS=Homo sapiens OX=9606 GN=SF3B2 PE=1 SV=1	7	31	31	31	9	18	22	15	9	18	22	15	9	18	22	15	27.5	27.5	27.5	151.09	1379	1379;878;387;353;273;315;80	0	260.71	By MS/MS	By MS/MS	By MS/MS	By MS/MS	8.8	17.5	24.1	18.3	188780000	488850000	479770000	226000000	0	30216000	55726000	69641000	15794000	10
Q9H1H1;M0QZP7;H7C5C1	Q9H1H1;M0QZP7	11;8;1	11;8;1	11;8;1	Gametocyte-specific factor 1-like	GTSF1L;ATP5SL	sp|Q9H1H1|GTSFL_HUMAN Gametocyte-specific factor 1-like OS=Homo sapiens OX=9606 GN=GTSF1L PE=1 SV=1;tr|M0QZP7|M0QZP7_HUMAN Distal membrane-arm assembly complex protein 2 (Fragment) OS=Homo sapiens OX=9606 GN=DMAC2 PE=1 SV=1	3	11	11	11	2	6	9	8	2	6	9	8	2	6	9	8	10.2	10.2	10.2	81.678	758	758;637;244	0	73.094	By MS/MS	By MS/MS	By MS/MS	By MS/MS	5.4	8	10.2	8.7	62306000	235340000	847690000	712480000	118950000	18644000	53762000	125110000	99747000	2
B1ALA9;P60891;A0A2R8Y7H4;A0A6Q8PGP2;A0A6Q8PHI4;A0A0A0MRQ9;A0A6Q8PEU0;A0A6Q8PG82;A0A6Q8PGX9;A0A6Q8PG13	B1ALA9;P60891;A0A2R8Y7H4	18;17;11;6;4;3;3;3;1;1	18;17;11;6;4;3;3;3;1;1	7;6;4;4;3;2;1;1;1;1	Ribose-phosphate pyrophosphokinase 1	PRPS1	tr|B1ALA9|B1ALA9_HUMAN Ribose-phosphate pyrophosphokinase 1 OS=Homo sapiens OX=9606 GN=PRPS1 PE=1 SV=2;sp|P60891|PRPS1_HUMAN Ribose-phosphate pyrophosphokinase 1 OS=Homo sapiens OX=9606 GN=PRPS1 PE=1 SV=2;tr|A0A2R8Y7H4|A0A2R8Y7H4_HUMAN Ribose-phosphate dip	10	18	18	7	0	11	16	15	0	11	16	15	0	4	6	5	68.4	68.4	35.1	31.392	285	285;318;321;95;92;76;104;112;65;874	0	106.57		By MS/MS	By MS/MS	By MS/MS	0	62.5	58.2	62.1	0	359050000	3.7216e+09	1.7757e+09	16033000	0	53741000	293540000	211130000	0
P36578;H3BU31;H3BM89;H3BTP7;F5H7J1;H0Y9K5;A0A1W2PPM9;D6REC2	P36578	31;12;12;11;7;7;4;3	31;12;12;11;7;7;4;3	29;12;12;11;7;7;4;3	60S ribosomal protein L4	RPL4	sp|P36578|RL4_HUMAN 60S ribosomal protein L4 OS=Homo sapiens OX=9606 GN=RPL4 PE=1 SV=5	8	31	31	29	1	7	6	10	1	7	6	10	1	7	6	9	23.7	23.7	21.9	130.6	1232	1232;171;777;170;502;1196;606;256	0	197.89	By MS/MS	By MS/MS	By MS/MS	By MS/MS	1.8	5.8	5.8	10	10949000	192460000	60624000	203090000	0	0	53216000	17800000	28940000	0
Q7RTV0	Q7RTV0	8	8	8	PHD finger-like domain-containing protein 5A	PHF5A	sp|Q7RTV0|PHF5A_HUMAN PHD finger-like domain-containing protein 5A OS=Homo sapiens OX=9606 GN=PHF5A PE=1 SV=1	1	8	8	8	0	3	4	7	0	3	4	7	0	3	4	7	68.2	68.2	68.2	12.405	110	110	0	20.226		By MS/MS	By MS/MS	By MS/MS	0	28.2	40.9	59.1	0	56832000	98324000	181760000	0	0	53164000	31357000	17475000	0
Q15019;C9JB25;C9J938;C9IZU3;C9JZI2;A0A1B0GXJ2;C9JFT1;F8WB65;C9JSE7	Q15019;C9JB25;C9J938	16;9;8;7;5;3;3;3;2	16;9;8;7;5;3;3;3;2	0;0;0;0;0;0;0;0;0	Septin-2	2022-09-02	sp|Q15019|SEPT2_HUMAN Septin-2 OS=Homo sapiens OX=9606 GN=SEPTIN2 PE=1 SV=1;tr|C9JB25|C9JB25_HUMAN Septin-2 (Fragment) OS=Homo sapiens OX=9606 GN=SEPTIN2 PE=1 SV=1;tr|C9J938|C9J938_HUMAN Septin-2 (Fragment) OS=Homo sapiens OX=9606 GN=SEPTIN2 PE=1 SV=1	9	16	16	0	1	12	13	12	1	12	13	12	0	0	0	0	64	64	0	41.487	361	361;173;148;131;105;71;72;328;52	0	104.66	By MS/MS	By MS/MS	By MS/MS	By MS/MS	5.5	45.2	55.1	44.6	30000000	294580000	536730000	152560000	0	0	52210000	30688000	15853000	2
Q9Y6M5	Q9Y6M5	22	22	22	Zinc transporter 1	SLC30A1	sp|Q9Y6M5|ZNT1_HUMAN Zinc transporter 1 OS=Homo sapiens OX=9606 GN=SLC30A1 PE=1 SV=3	1	22	22	22	1	7	15	14	1	7	15	14	1	7	15	14	46.2	46.2	46.2	55.299	507	507	0	219.58	By matching	By MS/MS	By MS/MS	By MS/MS	4.5	21.5	34.7	34.1	10573000	268200000	1.6402e+09	587460000	157400000	14854000	51999000	100980000	51361000	0
P62899;H7C2W9;C9JU56;B7Z4E3;B7Z4C8;B8ZZK4;H7C1A2;A0A0G2JQ92	P62899;H7C2W9;C9JU56;B7Z4E3;B7Z4C8;B8ZZK4	6;5;5;5;5;3;1;1	6;5;5;5;5;3;1;1	6;5;5;5;5;3;1;1	60S ribosomal protein L31	RPL31	sp|P62899|RL31_HUMAN 60S ribosomal protein L31 OS=Homo sapiens OX=9606 GN=RPL31 PE=1 SV=1;tr|H7C2W9|H7C2W9_HUMAN 60S ribosomal protein L31 (Fragment) OS=Homo sapiens OX=9606 GN=RPL31 PE=1 SV=1;tr|C9JU56|C9JU56_HUMAN 60S ribosomal protein L31 (Fragment) OS=	8	6	6	6	0	2	3	4	0	2	3	4	0	2	3	4	5.2	5.2	5.2	137.94	1262	1262;108;115;120;130;79;55;236	0	19.23		By MS/MS	By MS/MS	By MS/MS	0	1.3	2.6	3.2	0	33474000	16691000	232840000	0	0	51644000	50795000	141210000	0
Q14697;F5H6X6	Q14697;F5H6X6	45;40	45;40	9;4	Neutral alpha-glucosidase AB	GANAB	sp|Q14697|GANAB_HUMAN Neutral alpha-glucosidase AB OS=Homo sapiens OX=9606 GN=GANAB PE=1 SV=3;tr|F5H6X6|F5H6X6_HUMAN Neutral alpha-glucosidase AB OS=Homo sapiens OX=9606 GN=GANAB PE=1 SV=1	2	45	45	9	2	23	27	24	2	23	27	24	1	7	7	5	65.5	65.5	10.6	106.87	944	944;847	0	278.31	By MS/MS	By MS/MS	By MS/MS	By MS/MS	4	31	41.8	37	38985000	412560000	1080000000	1157700000	161990000	15220000	51283000	87813000	79559000	2
O43707;K7EP19	O43707	40;3	40;3	1;0	Alpha-actinin-4	ACTN4	sp|O43707|ACTN4_HUMAN Alpha-actinin-4 OS=Homo sapiens OX=9606 GN=ACTN4 PE=1 SV=2	2	40	40	1	4	11	24	30	4	11	24	30	1	0	1	1	34.6	34.6	1.1	169.61	1523	1523;338	0	323.31	By MS/MS	By MS/MS	By MS/MS	By MS/MS	4.4	7.7	21.7	26.2	41049000	390710000	1.5046e+09	1168100000	0	10154000	51248000	147670000	78894000	6
P62750;H7BY10;K7ERT8;A8MUS3;K7EJV9;K7EMA7	P62750;H7BY10;K7ERT8;A8MUS3;K7EJV9;K7EMA7	11;10;10;10;10;6	11;10;10;10;10;6	11;10;10;10;10;6	60S ribosomal protein L23a	RPL23A	sp|P62750|RL23A_HUMAN 60S ribosomal protein L23a OS=Homo sapiens OX=9606 GN=RPL23A PE=1 SV=1;tr|H7BY10|H7BY10_HUMAN 60S ribosomal protein L23a (Fragment) OS=Homo sapiens OX=9606 GN=RPL23A PE=1 SV=1;tr|K7ERT8|K7ERT8_HUMAN 60S ribosomal protein L23a (Fragmen	6	11	11	11	0	2	2	3	0	2	2	3	0	2	2	3	51.3	51.3	51.3	17.695	156	156;158;175;194;405;70	0	40.235		By MS/MS	By MS/MS	By MS/MS	0	16	16	21.2	0	14080000	16209000	57356000	0	0	51224000	0	44990000	0
Q99613;B5ME19;H3BPE4	Q99613;B5ME19	22;19;5	22;19;5	19;16;2	Eukaryotic translation initiation factor 3 subunit C;Eukaryotic translation initiation factor 3 subunit C-like protein	EIF3C;EIF3CL	sp|Q99613|EIF3C_HUMAN Eukaryotic translation initiation factor 3 subunit C OS=Homo sapiens OX=9606 GN=EIF3C PE=1 SV=1;sp|B5ME19|EIFCL_HUMAN Eukaryotic translation initiation factor 3 subunit C-like protein OS=Homo sapiens OX=9606 GN=EIF3CL PE=1 SV=1	3	22	22	19	6	10	3	19	6	10	3	19	6	10	3	17	25.5	25.5	22.2	105.34	913	913;914;148	0	127.22	By MS/MS	By MS/MS	By matching	By MS/MS	6.7	12.9	3.6	24.4	295260000	163910000	15891000	629410000	0	70363000	50961000	5712400	110650000	12
Q9NUP9;G3V164	Q9NUP9;G3V164	6;3	4;2	4;2	Protein lin-7 homolog C	LIN7C;GRIA4	sp|Q9NUP9|LIN7C_HUMAN Protein lin-7 homolog C OS=Homo sapiens OX=9606 GN=LIN7C PE=1 SV=1;tr|G3V164|G3V164_HUMAN Glutamate receptor OS=Homo sapiens OX=9606 GN=GRIA4 PE=1 SV=1	2	6	4	4	0	2	5	4	0	2	4	3	0	2	4	3	47.2	35.5	35.5	21.834	197	197;1156	0	14.949		By MS/MS	By MS/MS	By MS/MS	0	11.2	43.7	28.9	0	103700000	180460000	114200000	0	0	50448000	50411000	31958000	0
P14866;M0QXS5;A0A3B3ITJ4;M0R076;M0R1W6;B4DVF8;H7C464;M0QYL7	P14866;M0QXS5;A0A3B3ITJ4	25;24;23;4;4;4;1;1	25;24;23;4;4;4;1;1	11;10;9;0;4;4;0;1	Heterogeneous nuclear ribonucleoprotein L	HNRNPL	sp|P14866|HNRPL_HUMAN Heterogeneous nuclear ribonucleoprotein L OS=Homo sapiens OX=9606 GN=HNRNPL PE=1 SV=2;tr|M0QXS5|M0QXS5_HUMAN Heterogeneous nuclear ribonucleoprotein L (Fragment) OS=Homo sapiens OX=9606 GN=HNRNPL PE=1 SV=1;tr|A0A3B3ITJ4|A0A3B3ITJ4_HUM	8	25	25	11	2	13	22	19	2	13	22	19	2	7	9	10	57	57	30.7	64.132	589	589;530;537;114;220;362;133;198	0	231.13	By MS/MS	By MS/MS	By MS/MS	By MS/MS	5.3	34.1	50.6	52.3	13886000	275690000	2469900000	1.506e+09	0	8840500	50126000	150140000	157780000	4
A0A7P0T937;P27824;A0A7P0TAE9;A0A7P0TB65;A0A7P0T840;A0A7P0T8G1;A0A7P0T9L0;A0A7P0Z4D6;A0A7P0Z484;D6RGY2;A0A7P0TAR9;A0A7P0Z4H2;A0A7P0TAN9;A0A7P0T8N1;D6RAU8;D6RFL1;D6RAQ8;D6RD16;O14967	A0A7P0T937;P27824;A0A7P0TAE9;A0A7P0TB65;A0A7P0T840;A0A7P0T8G1;A0A7P0T9L0;A0A7P0Z4D6;A0A7P0Z484;D6RGY2;A0A7P0TAR9;A0A7P0Z4H2	33;33;33;33;32;29;29;29;25;23;21;18;13;12;12;8;7;2;1	33;33;33;33;32;29;29;29;25;23;21;18;13;12;12;8;7;2;1	33;33;33;33;32;29;29;29;25;23;21;18;13;12;12;8;7;2;1	Calnexin	CANX	tr|A0A7P0T937|A0A7P0T937_HUMAN Calnexin OS=Homo sapiens OX=9606 GN=CANX PE=1 SV=1;sp|P27824|CALX_HUMAN Calnexin OS=Homo sapiens OX=9606 GN=CANX PE=1 SV=2;tr|A0A7P0TAE9|A0A7P0TAE9_HUMAN Calnexin OS=Homo sapiens OX=9606 GN=CANX PE=1 SV=1;tr|A0A7P0TB65|A0A7P0	19	33	33	33	3	10	8	11	3	10	8	11	3	10	8	11	47.4	47.4	47.4	67.438	591	591;592;626;590;600;550;550;471;520;528;425;244;210;198;134;131;107;96;610	0	290.49	By MS/MS	By MS/MS	By MS/MS	By MS/MS	8.3	20.1	22	20.1	21438000	322300000	245400000	344830000	58366000	5448500	49811000	21152000	36916000	5
P61221;D6R9I9;D6RGF4;H0Y990	P61221;D6R9I9	21;14;9;7	21;14;9;7	21;14;9;7	ATP-binding cassette sub-family E member 1	ABCE1	sp|P61221|ABCE1_HUMAN ATP-binding cassette sub-family E member 1 OS=Homo sapiens OX=9606 GN=ABCE1 PE=1 SV=1;tr|D6R9I9|D6R9I9_HUMAN ATP-binding cassette sub-family E member 1 OS=Homo sapiens OX=9606 GN=ABCE1 PE=1 SV=1	4	21	21	21	3	11	11	12	3	11	11	12	3	11	11	12	49.9	49.9	49.9	67.314	599	599;421;210;147	0	71.793	By MS/MS	By MS/MS	By MS/MS	By MS/MS	8.7	22.9	32.4	32.1	37148000	226560000	122800000	261740000	14911000	12931000	49619000	17644000	23941000	6
Q14444;E9PLA9;G3V153	Q14444;E9PLA9;G3V153	14;12;11	14;12;11	14;12;11	Caprin-1	CAPRIN1	sp|Q14444|CAPR1_HUMAN Caprin-1 OS=Homo sapiens OX=9606 GN=CAPRIN1 PE=1 SV=2;tr|E9PLA9|E9PLA9_HUMAN Caprin-1 (Fragment) OS=Homo sapiens OX=9606 GN=CAPRIN1 PE=1 SV=1;tr|G3V153|G3V153_HUMAN Caprin-1 OS=Homo sapiens OX=9606 GN=CAPRIN1 PE=1 SV=1	3	14	14	14	2	6	8	9	2	6	8	9	2	6	8	9	24.1	24.1	24.1	78.365	709	709;186;628	0	107.57	By MS/MS	By MS/MS	By MS/MS	By MS/MS	7.5	15.2	16.4	16.4	56318000	188340000	323510000	333650000	0	28841000	49281000	49880000	46858000	4
P67809;H0Y449;C9J5V9;Q9Y2T7	P67809;H0Y449	18;12;8;5	18;12;8;5	12;11;6;0	Nuclease-sensitive element-binding protein 1	YBX1	sp|P67809|YBOX1_HUMAN Y-box-binding protein 1 OS=Homo sapiens OX=9606 GN=YBX1 PE=1 SV=3;tr|H0Y449|H0Y449_HUMAN Y-box-binding protein 1 (Fragment) OS=Homo sapiens OX=9606 GN=YBX1 PE=1 SV=1	4	18	18	12	13	6	9	16	13	6	9	16	10	5	7	10	69.8	69.8	62.3	35.924	324	324;374;216;364	0	310.86	By MS/MS	By MS/MS	By MS/MS	By MS/MS	64.5	41.7	45.1	51.2	2212800000	169940000	276530000	2310000000	0	496410000	48825000	46506000	310930000	48
Q8N163;H0YB24;G3V119;E5RHJ4;E5RFJ3;H0YC69;E5RGU7;H0YC58;A0A087X2B6;E5RHH8	Q8N163;H0YB24;G3V119	34;23;20;11;6;5;5;5;3;1	34;23;20;11;6;5;5;5;3;1	34;23;20;11;6;5;5;5;3;1	Cell cycle and apoptosis regulator protein 2	CCAR2	sp|Q8N163|CCAR2_HUMAN Cell cycle and apoptosis regulator protein 2 OS=Homo sapiens OX=9606 GN=CCAR2 PE=1 SV=2;tr|H0YB24|H0YB24_HUMAN Cell cycle and apoptosis regulator protein 2 (Fragment) OS=Homo sapiens OX=9606 GN=CCAR2 PE=1 SV=1;tr|G3V119|G3V119_HUMAN C	10	34	34	34	7	21	18	19	7	21	18	19	7	21	18	19	54.5	54.5	54.5	102.9	923	923;615;598;277;162;148;150;183;272;81	0	196.28	By MS/MS	By MS/MS	By MS/MS	By MS/MS	15.5	35.2	25.8	27.5	179100000	321040000	436440000	629570000	0	32013000	48652000	45448000	68697000	14
P48960;K7EKV5;K7EPE8;K7EPP8	P48960	22;2;2;2	22;2;2;2	18;1;1;1	CD97 antigen;CD97 antigen subunit alpha;CD97 antigen subunit beta	CD97	sp|P48960|AGRE5_HUMAN Adhesion G protein-coupled receptor E5 OS=Homo sapiens OX=9606 GN=ADGRE5 PE=1 SV=4	4	22	22	18	1	13	19	17	1	13	19	17	1	12	16	14	34.6	34.6	27.5	91.868	835	835;154;156;164	0	323.31	By MS/MS	By MS/MS	By MS/MS	By MS/MS	2.4	21.2	34.3	30.5	25618000	312830000	2183600000	1.0543e+09	136840000	5019700	48529000	154230000	57408000	4
P16422;B5MCA4;C9JKY3	P16422;B5MCA4	16;16;5	16;16;5	16;16;5	Epithelial cell adhesion molecule	EPCAM	sp|P16422|EPCAM_HUMAN Epithelial cell adhesion molecule OS=Homo sapiens OX=9606 GN=EPCAM PE=1 SV=2;tr|B5MCA4|B5MCA4_HUMAN Epithelial cell adhesion molecule OS=Homo sapiens OX=9606 GN=EPCAM PE=1 SV=1	3	16	16	16	2	8	11	12	2	8	11	12	2	8	11	12	48.4	48.4	48.4	34.932	314	314;342;199	0	126.48	By MS/MS	By MS/MS	By MS/MS	By MS/MS	8.3	24.5	31.2	36.6	85453000	207660000	393040000	550210000	98472000	34183000	48199000	57630000	92585000	9
P17301	P17301	42	42	8	Integrin alpha-2	ITGA2	sp|P17301|ITA2_HUMAN Integrin alpha-2 OS=Homo sapiens OX=9606 GN=ITGA2 PE=1 SV=1	1	42	42	8	0	29	26	31	0	29	26	31	0	4	4	6	28.8	28.8	6.7	202.19	1843	1843	0	296.83		By MS/MS	By MS/MS	By MS/MS	0	21.9	18.9	22.5	0	828350000	789730000	1239000000	167260000	0	48071000	44554000	54767000	0
Q13347;A0A7I2YQF8;A0A7P0MRT9;A0A7I2V3U3;A0A7I2V613;A0A7I2V640;A0A7I2YQI2;A0A7I2V685;A0A7I2V2M3;A0A7I2V3N2;A0A7I2V607;A0A7I2YQU2;A0A7I2YQT9;A0A7I2YQC8;A0A7I2YQI6;A0A7I2V5V8;Q5TFK1;A0A7I2V3K6;A0A7I2V4S8;A0A7I2YQP9	Q13347;A0A7I2YQF8;A0A7P0MRT9;A0A7I2V3U3;A0A7I2V613;A0A7I2V640;A0A7I2YQI2;A0A7I2V685;A0A7I2V2M3;A0A7I2V3N2;A0A7I2V607;A0A7I2YQU2;A0A7I2YQT9;A0A7I2YQC8;A0A7I2YQI6;A0A7I2V5V8;Q5TFK1;A0A7I2V3K6;A0A7I2V4S8;A0A7I2YQP9	20;20;19;19;18;18;18;18;18;18;18;17;17;17;15;15;15;14;14;10	20;20;19;19;18;18;18;18;18;18;18;17;17;17;15;15;15;14;14;10	5;5;5;5;4;4;4;4;4;4;4;4;5;5;4;0;4;4;4;0	Eukaryotic translation initiation factor 3 subunit I	EIF3I	sp|Q13347|EIF3I_HUMAN Eukaryotic translation initiation factor 3 subunit I OS=Homo sapiens OX=9606 GN=EIF3I PE=1 SV=1;tr|A0A7I2YQF8|A0A7I2YQF8_HUMAN Eukaryotic translation initiation factor 3 subunit I OS=Homo sapiens OX=9606 GN=EIF3I PE=1 SV=1;tr|A0A7P0MR	20	20	20	5	0	9	5	16	0	9	5	16	0	2	1	4	78.5	78.5	25.5	36.501	325	325;362;323;324;383;530;438;299;347;355;357;275;277;294;407;648;268;249;252;194	0	97.916		By MS/MS	By MS/MS	By MS/MS	0	33.8	18.2	66.5	0	186710000	24747000	493620000	0	0	48009000	3656700	72633000	0
O14530;B8ZZX4;F8WCJ3;F8WBV5;B5TY33	O14530;B8ZZX4;F8WCJ3	16;9;8;2;2	16;9;8;2;2	16;9;8;2;2	Thioredoxin domain-containing protein 9	TXNDC9	sp|O14530|TXND9_HUMAN Thioredoxin domain-containing protein 9 OS=Homo sapiens OX=9606 GN=TXNDC9 PE=1 SV=2;tr|B8ZZX4|B8ZZX4_HUMAN Thioredoxin domain-containing protein 9 (Fragment) OS=Homo sapiens OX=9606 GN=TXNDC9 PE=1 SV=1;tr|F8WCJ3|F8WCJ3_HUMAN Thioredox	5	16	16	16	1	9	14	7	1	9	14	7	1	9	14	7	64.2	64.2	64.2	26.534	226	226;135;122;64;351	0	73.129	By MS/MS	By MS/MS	By MS/MS	By MS/MS	10.2	32.7	63.7	34.5	4662600	227370000	171810000	96531000	0	0	47977000	20647000	11037000	3
O75146	O75146	11	11	11	Huntingtin-interacting protein 1-related protein	HIP1R	sp|O75146|HIP1R_HUMAN Huntingtin-interacting protein 1-related protein OS=Homo sapiens OX=9606 GN=HIP1R PE=1 SV=2	1	11	11	11	1	4	8	5	1	4	8	5	1	4	8	5	14.5	14.5	14.5	119.39	1068	1068	0	37.915	By matching	By MS/MS	By MS/MS	By MS/MS	1.7	4.8	11.1	6.8	4981600	55060000	135940000	67883000	0	0	47937000	20164000	18254000	0
Q9H2H9;F8VX04;F8VX12	Q9H2H9;F8VX04	8;8;3	8;8;3	8;8;3	Sodium-coupled neutral amino acid transporter 1	SLC38A1	sp|Q9H2H9|S38A1_HUMAN Sodium-coupled neutral amino acid transporter 1 OS=Homo sapiens OX=9606 GN=SLC38A1 PE=1 SV=1;tr|F8VX04|F8VX04_HUMAN Sodium-coupled neutral amino acid transporter 1 OS=Homo sapiens OX=9606 GN=SLC38A1 PE=1 SV=1	3	8	8	8	0	3	4	3	0	3	4	3	0	3	4	3	20.9	20.9	20.9	54.047	487	487;503;78	0	52.079		By MS/MS	By MS/MS	By MS/MS	0	5.3	9.4	7.2	0	50577000	1.0217e+09	337140000	121640000	0	47897000	174790000	18690000	0
P47712	P47712	29	29	29	Cytosolic phospholipase A2;Phospholipase A2;Lysophospholipase	PLA2G4A	sp|P47712|PA24A_HUMAN Cytosolic phospholipase A2 OS=Homo sapiens OX=9606 GN=PLA2G4A PE=1 SV=2	1	29	29	29	1	17	19	15	1	17	19	15	1	17	19	15	47.8	47.8	47.8	85.238	749	749	0	215.3	By matching	By MS/MS	By MS/MS	By MS/MS	2.4	30.2	32.4	21.5	5347900	556760000	415880000	556230000	150020000	0	47694000	28512000	33786000	0
Q5T4S7;A0A0A0MSW0;X6R960;X6RE05;Q5TBN9	Q5T4S7	71;29;15;10;1	71;29;15;10;1	71;29;15;10;1	E3 ubiquitin-protein ligase UBR4	UBR4	sp|Q5T4S7|UBR4_HUMAN E3 ubiquitin-protein ligase UBR4 OS=Homo sapiens OX=9606 GN=UBR4 PE=1 SV=1	5	71	71	71	9	40	36	26	9	40	36	26	9	40	36	26	21.1	21.1	21.1	573.83	5183	5183;2058;890;984;258	0	323.31	By MS/MS	By MS/MS	By MS/MS	By MS/MS	3.3	11.2	11.1	7.7	202340000	495220000	376750000	244660000	9473400	28576000	47459000	20425000	14439000	17
A0A494C0R8;I3L2B0;I3L4B5;I3L318;G3V373;A0JP08;Q9Y5I4	A0A494C0R8;I3L2B0	30;26;1;1;1;1;1	30;26;1;1;1;1;1	2;2;0;0;0;0;0		CLUH	tr|A0A494C0R8|A0A494C0R8_HUMAN Clustered mitochondria protein homolog OS=Homo sapiens OX=9606 GN=CLUH PE=1 SV=1;tr|I3L2B0|I3L2B0_HUMAN Clustered mitochondria protein homolog OS=Homo sapiens OX=9606 GN=CLUH PE=1 SV=3	7	30	30	2	4	21	16	13	4	21	16	13	0	1	2	2	28.8	28.8	2.5	180.08	1634	1634;1815;160;164;317;1482;1007	0	106.42	By MS/MS	By MS/MS	By MS/MS	By MS/MS	5.1	17.5	15.9	12.5	59973000	251980000	174120000	164940000	3964400	10499000	47442000	13511000	14924000	14
P09651	P09651	25	25	1	Heterogeneous nuclear ribonucleoprotein A1;Heterogeneous nuclear ribonucleoprotein A1, N-terminally processed	HNRNPA1	sp|P09651|ROA1_HUMAN Heterogeneous nuclear ribonucleoprotein A1 OS=Homo sapiens OX=9606 GN=HNRNPA1 PE=1 SV=5	1	25	25	1	5	10	13	22	5	10	13	22	1	0	0	1	59.4	59.4	8.9	38.746	372	372	0	223.24	By MS/MS	By MS/MS	By MS/MS	By MS/MS	20.7	27.2	36.8	59.1	89845000	278160000	367090000	4960000000	0	17305000	47398000	29515000	416390000	4
P20839;C9J381;A0A3B3IRL5;C9K0R9;C9J029;H7C5T1;H7C511	P20839;C9J381;A0A3B3IRL5;C9K0R9	24;23;22;12;4;3;3	22;21;20;10;4;3;3	22;21;20;10;4;3;3	Inosine-5-monophosphate dehydrogenase 1;Inosine-5-monophosphate dehydrogenase	IMPDH1	sp|P20839|IMDH1_HUMAN Inosine-5-monophosphate dehydrogenase 1 OS=Homo sapiens OX=9606 GN=IMPDH1 PE=1 SV=2;tr|C9J381|C9J381_HUMAN Inosine-5-monophosphate dehydrogenase OS=Homo sapiens OX=9606 GN=IMPDH1 PE=1 SV=1;tr|A0A3B3IRL5|A0A3B3IRL5_HUMAN Inosine-5-m	7	24	22	22	0	21	19	19	0	19	17	18	0	19	17	18	53.7	53.7	53.7	55.405	514	514;513;509;289;184;190;226	0	137.13		By MS/MS	By MS/MS	By MS/MS	0	48.1	47.9	51	0	425910000	399210000	595280000	0	0	46475000	21857000	26456000	0
P46940;H0YLE8;A0A0J9YXZ5;H0YKA5;A0A087X225;F2Z2E2;Q86VI3;A0A087WWP1;E7EWC2;F5H7S7;Q13576	P46940;H0YLE8;A0A0J9YXZ5	56;44;37;2;2;2;2;1;1;1;1	56;44;37;2;2;2;2;1;1;1;1	56;44;37;2;2;2;2;1;1;1;1	Ras GTPase-activating-like protein IQGAP1	IQGAP1	sp|P46940|IQGA1_HUMAN Ras GTPase-activating-like protein IQGAP1 OS=Homo sapiens OX=9606 GN=IQGAP1 PE=1 SV=1;tr|H0YLE8|H0YLE8_HUMAN Ras GTPase-activating-like protein IQGAP1 OS=Homo sapiens OX=9606 GN=IQGAP1 PE=1 SV=1;tr|A0A0J9YXZ5|A0A0J9YXZ5_HUMAN Ras GTPa	11	56	56	56	2	23	15	32	2	23	15	32	2	23	15	32	42.4	42.4	42.4	189.25	1657	1657;1085;1191;43;48;1588;1631;107;1402;1525;1575	0	285.05	By MS/MS	By MS/MS	By MS/MS	By MS/MS	3	20.1	12.1	25.3	16699000	249610000	97700000	712560000	25750000	7856000	46415000	9841000	75816000	6
A0A087X0E5;J3QKW4;K7ERT0;C9JJQ0;J3QQL1;A0A0J9YWN2;F8VRY5;H7BYF1	A0A087X0E5;J3QKW4;K7ERT0;C9JJQ0;J3QQL1;A0A0J9YWN2;F8VRY5	26;25;23;23;23;17;15;6	11;10;8;8;8;5;4;2	0;0;0;0;0;0;0;0		GGNBP2;NAPG;ACSBG2;STAG1;ZNF236;AK1	tr|A0A087X0E5|A0A087X0E5_HUMAN Gametogenetin-binding protein 2 OS=Homo sapiens OX=9606 GN=GGNBP2 PE=1 SV=1;tr|J3QKW4|J3QKW4_HUMAN Gamma-soluble NSF attachment protein OS=Homo sapiens OX=9606 GN=NAPG PE=1 SV=1;tr|K7ERT0|K7ERT0_HUMAN Long-chain-fatty-acid--C	8	26	11	0	2	13	17	15	0	4	5	5	0	0	0	0	40.4	18.1	0	57.233	542	542;510;584;673;973;675;392;981	0	122.54	By matching	By MS/MS	By MS/MS	By MS/MS	8.1	28.8	39.5	33.2	0	109110000	552120000	212620000	194250000	0	46222000	110820000	46752000	0
P62851	P62851	7	7	7	40S ribosomal protein S25	RPS25	sp|P62851|RS25_HUMAN 40S ribosomal protein S25 OS=Homo sapiens OX=9606 GN=RPS25 PE=1 SV=1	1	7	7	7	0	5	5	5	0	5	5	5	0	5	5	5	35.2	35.2	35.2	13.742	125	125	0	31.878		By MS/MS	By MS/MS	By MS/MS	0	31.2	29.6	25.6	0	173460000	163340000	678850000	19886000	0	46164000	23471000	161130000	0
A0A286YF22;O43175;A0A2C9F2M7;A0A286YFA2;A0A286YFL2;A0A286YFM8;A0A286YFB2;A0A286YF78;A0A286YFC8;A0A286YER3;A0A286YF34;A0A286YFE1;A0A286YFF3;A0A286YFK5	A0A286YF22;O43175;A0A2C9F2M7;A0A286YFA2;A0A286YFL2;A0A286YFM8	23;23;22;20;19;13;10;10;10;8;5;4;3;3	23;23;22;20;19;13;10;10;10;8;5;4;3;3	23;23;22;20;19;13;10;10;10;8;5;4;3;3	D-3-phosphoglycerate dehydrogenase	PHGDH	tr|A0A286YF22|A0A286YF22_HUMAN D-3-phosphoglycerate dehydrogenase OS=Homo sapiens OX=9606 GN=PHGDH PE=1 SV=1;sp|O43175|SERA_HUMAN D-3-phosphoglycerate dehydrogenase OS=Homo sapiens OX=9606 GN=PHGDH PE=1 SV=4;tr|A0A2C9F2M7|A0A2C9F2M7_HUMAN D-3-phosphoglycer	14	23	23	23	1	13	16	19	1	13	16	19	1	13	16	19	56.8	56.8	56.8	55.938	526	526;533;532;445;429;239;165;276;302;97;72;89;63;145	0	140.73	By MS/MS	By MS/MS	By MS/MS	By MS/MS	3	33.7	48.7	42.4	14346000	299990000	469380000	763620000	33901000	0	46143000	27765000	61594000	2
P62306;A0A0B4J254;F8W0W6	P62306	3;1;1	3;1;1	3;1;1	Small nuclear ribonucleoprotein F	SNRPF	sp|P62306|RUXF_HUMAN Small nuclear ribonucleoprotein F OS=Homo sapiens OX=9606 GN=SNRPF PE=1 SV=1	3	3	3	3	2	3	1	3	2	3	1	3	2	3	1	3	48.8	48.8	48.8	9.7251	86	86;67;127	0	21.337	By MS/MS	By MS/MS	By MS/MS	By MS/MS	39.5	48.8	24.4	48.8	192060000	122600000	51182000	289260000	0	282810000	45986000	0	36274000	3
A0A087X1Z3;Q9UL46;H0YM70;H0YKU2;H0YLG1;H0YLD2	A0A087X1Z3;Q9UL46;H0YM70	18;18;15;5;1;1	18;18;15;5;1;1	18;18;15;5;1;1	Proteasome activator complex subunit 2	PSME2	tr|A0A087X1Z3|A0A087X1Z3_HUMAN Proteasome activator complex subunit 2 OS=Homo sapiens OX=9606 GN=PSME2 PE=1 SV=1;sp|Q9UL46|PSME2_HUMAN Proteasome activator complex subunit 2 OS=Homo sapiens OX=9606 GN=PSME2 PE=1 SV=4;tr|H0YM70|H0YM70_HUMAN Proteasome activ	6	18	18	18	1	10	11	11	1	10	11	11	1	10	11	11	68.1	68.1	68.1	29.126	254	254;239;228;85;39;48	0	61.755	By MS/MS	By MS/MS	By MS/MS	By MS/MS	9.4	42.5	44.1	49.6	21994000	285390000	245250000	551150000	67073000	0	45877000	32110000	64870000	1
Q9NTJ3;E9PD53;C9JR83;C9J578;C9J9E4;C9JWF0;C9IYK2;C9JJ64;C9JVD8;F8WCB7	Q9NTJ3;E9PD53	24;23;10;4;4;4;4;4;3;1	24;23;10;4;4;4;4;4;3;1	24;23;10;4;4;4;4;4;3;1	Structural maintenance of chromosomes protein 4;Structural maintenance of chromosomes protein	SMC4	sp|Q9NTJ3|SMC4_HUMAN Structural maintenance of chromosomes protein 4 OS=Homo sapiens OX=9606 GN=SMC4 PE=1 SV=2;tr|E9PD53|E9PD53_HUMAN Structural maintenance of chromosomes protein OS=Homo sapiens OX=9606 GN=SMC4 PE=1 SV=1	10	24	24	24	1	19	14	5	1	19	14	5	1	19	14	5	26.1	26.1	26.1	147.18	1288	1288;1263;423;139;157;170;173;180;119;50	0	85.307	By MS/MS	By MS/MS	By MS/MS	By MS/MS	2	20.7	15.8	5	43871000	239290000	123740000	54522000	1524300	0	45861000	8234700	5065100	4
P29401;A0A0B4J1R6;E9PFF2;F8W888;F8WAX4	P29401;A0A0B4J1R6;E9PFF2	33;24;19;9;3	33;24;19;9;3	33;24;19;9;3	Transketolase	TKT	sp|P29401|TKT_HUMAN Transketolase OS=Homo sapiens OX=9606 GN=TKT PE=1 SV=3;tr|A0A0B4J1R6|A0A0B4J1R6_HUMAN Transketolase OS=Homo sapiens OX=9606 GN=TKT PE=1 SV=1;tr|E9PFF2|E9PFF2_HUMAN Transketolase OS=Homo sapiens OX=9606 GN=TKT PE=1 SV=1	5	33	33	33	6	13	16	30	6	13	16	30	6	13	16	30	69.3	69.3	69.3	67.877	623	623;457;334;153;81	0	217.15	By MS/MS	By MS/MS	By MS/MS	By MS/MS	16.7	22.8	38.5	61.2	1404700000	284990000	246460000	4694800000	0	282970000	45543000	17638000	546670000	21
K7EL20;O75821;K7ER90;K7ENA8;K7EL60;K7EP16	K7EL20;O75821;K7ER90;K7ENA8	12;12;10;8;4;2	12;12;10;8;4;2	11;11;9;7;3;2	Eukaryotic translation initiation factor 3 subunit G	EIF3G	tr|K7EL20|K7EL20_HUMAN Eukaryotic translation initiation factor 3 subunit G (Fragment) OS=Homo sapiens OX=9606 GN=EIF3G PE=1 SV=8;sp|O75821|EIF3G_HUMAN Eukaryotic translation initiation factor 3 subunit G OS=Homo sapiens OX=9606 GN=EIF3G PE=1 SV=2;tr|K7ER9	6	12	12	11	8	4	2	6	8	4	2	6	7	4	2	5	55	55	43.1	29.283	262	262;320;227;289;149;118	0	204.75	By MS/MS	By MS/MS	By MS/MS	By MS/MS	41.6	26	17.6	45	394760000	93132000	7760300	445390000	0	118310000	45409000	7699600	102040000	38
P04920;A0A7I2V5T6;C9J9M9;C9J722;C9J035;C9JVC2;C9J459;H7C1Z2;E9PCP1;F8WD49;P48751	P04920;A0A7I2V5T6	34;29;8;6;6;5;3;2;2;2;2	34;29;8;6;6;5;3;2;2;2;2	34;29;8;6;6;5;3;2;2;2;2	Anion exchange protein 2	SLC4A2	sp|P04920|B3A2_HUMAN Anion exchange protein 2 OS=Homo sapiens OX=9606 GN=SLC4A2 PE=1 SV=4;tr|A0A7I2V5T6|A0A7I2V5T6_HUMAN Anion exchange protein OS=Homo sapiens OX=9606 GN=SLC4A2 PE=1 SV=1	11	34	34	34	7	10	24	19	7	10	24	19	7	10	24	19	44.1	44.1	44.1	137.01	1241	1241;889;169;145;150;127;70;207;227;518;1232	0	267.42	By MS/MS	By MS/MS	By MS/MS	By MS/MS	12.7	14	35.1	30	258020000	140580000	1190900000	495620000	78527000	105780000	45359000	150580000	56769000	22
Q5JWF2;P63092;A0A7I2V5R6;A0A590UJQ2;Q5JWE9;A0A804HI35;A0A0A0MR13;A0A590UJQ9;A0A590UJB7;A0A590UJR6;A0A590UJY8;S4R3V9;A0A590UJ58;A0A590UJ22;A0A590UJI6;A0A590UJS2;S4R3E3;P38405;H0Y7E8;Q5JWD1;A0A590UJX3	Q5JWF2;P63092;A0A7I2V5R6;A0A590UJQ2;Q5JWE9;A0A804HI35;A0A0A0MR13;A0A590UJQ9;A0A590UJB7;A0A590UJR6;A0A590UJY8;S4R3V9;A0A590UJ58;A0A590UJ22;A0A590UJI6;A0A590UJS2	23;23;23;22;22;22;22;22;22;22;22;22;22;22;22;18;8;7;2;2;1	22;22;22;22;21;22;22;22;22;22;22;22;22;22;22;17;8;6;1;1;1	1;1;1;1;0;1;1;1;1;1;1;1;1;1;1;1;1;0;1;1;1	Guanine nucleotide-binding protein G(s) subunit alpha isoforms XLas;Guanine nucleotide-binding protein G(s) subunit alpha isoforms short	GNAS	sp|Q5JWF2|GNAS1_HUMAN Guanine nucleotide-binding protein G(s) subunit alpha isoforms XLas OS=Homo sapiens OX=9606 GN=GNAS PE=1 SV=2;sp|P63092|GNAS2_HUMAN Guanine nucleotide-binding protein G(s) subunit alpha isoforms short OS=Homo sapiens OX=9606 GN=GNAS P	21	23	22	1	3	11	16	15	3	10	15	14	1	0	1	1	21.4	20.3	1.9	111.02	1037	1037;394;1038;335;1022;526;362;336;336;336;335;335;335;335;335;368;160;381;730;87;663	0	117.36	By MS/MS	By MS/MS	By MS/MS	By MS/MS	3.8	11.5	17.1	14.8	262720000	228000000	573010000	533110000	139950000	111950000	45105000	56149000	60262000	4
O00161;H3BP15;H3BQY9;H3BM38;H3BV99;H3BNE1;H3BPJ0;H3BR99;H3BNG6;H3BU94	O00161;H3BP15;H3BQY9;H3BM38;H3BV99;H3BNE1;H3BPJ0	20;13;13;12;12;11;11;5;3;3	20;13;13;12;12;11;11;5;3;3	9;8;8;1;7;0;0;0;0;0	Synaptosomal-associated protein 23;Synaptosomal-associated protein	SNAP23	sp|O00161|SNP23_HUMAN Synaptosomal-associated protein 23 OS=Homo sapiens OX=9606 GN=SNAP23 PE=1 SV=1;tr|H3BP15|H3BP15_HUMAN Synaptosomal-associated protein (Fragment) OS=Homo sapiens OX=9606 GN=SNAP23 PE=1 SV=1;tr|H3BQY9|H3BQY9_HUMAN Synaptosomal-associate	10	20	20	9	3	13	11	14	3	13	11	14	2	4	4	6	86.3	86.3	44.1	23.354	211	211;149;154;125;142;97;127;90;44;53	0	185.28	By MS/MS	By MS/MS	By MS/MS	By MS/MS	24.6	74.4	76.8	86.3	27767000	274220000	256330000	525150000	107350000	8041100	44639000	24659000	57036000	4
Q8N8S7;A0A6Q8PHH1;A0A0U1RRM6	Q8N8S7	17;1;1	17;1;1	17;1;1	Protein enabled homolog	ENAH	sp|Q8N8S7|ENAH_HUMAN Protein enabled homolog OS=Homo sapiens OX=9606 GN=ENAH PE=1 SV=2	3	17	17	17	1	9	15	12	1	9	15	12	1	9	15	12	20.6	20.6	20.6	124.66	1134	1134;347;802	0	139.9	By MS/MS	By MS/MS	By MS/MS	By MS/MS	1.9	11.4	17.6	17.8	25850000	121650000	1.0629e+09	284450000	17810000	0	44449000	107130000	65961000	3
Q12904;A0A804HJ47;A0A5F9ZHC5;D6R937	Q12904;A0A804HJ47;A0A5F9ZHC5	19;16;16;9	19;16;16;9	19;16;16;9	Aminoacyl tRNA synthase complex-interacting multifunctional protein 1;Endothelial monocyte-activating polypeptide 2	AIMP1	sp|Q12904|AIMP1_HUMAN Aminoacyl tRNA synthase complex-interacting multifunctional protein 1 OS=Homo sapiens OX=9606 GN=AIMP1 PE=1 SV=2;tr|A0A804HJ47|A0A804HJ47_HUMAN Aminoacyl tRNA synthase complex-interacting multifunctional protein 1 OS=Homo sapiens OX=9	4	19	19	19	3	13	16	17	3	13	16	17	3	13	16	17	75	75	75	34.352	312	312;263;273;150	0	229.41	By MS/MS	By MS/MS	By MS/MS	By MS/MS	17	52.2	74	72.1	57321000	472560000	917550000	2153000000	1402100	6994400	44389000	65998000	144120000	12
P61586;Q5JR07;A0A7I2V3G1;C9JNR4;C9JX21;Q5JR05;A0A7I2YQV1;U3KQA9;U3KQV3;Q5JR06;E9PN11;A0A7I2V5E6;E9PLA2;C9JRM1	P61586;Q5JR07;A0A7I2V3G1;C9JNR4;C9JX21;Q5JR05;A0A7I2YQV1;U3KQA9;U3KQV3	14;9;9;9;9;9;8;7;7;5;5;4;4;4	14;9;9;9;9;9;8;7;7;5;5;4;4;4	4;0;0;0;0;0;3;0;0;0;0;0;0;0	Transforming protein RhoA	RHOA;RHOC	sp|P61586|RHOA_HUMAN Transforming protein RhoA OS=Homo sapiens OX=9606 GN=RHOA PE=1 SV=1;tr|Q5JR07|Q5JR07_HUMAN Rho-related GTP-binding protein RhoC (Fragment) OS=Homo sapiens OX=9606 GN=RHOC PE=1 SV=1;tr|A0A7I2V3G1|A0A7I2V3G1_HUMAN Transforming protein Rh	14	14	14	4	1	8	9	8	1	8	9	8	1	1	3	2	65.3	65.3	18.7	21.768	193	193;127;137;138;187;199;109;248;271;91;129;65;66;90	0	91.09	By matching	By MS/MS	By MS/MS	By MS/MS	6.2	29.5	42	31.1	6762700	158510000	473950000	333420000	153280000	0	43566000	74542000	43287000	0
H0YDD4;A0A7P0TBK2;A0A7P0TAG1;A0A7P0TAX2;A0A7P0TBE2;Q96R45;A0A7P0TA47;A0A7P0Z4G4;A0A7P0T997;E9PEJ4;D6RGK2;B9TX11;A0A7P0T8B8	H0YDD4;A0A7P0TBK2;A0A7P0TAG1;A0A7P0TAX2;A0A7P0TBE2;Q96R45;A0A7P0TA47;A0A7P0Z4G4;A0A7P0T997;E9PEJ4	20;20;20;20;20;20;19;19;19;17;1;1;1	20;20;20;20;20;20;19;19;19;17;1;1;1	20;20;20;20;20;20;19;19;19;17;1;1;1	Acetyltransferase component of pyruvate dehydrogenase complex;Olfactory receptor 2A7	DLAT;OR2A7	tr|H0YDD4|H0YDD4_HUMAN Acetyltransferase component of pyruvate dehydrogenase complex OS=Homo sapiens OX=9606 GN=DLAT PE=1 SV=2;tr|A0A7P0TBK2|A0A7P0TBK2_HUMAN Acetyltransferase component of pyruvate dehydrogenase complex OS=Homo sapiens OX=9606 GN=DLAT PE=1	13	20	20	20	1	7	6	16	1	7	6	16	1	7	6	16	43.1	43.1	43.1	55.717	520	520;554;611;640;645;1113;446;562;636;542;577;610;615	0	95.266	By matching	By MS/MS	By MS/MS	By MS/MS	2.7	15.6	14	33.1	751070	100110000	59561000	1308800000	0	0	43537000	18079000	208410000	0
P52333;H0YIZ0;G3V2Y4;G3V5L0;G3V4W5;G3V241;G3V3Y8;G3V4X0;G3V2W0;G3V2E4;G3V4T0	P52333;H0YIZ0	28;15;13;11;10;6;6;6;6;6;6	28;15;13;11;10;6;6;6;6;6;6	20;15;12;3;2;0;0;0;0;0;0	Tyrosine-protein kinase JAK3;Serine hydroxymethyltransferase	JAK3;SHMT2	sp|P52333|JAK3_HUMAN Tyrosine-protein kinase JAK3 OS=Homo sapiens OX=9606 GN=JAK3 PE=1 SV=2;tr|H0YIZ0|H0YIZ0_HUMAN Glycine hydroxymethyltransferase (Fragment) OS=Homo sapiens OX=9606 GN=SHMT2 PE=1 SV=1	11	28	28	20	0	16	19	20	0	16	19	20	0	12	15	16	20.8	20.8	13.9	190.93	1732	1732;264;234;215;237;142;147;159;160;171;1278	0	201.09		By MS/MS	By MS/MS	By MS/MS	0	10.7	15	13.3	0	252760000	323010000	635750000	0	0	43107000	23789000	53632000	0
A0A1W2PPX5;A0A1W2PQR6;A0A1W2PQB7;A0A1W2PRS1;A0A1W2PS43;Q14108;A0A1W2PPU6;A0A1W2PSE4;A0A1W2PS70;A0A1W2PNX7;D6RDG0	A0A1W2PPX5;A0A1W2PQR6;A0A1W2PQB7;A0A1W2PRS1;A0A1W2PS43;Q14108;A0A1W2PPU6	15;15;15;15;15;15;12;6;5;5;2	15;15;15;15;15;15;12;6;5;5;2	6;6;6;6;6;6;6;6;5;5;2	Lysosome membrane protein 2	SCARB2	tr|A0A1W2PPX5|A0A1W2PPX5_HUMAN Lysosome membrane protein 2 OS=Homo sapiens OX=9606 GN=SCARB2 PE=1 SV=1;tr|A0A1W2PQR6|A0A1W2PQR6_HUMAN Lysosome membrane protein 2 OS=Homo sapiens OX=9606 GN=SCARB2 PE=1 SV=1;tr|A0A1W2PQB7|A0A1W2PQB7_HUMAN Lysosome membrane p	11	15	15	6	0	8	10	10	0	8	10	10	0	5	5	5	35.4	35.4	9.7	49.204	432	432;449;470;519;1652;478;438;206;141;145;106	0	323.31		By MS/MS	By MS/MS	By MS/MS	0	21.8	28	28	0	149500000	2352100000	365180000	374420000	0	42866000	289530000	91952000	0
O60506;A0A7I2V4Z0;A0A7I2YQN2;A0A7I2V309;A0A7I2V2F2;A0A7I2V5Q6;F6UXX1;A0A7I2V4J0	O60506;A0A7I2V4Z0;A0A7I2YQN2;A0A7I2V309;A0A7I2V2F2;A0A7I2V5Q6	35;34;34;29;27;26;13;7	35;34;34;29;27;26;13;7	1;0;0;0;1;0;0;0	Heterogeneous nuclear ribonucleoprotein Q	SYNCRIP	sp|O60506|HNRPQ_HUMAN Heterogeneous nuclear ribonucleoprotein Q OS=Homo sapiens OX=9606 GN=SYNCRIP PE=1 SV=2;tr|A0A7I2V4Z0|A0A7I2V4Z0_HUMAN Heterogeneous nuclear ribonucleoprotein Q OS=Homo sapiens OX=9606 GN=SYNCRIP PE=1 SV=1;tr|A0A7I2YQN2|A0A7I2YQN2_HUMA	8	35	35	1	4	11	11	27	4	11	11	27	0	0	0	1	58.9	58.9	2.6	69.602	623	623;545;1715;764;490;337;185;165	0	265.9	By MS/MS	By MS/MS	By MS/MS	By MS/MS	11.4	18.6	27.6	53	129690000	338020000	261020000	2357600000	0	20474000	42423000	26678000	215030000	19
P84103;A0A087X2D0	P84103;A0A087X2D0	7;5	7;5	7;5	Serine/arginine-rich splicing factor 3	SRSF3	sp|P84103|SRSF3_HUMAN Serine/arginine-rich splicing factor 3 OS=Homo sapiens OX=9606 GN=SRSF3 PE=1 SV=1;tr|A0A087X2D0|A0A087X2D0_HUMAN Serine/arginine-rich-splicing factor 3 OS=Homo sapiens OX=9606 GN=SRSF3 PE=1 SV=1	2	7	7	7	0	5	7	6	0	5	7	6	0	5	7	6	43.3	43.3	43.3	19.329	164	164;95	0	20.517		By MS/MS	By MS/MS	By MS/MS	0	34.8	43.3	38.4	0	81989000	170680000	401660000	0	0	42299000	32986000	84066000	0
Q9Y262;B0QY89;B0QY90;C9JHP4;C9K0Q7;H7C3A0;H0Y7E6	Q9Y262;B0QY89;B0QY90	20;19;12;7;7;6;1	20;19;12;7;7;6;1	20;19;12;7;7;6;1	Eukaryotic translation initiation factor 3 subunit L	EIF3L	sp|Q9Y262|EIF3L_HUMAN Eukaryotic translation initiation factor 3 subunit L OS=Homo sapiens OX=9606 GN=EIF3L PE=1 SV=1;tr|B0QY89|B0QY89_HUMAN Eukaryotic translation initiation factor 3 subunit L OS=Homo sapiens OX=9606 GN=EIF3L PE=1 SV=1;tr|B0QY90|B0QY90_HU	7	20	20	20	2	14	2	13	2	14	2	13	2	14	2	13	44.5	44.5	44.5	66.726	564	564;607;1396;150;183;127;109	0	99.083	By MS/MS	By MS/MS	By matching	By MS/MS	10.1	27.7	2.8	23.2	31672000	173660000	2277100	271110000	6265800	0	41795000	1255100	25012000	6
P06241;E9PEX6;D6RE60;A0A3B3IRZ1;G3V2I5;E5RFS5;E5RIX5;Q573B4;E5RFM4;E5RJX7;E5RHX7;E5RGT0;E5RFM0;E5RI25;E5RGM6;E5RHF7;E5RK23;E5RFM6;E5RH71	P06241;E9PEX6	26;14;4;4;4;3;1;1;1;1;1;1;1;1;1;1;1;1;1	26;14;4;4;4;3;1;1;1;1;1;1;1;1;1;1;1;1;1	23;14;4;4;4;1;1;0;1;1;1;1;1;1;1;1;1;1;1	Tyrosine-protein kinase Fyn;Dihydrolipoyl dehydrogenase	FYN;DLD	sp|P06241|FYN_HUMAN Tyrosine-protein kinase Fyn OS=Homo sapiens OX=9606 GN=FYN PE=1 SV=3;tr|E9PEX6|E9PEX6_HUMAN Dihydrolipoyl dehydrogenase OS=Homo sapiens OX=9606 GN=DLD PE=1 SV=1	19	26	26	23	0	14	13	16	0	14	13	16	0	13	12	14	21.6	21.6	20.2	165.49	1516	1516;486;309;269;239;232;186;516;364;64;70;153;152;145;139;118;106;103;175	0	182.69		By MS/MS	By MS/MS	By MS/MS	0	11.9	12.3	13.7	0	301200000	211060000	659600000	0	0	41204000	13935000	59697000	0
Q8NC51	Q8NC51	18	18	18	Plasminogen activator inhibitor 1 RNA-binding protein	SERBP1	sp|Q8NC51|PAIRB_HUMAN Plasminogen activator inhibitor 1 RNA-binding protein OS=Homo sapiens OX=9606 GN=SERBP1 PE=1 SV=2	1	18	18	18	2	8	11	9	2	8	11	9	2	8	11	9	51.2	51.2	51.2	44.965	408	408	0	261.89	By MS/MS	By MS/MS	By MS/MS	By MS/MS	9.1	25.7	36.8	27.7	24805000	161090000	987700000	223210000	0	23718000	41045000	82631000	13727000	4
A0A7P0T8A7;R4GMX5;R4GN83	A0A7P0T8A7;R4GMX5	9;6;4	1;1;1	1;1;1		BSG	tr|A0A7P0T8A7|A0A7P0T8A7_HUMAN Basigin OS=Homo sapiens OX=9606 GN=BSG PE=1 SV=1;tr|R4GMX5|R4GMX5_HUMAN Basigin (Fragment) OS=Homo sapiens OX=9606 GN=BSG PE=1 SV=1	3	9	1	1	3	7	6	8	0	1	1	1	0	1	1	1	46.1	5.8	5.8	22.566	206	206;84;52	0	5.7209	By matching	By MS/MS	By MS/MS	By MS/MS	23.3	46.1	38.3	38.3	0	51214000	29024000	21294000	76769000	0	40710000	14861000	17865000	0
F5H365;Q15436;G3V4V1;G3V1W4;G3V3G5;G3V2R6;G3V5X8;G3V4Q2;G3V5K1	F5H365;Q15436	26;26;7;7;7;7;6;6;3	26;26;7;7;7;7;6;6;3	23;23;5;5;5;5;5;5;2	Protein transport protein Sec23A	SEC23A	tr|F5H365|F5H365_HUMAN Protein transport protein SEC23 OS=Homo sapiens OX=9606 GN=SEC23A PE=1 SV=1;sp|Q15436|SC23A_HUMAN Protein transport protein Sec23A OS=Homo sapiens OX=9606 GN=SEC23A PE=1 SV=2	9	26	26	23	0	15	14	14	0	15	14	14	0	14	12	12	39.7	39.7	37.3	99.202	904	904;765;93;108;140;169;85;86;40	0	168.96		By MS/MS	By MS/MS	By MS/MS	0	23.9	21	22.9	0	186010000	222510000	313910000	0	0	40553000	19755000	21903000	0
P09497;H0Y9Q6;D6RJD1	P09497	9;2;2	9;2;2	9;2;2	Clathrin light chain B	CLTB	sp|P09497|CLCB_HUMAN Clathrin light chain B OS=Homo sapiens OX=9606 GN=CLTB PE=1 SV=1	3	9	9	9	0	9	6	8	0	9	6	8	0	9	6	8	26.2	26.2	26.2	25.19	229	229;81;125	0	31.66		By MS/MS	By MS/MS	By MS/MS	0	26.2	26.2	26.2	0	232420000	129650000	433590000	44342000	0	40467000	14126000	72948000	0
P31153;Q00266	P31153	8;1	8;1	8;1	S-adenosylmethionine synthase isoform type-2	MAT2A	sp|P31153|METK2_HUMAN S-adenosylmethionine synthase isoform type-2 OS=Homo sapiens OX=9606 GN=MAT2A PE=1 SV=1	2	8	8	8	2	8	8	8	2	8	8	8	2	8	8	8	8.7	8.7	8.7	106.74	967	967;395	0	46.751	By MS/MS	By MS/MS	By MS/MS	By MS/MS	1.7	8.7	8.7	8.7	18866000	250710000	130520000	295330000	10346000	10039000	40117000	19477000	44816000	1
Q9UFM8;Q9Y639;H3BU51;H3BQ94	Q9UFM8;Q9Y639;H3BU51	8;8;4;1	8;8;4;1	8;8;4;1	Neuroplastin	DKFZp566H1924;NPTN	tr|Q9UFM8|Q9UFM8_HUMAN Neuroplastin (Fragment) OS=Homo sapiens OX=9606 GN=NPTN PE=1 SV=2;sp|Q9Y639|NPTN_HUMAN Neuroplastin OS=Homo sapiens OX=9606 GN=NPTN PE=1 SV=2;tr|H3BU51|H3BU51_HUMAN Neuroplastin OS=Homo sapiens OX=9606 GN=NPTN PE=1 SV=1	4	8	8	8	0	7	6	5	0	7	6	5	0	7	6	5	25	25	25	34.815	308	308;398;184;152	0	47.258		By MS/MS	By MS/MS	By MS/MS	0	25	21.1	18.2	0	209570000	431380000	501330000	77620000	0	40045000	59164000	82350000	0
I3L4X2;M0R0K7;A0A087X1T8;G3V5A6;A0A0A0MRZ4	I3L4X2	48;9;8;7;3	48;9;8;7;3	0;0;0;0;0		ABCC1	tr|I3L4X2|I3L4X2_HUMAN ABC-type glutathione-S-conjugate transporter (Fragment) OS=Homo sapiens OX=9606 GN=ABCC1 PE=1 SV=1	5	48	48	0	2	14	27	26	2	14	27	26	0	0	0	0	38.9	38.9	0	184.73	1675	1675;389;311;360;998	0	251.58	By MS/MS	By MS/MS	By MS/MS	By MS/MS	1.7	12.1	24.2	23.3	27523000	149560000	762770000	1369400000	109710000	0	39116000	85425000	51199000	8
P00533;E9PFD7;Q504U8;C9JYS6;H3BLT0;A0A0A0MSE1;Q15303	P00533;E9PFD7;Q504U8	51;49;46;5;1;1;1	51;49;46;5;1;1;1	49;47;44;5;0;0;0	Epidermal growth factor receptor;Receptor protein-tyrosine kinase	EGFR	sp|P00533|EGFR_HUMAN Epidermal growth factor receptor OS=Homo sapiens OX=9606 GN=EGFR PE=1 SV=2;tr|E9PFD7|E9PFD7_HUMAN Receptor protein-tyrosine kinase OS=Homo sapiens OX=9606 GN=EGFR PE=1 SV=3;tr|Q504U8|Q504U8_HUMAN Receptor protein-tyrosine kinase OS=Hom	7	51	51	49	3	22	30	28	3	22	30	28	3	22	29	27	54.3	54.3	51.9	134.28	1210	1210;1165;1091;128;731;1266;1308	0	296.82	By MS/MS	By MS/MS	By MS/MS	By MS/MS	5.7	24.1	37.2	30.7	12871000	438760000	917550000	637970000	44277000	1613000	38910000	58661000	34844000	5
Q1XH10;A0A6Q8PFW6;K7EIR9;H3BRX3;F5H2C2;H0YF29;A0A3B3IS27;B7ZC38	Q1XH10;A0A6Q8PFW6;K7EIR9;H3BRX3;F5H2C2;H0YF29	7;6;6;6;6;5;3;3	7;6;6;6;6;5;3;3	6;5;5;5;5;5;3;3	SKI/DACH domain-containing protein 1	SKIDA1;ZNF227;FANCA;ACRBP;C8orf82	sp|Q1XH10|SKDA1_HUMAN SKI/DACH domain-containing protein 1 OS=Homo sapiens OX=9606 GN=SKIDA1 PE=1 SV=2;tr|A0A6Q8PFW6|A0A6Q8PFW6_HUMAN Periaxin (Fragment) OS=Homo sapiens OX=9606 GN=PRX PE=1 SV=1;tr|K7EIR9|K7EIR9_HUMAN Zinc finger protein 227 (Fragment) OS=	8	7	7	6	0	3	5	4	0	3	5	4	0	3	4	3	6.3	6.3	5.5	121.55	1134	1134;300;338;532;676;465;307;584	0	22.897		By MS/MS	By MS/MS	By MS/MS	0	3.2	5.1	4.4	0	115480000	183920000	200680000	15214000	0	38805000	26052000	26268000	0
O15031;E2PU09;A6QRG9;H0Y6J7;H0Y7X5	O15031	84;24;9;3;1	84;24;9;3;1	74;16;9;3;1	Plexin-B2	PLXNB2	sp|O15031|PLXB2_HUMAN Plexin-B2 OS=Homo sapiens OX=9606 GN=PLXNB2 PE=1 SV=3	5	84	84	74	3	36	56	47	3	36	56	47	3	32	52	42	62.4	62.4	56.3	205.12	1838	1838;477;234;189;84	0	323.31	By MS/MS	By MS/MS	By MS/MS	By MS/MS	2.1	26.2	42.9	38.6	33576000	671680000	2211800000	985690000	47055000	2470400	38707000	63738000	32180000	6
P41091;Q2VIR3;H7BZU1	P41091;Q2VIR3	13;10;4	13;10;4	13;10;4	Eukaryotic translation initiation factor 2 subunit 3;Putative eukaryotic translation initiation factor 2 subunit 3-like protein	EIF2S3;EIF2S3L	sp|P41091|IF2G_HUMAN Eukaryotic translation initiation factor 2 subunit 3 OS=Homo sapiens OX=9606 GN=EIF2S3 PE=1 SV=3;sp|Q2VIR3|IF2GL_HUMAN Eukaryotic translation initiation factor 2 subunit 3B OS=Homo sapiens OX=9606 GN=EIF2S3B PE=2 SV=2	3	13	13	13	2	6	5	10	2	6	5	10	2	6	5	10	45.1	45.1	45.1	51.109	472	472;472;183	0	122.15	By MS/MS	By MS/MS	By MS/MS	By MS/MS	9.1	19.5	17.2	33.9	45555000	90529000	207830000	257150000	0	32343000	38632000	10084000	64115000	3
Q15599;H3BN50;H3BQS0;H3BUQ9;H3BMF5	Q15599;H3BN50;H3BQS0	18;9;9;7;4	18;9;9;7;4	18;9;9;7;4	Na(+)/H(+) exchange regulatory cofactor NHE-RF2	SLC9A3R2	sp|Q15599|NHRF2_HUMAN Na(+)/H(+) exchange regulatory cofactor NHE-RF2 OS=Homo sapiens OX=9606 GN=SLC9A3R2 PE=1 SV=2;tr|H3BN50|H3BN50_HUMAN Na(+)/H(+) exchange regulatory cofactor NHE-RF2 (Fragment) OS=Homo sapiens OX=9606 GN=SLC9A3R2 PE=1 SV=1;tr|H3BQS0|H3	5	18	18	18	2	11	17	13	2	11	17	13	2	11	17	13	67.1	67.1	67.1	37.413	337	337;223;231;166;151	0	107.31	By MS/MS	By MS/MS	By MS/MS	By MS/MS	10.1	45.1	64.4	53.7	22734000	416010000	727720000	485980000	6096800	3882000	38619000	97349000	28605000	1
P22102;F8WD69;C9JBJ1;C9JTV6;C9JZG2;C9JKQ7;A0A140TA71;H7C366	P22102	30;10;9;9;6;6;4;3	30;10;9;9;6;6;4;3	30;10;9;9;6;6;4;3	Trifunctional purine biosynthetic protein adenosine-3;Phosphoribosylamine--glycine ligase;Phosphoribosylformylglycinamidine cyclo-ligase;Phosphoribosylglycinamide formyltransferase	GART	sp|P22102|PUR2_HUMAN Trifunctional purine biosynthetic protein adenosine-3 OS=Homo sapiens OX=9606 GN=GART PE=1 SV=1	8	30	30	30	2	22	24	22	2	22	24	22	2	22	24	22	45.5	45.5	45.5	107.77	1010	1010;306;231;466;136;138;223;145	0	141.67	By MS/MS	By MS/MS	By MS/MS	By MS/MS	4.2	32.7	36.2	34.2	17062000	268860000	633630000	469150000	0	3432300	38137000	45786000	22453000	4
P25398	P25398	12	12	12	40S ribosomal protein S12	RPS12	sp|P25398|RS12_HUMAN 40S ribosomal protein S12 OS=Homo sapiens OX=9606 GN=RPS12 PE=1 SV=3	1	12	12	12	0	9	9	11	0	9	9	11	0	9	9	11	81.8	81.8	81.8	14.515	132	132	0	79.042		By MS/MS	By MS/MS	By MS/MS	0	77.3	65.2	81.8	0	166730000	350680000	1238500000	18470000	0	38123000	40228000	175890000	0
P62318;H3BT13	P62318;H3BT13	7;4	7;4	7;4	Small nuclear ribonucleoprotein Sm D3	SNRPD3	sp|P62318|SMD3_HUMAN Small nuclear ribonucleoprotein Sm D3 OS=Homo sapiens OX=9606 GN=SNRPD3 PE=1 SV=1;tr|H3BT13|H3BT13_HUMAN Small nuclear ribonucleoprotein Sm D3 OS=Homo sapiens OX=9606 GN=SNRPD3 PE=1 SV=1	2	7	7	7	0	3	3	6	0	3	3	6	0	3	3	6	56.3	56.3	56.3	13.916	126	126;62	0	35.279		By MS/MS	By MS/MS	By MS/MS	0	37.3	31.7	54.8	0	85332000	68561000	340100000	0	0	37232000	21609000	54053000	0
P09382;F8WEI7	P09382	12;1	12;1	12;1	Galectin-1	LGALS1	sp|P09382|LEG1_HUMAN Galectin-1 OS=Homo sapiens OX=9606 GN=LGALS1 PE=1 SV=2	2	12	12	12	0	5	6	10	0	5	6	10	0	5	6	10	88.1	88.1	88.1	14.716	135	135;38	0	145.14		By MS/MS	By MS/MS	By MS/MS	0	51.1	68.9	68.9	0	108220000	293240000	2599600000	83403000	0	37211000	50120000	344570000	0
P24534;C9JZW3;F2Z2G2;F8WF65	P24534;C9JZW3	8;5;3;2	8;5;3;2	8;5;3;2	Elongation factor 1-beta	EEF1B2	sp|P24534|EF1B_HUMAN Elongation factor 1-beta OS=Homo sapiens OX=9606 GN=EEF1B2 PE=1 SV=3;tr|C9JZW3|C9JZW3_HUMAN Elongation factor 1-beta (Fragment) OS=Homo sapiens OX=9606 GN=EEF1B2 PE=1 SV=1	4	8	8	8	2	6	3	5	2	6	3	5	2	6	3	5	57.3	57.3	57.3	24.763	225	225;123;68;29	0	74.444	By MS/MS	By MS/MS	By MS/MS	By MS/MS	17.3	40	25.8	25.8	67683000	128740000	57427000	515130000	0	0	36747000	16424000	101520000	7
Q15459;H7C1L2;F8WC79;F8WB66	Q15459	22;5;1;1	22;5;1;1	22;5;1;1	Splicing factor 3A subunit 1	SF3A1	sp|Q15459|SF3A1_HUMAN Splicing factor 3A subunit 1 OS=Homo sapiens OX=9606 GN=SF3A1 PE=1 SV=1	4	22	22	22	7	18	19	15	7	18	19	15	7	18	19	15	32.2	32.2	32.2	88.885	793	793;259;38;63	0	196.73	By MS/MS	By MS/MS	By MS/MS	By MS/MS	15.9	25.5	29.9	21.4	66160000	367700000	782720000	328190000	0	14822000	36730000	65261000	23585000	10
D6R9P3;D6RD18;D6RBZ0;Q99729	D6R9P3;D6RD18;D6RBZ0;Q99729	13;13;13;10	13;13;13;10	13;13;13;10	Heterogeneous nuclear ribonucleoprotein A/B	HNRNPAB	tr|D6R9P3|D6R9P3_HUMAN Heterogeneous nuclear ribonucleoprotein A/B OS=Homo sapiens OX=9606 GN=HNRNPAB PE=1 SV=1;tr|D6RD18|D6RD18_HUMAN Heterogeneous nuclear ribonucleoprotein A/B OS=Homo sapiens OX=9606 GN=HNRNPAB PE=1 SV=1;tr|D6RBZ0|D6RBZ0_HUMAN Heterogen	4	13	13	13	2	7	6	11	2	7	6	11	2	7	6	11	33.6	33.6	33.6	30.302	280	280;283;327;332	0	71.681	By MS/MS	By MS/MS	By MS/MS	By MS/MS	11.8	20	23.2	30	12122000	123010000	109270000	1153500000	0	7794700	36685000	11744000	207030000	3
Q06210;A0A6I8PRN4;A0A6I8PTT9;A0A6I8PRT6;E5RJP4	Q06210;A0A6I8PRN4;A0A6I8PTT9	23;20;20;2;1	23;20;20;2;1	21;18;18;2;0	Glutamine--fructose-6-phosphate aminotransferase [isomerizing] 1	GFPT1	sp|Q06210|GFPT1_HUMAN Glutamine--fructose-6-phosphate aminotransferase [isomerizing] 1 OS=Homo sapiens OX=9606 GN=GFPT1 PE=1 SV=3;tr|A0A6I8PRN4|A0A6I8PRN4_HUMAN Glutamine--fructose-6-phosphate transaminase (isomerizing) OS=Homo sapiens OX=9606 GN=GFPT1 PE=	5	23	23	21	1	14	16	10	1	14	16	10	1	13	14	9	48.8	48.8	45.6	78.806	699	699;609;625;57;216	0	125.42	By MS/MS	By MS/MS	By MS/MS	By MS/MS	3.3	26.2	31.9	19.5	6446600	241510000	222360000	97448000	9406100	0	36573000	17978000	11060000	1
Q14558;B4DP31;C9J168;C9JUN4;C9JKT9;C9JNQ3	Q14558;B4DP31;C9J168	12;8;7;4;3;3	12;8;7;4;3;3	11;7;6;4;3;3	Phosphoribosyl pyrophosphate synthase-associated protein 1	PRPSAP1	sp|Q14558|KPRA_HUMAN Phosphoribosyl pyrophosphate synthase-associated protein 1 OS=Homo sapiens OX=9606 GN=PRPSAP1 PE=1 SV=2;tr|B4DP31|B4DP31_HUMAN Phosphoribosyl pyrophosphate synthase-associated protein 1 OS=Homo sapiens OX=9606 GN=PRPSAP1 PE=1 SV=1;tr|C	6	12	12	11	1	9	10	12	1	9	10	12	0	8	9	11	44.9	44.9	41	39.393	356	356;282;230;157;89;104	0	43.438	By MS/MS	By MS/MS	By MS/MS	By MS/MS	3.9	34.8	40.7	44.9	328880000	120080000	203310000	431020000	33349000	178620000	36392000	38390000	118940000	5
K7ELL7;P14314;K7EPW7;A0A7I2V2T6;A0A0C4DGP4;K7EKX1;K7EJ70	K7ELL7;P14314	17;16;8;8;6;4;4	17;16;8;8;6;4;4	17;16;8;8;6;4;4	Glucosidase 2 subunit beta	PRKCSH	tr|K7ELL7|K7ELL7_HUMAN Glucosidase 2 subunit beta OS=Homo sapiens OX=9606 GN=PRKCSH PE=1 SV=1;sp|P14314|GLU2B_HUMAN Glucosidase 2 subunit beta OS=Homo sapiens OX=9606 GN=PRKCSH PE=1 SV=2	7	17	17	17	2	10	8	8	2	10	8	8	2	10	8	8	38.5	38.5	38.5	60.192	535	535;528;168;171;200;140;144	0	125.35	By MS/MS	By MS/MS	By MS/MS	By MS/MS	5.2	23.2	19.3	15	149080000	204000000	118650000	340030000	100060000	82206000	36357000	22291000	50072000	4
Q13263;M0R0K9;M0R2I3;M0R3C0	Q13263;M0R0K9	21;11;4;3	21;11;4;3	21;11;4;3	Transcription intermediary factor 1-beta	TRIM28	sp|Q13263|TIF1B_HUMAN Transcription intermediary factor 1-beta OS=Homo sapiens OX=9606 GN=TRIM28 PE=1 SV=5;tr|M0R0K9|M0R0K9_HUMAN Transcription intermediary factor 1-beta (Fragment) OS=Homo sapiens OX=9606 GN=TRIM28 PE=1 SV=1	4	21	21	21	5	10	9	14	5	10	9	14	5	10	9	14	49.6	49.6	49.6	88.549	835	835;460;162;178	0	133.98	By MS/MS	By MS/MS	By MS/MS	By MS/MS	12.8	25.5	22.9	30.4	162770000	192300000	152530000	496180000	11372000	48679000	36318000	17485000	62477000	11
Q86VP6;A0A0C4DGH5;H0YH27;F5H6I6;O75155;A0A3B3ISC4;F8WBB8	Q86VP6;A0A0C4DGH5	38;20;9;3;3;2;2	38;20;9;3;3;2;2	38;20;9;3;3;2;2	Cullin-associated NEDD8-dissociated protein 1	CAND1	sp|Q86VP6|CAND1_HUMAN Cullin-associated NEDD8-dissociated protein 1 OS=Homo sapiens OX=9606 GN=CAND1 PE=1 SV=2;tr|A0A0C4DGH5|A0A0C4DGH5_HUMAN Cullin-associated NEDD8-dissociated protein 1 (Fragment) OS=Homo sapiens OX=9606 GN=CAND1 PE=1 SV=1	7	38	38	38	2	24	19	19	2	24	19	19	2	24	19	19	38.4	38.4	38.4	136.37	1230	1230;770;442;54;1236;89;110	0	222.48	By MS/MS	By MS/MS	By MS/MS	By MS/MS	2.1	24.1	19.3	16.5	46043000	296110000	369810000	246520000	35263000	13021000	36070000	23752000	18608000	3
Q14832;C9J2I2;H7BXL3;C9JL63;Q14416	Q14832;C9J2I2	3;2;1;1;1	3;2;1;1;1	3;2;1;1;1	Metabotropic glutamate receptor 3	GRM3	sp|Q14832|GRM3_HUMAN Metabotropic glutamate receptor 3 OS=Homo sapiens OX=9606 GN=GRM3 PE=1 SV=2;tr|C9J2I2|C9J2I2_HUMAN Metabotropic glutamate receptor 3 (Fragment) OS=Homo sapiens OX=9606 GN=GRM3 PE=1 SV=1	5	3	3	3	0	2	2	3	0	2	2	3	0	2	2	3	4.1	4.1	4.1	98.878	879	879;171;435;594;872	0.0010973	3.8129		By MS/MS	By MS/MS	By MS/MS	0	2.8	2	4.1	0	33618000	75916000	68325000	0	0	35575000	0	16318000	0
A0A2R8Y851;P62273;A0A2R8Y6P7;A0A087WTT6	A0A2R8Y851;P62273;A0A2R8Y6P7;A0A087WTT6	2;2;1;1	2;2;1;1	2;2;1;1	40S ribosomal protein S29	RPS29	tr|A0A2R8Y851|A0A2R8Y851_HUMAN 40S ribosomal protein S29 OS=Homo sapiens OX=9606 GN=RPS29 PE=1 SV=1;sp|P62273|RS29_HUMAN 40S ribosomal protein S29 OS=Homo sapiens OX=9606 GN=RPS29 PE=1 SV=2;tr|A0A2R8Y6P7|A0A2R8Y6P7_HUMAN 40S ribosomal protein S29 (Fragment	4	2	2	2	0	2	2	2	0	2	2	2	0	2	2	2	20.7	20.7	20.7	10.256	87	87;56;48;53	0	5.6257		By MS/MS	By MS/MS	By MS/MS	0	20.7	20.7	20.7	0	91486000	91092000	86257000	0	0	35485000	32872000	24725000	0
P61026;A0A2R8YDI9;H0YLJ8;H0YL94;H0YMN7;G3V196;A0A2R8YFB8;P59190	P61026	9;1;1;1;1;1;1;1	8;0;0;0;0;0;0;0	7;0;0;0;0;0;0;0	Ras-related protein Rab-10	RAB10	sp|P61026|RAB10_HUMAN Ras-related protein Rab-10 OS=Homo sapiens OX=9606 GN=RAB10 PE=1 SV=1	8	9	8	7	1	4	7	6	1	3	6	5	1	2	5	4	48.5	43	39.5	22.541	200	200;44;47;48;92;237;246;558	0	53.911	By MS/MS	By MS/MS	By MS/MS	By MS/MS	6	20.5	32	26	72605000	65952000	440460000	201080000	110300000	77034000	35367000	65696000	44227000	2
P61158;B4DXW1;F8WE84;F8WDR7;F8WEW2;A0A0A0MTI9;H7C4J1;C9IZN3;Q9C0K3;Q9P1U1	P61158;B4DXW1	12;9;2;2;2;1;1;1;1;1	12;9;2;2;2;1;1;1;1;1	12;9;2;2;2;1;1;1;1;1	Actin-related protein 3	ACTR3	sp|P61158|ARP3_HUMAN Actin-related protein 3 OS=Homo sapiens OX=9606 GN=ACTR3 PE=1 SV=3;tr|B4DXW1|B4DXW1_HUMAN Actin-like protein 3 OS=Homo sapiens OX=9606 GN=ACTR3 PE=1 SV=1	10	12	12	12	2	4	1	4	2	4	1	4	2	4	1	4	41.1	41.1	41.1	47.371	418	418;367;41;84;213;189;208;222;210;418	0	33.229	By MS/MS	By MS/MS	By matching	By MS/MS	3.8	14.1	2.6	14.4	0	92213000	1596900	75353000	0	0	35312000	0	22435000	2
Q9ULF5;E7ENT5;E7EV45	Q9ULF5	14;5;5	14;5;5	14;5;5	Zinc transporter ZIP10	SLC39A10	sp|Q9ULF5|S39AA_HUMAN Zinc transporter ZIP10 OS=Homo sapiens OX=9606 GN=SLC39A10 PE=1 SV=2	3	14	14	14	2	7	10	7	2	7	10	7	2	7	10	7	16	16	16	119.63	1069	1069;126;130	0	56.864	By MS/MS	By MS/MS	By MS/MS	By MS/MS	3.5	9.3	13.3	8	14310000	126900000	961000000	118650000	64051000	9715100	35234000	118010000	26483000	3
P20340;Q9NRW1;J3KR73;C9JU14;F5H3K7;F5GX61;C9JB90;C9J0I2	P20340;Q9NRW1	12;6;5;4;3;3;2;1	12;6;5;4;3;3;2;1	9;5;4;3;3;3;1;1	Ras-related protein Rab-6A;Ras-related protein Rab-6B	RAB6A;RAB6B	sp|P20340|RAB6A_HUMAN Ras-related protein Rab-6A OS=Homo sapiens OX=9606 GN=RAB6A PE=1 SV=3;sp|Q9NRW1|RAB6B_HUMAN Ras-related protein Rab-6B OS=Homo sapiens OX=9606 GN=RAB6B PE=1 SV=1	8	12	12	9	0	4	8	5	0	4	8	5	0	1	5	3	60.6	60.6	50.5	23.593	208	208;208;308;83;71;87;49;71	0	73.688		By MS/MS	By MS/MS	By MS/MS	0	16.8	37.5	22.1	0	99345000	177670000	170930000	158980000	0	35158000	51792000	42787000	0
P55735;A8MXL6;E7ERC8	P55735;A8MXL6	7;6;2	7;6;2	7;6;2	Protein SEC13 homolog	SEC13	sp|P55735|SEC13_HUMAN Protein SEC13 homolog OS=Homo sapiens OX=9606 GN=SEC13 PE=1 SV=3;tr|A8MXL6|A8MXL6_HUMAN GATOR complex protein SEC13 OS=Homo sapiens OX=9606 GN=SEC13 PE=1 SV=1	3	7	7	7	1	4	7	5	1	4	7	5	1	4	7	5	47.5	47.5	47.5	35.54	322	322;284;86	0	63.381	By matching	By MS/MS	By MS/MS	By MS/MS	7.1	22	47.5	27.3	693830	105070000	194760000	88890000	0	0	34750000	34510000	17004000	0
P15531	P15531	11	2	2	Nucleoside diphosphate kinase A	NME1	sp|P15531|NDKA_HUMAN Nucleoside diphosphate kinase A OS=Homo sapiens OX=9606 GN=NME1 PE=1 SV=1	1	11	2	2	0	9	11	7	0	2	2	1	0	2	2	1	86.2	25	25	17.149	152	152	0	10.984		By MS/MS	By MS/MS	By matching	0	79.6	86.2	57.9	0	17273000	969580000	10352000	0	0	34488000	207290000	0	0
O95816;I3L1A7	O95816	10;2	10;2	8;1	BAG family molecular chaperone regulator 2	BAG2	sp|O95816|BAG2_HUMAN BAG family molecular chaperone regulator 2 OS=Homo sapiens OX=9606 GN=BAG2 PE=1 SV=1	2	10	10	8	1	6	6	9	1	6	6	9	1	6	6	8	13.8	13.8	10.8	134.81	1228	1228;455	0	65.708	By MS/MS	By MS/MS	By MS/MS	By MS/MS	2	7	7.6	12.3	3723400	52971000	220740000	411810000	0	0	34481000	59309000	63259000	4
Q92769;H3BM24;E5RFI6;E5RJ04;E5RGV4;E5RHE7;E5RH52;E5RG37;E5RFP9;Q5TEE2;E5RK19	Q92769;H3BM24	8;4;3;3;3;3;3;3;3;3;2	8;4;3;3;3;3;3;3;3;3;2	5;1;0;0;0;0;0;0;0;0;0	Histone deacetylase 2	HDAC2	sp|Q92769|HDAC2_HUMAN Histone deacetylase 2 OS=Homo sapiens OX=9606 GN=HDAC2 PE=1 SV=2;tr|H3BM24|H3BM24_HUMAN Histone deacetylase 2 (Fragment) OS=Homo sapiens OX=9606 GN=HDAC2 PE=1 SV=1	11	8	8	5	1	3	2	3	1	3	2	3	1	1	1	2	27.3	27.3	20.3	55.364	488	488;161;60;65;71;86;100;103;109;211;52	0	26.637	By MS/MS	By MS/MS	By MS/MS	By MS/MS	3.9	9.8	6.4	9.8	27188000	75781000	36174000	65865000	0	0	34103000	11172000	17097000	1
P52435;E7ETN9;H3BMB2	P52435	21;9;1	21;9;1	10;7;1	DNA-directed RNA polymerase II subunit RPB11-a	POLR2J	sp|P52435|RPB11_HUMAN DNA-directed RNA polymerase II subunit RPB11-a OS=Homo sapiens OX=9606 GN=POLR2J PE=1 SV=1	3	21	21	10	1	14	7	17	1	14	7	17	1	5	2	9	21.2	21.2	10.6	121.61	1153	1153;526;399	0	70.522	By MS/MS	By MS/MS	By MS/MS	By MS/MS	1.6	15.9	8.4	18.7	2744200	224190000	133800000	783220000	0	0	33961000	25802000	76474000	2
Q15428;K7EMT0	Q15428;K7EMT0	8;5	8;5	8;5	Splicing factor 3A subunit 2	SF3A2	sp|Q15428|SF3A2_HUMAN Splicing factor 3A subunit 2 OS=Homo sapiens OX=9606 GN=SF3A2 PE=1 SV=2;tr|K7EMT0|K7EMT0_HUMAN Splicing factor 3A subunit 2 (Fragment) OS=Homo sapiens OX=9606 GN=SF3A2 PE=1 SV=2	2	8	8	8	4	6	5	5	4	6	5	5	4	6	5	5	10	10	10	95.979	901	901;135	0	42.419	By MS/MS	By MS/MS	By MS/MS	By MS/MS	5	8.9	6.9	8.9	91130000	167480000	113650000	72858000	0	65759000	33946000	23894000	9469900	6
P04040	P04040	18	18	18	Catalase	CAT	sp|P04040|CATA_HUMAN Catalase OS=Homo sapiens OX=9606 GN=CAT PE=1 SV=3	1	18	18	18	0	13	12	8	0	13	12	8	0	13	12	8	51.4	51.4	51.4	59.755	527	527	0	97.443		By MS/MS	By MS/MS	By MS/MS	0	37	34.5	24.7	0	274770000	310610000	142370000	0	0	33805000	42638000	18344000	0
O95163;A0A6Q8PHC9;A0A6Q8PHF4;A0A6Q8PG86;A0A6Q8PEX6;A0A6Q8PFB7;A0A6Q8PHI5;A0A6Q8PFH9;A0A6Q8PH48;A0A6Q8PF66;A0A6Q8PGW3;A0A6Q8PHA0;A0A6Q8PFN8;F5H2T0;A0A6Q8PGR0;A0A6Q8PF69;A0A6Q8PGA6;A0A6Q8PFC8;A0A6Q8PGC4;A0A6Q8PH36;H0YDF3;A0A6Q8PFX1	O95163;A0A6Q8PHC9;A0A6Q8PHF4;A0A6Q8PG86;A0A6Q8PEX6;A0A6Q8PFB7;A0A6Q8PHI5;A0A6Q8PFH9;A0A6Q8PH48;A0A6Q8PF66;A0A6Q8PGW3;A0A6Q8PHA0;A0A6Q8PFN8;F5H2T0;A0A6Q8PGR0;A0A6Q8PF69	17;17;17;17;17;17;16;16;16;15;15;13;13;12;12;12;5;4;4;4;4;2	17;17;17;17;17;17;16;16;16;15;15;13;13;12;12;12;5;4;4;4;4;2	17;17;17;17;17;17;16;16;16;15;15;13;13;12;12;12;5;4;4;4;4;2	Elongator complex protein 1	IKBKAP	sp|O95163|ELP1_HUMAN Elongator complex protein 1 OS=Homo sapiens OX=9606 GN=ELP1 PE=1 SV=3;tr|A0A6Q8PHC9|A0A6Q8PHC9_HUMAN Elongator complex protein 1 OS=Homo sapiens OX=9606 GN=ELP1 PE=1 SV=1;tr|A0A6Q8PHF4|A0A6Q8PHF4_HUMAN Elongator complex protein 1 OS=Ho	22	17	17	17	0	10	9	5	0	10	9	5	0	10	9	5	20.9	20.9	20.9	150.25	1332	1332;1346;1343;1302;1299;1295;1184;1313;1091;1232;1218;892;928;983;812;810;446;186;221;195;193;137	0	47.849		By MS/MS	By MS/MS	By MS/MS	0	10.3	12.5	5.8	0	100010000	138930000	40668000	6429300	0	33585000	19084000	11397000	0
R4GN18	R4GN18	3	3	3		CD46	tr|R4GN18|R4GN18_HUMAN Membrane cofactor protein (Fragment) OS=Homo sapiens OX=9606 GN=CD46 PE=1 SV=1	1	3	3	3	0	2	3	2	0	2	3	2	0	2	3	2	20.5	20.5	20.5	8.3916	78	78	0	165.01		By MS/MS	By MS/MS	By MS/MS	0	19.2	20.5	19.2	0	87745000	385100000	319360000	37477000	0	33572000	89785000	81005000	0
A0A7P0TAK7;Q16531;A0A7P0Z4B9;A0A7P0T965;A0A7P0T870;A0A7P0Z3Z5;A0A7P0TB30;F5GY55;F5GWI0;F5H2L3;F5GZY8;A0A7P0Z4L2;F5H198;A0A7P0TAX4	A0A7P0TAK7;Q16531;A0A7P0Z4B9;A0A7P0T965;A0A7P0T870;A0A7P0Z3Z5;A0A7P0TB30;F5GY55	26;26;25;24;24;24;23;21;6;4;3;3;2;1	26;26;25;24;24;24;23;21;6;4;3;3;2;1	26;26;25;24;24;24;23;21;6;4;3;3;2;1	DNA damage-binding protein 1	DDB1	tr|A0A7P0TAK7|A0A7P0TAK7_HUMAN DNA damage-binding protein 1 OS=Homo sapiens OX=9606 GN=DDB1 PE=1 SV=1;sp|Q16531|DDB1_HUMAN DNA damage-binding protein 1 OS=Homo sapiens OX=9606 GN=DDB1 PE=1 SV=1;tr|A0A7P0Z4B9|A0A7P0Z4B9_HUMAN DNA damage-binding protein 1 OS	14	26	26	26	1	17	18	18	1	17	18	18	1	17	18	18	32.3	32.3	32.3	120.9	1084	1084;1140;1107;1061;1066;1069;1027;1092;370;165;146;217;162;78	0	107.4	By MS/MS	By MS/MS	By MS/MS	By MS/MS	1.5	20.9	22.9	26	0	218910000	308830000	466130000	25170000	0	33264000	24989000	38976000	3
P52272;A0A087X0X3;M0R019;M0R2T0;M0R2I7;M0QY96;M0QYL3	P52272;A0A087X0X3	25;24;12;10;6;5;3	16;15;3;2;6;5;3	8;7;2;1;3;3;0	Heterogeneous nuclear ribonucleoprotein M	HNRNPM	sp|P52272|HNRPM_HUMAN Heterogeneous nuclear ribonucleoprotein M OS=Homo sapiens OX=9606 GN=HNRNPM PE=1 SV=3;tr|A0A087X0X3|A0A087X0X3_HUMAN Heterogeneous nuclear ribonucleoprotein M OS=Homo sapiens OX=9606 GN=HNRNPM PE=1 SV=1	7	25	16	8	1	3	3	12	0	2	1	10	0	1	0	4	19	12.1	5.7	199.09	1830	1830;730;352;357;214;116;315	0	64.774	By matching	By matching	By matching	By MS/MS	2	2.2	2.5	10.8	0	18350000	3190900	140740000	0	0	33197000	0	33484000	0
Q99575;E5RK39	Q99575	17;4	17;4	17;4	Ribonucleases P/MRP protein subunit POP1	POP1	sp|Q99575|POP1_HUMAN Ribonucleases P/MRP protein subunit POP1 OS=Homo sapiens OX=9606 GN=POP1 PE=1 SV=2	2	17	17	17	1	13	9	5	1	13	9	5	1	13	9	5	27.5	27.5	27.5	114.71	1024	1024;183	0	83.61	By MS/MS	By MS/MS	By MS/MS	By MS/MS	1.8	20.8	15.2	9.2	11899000	105180000	73709000	53063000	0	0	33186000	7175600	8252100	2
P15529	P15529	6	6	6	Membrane cofactor protein	CD46	sp|P15529|MCP_HUMAN Membrane cofactor protein OS=Homo sapiens OX=9606 GN=CD46 PE=1 SV=3	1	6	6	6	0	5	5	4	0	5	5	4	0	5	5	4	9.7	9.7	9.7	43.747	392	392	0	29.878		By MS/MS	By MS/MS	By MS/MS	0	7.4	9.7	7.4	0	180360000	206790000	96033000	41076000	0	33069000	25208000	14978000	0
P62241;Q5JR95	P62241;Q5JR95	16;15	16;15	16;15	40S ribosomal protein S8	RPS8	sp|P62241|RS8_HUMAN 40S ribosomal protein S8 OS=Homo sapiens OX=9606 GN=RPS8 PE=1 SV=2;tr|Q5JR95|Q5JR95_HUMAN 40S ribosomal protein S8 OS=Homo sapiens OX=9606 GN=RPS8 PE=1 SV=1	2	16	16	16	3	6	7	13	3	6	7	13	3	6	7	13	59.6	59.6	59.6	24.205	208	208;188	0	117.64	By MS/MS	By MS/MS	By MS/MS	By MS/MS	6.2	26	33.2	52.4	64004000	100130000	92563000	687710000	0	29367000	32840000	20140000	131610000	3
C9JCF9;E7EW69;E7EX04;Q9P0V9;C9JEW2;C9JNR7;F5H1F2;F5GYV2;C9JEQ7;P07359	C9JCF9;E7EW69;E7EX04;Q9P0V9	9;8;8;8;2;2;2;1;1;1	9;8;8;8;2;2;2;1;1;1	7;6;6;6;2;2;2;1;1;1	Septin-10	WDR81;SEPT10	tr|C9JCF9|C9JCF9_HUMAN WD repeat-containing protein 81 (Fragment) OS=Homo sapiens OX=9606 GN=WDR81 PE=1 SV=1;tr|E7EW69|E7EW69_HUMAN Septin OS=Homo sapiens OX=9606 GN=SEPTIN10 PE=1 SV=1;tr|E7EX04|E7EX04_HUMAN Septin OS=Homo sapiens OX=9606 GN=SEPTIN10 PE=1	10	9	9	7	0	5	8	4	0	5	8	4	0	4	6	4	8.1	8.1	6.8	166.36	1539	1539;450;473;454;57;61;98;26;97;652	0	45.231		By MS/MS	By MS/MS	By MS/MS	0	5.2	6.5	3.1	0	71960000	77355000	28575000	0	0	32682000	16380000	17048000	0
P31689	P31689	17	17	17	DnaJ homolog subfamily A member 1	DNAJA1	sp|P31689|DNJA1_HUMAN DnaJ homolog subfamily A member 1 OS=Homo sapiens OX=9606 GN=DNAJA1 PE=1 SV=2	1	17	17	17	4	10	12	9	4	10	12	9	4	10	12	9	56.4	56.4	56.4	44.868	397	397	0	103.28	By MS/MS	By MS/MS	By MS/MS	By MS/MS	20.4	30.2	45.6	33	25369000	246880000	535760000	223350000	16419000	8806200	32674000	47311000	19610000	10
P09234;H0YBX8;A8MXH5;H7C3K0;A0A0A0MRR7	P09234;H0YBX8;A8MXH5	10;7;6;4;2	10;7;6;4;2	4;1;0;1;2	U1 small nuclear ribonucleoprotein C	SNRPC;ENDOV;COL4A6	sp|P09234|RU1C_HUMAN U1 small nuclear ribonucleoprotein C OS=Homo sapiens OX=9606 GN=SNRPC PE=1 SV=1;tr|H0YBX8|H0YBX8_HUMAN Endonuclease V (Fragment) OS=Homo sapiens OX=9606 GN=ENDOV PE=1 SV=1;tr|A8MXH5|A8MXH5_HUMAN Collagen alpha-6(IV) chain OS=Homo sapie	5	10	10	4	0	6	6	8	0	6	6	8	0	1	2	4	24	24	11.1	54.072	496	496;725;1970;340;180	0	48.44		By MS/MS	By MS/MS	By MS/MS	0	12.9	16.5	21.2	0	109040000	119060000	130920000	0	0	32609000	26657000	14923000	0
P14678;J3QLE5;P63162;J3KRY3;S4R3P3	P14678;J3QLE5;P63162;J3KRY3;S4R3P3	9;8;8;5;5	9;8;8;5;5	9;8;8;5;5	Small nuclear ribonucleoprotein-associated proteins B and B;Small nuclear ribonucleoprotein-associated protein N	SNRPB;SNRPN	sp|P14678|RSMB_HUMAN Small nuclear ribonucleoprotein-associated proteins B and B OS=Homo sapiens OX=9606 GN=SNRPB PE=1 SV=2;tr|J3QLE5|J3QLE5_HUMAN Small nuclear ribonucleoprotein-associated protein N (Fragment) OS=Homo sapiens OX=9606 GN=SNRPN PE=1 SV=1;s	5	9	9	9	0	5	6	6	0	5	6	6	0	5	6	6	37.5	37.5	37.5	24.61	240	240;491;240;59;70	0	35.711		By MS/MS	By MS/MS	By MS/MS	0	25.4	28.8	28.8	0	124550000	126680000	255700000	0	0	32498000	16009000	41092000	0
Q93008	Q93008	32	32	21	Probable ubiquitin carboxyl-terminal hydrolase FAF-X	USP9X	sp|Q93008|USP9X_HUMAN Probable ubiquitin carboxyl-terminal hydrolase FAF-X OS=Homo sapiens OX=9606 GN=USP9X PE=1 SV=4	1	32	32	21	2	18	20	9	2	18	20	9	2	10	12	6	18.1	18.1	11.6	290.46	2554	2554	0	93.838	By MS/MS	By MS/MS	By MS/MS	By MS/MS	0.7	8.4	13.4	4.8	11975000	214200000	222900000	67470000	20172000	0	32262000	23223000	8459700	3
Q16576;E9PC52;Q5JP01;Q5JP02;Q5JNZ6;C9JAJ9;C9J7L0	Q16576;E9PC52	17;16;8;5;2;1;1	17;16;8;5;2;1;1	11;10;6;1;1;0;1	Histone-binding protein RBBP7	RBBP7	sp|Q16576|RBBP7_HUMAN Histone-binding protein RBBP7 OS=Homo sapiens OX=9606 GN=RBBP7 PE=1 SV=1;tr|E9PC52|E9PC52_HUMAN Histone-binding protein RBBP7 OS=Homo sapiens OX=9606 GN=RBBP7 PE=1 SV=1	7	17	17	11	3	8	7	8	3	8	7	8	3	3	7	5	62.4	62.4	55.1	47.82	425	425;416;285;175;85;37;67	0	96.875	By MS/MS	By MS/MS	By MS/MS	By MS/MS	13.2	23.5	36.9	29.2	50034000	215770000	115870000	353070000	18341000	20148000	32228000	20502000	40489000	5
P23229;C9JXX7	P23229	38;6	38;6	32;6	Integrin alpha-6;Integrin alpha-6 heavy chain;Integrin alpha-6 light chain;Processed integrin alpha-6	ITGA6	sp|P23229|ITA6_HUMAN Integrin alpha-6 OS=Homo sapiens OX=9606 GN=ITGA6 PE=1 SV=5	2	38	38	32	1	22	32	23	1	22	32	23	1	19	28	19	40.5	40.5	35.3	126.6	1130	1130;231	0	141.57	By matching	By MS/MS	By MS/MS	By MS/MS	1.4	24.9	36.9	24.3	2684700	242380000	672950000	313500000	55132000	0	32191000	79214000	15425000	0
P49257	P49257	19	19	19	Protein ERGIC-53	LMAN1	sp|P49257|LMAN1_HUMAN Protein ERGIC-53 OS=Homo sapiens OX=9606 GN=LMAN1 PE=1 SV=2	1	19	19	19	1	5	12	6	1	5	12	6	1	5	12	6	45.3	45.3	45.3	57.548	510	510	0	106.46	By MS/MS	By MS/MS	By MS/MS	By MS/MS	2.7	15.1	34.9	21.6	2502300	98514000	314400000	64919000	32988000	0	32181000	37484000	11918000	0
P13639	P13639	50	50	49	Elongation factor 2	EEF2	sp|P13639|EF2_HUMAN Elongation factor 2 OS=Homo sapiens OX=9606 GN=EEF2 PE=1 SV=4	1	50	50	49	3	22	27	41	3	22	27	41	3	21	27	40	66.3	66.3	65.2	95.337	858	858	0	323.31	By MS/MS	By MS/MS	By MS/MS	By MS/MS	5.9	30.5	45.9	56.6	195900000	284600000	462510000	3.2632e+09	8224400	28171000	32160000	25014000	195130000	16
B7ZKQ9;A0A7P0T9I2;Q8WTV0;A0A7P0T913;F5H4X0;A0A7P0T9B3;A0A7P0Z4E3;A0A0S2Z3I2;F5H5E8	B7ZKQ9;A0A7P0T9I2;Q8WTV0;A0A7P0T913;F5H4X0;A0A7P0T9B3;A0A7P0Z4E3;A0A0S2Z3I2	15;12;12;11;11;10;10;8;3	15;12;12;11;11;10;10;8;3	15;12;12;11;11;10;10;8;3	Scavenger receptor class B member 1	SCARB1	tr|B7ZKQ9|B7ZKQ9_HUMAN SCARB1 protein OS=Homo sapiens OX=9606 GN=SCARB1 PE=1 SV=1;tr|A0A7P0T9I2|A0A7P0T9I2_HUMAN Scavenger receptor class B member 1 OS=Homo sapiens OX=9606 GN=SCARB1 PE=1 SV=1;sp|Q8WTV0|SCRB1_HUMAN Scavenger receptor class B member 1 OS=Ho	9	15	15	15	0	6	12	7	0	6	12	7	0	6	12	7	41	41	41	53.847	481	481;498;552;411;499;348;440;254;146	0	65.173		By MS/MS	By MS/MS	By MS/MS	0	12.1	32.4	15.6	0	108960000	510600000	126290000	52584000	0	32107000	68005000	23982000	0
P46736;I3L4Y6;A0A1B0GUR1;A0A087WZR3;H9KVA9;A0A0D9SF50;X6RJS7;G3V5A5;I3L301;A0A0A0MS96	P46736	41;8;6;5;5;5;4;3;2;1	41;8;6;5;5;5;4;3;2;1	21;3;1;5;5;5;4;2;1;1	Lys-63-specific deubiquitinase BRCC36	BRCC3	sp|P46736|BRCC3_HUMAN Lys-63-specific deubiquitinase BRCC36 OS=Homo sapiens OX=9606 GN=BRCC3 PE=1 SV=2	10	41	41	21	0	29	30	25	0	29	30	25	0	16	17	16	43.8	43.8	23.1	117.69	1090	1090;457;369;293;317;317;226;473;523;90	0	221.87		By MS/MS	By MS/MS	By MS/MS	0	32	32.6	26.1	0	334160000	1078100000	448250000	61377000	0	31970000	62668000	26970000	0
Q13501;E7EMC7;E9PFW8;C9JRJ8;E3W990;D6RBF1;C9J6J8	Q13501;E7EMC7;E9PFW8	11;10;6;5;5;1;1	11;10;6;5;5;1;1	11;10;6;5;5;1;1	Sequestosome-1	SQSTM1	sp|Q13501|SQSTM_HUMAN Sequestosome-1 OS=Homo sapiens OX=9606 GN=SQSTM1 PE=1 SV=1;tr|E7EMC7|E7EMC7_HUMAN Sequestosome-1 OS=Homo sapiens OX=9606 GN=SQSTM1 PE=1 SV=1;tr|E9PFW8|E9PFW8_HUMAN Sequestosome-1 (Fragment) OS=Homo sapiens OX=9606 GN=SQSTM1 PE=1 SV=1	7	11	11	11	3	7	4	9	3	7	4	9	3	7	4	9	44.3	44.3	44.3	47.687	440	440;378;167;140;352;69;73	0	77.553	By MS/MS	By MS/MS	By MS/MS	By MS/MS	20	20.7	16.4	37	26718000	130180000	70698000	239030000	7933500	7991900	31963000	12483000	48513000	3
P60228;A0A7I2V3S3;A0A7I2V3I0;A0A7I2V2H9;A0A7I2V2W0;H0YBP5;A0A7I2V4G3;A0A7I2V4B4;A0A7I2V5Z6;A0A7I2V3I2;B3KW56;E5RGA2;E5RHS5;A0A7I2V570;A0A161SXE1;A0A7I2V3W9;A0A7I2V5P9;A0A7I2V429;H0YBR5;A0A7I2V2Q9;A0A7I2V2S9;H0YAW4;E5RII3;E5RJ25;A0A7I2V5K7;E5RIP5	P60228;A0A7I2V3S3;A0A7I2V3I0;A0A7I2V2H9;A0A7I2V2W0;H0YBP5;A0A7I2V4G3;A0A7I2V4B4;A0A7I2V5Z6;A0A7I2V3I2;B3KW56;E5RGA2;E5RHS5;A0A7I2V570;A0A161SXE1;A0A7I2V3W9;A0A7I2V5P9	12;12;12;12;12;11;11;10;10;10;9;7;7;7;7;7;6;5;4;4;3;3;3;2;2;2	12;12;12;12;12;11;11;10;10;10;9;7;7;7;7;7;6;5;4;4;3;3;3;2;2;2	12;12;12;12;12;11;11;10;10;10;9;7;7;7;7;7;6;5;4;4;3;3;3;2;2;2	Eukaryotic translation initiation factor 3 subunit E	EIF3E	sp|P60228|EIF3E_HUMAN Eukaryotic translation initiation factor 3 subunit E OS=Homo sapiens OX=9606 GN=EIF3E PE=1 SV=1;tr|A0A7I2V3S3|A0A7I2V3S3_HUMAN Eukaryotic translation initiation factor 3 subunit E OS=Homo sapiens OX=9606 GN=EIF3E PE=1 SV=1;tr|A0A7I2V3	26	12	12	12	0	6	1	4	0	6	1	4	0	6	1	4	32.8	32.8	32.8	52.22	445	445;507;472;452;446;332;339;455;416;396;396;352;318;172;172;122;334;182;314;103;88;84;75;56;286;45	0	87.078		By MS/MS	By MS/MS	By MS/MS	0	15.5	4.5	11.5	0	128640000	8464100	270950000	0	0	31917000	0	55217000	0
H3BNC9;P08708;A0A075B716;H0YN88;H0YN73;A0A0J9YYC4	H3BNC9;P08708;A0A075B716;H0YN88	9;9;8;8;3;1	9;9;8;8;3;1	9;9;8;8;3;1	40S ribosomal protein S17	RPS17	tr|H3BNC9|H3BNC9_HUMAN 40S ribosomal protein S17 OS=Homo sapiens OX=9606 PE=3 SV=2;sp|P08708|RS17_HUMAN 40S ribosomal protein S17 OS=Homo sapiens OX=9606 GN=RPS17 PE=1 SV=2;tr|A0A075B716|A0A075B716_HUMAN 40S ribosomal protein S17 OS=Homo sapiens OX=9606 GN	6	9	9	9	3	6	6	7	3	6	6	7	3	6	6	7	13.7	13.7	13.7	64.532	584	584;1093;191;423;59;293	0	62.38	By MS/MS	By MS/MS	By MS/MS	By MS/MS	4.6	13.5	12.2	12.2	58473000	107630000	254240000	1361600000	0	14396000	31885000	49575000	184480000	6
H3BLV0;B1AP13;H7BY55;P08174;S6FW71;A0A2R8YEC5	H3BLV0;B1AP13;H7BY55;P08174;S6FW71	18;18;18;18;10;5	18;18;18;18;10;5	15;15;15;15;7;2	Complement decay-accelerating factor	CD55;POFUT2	tr|H3BLV0|H3BLV0_HUMAN Complement decay-accelerating factor (Fragment) OS=Homo sapiens OX=9606 GN=CD55 PE=1 SV=1;tr|B1AP13|B1AP13_HUMAN Complement decay-accelerating factor OS=Homo sapiens OX=9606 GN=CD55 PE=1 SV=1;tr|H7BY55|H7BY55_HUMAN Complement decay-a	6	18	18	15	1	7	14	4	1	7	14	4	1	4	11	3	66	66	49.4	35.695	326	326;444;550;381;669;268	0	98.161	By MS/MS	By MS/MS	By MS/MS	By MS/MS	5.8	28.8	55.8	21.2	17424000	125460000	989110000	30234000	26810000	4274100	31755000	133590000	5894300	3
P29992;K7EL62;A0A087WVZ3;E9PC54;Q03113	P29992	26;10;2;1;1	26;10;2;1;1	16;4;1;0;0	Guanine nucleotide-binding protein subunit alpha-11	GNA11	sp|P29992|GNA11_HUMAN Guanine nucleotide-binding protein subunit alpha-11 OS=Homo sapiens OX=9606 GN=GNA11 PE=1 SV=2	5	26	26	16	1	11	15	10	1	11	15	10	1	7	11	7	75.5	75.5	38.7	42.123	359	359;236;72;305;381	0	91.744	By MS/MS	By MS/MS	By MS/MS	By MS/MS	6.7	35.7	44	36.8	2532200	201860000	299800000	202560000	91206000	0	31514000	40594000	30224000	0
Q93050;B7Z2A9;B7Z641;K7EM24;K7EN36;K7EPG4;F5H1T6;K7ELZ6;K7EQW2;K7ERA0;K7ERA6;Q9HBG4	Q93050;B7Z2A9;B7Z641	26;19;19;9;9;9;6;4;2;1;1;1	26;19;19;9;9;9;6;4;2;1;1;1	25;18;18;8;9;9;6;3;1;1;1;0	V-type proton ATPase 116 kDa subunit a isoform 1;V-type proton ATPase subunit a	ATP6V0A1	sp|Q93050|VPP1_HUMAN V-type proton ATPase 116 kDa subunit a1 OS=Homo sapiens OX=9606 GN=ATP6V0A1 PE=1 SV=3;tr|B7Z2A9|B7Z2A9_HUMAN V-type proton ATPase subunit a OS=Homo sapiens OX=9606 GN=ATP6V0A1 PE=1 SV=1;tr|B7Z641|B7Z641_HUMAN V-type proton ATPase subun	12	26	26	25	2	10	15	16	2	10	15	16	2	10	15	16	31.2	31.2	30.3	96.412	837	837;794;1112;130;195;198;483;93;68;129;188;840	0	198.68	By MS/MS	By MS/MS	By MS/MS	By MS/MS	2.3	16.4	20.2	19.8	12291000	188280000	300400000	375500000	60533000	3275000	31332000	28622000	37585000	2
Q92973;A0A7P0TBF0;A0A7P0Z4D3;A0A7P0T944;A0A7P0T9C0;S4R398;E7EW37;O14787;A0A075B780	Q92973;A0A7P0TBF0;A0A7P0Z4D3;A0A7P0T944;A0A7P0T9C0	20;19;18;15;15;5;4;3;1	20;19;18;15;15;5;4;3;1	20;19;18;15;15;5;4;3;1	Transportin-1	TNPO1	sp|Q92973|TNPO1_HUMAN Transportin-1 OS=Homo sapiens OX=9606 GN=TNPO1 PE=1 SV=2;tr|A0A7P0TBF0|A0A7P0TBF0_HUMAN Transportin-1 OS=Homo sapiens OX=9606 GN=TNPO1 PE=1 SV=1;tr|A0A7P0Z4D3|A0A7P0Z4D3_HUMAN Transportin-1 OS=Homo sapiens OX=9606 GN=TNPO1 PE=1 SV=1;t	9	20	20	20	1	10	11	7	1	10	11	7	1	10	11	7	35	35	35	102.35	898	898;858;870;756;797;193;136;897;766	0	62.915	By MS/MS	By MS/MS	By MS/MS	By MS/MS	2.1	16	19.2	10.8	12414000	85695000	284530000	75002000	36528000	0	31281000	39313000	17428000	1
Q06830;A0A0A0MSI0;A0A0A0MRQ5	Q06830;A0A0A0MSI0	20;19;7	20;19;7	16;15;3	Peroxiredoxin-1	PRDX1	sp|Q06830|PRDX1_HUMAN Peroxiredoxin-1 OS=Homo sapiens OX=9606 GN=PRDX1 PE=1 SV=1;tr|A0A0A0MSI0|A0A0A0MSI0_HUMAN Peroxiredoxin-1 (Fragment) OS=Homo sapiens OX=9606 GN=PRDX1 PE=1 SV=1	3	20	20	16	4	9	16	17	4	9	16	17	3	5	12	14	76.9	76.9	61.8	22.11	199	199;171;97	0	123.23	By MS/MS	By MS/MS	By MS/MS	By MS/MS	27.1	37.7	76.9	72.9	111760000	161520000	592220000	2148700000	94455000	33358000	31266000	57404000	269340000	9
Q08J23;A0A140T9Y7	Q08J23	25;5	25;5	25;5	tRNA (cytosine(34)-C(5))-methyltransferase	NSUN2	sp|Q08J23|NSUN2_HUMAN RNA cytosine C(5)-methyltransferase NSUN2 OS=Homo sapiens OX=9606 GN=NSUN2 PE=1 SV=2	2	25	25	25	4	12	13	12	4	12	13	12	4	12	13	12	55.1	55.1	55.1	86.47	767	767;202	0	134.65	By MS/MS	By MS/MS	By MS/MS	By MS/MS	12.3	19.3	24.1	24	67316000	82672000	226950000	222640000	7891900	15320000	31073000	15337000	39916000	5
P15151;A0A0A0MSA9;A0A0C4DG49	P15151;A0A0A0MSA9;A0A0C4DG49	9;8;8	9;8;8	9;8;8	Poliovirus receptor	PVR	sp|P15151|PVR_HUMAN Poliovirus receptor OS=Homo sapiens OX=9606 GN=PVR PE=1 SV=2;tr|A0A0A0MSA9|A0A0A0MSA9_HUMAN Poliovirus receptor OS=Homo sapiens OX=9606 GN=PVR PE=1 SV=1;tr|A0A0C4DG49|A0A0C4DG49_HUMAN Poliovirus receptor OS=Homo sapiens OX=9606 GN=PVR P	3	9	9	9	1	5	7	6	1	5	7	6	1	5	7	6	20.4	20.4	20.4	45.302	417	417;392;1506	0	143.4	By MS/MS	By MS/MS	By MS/MS	By MS/MS	3.4	13.2	17	17	9104600	64672000	511390000	325060000	71935000	0	31049000	112420000	50063000	1
Q8NCG7;E7ET49;C9JA85;F8WBN0	Q8NCG7;E7ET49	23;22;1;1	23;22;1;1	23;22;1;1	Sn1-specific diacylglycerol lipase beta	DAGLB	sp|Q8NCG7|DGLB_HUMAN Diacylglycerol lipase-beta OS=Homo sapiens OX=9606 GN=DAGLB PE=1 SV=2;tr|E7ET49|E7ET49_HUMAN Diacylglycerol lipase-beta OS=Homo sapiens OX=9606 GN=DAGLB PE=1 SV=1	4	23	23	23	0	12	16	10	0	12	16	10	0	12	16	10	40.2	40.2	40.2	73.731	672	672;631;149;172	0	101.57		By MS/MS	By MS/MS	By MS/MS	0	21	31.8	18.5	0	169830000	565420000	175670000	61205000	0	31015000	57714000	27152000	0
P62263;A0A2R8Y811;E5RH77	P62263;A0A2R8Y811;E5RH77	12;12;8	12;12;8	12;12;8	40S ribosomal protein S14	RPS14	sp|P62263|RS14_HUMAN 40S ribosomal protein S14 OS=Homo sapiens OX=9606 GN=RPS14 PE=1 SV=3;tr|A0A2R8Y811|A0A2R8Y811_HUMAN 40S ribosomal protein S14 (Fragment) OS=Homo sapiens OX=9606 GN=RPS14 PE=1 SV=1;tr|E5RH77|E5RH77_HUMAN 40S ribosomal protein S14 OS=Hom	3	12	12	12	2	7	9	10	2	7	9	10	2	7	9	10	70.2	70.2	70.2	16.273	151	151;150;134	0	133.38	By MS/MS	By MS/MS	By MS/MS	By MS/MS	9.3	35.1	43	43	80563000	132980000	185610000	1.0589e+09	0	42284000	31008000	23422000	122770000	3
Q6RW13	Q6RW13	1	1	1	Type-1 angiotensin II receptor-associated protein	AGTRAP	sp|Q6RW13|ATRAP_HUMAN Type-1 angiotensin II receptor-associated protein OS=Homo sapiens OX=9606 GN=AGTRAP PE=1 SV=1	1	1	1	1	1	1	1	1	1	1	1	1	1	1	1	1	13.8	13.8	13.8	17.419	159	159	0	56.116	By MS/MS	By MS/MS	By MS/MS	By MS/MS	13.8	13.8	13.8	13.8	24823000	63484000	54173000	209510000	19813000	16028000	30890000	15003000	67503000	6
Q7Z7C8;H0YLX0;E7ENC5;A0A1W2PPN7;A0A140T9S4	Q7Z7C8	15;2;2;1;1	15;2;2;1;1	14;1;1;0;1	Transcription initiation factor TFIID subunit 8	TAF8	sp|Q7Z7C8|TAF8_HUMAN Transcription initiation factor TFIID subunit 8 OS=Homo sapiens OX=9606 GN=TAF8 PE=1 SV=1	5	15	15	14	1	12	8	7	1	12	8	7	1	11	7	6	18	18	16.6	104.99	952	952;832;5592;383;1172	0	125.68	By MS/MS	By MS/MS	By MS/MS	By MS/MS	2	16.5	10.6	9.9	62288000	206910000	130710000	140720000	0	0	30264000	11191000	15179000	6
A0A087WYV6;A0A087WZU5;O43657	A0A087WYV6;A0A087WZU5;O43657	6;6;6	6;6;6	6;6;6	Tetraspanin-6	TSPAN6	tr|A0A087WYV6|A0A087WYV6_HUMAN Tetraspanin-6 OS=Homo sapiens OX=9606 GN=TSPAN6 PE=1 SV=1;tr|A0A087WZU5|A0A087WZU5_HUMAN Tetraspanin-6 OS=Homo sapiens OX=9606 GN=TSPAN6 PE=1 SV=1;sp|O43657|TSN6_HUMAN Tetraspanin-6 OS=Homo sapiens OX=9606 GN=TSPAN6 PE=1 SV=1	3	6	6	6	0	2	3	3	0	2	3	3	0	2	3	3	33.3	33.3	33.3	14.958	129	129;137;245	0	23.087		By MS/MS	By MS/MS	By MS/MS	0	9.3	33.3	33.3	0	31745000	168360000	120130000	14375000	0	29804000	49832000	34189000	0
P63010;A0A087X253;A0A087WU93;A0A087WZQ6;A0A087WYD1;K7ERB2;K7EN71;K7EJX1;K7EJ01;H7C034;A0A087WXS3;K7EKZ5	P63010;A0A087X253;A0A087WU93;A0A087WZQ6;A0A087WYD1	29;25;20;20;16;7;5;3;2;2;1;1	29;25;20;20;16;7;5;3;2;2;1;1	15;15;8;8;8;1;1;1;0;0;0;0	AP-2 complex subunit beta	AP2B1	sp|P63010|AP2B1_HUMAN AP-2 complex subunit beta OS=Homo sapiens OX=9606 GN=AP2B1 PE=1 SV=1;tr|A0A087X253|A0A087X253_HUMAN AP complex subunit beta OS=Homo sapiens OX=9606 GN=AP2B1 PE=1 SV=1;tr|A0A087WU93|A0A087WU93_HUMAN AP-2 complex subunit beta (Fragment)	12	29	29	15	0	16	20	15	0	16	20	15	0	6	11	6	40.4	40.4	24.2	104.55	937	937;913;663;677;639;151;477;80;164;173;49;63	0	122.82		By MS/MS	By MS/MS	By MS/MS	0	23.1	29.2	17.5	0	222430000	230870000	675760000	9323100	0	29739000	26118000	64748000	0
Q3ZCM7;A0A075B736;Q5SQY0	Q3ZCM7;A0A075B736;Q5SQY0	13;12;12	3;3;3	3;3;3	Tubulin beta-8 chain	TUBB8	sp|Q3ZCM7|TBB8_HUMAN Tubulin beta-8 chain OS=Homo sapiens OX=9606 GN=TUBB8 PE=1 SV=2;tr|A0A075B736|A0A075B736_HUMAN Tubulin beta chain OS=Homo sapiens OX=9606 GN=TUBB8 PE=1 SV=1;tr|Q5SQY0|Q5SQY0_HUMAN Tubulin beta chain OS=Homo sapiens OX=9606 GN=TUBB8 PE=	3	13	3	3	0	11	12	13	0	2	3	3	0	2	3	3	29.3	11.5	11.5	49.775	444	444;407;410	0	59.71		By MS/MS	By MS/MS	By MS/MS	0	24.5	28.6	29.3	0	73452000	1250100000	133580000	33798000	0	29625000	416910000	39009000	0
P78310	P78310	17	17	17	Coxsackievirus and adenovirus receptor	CXADR	sp|P78310|CXAR_HUMAN Coxsackievirus and adenovirus receptor OS=Homo sapiens OX=9606 GN=CXADR PE=1 SV=1	1	17	17	17	1	6	11	10	1	6	11	10	1	6	11	10	57.8	57.8	57.8	40.029	365	365	0	75.87	By MS/MS	By MS/MS	By MS/MS	By MS/MS	6.6	18.6	40.8	36.4	17509000	94410000	265150000	99768000	65678000	0	29577000	42765000	12898000	1
D6REX3;O94979;D6RHZ5;H0Y8V7;H0Y9K1;H0Y9T9;H0Y8W8;H0YAF5	D6REX3;O94979;D6RHZ5	24;24;21;9;7;3;2;1	24;24;21;9;7;3;2;1	4;4;3;0;0;3;0;0	Protein transport protein Sec31A	SEC31A	tr|D6REX3|D6REX3_HUMAN Protein transport protein Sec31A OS=Homo sapiens OX=9606 GN=SEC31A PE=1 SV=1;sp|O94979|SC31A_HUMAN Protein transport protein Sec31A OS=Homo sapiens OX=9606 GN=SEC31A PE=1 SV=3;tr|D6RHZ5|D6RHZ5_HUMAN Protein transport protein Sec31A O	8	24	24	4	2	10	19	8	2	10	19	8	1	3	3	2	29.1	29.1	4.2	136.22	1251	1251;1220;877;285;237;235;383;181	0	124.54	By MS/MS	By MS/MS	By MS/MS	By MS/MS	2.9	8.8	22.4	9.2	39609000	136040000	401940000	71400000	0	0	29519000	31316000	17044000	3
Q6IA86;K7ER35;F5GYE9;F5GWY6	Q6IA86	5;2;2;1	5;2;2;1	5;2;2;1	Elongator complex protein 2	ELP2	sp|Q6IA86|ELP2_HUMAN Elongator complex protein 2 OS=Homo sapiens OX=9606 GN=ELP2 PE=1 SV=2	4	5	5	5	0	2	4	2	0	2	4	2	0	2	4	2	13	13	13	92.499	826	826;101;120;51	0	13.959		By MS/MS	By MS/MS	By matching	0	2.7	8.2	2.7	0	38509000	55468000	17610000	0	0	28976000	8266200	6818300	0
O95373;E9PLB2;O15397	O95373	19;3;1	19;3;1	19;3;1	Importin-7	IPO7	sp|O95373|IPO7_HUMAN Importin-7 OS=Homo sapiens OX=9606 GN=IPO7 PE=1 SV=1	3	19	19	19	0	7	10	5	0	7	10	5	0	7	10	5	21.2	21.2	21.2	119.52	1038	1038;130;1037	0	95.648		By MS/MS	By MS/MS	By MS/MS	0	8.4	10.9	6	0	150980000	244500000	101480000	43743000	0	28974000	31081000	24898000	0
P63096;A0A3B3ITM0;A0A3B3IUA8;P19087;A8MTJ3;P11488;A0A1W2PP38;A0A6Q8PGR1;A0A1W2PS82;A0A087WZE5;A0A3B3IRK0;A0A1W2PRJ7;A0A3B3ITG4;A2A2R6;A0A087WTB6;A0A3B3ITX3;A0A1W2PRE1;A0A3B3IS42;A0A3B3IU77;A0A1W2PQK2	P63096	34;15;6;2;2;2;2;1;1;1;1;1;1;1;1;1;1;1;1;1	15;5;4;0;0;0;0;0;0;0;0;0;0;0;0;0;0;0;0;0	15;5;4;0;0;0;0;0;0;0;0;0;0;0;0;0;0;0;0;0	Guanine nucleotide-binding protein G(i) subunit alpha-1	GNAI1	sp|P63096|GNAI1_HUMAN Guanine nucleotide-binding protein G(i) subunit alpha-1 OS=Homo sapiens OX=9606 GN=GNAI1 PE=1 SV=2	20	34	15	15	1	16	26	19	1	7	10	9	1	7	10	9	82.2	40.7	40.7	40.361	354	354;475;148;354;354;350;196;110;146;123;40;104;40;72;84;60;54;47;43;61	0	119.71	By MS/MS	By MS/MS	By MS/MS	By MS/MS	4.5	45.5	63	63.8	4573500	127720000	406690000	412050000	110020000	0	28852000	61710000	43760000	1
P53992;G5EA31;A0A0U1RR49	P53992;G5EA31	19;19;2	19;19;2	17;17;2	Protein transport protein Sec24C	SEC24C	sp|P53992|SC24C_HUMAN Protein transport protein Sec24C OS=Homo sapiens OX=9606 GN=SEC24C PE=1 SV=3;tr|G5EA31|G5EA31_HUMAN Protein transport protein Sec24C OS=Homo sapiens OX=9606 GN=SEC24C PE=1 SV=1	3	19	19	17	4	14	9	9	4	14	9	9	4	14	8	9	25.5	25.5	24.1	118.32	1094	1094;1042;183	0	79.784	By MS/MS	By MS/MS	By MS/MS	By MS/MS	7.8	19.4	12.8	12	36894000	237910000	116270000	202830000	0	19427000	28782000	16195000	30832000	7
Q9Y315;E9PPM8;G3V158;E9PML7;E9PMH9;E9PPK3;E9PJ44;E9PJB9	Q9Y315;E9PPM8;G3V158;E9PML7	10;9;7;5;4;3;2;2	10;9;7;5;4;3;2;2	10;9;7;5;4;3;2;2	Deoxyribose-phosphate aldolase	DERA	sp|Q9Y315|DEOC_HUMAN Deoxyribose-phosphate aldolase OS=Homo sapiens OX=9606 GN=DERA PE=1 SV=2;tr|E9PPM8|E9PPM8_HUMAN 2-deoxy-D-ribose 5-phosphate aldolase OS=Homo sapiens OX=9606 GN=DERA PE=1 SV=1;tr|G3V158|G3V158_HUMAN 2-deoxy-D-ribose 5-phosphate aldolas	8	10	10	10	0	5	7	9	0	5	7	9	0	5	7	9	50.3	50.3	50.3	35.23	318	318;275;230;236;163;98;60;66	0	48.565		By MS/MS	By MS/MS	By MS/MS	0	23.9	35.5	42.8	0	122100000	175390000	294080000	0	0	28716000	29896000	39710000	0
Q9H0U4;E9PLD0;Q92928	Q9H0U4;E9PLD0;Q92928	13;11;7	13;11;7	7;6;4	Ras-related protein Rab-1B;Putative Ras-related protein Rab-1C	RAB1B;RAB1C	sp|Q9H0U4|RAB1B_HUMAN Ras-related protein Rab-1B OS=Homo sapiens OX=9606 GN=RAB1B PE=1 SV=1;tr|E9PLD0|E9PLD0_HUMAN Ras-related protein Rab-1B OS=Homo sapiens OX=9606 GN=RAB1B PE=1 SV=1;sp|Q92928|RAB1C_HUMAN Putative Ras-related protein Rab-1C OS=Homo sapie	3	13	13	7	0	5	8	10	0	5	8	10	0	3	5	5	76.6	76.6	49.8	22.171	201	201;169;201	0	85.407		By MS/MS	By MS/MS	By MS/MS	0	29.9	61.7	60.2	0	82090000	452390000	586040000	145100000	0	28597000	71299000	97009000	0
P62277;J3KMX5;E9PS50	P62277;J3KMX5	9;8;3	9;8;3	9;8;3	40S ribosomal protein S13	RPS13	sp|P62277|RS13_HUMAN 40S ribosomal protein S13 OS=Homo sapiens OX=9606 GN=RPS13 PE=1 SV=2;tr|J3KMX5|J3KMX5_HUMAN 40S ribosomal protein S13 OS=Homo sapiens OX=9606 GN=RPS13 PE=1 SV=1	3	9	9	9	0	3	5	8	0	3	5	8	0	3	5	8	40.4	40.4	40.4	17.222	151	151;148;116	0	67.734		By MS/MS	By MS/MS	By MS/MS	0	23.2	27.8	39.7	0	28185000	64512000	588880000	0	0	28520000	24511000	141310000	0
Q52LJ0;H0YNA1	Q52LJ0	9;2	9;2	9;2	Protein FAM98B	FAM98B	sp|Q52LJ0|FA98B_HUMAN Protein FAM98B OS=Homo sapiens OX=9606 GN=FAM98B PE=1 SV=2	2	9	9	9	0	2	4	4	0	2	4	4	0	2	4	4	21.5	21.5	21.5	66.625	646	646;101	0	43.9		By MS/MS	By MS/MS	By MS/MS	0	4.8	10.2	8.7	0	44566000	99400000	57720000	0	0	28249000	24925000	16039000	0
G3V4W0;B2R5W2;B4DY08;G3V4C1;G3V5V7;A0A0G2JNQ3;O60812;B2RXH8;G3V5X6;G3V3K6;A0A0G2JPF8;P0DMR1;B7ZW38;B4DSU6;G3V4M8;G3V2H6	G3V4W0;B2R5W2;B4DY08;G3V4C1;G3V5V7;A0A0G2JNQ3;O60812;B2RXH8	20;20;20;19;10;10;10;10;9;9;9;9;9;8;7;6	20;20;20;19;10;10;10;10;9;9;9;9;9;8;7;6	0;0;0;0;0;0;0;0;0;0;0;0;0;0;0;0	Heterogeneous nuclear ribonucleoprotein C-like 1;Heterogeneous nuclear ribonucleoprotein C-like 2	HNRNPC;HNRNPCL1;HNRNPCL2	tr|G3V4W0|G3V4W0_HUMAN Heterogeneous nuclear ribonucleoproteins C1/C2 (Fragment) OS=Homo sapiens OX=9606 GN=HNRNPC PE=1 SV=1;tr|B2R5W2|B2R5W2_HUMAN Heterogeneous nuclear ribonucleoproteins C1/C2 OS=Homo sapiens OX=9606 GN=HNRNPC PE=1 SV=1;tr|B4DY08|B4DY08_	16	20	20	0	4	9	9	19	4	9	9	19	0	0	0	0	59.5	59.5	0	28.916	262	262;290;842;292;180;293;293;293;117;121;293;293;293;147;66;54	0	173.62	By MS/MS	By MS/MS	By MS/MS	By MS/MS	17.6	38.2	36.3	59.5	134920000	143120000	99037000	3.2525e+09	0	16660000	28196000	14730000	349810000	7
F5GYQ1;P61421;R4GN72;J3QL14;H3BQB4;H3BSG7;H3BQJ1;H3BUQ0;H3BTB5	F5GYQ1;P61421;R4GN72;J3QL14	17;17;12;11;3;3;3;1;1	17;17;12;11;3;3;3;1;1	17;17;12;11;3;3;3;1;1	V-type proton ATPase subunit d 1	ATP6V0D1	tr|F5GYQ1|F5GYQ1_HUMAN V-type proton ATPase subunit OS=Homo sapiens OX=9606 GN=ATP6V0D1 PE=1 SV=1;sp|P61421|VA0D1_HUMAN V-type proton ATPase subunit d 1 OS=Homo sapiens OX=9606 GN=ATP6V0D1 PE=1 SV=1;tr|R4GN72|R4GN72_HUMAN V-type proton ATPase subunit d 1 O	9	17	17	17	2	10	10	7	2	10	10	7	2	10	10	7	49	49	49	44.659	392	392;351;455;377;113;115;227;47;57	0	95.704	By MS/MS	By MS/MS	By MS/MS	By MS/MS	9.2	26.3	36.5	27.6	14846000	157020000	387900000	138290000	98692000	11525000	28171000	69638000	26488000	1
E5RJR5;P63208;E7ERH2;F8W8N3;E5RGM3	E5RJR5;P63208;E7ERH2;F8W8N3	9;9;5;5;4	9;9;5;5;4	8;8;4;4;3	S-phase kinase-associated protein 1	SKP1	tr|E5RJR5|E5RJR5_HUMAN S-phase kinase-associated protein 1 OS=Homo sapiens OX=9606 GN=SKP1 PE=1 SV=1;sp|P63208|SKP1_HUMAN S-phase kinase-associated protein 1 OS=Homo sapiens OX=9606 GN=SKP1 PE=1 SV=2;tr|E7ERH2|E7ERH2_HUMAN Cyclin-A/CDK2-associated protein	5	9	9	8	5	3	2	5	5	3	2	5	4	3	2	5	61.3	61.3	61.3	18.72	163	163;163;142;158;102	0	58.779	By MS/MS	By MS/MS	By MS/MS	By MS/MS	44.8	36.8	19	49.7	84751000	43855000	17427000	153690000	15786000	18613000	28136000	13277000	23841000	10
A0A7P0TBL2;Q9H2J7;A0A7P0T9P8;A0A7P0TB74;A0A7P0T8I1;A0A7P0T8B7;A0A7P0T9Z9;A0A7P0TA72;A0A7P0TB05;A0A7P0TAZ8;F8WJN6;F8VSG1;A0A7P0TAT1;A0A7P0Z4F0	A0A7P0TBL2;Q9H2J7;A0A7P0T9P8;A0A7P0TB74;A0A7P0T8I1;A0A7P0T8B7	12;12;10;8;7;7;5;4;4;3;3;2;2;2	12;12;10;8;7;7;5;4;4;3;3;2;2;2	12;12;10;8;7;7;5;4;4;3;3;2;2;2	Sodium-dependent neutral amino acid transporter B(0)AT2	SLC6A15	tr|A0A7P0TBL2|A0A7P0TBL2_HUMAN Transporter OS=Homo sapiens OX=9606 GN=SLC6A15 PE=1 SV=1;sp|Q9H2J7|S6A15_HUMAN Sodium-dependent neutral amino acid transporter B(0)AT2 OS=Homo sapiens OX=9606 GN=SLC6A15 PE=1 SV=1;tr|A0A7P0T9P8|A0A7P0T9P8_HUMAN Sodium-depende	14	12	12	12	2	2	3	7	2	2	3	7	2	2	3	7	23	23	23	77.593	692	692;730;635;795;554;555;376;202;341;275;319;96;102;144	0	93.743	By MS/MS	By MS/MS	By MS/MS	By MS/MS	6.4	3.6	9.5	15.5	15027000	45642000	14975000	124200000	50792000	20685000	27811000	24561000	26861000	3
Q09028;H0YF10;H0YCT5;H0YDK2;H0YEU5;E9PNS2;E9PIC4;E9PNS6	Q09028;H0YF10;H0YCT5;H0YDK2	10;6;5;5;4;2;2;2	4;1;1;1;1;1;1;1	4;1;1;1;1;1;1;1	Histone-binding protein RBBP4	RBBP4	sp|Q09028|RBBP4_HUMAN Histone-binding protein RBBP4 OS=Homo sapiens OX=9606 GN=RBBP4 PE=1 SV=3;tr|H0YF10|H0YF10_HUMAN Histone-binding protein RBBP4 (Fragment) OS=Homo sapiens OX=9606 GN=RBBP4 PE=1 SV=1;tr|H0YCT5|H0YCT5_HUMAN Histone-binding protein RBBP4 (	8	10	4	4	1	7	2	5	1	2	2	2	1	2	2	2	31.8	24.5	24.5	47.655	425	425;207;180;262;167;62;87;104	0	13.981	By MS/MS	By MS/MS	By MS/MS	By MS/MS	3.3	17.4	9.6	15.8	0	59882000	26189000	64103000	0	0	27611000	0	20438000	1
P14209;A0A096LP69	P14209	4;1	4;1	4;1	CD99 antigen	CD99	sp|P14209|CD99_HUMAN CD99 antigen OS=Homo sapiens OX=9606 GN=CD99 PE=1 SV=1	2	4	4	4	1	3	3	3	1	3	3	3	1	3	3	3	15.7	15.7	15.7	18.848	185	185;184	0	92.971	By MS/MS	By MS/MS	By MS/MS	By MS/MS	7.6	15.1	15.1	10.3	10680000	75989000	166480000	166060000	112080000	0	27581000	30069000	35673000	1
A0A0D9SEU5;R4GMX8;Q6VN20;R4GNA3;R4GN91;R4GMX7	A0A0D9SEU5;R4GMX8;Q6VN20	11;11;11;4;4;3	11;11;11;4;4;3	10;10;10;3;3;3	Ran-binding protein 10	RANBP10	tr|A0A0D9SEU5|A0A0D9SEU5_HUMAN Ran-binding protein 10 OS=Homo sapiens OX=9606 GN=RANBP10 PE=1 SV=1;tr|R4GMX8|R4GMX8_HUMAN Ran-binding protein 10 OS=Homo sapiens OX=9606 GN=RANBP10 PE=1 SV=1;sp|Q6VN20|RBP10_HUMAN Ran-binding protein 10 OS=Homo sapiens OX=96	6	11	11	10	2	9	8	7	2	9	8	7	2	9	7	6	25.2	25.2	22.4	67.255	620	620;650;620;126;149;82	0	64.059	By MS/MS	By MS/MS	By MS/MS	By MS/MS	6	20.2	23.1	17.1	24765000	143740000	91849000	70487000	0	0	27427000	10734000	5130600	4
F8VY35;F5H4R6;P55209;F8W0J6;H0YIV4;F8VUX1;F8W020;F8W543;H0YH88;H0YHC3;F8VVB5;B7Z4K9	F8VY35;F5H4R6;P55209;F8W0J6;H0YIV4;F8VUX1;F8W020;F8W543;H0YH88;H0YHC3;F8VVB5	10;10;10;9;9;8;7;7;6;6;5;2	8;8;8;7;7;6;5;5;4;4;3;2	0;0;0;0;0;0;0;0;0;0;0;0	Nucleosome assembly protein 1-like 1	NAP1L1	tr|F8VY35|F8VY35_HUMAN Nucleosome assembly protein 1-like 1 (Fragment) OS=Homo sapiens OX=9606 GN=NAP1L1 PE=1 SV=1;tr|F5H4R6|F5H4R6_HUMAN Nucleosome assembly protein 1-like 1 OS=Homo sapiens OX=9606 GN=NAP1L1 PE=1 SV=1;sp|P55209|NP1L1_HUMAN Nucleosome asse	12	10	8	0	3	2	5	8	3	2	4	6	0	0	0	0	75.8	71.6	0	31.02	264	264;383;391;379;385;237;207;328;177;198;496;406	0	114.19	By MS/MS	By MS/MS	By MS/MS	By MS/MS	25.8	13.3	32.6	56.1	39898000	14824000	51202000	247600000	11853000	7445300	27282000	19051000	41567000	13
P12270	P12270	33	33	33	Nucleoprotein TPR	TPR	sp|P12270|TPR_HUMAN Nucleoprotein TPR OS=Homo sapiens OX=9606 GN=TPR PE=1 SV=3	1	33	33	33	3	23	23	19	3	23	23	19	3	23	23	19	19.8	19.8	19.8	267.29	2363	2363	0	144.03	By MS/MS	By MS/MS	By MS/MS	By MS/MS	1.7	12.2	14.6	12.1	37422000	248030000	273660000	235880000	0	4193000	27181000	24900000	20461000	4
Q9BZR6;D6RAC1;F5GZG7	Q9BZR6;D6RAC1	11;6;4	11;6;4	11;6;4	Reticulon-4 receptor	RTN4R;GFPT2	sp|Q9BZR6|RTN4R_HUMAN Reticulon-4 receptor OS=Homo sapiens OX=9606 GN=RTN4R PE=1 SV=1;tr|D6RAC1|D6RAC1_HUMAN Glutamine--fructose-6-phosphate aminotransferase [isomerizing] 2 (Fragment) OS=Homo sapiens OX=9606 GN=GFPT2 PE=1 SV=8	3	11	11	11	0	9	3	7	0	9	3	7	0	9	3	7	12.9	12.9	12.9	123.27	1160	1160;1210;816	0	26.549		By MS/MS	By MS/MS	By MS/MS	0	10.1	3.5	6.4	0	112750000	75129000	109130000	0	0	27172000	18385000	18970000	0
Q9BV40;B8ZZT4;C9JXZ5	Q9BV40;B8ZZT4	8;6;3	8;6;3	8;6;3	Vesicle-associated membrane protein 8	VAMP8	sp|Q9BV40|VAMP8_HUMAN Vesicle-associated membrane protein 8 OS=Homo sapiens OX=9606 GN=VAMP8 PE=1 SV=1;tr|B8ZZT4|B8ZZT4_HUMAN Vesicle-associated membrane protein 8 OS=Homo sapiens OX=9606 GN=VAMP8 PE=1 SV=1	3	8	8	8	2	4	6	5	2	4	6	5	2	4	6	5	60	60	60	11.438	100	100;99;74	0	103.84	By MS/MS	By MS/MS	By MS/MS	By MS/MS	14	46	46	47	52623000	80840000	331850000	194240000	54896000	0	27139000	41002000	35176000	2
Q8NBJ4;F8WAT9;C9JYM4;C9J941	Q8NBJ4;F8WAT9;C9JYM4	8;4;4;2	8;4;4;2	8;4;4;2	Golgi membrane protein 1	GOLM1	sp|Q8NBJ4|GOLM1_HUMAN Golgi membrane protein 1 OS=Homo sapiens OX=9606 GN=GOLM1 PE=1 SV=1;tr|F8WAT9|F8WAT9_HUMAN Golgi membrane protein 1 OS=Homo sapiens OX=9606 GN=GOLM1 PE=1 SV=2;tr|C9JYM4|C9JYM4_HUMAN Golgi membrane protein 1 (Fragment) OS=Homo sapiens	4	8	8	8	2	2	3	6	2	2	3	6	2	2	3	6	23.7	23.7	23.7	45.333	401	401;105;121;421	0	43.84	By MS/MS	By MS/MS	By MS/MS	By MS/MS	9.5	6.2	10	18.7	8889200	37105000	53613000	112210000	40455000	14280000	27116000	48353000	50785000	2
Q8IZ73;B1AZ06;G3XA98;S4R3U3;H7C3X0;A0A087WXE2;A0A1B0GUP2	Q8IZ73	25;8;6;4;2;1;1	25;8;6;4;2;1;1	25;8;6;4;2;1;1	RNA pseudouridylate synthase domain-containing protein 2	RPUSD2	sp|Q8IZ73|RUSD2_HUMAN RNA pseudouridylate synthase domain-containing protein 2 OS=Homo sapiens OX=9606 GN=RPUSD2 PE=1 SV=2	7	25	25	25	2	14	15	18	2	14	15	18	2	14	15	18	19.2	19.2	19.2	209.79	1907	1907;345;946;446;449;172;494	0	107.95	By MS/MS	By MS/MS	By MS/MS	By MS/MS	2.8	9.5	13.2	12.3	42052000	142030000	258280000	396320000	0	0	27058000	23241000	43255000	2
Q9NZL9;H7C0X7;E5RJR3	Q9NZL9;H7C0X7	9;5;2	9;5;2	9;5;2	Methionine adenosyltransferase 2 subunit beta	MAT2B	sp|Q9NZL9|MAT2B_HUMAN Methionine adenosyltransferase 2 subunit beta OS=Homo sapiens OX=9606 GN=MAT2B PE=1 SV=1;tr|H7C0X7|H7C0X7_HUMAN Methionine adenosyltransferase 2 subunit beta (Fragment) OS=Homo sapiens OX=9606 GN=MAT2B PE=1 SV=1	3	9	9	9	1	6	5	5	1	6	5	5	1	6	5	5	40.4	40.4	40.4	37.551	334	334;198;117	0	31.082	By MS/MS	By MS/MS	By MS/MS	By MS/MS	3.6	27.5	21.3	22.8	8861600	64411000	115420000	55006000	0	0	26832000	19612000	19873000	1
Q13085;Q59FY4;O00763;A0A087WWN5;A0A087X0W4;A0A0C4DGT1;S4R3S7;A0A087WYS8	Q13085;Q59FY4	27;16;3;2;1;1;1;1	27;16;3;2;1;1;1;1	26;16;2;2;0;0;0;1	Acetyl-CoA carboxylase 1;Biotin carboxylase	ACACA	sp|Q13085|ACACA_HUMAN Acetyl-CoA carboxylase 1 OS=Homo sapiens OX=9606 GN=ACACA PE=1 SV=2;tr|Q59FY4|Q59FY4_HUMAN Acetyl-CoA carboxylase 1 (Fragment) OS=Homo sapiens OX=9606 GN=ACACA PE=1 SV=1	8	27	27	26	1	19	17	10	1	19	17	10	1	18	17	10	19.1	19.1	18.5	265.55	2346	2346;998;2458;52;94;120;155;242	0	87.489	By MS/MS	By MS/MS	By MS/MS	By MS/MS	0.6	12.4	12.2	7	42071000	180510000	240710000	99787000	0	0	26783000	16343000	11658000	0
P51572;A0A2R8Y5M6;C9JSP1;C9JQ75;C9J0M4;C9JMD7	P51572;A0A2R8Y5M6	13;10;6;6;6;4	13;10;6;6;6;4	13;10;6;6;6;4	B-cell receptor-associated protein 31	BCAP31	sp|P51572|BAP31_HUMAN B-cell receptor-associated protein 31 OS=Homo sapiens OX=9606 GN=BCAP31 PE=1 SV=3;tr|A0A2R8Y5M6|A0A2R8Y5M6_HUMAN B-cell receptor-associated protein OS=Homo sapiens OX=9606 GN=BCAP31 PE=1 SV=1	6	13	13	13	1	5	5	5	1	5	5	5	1	5	5	5	32.9	32.9	32.9	27.991	246	246;211;182;187;188;178	0	48.308	By MS/MS	By MS/MS	By MS/MS	By MS/MS	9.3	18.7	15.9	27.2	7297000	109410000	85741000	134590000	46627000	0	26679000	12852000	24345000	0
P55060	P55060	19	19	19	Exportin-2	CSE1L	sp|P55060|XPO2_HUMAN Exportin-2 OS=Homo sapiens OX=9606 GN=CSE1L PE=1 SV=3	1	19	19	19	2	7	9	11	2	7	9	11	2	7	9	11	23.7	23.7	23.7	110.42	971	971	0	61.961	By MS/MS	By MS/MS	By MS/MS	By MS/MS	3.2	9.4	12.3	15.4	54859000	147530000	249790000	286760000	59876000	34391000	26603000	35200000	28489000	2
Q96GQ5;A0A2R8YFK6;A0A7I2V2J8;D6RAB6;A0A669KB34;K7EPM0;B7ZBL7;H3BSM7;H3BR29	Q96GQ5;A0A2R8YFK6;A0A7I2V2J8	9;7;6;4;4;2;2;2;1	6;4;4;1;4;2;0;2;1	5;4;4;1;4;2;0;1;1	RUS1 family protein C16orf58	C16orf58	sp|Q96GQ5|RUSF1_HUMAN RUS family member 1 OS=Homo sapiens OX=9606 GN=RUSF1 PE=1 SV=2;tr|A0A2R8YFK6|A0A2R8YFK6_HUMAN Thrombospondin-type laminin G domain and EAR repeat-containing protein OS=Homo sapiens OX=9606 GN=TSPEAR PE=4 SV=1;tr|A0A7I2V2J8|A0A7I2V2J8_	9	9	6	5	0	4	7	6	0	2	5	4	0	2	4	3	14.2	11.2	9.2	80.376	752	752;290;497;435;466;306;331;466;423	0	28.236		By MS/MS	By MS/MS	By MS/MS	0	4.4	11.3	9.8	0	63505000	96812000	69677000	0	0	26603000	13498000	27047000	0
A0A7I2V4Y9;Q13561;A0A7I2V4H4;B7Z1Z5;H0YI98;F8W1I6;F8VW18;A0A7I2V390;H0YHL1;F8VRV7;A0A7I2V5R4	A0A7I2V4Y9;Q13561;A0A7I2V4H4;B7Z1Z5;H0YI98;F8W1I6;F8VW18;A0A7I2V390	16;16;14;14;12;12;10;10;4;4;2	16;16;14;14;12;12;10;10;4;4;2	15;15;13;14;12;11;9;9;3;3;2	Dynactin subunit 2	DCTN2	tr|A0A7I2V4Y9|A0A7I2V4Y9_HUMAN Dynactin subunit 2 OS=Homo sapiens OX=9606 GN=DCTN2 PE=1 SV=1;sp|Q13561|DCTN2_HUMAN Dynactin subunit 2 OS=Homo sapiens OX=9606 GN=DCTN2 PE=1 SV=4;tr|A0A7I2V4H4|A0A7I2V4H4_HUMAN Dynactin subunit 2 OS=Homo sapiens OX=9606 GN=DC	11	16	16	15	2	12	7	16	2	12	7	16	2	11	6	15	60.6	60.6	58.7	41.622	378	378;401;379;878;268;315;278;296;128;152;76	0	67.993	By MS/MS	By MS/MS	By MS/MS	By MS/MS	5.3	37.6	22.2	60.6	13285000	137800000	40643000	461460000	0	4185600	26465000	4985500	37139000	3
P11413;E7EUI8;E9PD92;E7EM57	P11413;E7EUI8	14;7;6;6	14;7;6;6	14;7;6;6	Glucose-6-phosphate 1-dehydrogenase	G6PD	sp|P11413|G6PD_HUMAN Glucose-6-phosphate 1-dehydrogenase OS=Homo sapiens OX=9606 GN=G6PD PE=1 SV=4;tr|E7EUI8|E7EUI8_HUMAN Glucose-6-phosphate 1-dehydrogenase (Fragment) OS=Homo sapiens OX=9606 GN=G6PD PE=1 SV=8	4	14	14	14	0	7	9	10	0	7	9	10	0	7	9	10	41.4	41.4	41.4	59.256	515	515;338;256;320	0	52.305		By MS/MS	By MS/MS	By MS/MS	0	16.5	23.9	28.5	0	108450000	113530000	304080000	0	0	26455000	21820000	53575000	0
A0A0A0MR02;P45880;Q5JSD2;Q5JSD1;A2A3S1	A0A0A0MR02;P45880;Q5JSD2;Q5JSD1	15;15;10;10;4	15;15;10;10;4	15;15;10;10;4	Voltage-dependent anion-selective channel protein 2	VDAC2	tr|A0A0A0MR02|A0A0A0MR02_HUMAN Outer mitochondrial membrane protein porin 2 (Fragment) OS=Homo sapiens OX=9606 GN=VDAC2 PE=1 SV=1;sp|P45880|VDAC2_HUMAN Voltage-dependent anion-selective channel protein 2 OS=Homo sapiens OX=9606 GN=VDAC2 PE=1 SV=2;tr|Q5JSD2	5	15	15	15	0	3	9	4	0	3	9	4	0	3	9	4	29.2	29.2	29.2	68.862	664	664;294;194;204;109	0	143.76		By MS/MS	By MS/MS	By MS/MS	0	5.7	18.4	9.5	0	57783000	222150000	67821000	88591000	0	26360000	40207000	17734000	0
B3KS98;O15372;A0A087WZK9;E5RJT0;E5RGU4;E5RFW7;E5RHC7;E5RH59	B3KS98;O15372;A0A087WZK9	14;14;13;5;4;3;2;2	14;14;13;5;4;3;2;2	11;11;11;5;2;0;0;0	Eukaryotic translation initiation factor 3 subunit H	EIF3H	tr|B3KS98|B3KS98_HUMAN Eukaryotic translation initiation factor 3 subunit H OS=Homo sapiens OX=9606 GN=EIF3H PE=1 SV=1;sp|O15372|EIF3H_HUMAN Eukaryotic translation initiation factor 3 subunit H OS=Homo sapiens OX=9606 GN=EIF3H PE=1 SV=1;tr|A0A087WZK9|A0A08	8	14	14	11	4	5	4	10	4	5	4	10	2	3	3	8	53.3	53.3	44.8	41.581	366	366;352;349;244;461;97;46;56	0	176.93	By MS/MS	By MS/MS	By MS/MS	By MS/MS	11.5	21.3	22.7	44.3	233520000	67118000	31033000	183710000	0	57018000	26352000	11401000	48044000	11
Q15836	Q15836	9	9	4	Vesicle-associated membrane protein 3	VAMP3	sp|Q15836|VAMP3_HUMAN Vesicle-associated membrane protein 3 OS=Homo sapiens OX=9606 GN=VAMP3 PE=1 SV=3	1	9	9	4	0	5	9	8	0	5	9	8	0	3	4	4	65	65	29	11.309	100	100	0	103.86		By MS/MS	By MS/MS	By MS/MS	0	65	65	65	0	102180000	447640000	251910000	59236000	0	26211000	65981000	38397000	0
P62917;E9PKZ0;E9PKU4;G3V1A1;E9PP36	P62917;E9PKZ0;E9PKU4;G3V1A1	11;9;9;7;5	11;9;9;7;5	11;9;9;7;5	60S ribosomal protein L8	RPL8	sp|P62917|RL8_HUMAN 60S ribosomal protein L8 OS=Homo sapiens OX=9606 GN=RPL8 PE=1 SV=2;tr|E9PKZ0|E9PKZ0_HUMAN 60S ribosomal protein L8 (Fragment) OS=Homo sapiens OX=9606 GN=RPL8 PE=1 SV=1;tr|E9PKU4|E9PKU4_HUMAN 60S ribosomal protein L8 (Fragment) OS=Homo s	5	11	11	11	0	2	0	3	0	2	0	3	0	2	0	3	52.1	52.1	52.1	28.024	257	257;205;235;167;148	0	103.27		By MS/MS		By MS/MS	0	8.9	0	22.2	0	18079000	0	59715000	0	0	26170000	0	9936300	0
O43399;A0A087WYR3;A0A087WZ51	O43399;A0A087WYR3;A0A087WZ51	14;12;8	14;12;8	14;12;8	Tumor protein D54	TPD52L2	sp|O43399|TPD54_HUMAN Tumor protein D54 OS=Homo sapiens OX=9606 GN=TPD52L2 PE=1 SV=2;tr|A0A087WYR3|A0A087WYR3_HUMAN Tumor protein D54 OS=Homo sapiens OX=9606 GN=TPD52L2 PE=1 SV=1;tr|A0A087WZ51|A0A087WZ51_HUMAN Tumor protein D54 OS=Homo sapiens OX=9606 GN=T	3	14	14	14	5	6	0	11	5	6	0	11	5	6	0	11	81.1	81.1	81.1	22.237	206	206;222;152	0	104.72	By MS/MS	By MS/MS		By MS/MS	45.1	54.9	0	71.4	743190000	68468000	0	1109100000	9332300	259810000	26090000	0	328050000	21
P49768;E7ES96;G3V2B1;G3V519;G3V4M0;H0YM52;G3V4P4;G3V3Z0;G3V499;G3V2G7;E5RFW4;A0A7I2V2W1	P49768;E7ES96	6;4;2;2;2;2;2;2;2;2;1;1	6;4;2;2;2;2;2;2;2;2;1;1	4;3;1;1;1;1;1;1;1;1;0;0	Presenilin-1;Presenilin-1 NTF subunit;Presenilin-1 CTF subunit;Presenilin-1 CTF12;Presenilin	PSEN1	sp|P49768|PSN1_HUMAN Presenilin-1 OS=Homo sapiens OX=9606 GN=PSEN1 PE=1 SV=1;tr|E7ES96|E7ES96_HUMAN Presenilin OS=Homo sapiens OX=9606 GN=PSEN1 PE=1 SV=1	12	6	6	4	1	2	4	4	1	2	4	4	0	1	2	2	21.4	21.4	15.6	52.667	467	467;375;91;92;99;109;109;135;147;155;144;303	0	22.158	By MS/MS	By MS/MS	By MS/MS	By MS/MS	3.9	7.9	18	16.3	17644000	54122000	130530000	131230000	18383000	14842000	25911000	28826000	29784000	1
R4GMR5;P48556;K7EJR3;K7EJC1;K7ENY6;K7ERW6	R4GMR5;P48556;K7EJR3	13;12;11;5;3;2	13;12;11;5;3;2	13;12;11;5;3;2	26S proteasome non-ATPase regulatory subunit 8	PSMD8	tr|R4GMR5|R4GMR5_HUMAN 26S proteasome non-ATPase regulatory subunit 8 OS=Homo sapiens OX=9606 GN=PSMD8 PE=1 SV=1;sp|P48556|PSMD8_HUMAN 26S proteasome non-ATPase regulatory subunit 8 OS=Homo sapiens OX=9606 GN=PSMD8 PE=1 SV=2;tr|K7EJR3|K7EJR3_HUMAN 26S prot	6	13	13	13	0	7	5	9	0	7	5	9	0	7	5	9	56.8	56.8	56.8	32.551	287	287;350;250;172;129;67	0	44.379		By MS/MS	By MS/MS	By MS/MS	0	19.9	23.7	40.1	0	56729000	90491000	235770000	22105000	0	25790000	26548000	32047000	0
P43121	P43121	23	23	23	Cell surface glycoprotein MUC18	MCAM	sp|P43121|MUC18_HUMAN Cell surface glycoprotein MUC18 OS=Homo sapiens OX=9606 GN=MCAM PE=1 SV=2	1	23	23	23	2	5	9	7	2	5	9	7	2	5	9	7	44.6	44.6	44.6	71.607	646	646	0	216.29	By MS/MS	By MS/MS	By MS/MS	By MS/MS	4.5	11.3	18.1	14.7	8681500	21511000	93252000	236650000	23318000	12907000	25680000	17947000	15847000	1
Q99536;K7ERT7;K7ESA3;K7ENX2;K7EM19;K7EJM4	Q99536;K7ERT7	19;10;7;3;3;1	19;10;7;3;3;1	19;10;7;3;3;1	Synaptic vesicle membrane protein VAT-1 homolog	VAT1	sp|Q99536|VAT1_HUMAN Synaptic vesicle membrane protein VAT-1 homolog OS=Homo sapiens OX=9606 GN=VAT1 PE=1 SV=2;tr|K7ERT7|K7ERT7_HUMAN Synaptic vesicle membrane protein VAT-1 homolog (Fragment) OS=Homo sapiens OX=9606 GN=VAT1 PE=1 SV=1	6	19	19	19	3	5	10	18	3	5	10	18	3	5	10	18	63.4	63.4	63.4	41.92	393	393;146;125;151;154;30	0	93.381	By MS/MS	By MS/MS	By MS/MS	By MS/MS	14.2	14.8	30.3	62.3	14635000	100720000	110410000	933370000	22873000	4811000	25539000	12225000	117690000	2
Q9HBX9;C9J588	Q9HBX9	10;3	10;3	10;3	Relaxin receptor 1	RXFP1	sp|Q9HBX9|RXFP1_HUMAN Relaxin receptor 1 OS=Homo sapiens OX=9606 GN=RXFP1 PE=1 SV=2	2	10	10	10	0	5	8	4	0	5	8	4	0	5	8	4	8.8	8.8	8.8	239.13	2173	2173;292	0	60.496		By MS/MS	By MS/MS	By MS/MS	0	3.8	7.1	2.5	0	48254000	301290000	14176000	0	0	25528000	83665000	11186000	0
Q9UKS6;A0A0C4DGG1;E9PIY1;E9PJ75;E9PNM9;E9PJ33;H0YDM6	Q9UKS6;A0A0C4DGG1;E9PIY1	22;19;15;8;8;3;2	22;19;15;8;8;3;2	22;19;15;8;8;3;2	Protein kinase C and casein kinase substrate in neurons protein 3	PACSIN3	sp|Q9UKS6|PACN3_HUMAN Protein kinase C and casein kinase substrate in neurons protein 3 OS=Homo sapiens OX=9606 GN=PACSIN3 PE=1 SV=2;tr|A0A0C4DGG1|A0A0C4DGG1_HUMAN Protein kinase C and casein kinase substrate in neurons protein 3 (Fragment) OS=Homo sapiens	7	22	22	22	2	12	16	16	2	12	16	16	2	12	16	16	65.8	65.8	65.8	48.486	424	424;405;320;142;148;263;76	0	250.19	By MS/MS	By MS/MS	By MS/MS	By MS/MS	11.1	39.4	50.7	47.4	47929000	231720000	706600000	415760000	34450000	0	25446000	59412000	29864000	4
Q5SRQ6;P67870;A0A7I2YQ78;Q5SRQ3;N0E472;A0A0G2JM12;A0A7I2V500;N0E644;A0A7I2YQQ2;A0A0G2JM58	Q5SRQ6;P67870;A0A7I2YQ78;Q5SRQ3	5;5;4;3;2;2;1;1;1;1	5;5;4;3;2;2;1;1;1;1	5;5;4;3;2;2;1;1;1;1	Casein kinase II subunit beta	CSNK2B;CSNK2B-LY6G5B-1181	tr|Q5SRQ6|Q5SRQ6_HUMAN Casein kinase II subunit beta OS=Homo sapiens OX=9606 GN=CSNK2B PE=1 SV=2;sp|P67870|CSK2B_HUMAN Casein kinase II subunit beta OS=Homo sapiens OX=9606 GN=CSNK2B PE=1 SV=1;tr|A0A7I2YQ78|A0A7I2YQ78_HUMAN Casein kinase II subunit beta OS	10	5	5	5	0	3	4	2	0	3	4	2	0	3	4	2	38.5	38.5	38.5	26.925	234	234;215;231;375;304;304;98;161;164;1021	0	24.419		By MS/MS	By MS/MS	By MS/MS	0	18.4	28.6	17.5	0	67544000	60764000	14045000	0	0	25434000	11973000	5176200	0
O60884;A0A087WT48	O60884	8;2	8;2	8;2	DnaJ homolog subfamily A member 2	DNAJA2	sp|O60884|DNJA2_HUMAN DnaJ homolog subfamily A member 2 OS=Homo sapiens OX=9606 GN=DNAJA2 PE=1 SV=1	2	8	8	8	0	3	8	4	0	3	8	4	0	3	8	4	27.9	27.9	27.9	45.745	412	412;134	0	64.123		By MS/MS	By MS/MS	By MS/MS	0	12.6	27.9	14.6	0	59993000	604760000	161400000	24864000	0	25336000	51274000	28091000	0
CON__Q1RMN8	CON__Q1RMN8	5	5	5				1	5	5	5	0	3	4	4	0	3	4	4	0	3	4	4	30.8	30.8	30.8	24.536	234	234	0	30.096		By MS/MS	By MS/MS	By MS/MS	0	15.8	24.4	22.2	0	66090000	145460000	99148000	26138000	0	25197000	17999000	13283000	0
Q9UPV7;A0A2R8Y891;B1AKI2;A0A804HHS3;M0R2R3;A0A075B797;A0A590UJV7;K7EKG5;H0YFB1;B1AKP2;A0A0G2JPS9;B1APN9;F5H510	Q9UPV7;A0A2R8Y891;B1AKI2	36;21;20;5;5;4;2;2;2;2;2;2;1	36;21;20;5;5;4;2;2;2;2;2;2;1	35;21;20;5;5;4;2;2;2;2;2;2;1	Protein KIAA1045	KIAA1045;MBNL3	sp|Q9UPV7|PHF24_HUMAN PHD finger protein 24 OS=Homo sapiens OX=9606 GN=PHF24 PE=1 SV=2;tr|A0A2R8Y891|A0A2R8Y891_HUMAN ATP-dependent 6-phosphofructokinase OS=Homo sapiens OX=9606 GN=PFKM PE=1 SV=1;tr|B1AKI2|B1AKI2_HUMAN Muscleblind-like protein 3 (Fragment)	13	36	36	35	1	19	32	22	1	19	32	22	0	18	31	21	24.4	24.4	23.5	234.49	2169	2169;883;951;388;523;524;354;365;398;444;1203;1625;275	0	147.1	By MS/MS	By MS/MS	By MS/MS	By MS/MS	0.9	12.1	22.3	15.8	8975200	225800000	881230000	295250000	3771300	0	25145000	48871000	11614000	0
O43390;B4DT28;A0A6Q8PEX7;A0A6Q8PH31;A0A6Q8PH35;A0A6Q8PHG0;A0A286YEZ8;A0A7I2V2F0	O43390;B4DT28;A0A6Q8PEX7;A0A6Q8PH31	32;23;22;22;15;14;3;2	27;20;17;19;14;10;3;0	27;20;17;19;14;10;3;0	Heterogeneous nuclear ribonucleoprotein R	HNRNPR	sp|O43390|HNRPR_HUMAN Heterogeneous nuclear ribonucleoprotein R OS=Homo sapiens OX=9606 GN=HNRNPR PE=1 SV=1;tr|B4DT28|B4DT28_HUMAN Heterogeneous nuclear ribonucleoprotein R OS=Homo sapiens OX=9606 GN=HNRNPR PE=1 SV=1;tr|A0A6Q8PEX7|A0A6Q8PEX7_HUMAN Heteroge	8	32	27	27	4	14	16	25	4	10	12	20	4	10	12	20	47.6	41.4	41.4	70.942	633	633;494;238;279;481;186;141;67	0	188.9	By MS/MS	By MS/MS	By MS/MS	By MS/MS	10.9	24.3	29.2	41.9	26567000	108950000	186190000	1.466e+09	0	13429000	25085000	28293000	201090000	9
E9PKG1;Q99873;E9PIX6;E9PQ98;E9PNR9;H0YDE4;E9PMW9	E9PKG1;Q99873;E9PIX6;E9PQ98	8;8;5;4;3;3;1	8;8;5;4;3;3;1	8;8;5;4;3;3;1	Protein arginine N-methyltransferase 1	PRMT1	tr|E9PKG1|E9PKG1_HUMAN Protein arginine N-methyltransferase 1 OS=Homo sapiens OX=9606 GN=PRMT1 PE=1 SV=1;sp|Q99873|ANM1_HUMAN Protein arginine N-methyltransferase 1 OS=Homo sapiens OX=9606 GN=PRMT1 PE=1 SV=3;tr|E9PIX6|E9PIX6_HUMAN Protein arginine N-methyl	7	8	8	8	1	6	6	8	1	6	6	8	1	6	6	8	22.4	22.4	22.4	53.674	496	496;371;207;205;160;238;110	0	43.831	By MS/MS	By MS/MS	By MS/MS	By MS/MS	3	17.1	17.3	22.4	6433500	135920000	131460000	300350000	13944000	0	25062000	14414000	47571000	1
Q5JNZ5;E9PMH5;Q9NSD7	Q5JNZ5	26;9;9	26;9;9	15;2;2	Putative 40S ribosomal protein S26-like 1	RPS26P11	sp|Q5JNZ5|RS26L_HUMAN Putative 40S ribosomal protein S26-like 1 OS=Homo sapiens OX=9606 GN=RPS26P11 PE=5 SV=1	3	26	26	15	0	11	11	14	0	11	11	14	0	8	6	9	43.6	43.6	23.9	50.015	468	468;963;825	0	181.09		By MS/MS	By MS/MS	By MS/MS	0	25	23.7	26.5	0	178460000	143920000	779320000	3057900	0	25022000	23565000	93921000	0
P62312;F8WER2;A0A0A0MRA0;H0Y4P7;H7C2E0;H7C4J4;H7C2C2;F8WAS6;C9J7U8;K7ESA4;D6RB05;A0A7P0T852	P62312;F8WER2;A0A0A0MRA0;H0Y4P7;H7C2E0;H7C4J4;H7C2C2;F8WAS6;C9J7U8;K7ESA4;D6RB05;A0A7P0T852	66;64;64;64;63;63;63;63;63;63;60;60	66;64;64;64;63;63;63;63;63;63;60;60	2;0;0;0;0;0;0;0;0;0;0;0	U6 snRNA-associated Sm-like protein LSm6	LSM6;ARL5A;IKZF1;COL12A1;PIGZ;ARMC8;NGEF;GABBR1;SLC35A5;ATF7;TEC	sp|P62312|LSM6_HUMAN U6 snRNA-associated Sm-like protein LSm6 OS=Homo sapiens OX=9606 GN=LSM6 PE=1 SV=1;tr|F8WER2|F8WER2_HUMAN ADP-ribosylation factor-like protein 5A OS=Homo sapiens OX=9606 GN=ARL5A PE=1 SV=1;tr|A0A0A0MRA0|A0A0A0MRA0_HUMAN DNA-binding pro	12	66	66	2	0	28	46	44	0	28	46	44	0	0	0	2	50.8	50.8	1.1	178.05	1588	1588;1569;1772;2156;1565;1576;1599;1611;1615;1652;1579;1696	0	315.47		By MS/MS	By MS/MS	By MS/MS	0	22.1	38.5	34.8	0	281170000	1426200000	790640000	33222000	0	24989000	38036000	28527000	0
P05362;K7EKL8;E7ESS4	P05362	19;9;7	19;9;7	19;9;7	Intercellular adhesion molecule 1	ICAM1	sp|P05362|ICAM1_HUMAN Intercellular adhesion molecule 1 OS=Homo sapiens OX=9606 GN=ICAM1 PE=1 SV=2	3	19	19	19	2	11	12	12	2	11	12	12	2	11	12	12	35.7	35.7	35.7	57.825	532	532;180;310	0	252.74	By MS/MS	By MS/MS	By MS/MS	By MS/MS	3.6	27.6	30.1	27.3	20476000	190650000	185650000	417310000	88982000	5113100	24926000	16010000	28397000	3
Q9NR50;A0A0D9SEN0;H0Y580	Q9NR50	7;2;2	7;2;2	7;2;2	Translation initiation factor eIF-2B subunit gamma	EIF2B3	sp|Q9NR50|EI2BG_HUMAN Translation initiation factor eIF-2B subunit gamma OS=Homo sapiens OX=9606 GN=EIF2B3 PE=1 SV=1	3	7	7	7	0	6	6	5	0	6	6	5	0	6	6	5	28.3	28.3	28.3	50.24	452	452;128;222	0	40.998		By MS/MS	By MS/MS	By MS/MS	0	21.7	25.9	19.2	0	104870000	73268000	51867000	0	0	24922000	7068100	7154900	0
P80217;H3BQ23;CON__P13645;CON__Q04695;H3BM92;H7C1G4;CON__Q7Z3Y7;Q9NP60;CON__P08730-1;CON__A2A4G1;CON__Q32MB2;CON__Q148H6;A0A3B3ITV5;CON__Q2M2I5;CON__Q7RTS7;Q969R8;S4R3N7;H0YLP7;CON__Q9C075;Q7Z749;CON__Q99PS0;Q06033	P80217;H3BQ23;CON__P13645	44;31;31;11;8;6;4;4;4;4;3;3;3;2;2;2;2;2;1;1;1;1	44;31;31;11;8;6;4;4;4;4;3;3;3;2;2;2;2;2;1;1;1;1	24;21;21;2;1;1;1;1;0;0;0;0;0;0;0;0;0;0;0;0;0;0	Interferon-induced 35 kDa protein	IFI35;CIAPIN1	sp|P80217|IN35_HUMAN Interferon-induced 35 kDa protein OS=Homo sapiens OX=9606 GN=IFI35 PE=1 SV=5;tr|H3BQ23|H3BQ23_HUMAN Anamorsin (Fragment) OS=Homo sapiens OX=9606 GN=CIAPIN1 PE=1 SV=1;	22	44	44	24	0	10	17	24	0	10	17	24	0	6	10	15	15.8	15.8	9.9	344.45	3307	3307;850;593;432;504;480;486;1238;437;456;540;464;452;525;529;1060;1862;284;422;324;422;1400	0	323.31		By MS/MS	By MS/MS	By MS/MS	0	3.7	7.3	10.4	0	121550000	438540000	612410000	185430000	0	24681000	60708000	68966000	0
O00186	O00186	29	29	29	Syntaxin-binding protein 3	STXBP3	sp|O00186|STXB3_HUMAN Syntaxin-binding protein 3 OS=Homo sapiens OX=9606 GN=STXBP3 PE=1 SV=2	1	29	29	29	0	14	22	16	0	14	22	16	0	14	22	16	58.1	58.1	58.1	67.764	592	592	0	174.36		By MS/MS	By MS/MS	By MS/MS	0	25.8	51.4	35.8	0	174670000	588220000	315520000	84619000	0	24665000	51023000	26230000	0
C9J5X1;P08069;H0YNR0;H0YMJ5;H3BSZ8;P14616	C9J5X1;P08069	48;48;7;4;2;1	48;48;7;4;2;1	45;45;7;4;2;1	Tyrosine-protein kinase receptor;Insulin-like growth factor 1 receptor;Insulin-like growth factor 1 receptor alpha chain;Insulin-like growth factor 1 receptor beta chain	IGF1R	tr|C9J5X1|C9J5X1_HUMAN Tyrosine-protein kinase receptor OS=Homo sapiens OX=9606 GN=IGF1R PE=1 SV=1;sp|P08069|IGF1R_HUMAN Insulin-like growth factor 1 receptor OS=Homo sapiens OX=9606 GN=IGF1R PE=1 SV=1	6	48	48	45	4	19	37	28	4	19	37	28	4	17	34	25	44.3	44.3	43.6	154.79	1366	1366;1367;212;190;90;1297	0	250.91	By MS/MS	By MS/MS	By MS/MS	By MS/MS	6.8	18.2	34.5	29.1	43639000	295950000	1.0201e+09	444750000	86292000	4195600	24647000	53654000	19560000	8
P11717;A0A7I2V381;A0A7I2YQS7;S4R328;A0A7I2V657	P11717;A0A7I2V381	118;74;40;10;4	118;74;40;10;4	118;74;40;10;4	Cation-independent mannose-6-phosphate receptor	IGF2R	sp|P11717|MPRI_HUMAN Cation-independent mannose-6-phosphate receptor OS=Homo sapiens OX=9606 GN=IGF2R PE=1 SV=3;tr|A0A7I2V381|A0A7I2V381_HUMAN Cation-independent mannose-6-phosphate receptor OS=Homo sapiens OX=9606 GN=IGF2R PE=1 SV=1	5	118	118	118	5	41	84	68	5	41	84	68	5	41	84	68	53.9	53.9	53.9	274.37	2491	2491;1737;685;185;197	0	323.31	By MS/MS	By MS/MS	By MS/MS	By MS/MS	4.5	22.1	46.8	34.2	84003000	605410000	2519100000	1087700000	40352000	4507500	24578000	49098000	23479000	7
Q14997;F8WBH5	Q14997	11;3	9;3	9;3	Proteasome activator complex subunit 4	PSME4	sp|Q14997|PSME4_HUMAN Proteasome activator complex subunit 4 OS=Homo sapiens OX=9606 GN=PSME4 PE=1 SV=2	2	11	9	9	1	7	3	6	1	7	3	6	1	7	3	6	8.2	6.5	6.5	232.44	2048	2048;571	0	33.159	By MS/MS	By MS/MS	By MS/MS	By MS/MS	0.9	4.5	2.5	4.7	219040000	68663000	36658000	180520000	12918000	0	24432000	12450000	26159000	1
E9PB90;P52789;P19367;P52790	E9PB90;P52789	22;22;1;1	22;22;1;1	22;22;1;1	Hexokinase;Hexokinase-2	HK2	tr|E9PB90|E9PB90_HUMAN Hexokinase OS=Homo sapiens OX=9606 GN=HK2 PE=1 SV=1;sp|P52789|HXK2_HUMAN Hexokinase-2 OS=Homo sapiens OX=9606 GN=HK2 PE=1 SV=2	4	22	22	22	2	14	14	10	2	14	14	10	2	14	14	10	33.5	33.5	33.5	98.972	889	889;917;917;923	0	102.27	By MS/MS	By MS/MS	By MS/MS	By MS/MS	3.1	18.4	23.3	16.1	20853000	124550000	255720000	106310000	9852500	6982100	24379000	31248000	13109000	2
P62753;A2A3R5;A2A3R7	P62753;A2A3R5	13;9;5	13;9;5	13;9;5	40S ribosomal protein S6	RPS6	sp|P62753|RS6_HUMAN 40S ribosomal protein S6 OS=Homo sapiens OX=9606 GN=RPS6 PE=1 SV=1;tr|A2A3R5|A2A3R5_HUMAN 40S ribosomal protein S6 OS=Homo sapiens OX=9606 GN=RPS6 PE=1 SV=1	3	13	13	13	1	7	7	10	1	7	7	10	1	7	7	10	43.8	43.8	43.8	28.68	249	249;218;91	0	151.11	By MS/MS	By MS/MS	By MS/MS	By MS/MS	6.4	28.5	29.7	36.1	25487000	87244000	74823000	549140000	0	0	24203000	19576000	81795000	2
Q93079;CON__P04264;P58876;Q99879;U3KQK0;O60814;P62807;Q5QNW6;Q99877;P57053;P06899;P23527;P33778;Q16778;Q99880;Q96A08;Q8N257;CON__H-INV:HIT000016045;A0A2R8Y619;CON__Q9R0H5	Q93079;CON__P04264	50;40;7;7;7;7;7;7;7;7;6;6;6;6;6;4;4;2;1;1	50;40;7;7;7;7;7;7;7;7;6;6;6;6;6;4;4;2;1;1	37;27;7;7;7;7;7;7;7;7;6;6;6;6;6;4;4;0;1;0	Histone H2B type 1-H	HIST1H2BH	sp|Q93079|H2B1H_HUMAN Histone H2B type 1-H OS=Homo sapiens OX=9606 GN=H2BC9 PE=1 SV=3;	20	50	50	37	2	14	28	25	2	14	28	25	2	8	20	18	53.2	53.2	45.8	87.007	856	856;644;889;126;526;126;126;126;126;126;126;126;126;126;126;127;126;99;122;524	0	323.31	By MS/MS	By MS/MS	By MS/MS	By MS/MS	4.7	18.9	38.7	38.7	25129000	198030000	1.6278e+09	865980000	479190000	3679900	24199000	72932000	35208000	2
P11908;H7C540;D3YTJ7;A6NMS2	P11908;H7C540	18;11;6;3	10;6;5;2	8;4;3;2	Ribose-phosphate pyrophosphokinase 2	PRPS2	sp|P11908|PRPS2_HUMAN Ribose-phosphate pyrophosphokinase 2 OS=Homo sapiens OX=9606 GN=PRPS2 PE=1 SV=2;tr|H7C540|H7C540_HUMAN Ribose-phosphate pyrophosphokinase 2 (Fragment) OS=Homo sapiens OX=9606 GN=PRPS2 PE=1 SV=1	4	18	10	8	0	12	16	15	0	7	8	7	0	5	6	6	58.2	40.6	36.2	34.769	318	318;173;200;147	0	45.771		By MS/MS	By MS/MS	By MS/MS	0	44.7	56.9	53.1	0	71651000	537970000	333880000	0	0	24161000	63609000	54201000	0
Q9H871	Q9H871	7	7	6	Protein RMD5 homolog A	RMND5A	sp|Q9H871|RMD5A_HUMAN E3 ubiquitin-protein transferase RMND5A OS=Homo sapiens OX=9606 GN=RMND5A PE=1 SV=1	1	7	7	6	0	6	4	3	0	6	4	3	0	5	3	2	24	24	20.5	43.992	391	391	0	20.186		By MS/MS	By MS/MS	By MS/MS	0	18.7	15.1	12.3	0	73977000	42887000	17303000	0	0	24161000	7125700	2688000	0
A0A2R8Y5Q7	A0A2R8Y5Q7	4	2	0			tr|A0A2R8Y5Q7|A0A2R8Y5Q7_HUMAN Natural resistance-associated macrophage protein 2 (Fragment) OS=Homo sapiens OX=9606 GN=SLC11A2 PE=1 SV=1	1	4	2	0	0	2	2	2	0	2	2	2	0	0	0	0	12.5	7.7	0	52.599	505	505	0	26.501		By matching	By MS/MS	By MS/MS	0	7.7	7.7	7.7	0	15367000	643380000	111660000	42554000	0	24118000	118190000	45793000	0
P62244;I3L3P7;I3L246;H3BV27;H3BT37;I3L303;H3BVC7	P62244;I3L3P7;I3L246	12;11;8;5;5;5;3	12;11;8;5;5;5;3	5;4;1;1;1;1;3	40S ribosomal protein S15a	RPS15A	sp|P62244|RS15A_HUMAN 40S ribosomal protein S15a OS=Homo sapiens OX=9606 GN=RPS15A PE=1 SV=2;tr|I3L3P7|I3L3P7_HUMAN 40S ribosomal protein S15a OS=Homo sapiens OX=9606 GN=RPS15A PE=1 SV=1;tr|I3L246|I3L246_HUMAN 40S ribosomal protein S15a OS=Homo sapiens OX=	7	12	12	5	0	6	6	7	0	6	6	7	0	2	2	3	70.8	70.8	38.5	14.839	130	130;100;111;49;50;52;58	0	55.055		By MS/MS	By MS/MS	By MS/MS	0	39.2	40.8	39.2	0	68921000	67234000	281170000	0	0	24077000	6560000	48840000	0
P62877	P62877	3	3	3	E3 ubiquitin-protein ligase RBX1;E3 ubiquitin-protein ligase RBX1, N-terminally processed	RBX1	sp|P62877|RBX1_HUMAN E3 ubiquitin-protein ligase RBX1 OS=Homo sapiens OX=9606 GN=RBX1 PE=1 SV=1	1	3	3	3	2	3	3	2	2	3	3	2	2	3	3	2	30.6	30.6	30.6	12.274	108	108	0	29.975	By MS/MS	By MS/MS	By MS/MS	By MS/MS	17.6	30.6	30.6	30.6	71550000	61937000	33535000	70502000	16927000	40132000	24047000	7058700	18827000	3
E9PNW4;A0A2U3TZL5;P13987;H0YET2	E9PNW4;A0A2U3TZL5;P13987	5;5;5;2	5;5;5;2	5;5;5;2	CD59 glycoprotein	CD59	tr|E9PNW4|E9PNW4_HUMAN CD59 glycoprotein OS=Homo sapiens OX=9606 PE=1 SV=1;tr|A0A2U3TZL5|A0A2U3TZL5_HUMAN CD59 glycoprotein (Fragment) OS=Homo sapiens OX=9606 GN=CD59 PE=1 SV=1;sp|P13987|CD59_HUMAN CD59 glycoprotein OS=Homo sapiens OX=9606 GN=CD59 PE=1 SV=	4	5	5	5	0	4	4	5	0	4	4	5	0	4	4	5	33.3	33.3	33.3	11.985	108	108;120;128;52	0	49.671		By MS/MS	By MS/MS	By MS/MS	0	33.3	33.3	33.3	0	33240000	464750000	186220000	93912000	0	23904000	101030000	47665000	0
P98194;B4E2Q0;Q5QNZ2;H0Y8X9;H0Y9S7;D6RHV9;D6RGE9;D6R9U9	P98194;B4E2Q0	24;17;6;5;5;2;1;1	24;17;6;5;5;2;1;1	7;0;6;0;0;0;0;0	Calcium-transporting ATPase type 2C member 1;Calcium-transporting ATPase	ATP2C1	sp|P98194|AT2C1_HUMAN Calcium-transporting ATPase type 2C member 1 OS=Homo sapiens OX=9606 GN=ATP2C1 PE=1 SV=3;tr|B4E2Q0|B4E2Q0_HUMAN Calcium-transporting ATPase OS=Homo sapiens OX=9606 GN=ATP2C1 PE=1 SV=1	8	24	24	7	2	3	12	7	2	3	12	7	2	2	3	2	27.2	27.2	6.1	138.2	1282	1282;953;195;215;314;120;82;131	0	129.06	By MS/MS	By MS/MS	By MS/MS	By MS/MS	2.3	3.1	12.9	7.6	16231000	33338000	92598000	61979000	20025000	11107000	23895000	27227000	16909000	0
A0A2R8Y484;Q08722	A0A2R8Y484;Q08722	3;3	3;3	3;3	Leukocyte surface antigen CD47	CD47	tr|A0A2R8Y484|A0A2R8Y484_HUMAN Integrin-associated protein (Fragment) OS=Homo sapiens OX=9606 GN=CD47 PE=1 SV=1;sp|Q08722|CD47_HUMAN Leukocyte surface antigen CD47 OS=Homo sapiens OX=9606 GN=CD47 PE=1 SV=1	2	3	3	3	0	3	2	3	0	3	2	3	0	3	2	3	15.3	15.3	15.3	20.313	183	183;323	0	5.7763		By MS/MS	By MS/MS	By MS/MS	0	15.3	9.3	15.3	0	78683000	41610000	118070000	111390000	0	23715000	11627000	18629000	0
Q9H0X4;B4DGG1;H7C2U8;C9J3Y6;C9IYB9;C9K0C5;C9JP72;C9J1M4;C9J8V3;C9JJN3;C9JR71;C9JTF7;H7C3L6	Q9H0X4;B4DGG1	14;11;6;5;5;5;4;3;3;3;3;3;2	14;11;6;5;5;5;4;3;3;3;3;3;2	14;11;6;5;5;5;4;3;3;3;3;3;2	Protein ITFG3	ITFG3	sp|Q9H0X4|F234A_HUMAN Protein FAM234A OS=Homo sapiens OX=9606 GN=FAM234A PE=1 SV=1;tr|B4DGG1|B4DGG1_HUMAN Protein FAM234A OS=Homo sapiens OX=9606 GN=FAM234A PE=1 SV=1	13	14	14	14	0	4	7	7	0	4	7	7	0	4	7	7	37.3	37.3	37.3	59.659	552	552;531;192;233;236;242;131;50;68;87;102;103;234	0	159.26		By MS/MS	By MS/MS	By MS/MS	0	10	23.6	23.6	0	56197000	250460000	101160000	29764000	0	23688000	39232000	16922000	0
A0A1C7CYX9;Q16555;E5RFU4;D6RF19;H0YBT4;E9PD68;Q14194	A0A1C7CYX9;Q16555	11;11;3;1;1;1;1	11;11;3;1;1;1;1	9;9;2;0;0;0;0	Dihydropyrimidinase-related protein 2	DPYSL2	tr|A0A1C7CYX9|A0A1C7CYX9_HUMAN Dihydropyrimidinase-related protein 2 OS=Homo sapiens OX=9606 GN=DPYSL2 PE=1 SV=1;sp|Q16555|DPYL2_HUMAN Dihydropyrimidinase-related protein 2 OS=Homo sapiens OX=9606 GN=DPYSL2 PE=1 SV=1	7	11	11	9	1	4	1	6	1	4	1	6	1	4	1	5	26.7	26.7	21.4	73.502	677	677;572;170;92;209;570;572	0	28.577	By MS/MS	By MS/MS	By matching	By MS/MS	3	8.9	1.5	14.8	11706000	70741000	2027300	78868000	0	0	23592000	0	22956000	1
H0YDT6;O00303;A0A7I2YQA0;A0A7I2V4S2;A0A1W2PP79	H0YDT6;O00303	11;11;4;2;2	11;11;4;2;2	11;11;4;2;2	Eukaryotic translation initiation factor 3 subunit F	EIF3F	tr|H0YDT6|H0YDT6_HUMAN Eukaryotic translation initiation factor 3 subunit F OS=Homo sapiens OX=9606 GN=EIF3F PE=1 SV=2;sp|O00303|EIF3F_HUMAN Eukaryotic translation initiation factor 3 subunit F OS=Homo sapiens OX=9606 GN=EIF3F PE=1 SV=1	5	11	11	11	0	6	0	6	0	6	0	6	0	6	0	6	38.7	38.7	38.7	37.749	359	359;357;218;124;172	0	78.13		By MS/MS		By MS/MS	0	20.3	0	23.1	0	76340000	0	214500000	9748400	0	23580000	0	39868000	0
Q53EL6;Q5VZS7	Q53EL6	8;3	8;3	8;3	Programmed cell death protein 4	PDCD4	sp|Q53EL6|PDCD4_HUMAN Programmed cell death protein 4 OS=Homo sapiens OX=9606 GN=PDCD4 PE=1 SV=2	2	8	8	8	0	7	7	6	0	7	7	6	0	7	7	6	10.1	10.1	10.1	125.64	1164	1164;231	0	30.899		By MS/MS	By MS/MS	By MS/MS	0	8.8	10.1	9.1	0	72170000	166220000	105770000	0	0	23570000	26877000	16067000	0
Q13619;A0A0A0MR50;A0A087WWN2	Q13619;A0A0A0MR50	16;14;4	16;14;4	10;8;3	Cullin-4A	CUL4A	sp|Q13619|CUL4A_HUMAN Cullin-4A OS=Homo sapiens OX=9606 GN=CUL4A PE=1 SV=3;tr|A0A0A0MR50|A0A0A0MR50_HUMAN Cullin-4A OS=Homo sapiens OX=9606 GN=CUL4A PE=1 SV=1	3	16	16	10	0	10	9	8	0	10	9	8	0	6	8	7	27.8	27.8	19.5	87.679	759	759;667;174	0	87.953		By MS/MS	By MS/MS	By MS/MS	0	16.3	16.6	14	0	67335000	78684000	69706000	0	0	23502000	9071800	11970000	0
Q16401;F2Z3J2	Q16401	14;5	14;5	14;5	26S proteasome non-ATPase regulatory subunit 5	PSMD5	sp|Q16401|PSMD5_HUMAN 26S proteasome non-ATPase regulatory subunit 5 OS=Homo sapiens OX=9606 GN=PSMD5 PE=1 SV=3	2	14	14	14	0	12	8	12	0	12	8	12	0	12	8	12	35.3	35.3	35.3	56.195	504	504;72	0	99.534		By MS/MS	By MS/MS	By MS/MS	0	29.8	19.2	29.8	0	188430000	100990000	202500000	22919000	0	23322000	13888000	20746000	0
P11021;A0A7P0TB36;A0A7P0TAI0	P11021;A0A7P0TB36;A0A7P0TAI0	37;35;30	37;35;30	36;34;29	78 kDa glucose-regulated protein	HSPA5	sp|P11021|BIP_HUMAN Endoplasmic reticulum chaperone BiP OS=Homo sapiens OX=9606 GN=HSPA5 PE=1 SV=2;tr|A0A7P0TB36|A0A7P0TB36_HUMAN 78 kDa glucose-regulated protein OS=Homo sapiens OX=9606 GN=HSPA5 PE=1 SV=1;tr|A0A7P0TAI0|A0A7P0TAI0_HUMAN 78 kDa glucose-regu	3	37	37	36	7	19	17	27	7	19	17	27	7	18	16	26	56.7	56.7	56.7	72.332	654	654;623;616	0	323.31	By MS/MS	By MS/MS	By MS/MS	By MS/MS	14.4	33.6	31.7	47.9	136440000	189010000	301500000	1401600000	1908900	10825000	23255000	18675000	93171000	10
P09972;A8MVZ9;J3KSV6;J3QKP5;K7EKH5;C9J8F3;J3QKK1	P09972;A8MVZ9;J3KSV6;J3QKP5;K7EKH5	9;7;5;5;5;4;2	7;7;5;5;5;4;2	7;7;5;5;5;4;2	Fructose-bisphosphate aldolase C;Fructose-bisphosphate aldolase	ALDOC	sp|P09972|ALDOC_HUMAN Fructose-bisphosphate aldolase C OS=Homo sapiens OX=9606 GN=ALDOC PE=1 SV=2;tr|A8MVZ9|A8MVZ9_HUMAN Fructose-bisphosphate aldolase OS=Homo sapiens OX=9606 GN=ALDOC PE=1 SV=1;tr|J3KSV6|J3KSV6_HUMAN Fructose-bisphosphate aldolase (Fragme	7	9	7	7	5	4	2	9	3	2	1	7	3	2	1	7	35.2	27.5	27.5	39.455	364	364;336;175;180;309;149;122	0	41.424	By MS/MS	By MS/MS	By matching	By MS/MS	18.4	18.4	12.1	35.2	41638000	47446000	1315600	257050000	0	20876000	23218000	0	38042000	10
O95297;Q9UEL6	O95297	9;3	9;3	9;3	Myelin protein zero-like protein 1	MPZL1	sp|O95297|MPZL1_HUMAN Myelin protein zero-like protein 1 OS=Homo sapiens OX=9606 GN=MPZL1 PE=1 SV=1	2	9	9	9	0	3	8	6	0	3	8	6	0	3	8	6	34.2	34.2	34.2	29.082	269	269;183	0	36.012		By MS/MS	By MS/MS	By MS/MS	0	12.6	34.2	23.4	0	80138000	275800000	142680000	85436000	0	22833000	39029000	17895000	0
Q6UVK1	Q6UVK1	63	63	63	Chondroitin sulfate proteoglycan 4	CSPG4	sp|Q6UVK1|CSPG4_HUMAN Chondroitin sulfate proteoglycan 4 OS=Homo sapiens OX=9606 GN=CSPG4 PE=1 SV=2	1	63	63	63	4	25	43	38	4	25	43	38	4	25	43	38	39.2	39.2	39.2	250.53	2322	2322	0	323.31	By MS/MS	By MS/MS	By MS/MS	By MS/MS	3.2	16.7	31.7	28.6	13209000	322930000	1.0405e+09	752130000	36976000	1182600	22798000	39354000	28867000	3
P42892;A0A3B3ISF9;H3BN19;H3BTV8	P42892;A0A3B3ISF9	38;32;6;5	38;32;6;5	1;1;0;0	Endothelin-converting enzyme 1	ECE1	sp|P42892|ECE1_HUMAN Endothelin-converting enzyme 1 OS=Homo sapiens OX=9606 GN=ECE1 PE=1 SV=2;tr|A0A3B3ISF9|A0A3B3ISF9_HUMAN Endothelin-converting enzyme 1 OS=Homo sapiens OX=9606 GN=ECE1 PE=1 SV=1	4	38	38	1	0	12	15	9	0	12	15	9	0	0	1	0	30.7	30.7	0.6	160.33	1444	1444;842;728;719	0	318.28		By MS/MS	By MS/MS	By MS/MS	0	11.3	13.4	10.3	0	142560000	301940000	228380000	48999000	0	22797000	27439000	25373000	0
P07602;C9JIZ6;Q5BJH1	P07602;C9JIZ6;Q5BJH1	13;12;7	13;12;7	11;10;7	Prosaposin;Saposin-A;Saposin-B-Val;Saposin-B;Saposin-C;Saposin-D	PSAP	sp|P07602|SAP_HUMAN Prosaposin OS=Homo sapiens OX=9606 GN=PSAP PE=1 SV=2;tr|C9JIZ6|C9JIZ6_HUMAN Prosaposin OS=Homo sapiens OX=9606 GN=PSAP PE=1 SV=2;tr|Q5BJH1|Q5BJH1_HUMAN PSAP protein OS=Homo sapiens OX=9606 GN=PSAP PE=1 SV=1	3	13	13	11	1	3	9	5	1	3	9	5	0	3	8	4	39.3	39.3	36.6	58.112	524	524;527;240	0	39.439	By MS/MS	By MS/MS	By MS/MS	By MS/MS	2.7	7.8	30	12.4	1599400	38480000	155530000	97071000	14337000	0	22732000	26593000	26150000	1
O14828	O14828	14	14	14	Secretory carrier-associated membrane protein 3	SCAMP3	sp|O14828|SCAM3_HUMAN Secretory carrier-associated membrane protein 3 OS=Homo sapiens OX=9606 GN=SCAMP3 PE=1 SV=3	1	14	14	14	4	7	12	12	4	7	12	12	4	7	12	12	41.8	41.8	41.8	38.287	347	347	0	323.31	By MS/MS	By MS/MS	By MS/MS	By MS/MS	19.9	28	41.8	41.8	70935000	138140000	818550000	631250000	30139000	18568000	22684000	96070000	68419000	19
A0A7I2V3Z3;A0A7I2V351;A0A7I2V487;A0A7I2YQE1;P52292;J3QLL0;J3KS65;J3QL07	A0A7I2V3Z3;A0A7I2V351;A0A7I2V487;A0A7I2YQE1;P52292;J3QLL0;J3KS65	12;12;12;12;12;6;6;1	12;12;12;12;12;6;6;1	12;12;12;12;12;6;6;1	Importin subunit alpha-1	KPNA2	tr|A0A7I2V3Z3|A0A7I2V3Z3_HUMAN Importin subunit alpha-1 OS=Homo sapiens OX=9606 GN=KPNA2 PE=1 SV=1;tr|A0A7I2V351|A0A7I2V351_HUMAN Importin subunit alpha OS=Homo sapiens OX=9606 GN=KPNA2 PE=1 SV=1;tr|A0A7I2V487|A0A7I2V487_HUMAN Importin subunit alpha OS=Hom	8	12	12	12	2	9	9	8	2	9	9	8	2	9	9	8	43.9	43.9	43.9	43.541	399	399;504;511;529;529;134;143;50	0	112.64	By MS/MS	By MS/MS	By MS/MS	By MS/MS	9.3	31.6	34.1	31.8	20777000	94389000	173300000	153310000	13150000	12395000	22659000	15472000	22522000	5
P62829;C9JD32;B9ZVP7;J3KT29;J3KTJ3	P62829;C9JD32;B9ZVP7;J3KT29	8;7;7;7;1	8;7;7;7;1	8;7;7;7;1	60S ribosomal protein L23	RPL23	sp|P62829|RL23_HUMAN 60S ribosomal protein L23 OS=Homo sapiens OX=9606 GN=RPL23 PE=1 SV=1;tr|C9JD32|C9JD32_HUMAN 60S ribosomal protein L23 (Fragment) OS=Homo sapiens OX=9606 GN=RPL23 PE=1 SV=1;tr|B9ZVP7|B9ZVP7_HUMAN 60S ribosomal protein L23 OS=Homo sapien	5	8	8	8	0	3	4	5	0	3	4	5	0	3	4	5	5.6	5.6	5.6	110.58	1018	1018;91;114;122;81	0	63.256		By MS/MS	By MS/MS	By MS/MS	0	3.5	5.4	5.4	0	37431000	83890000	148680000	0	0	22436000	30082000	38626000	0
Q5RKV6	Q5RKV6	5	5	5	Exosome complex component MTR3	EXOSC6	sp|Q5RKV6|EXOS6_HUMAN Exosome complex component MTR3 OS=Homo sapiens OX=9606 GN=EXOSC6 PE=1 SV=1	1	5	5	5	0	3	2	3	0	3	2	3	0	3	2	3	27.9	27.9	27.9	28.235	272	272	0	42.506		By MS/MS	By MS/MS	By MS/MS	0	16.5	13.2	19.1	0	42260000	7636100	47049000	0	0	22396000	3833400	5327000	0
A0A3B3IRI2;P17812;B4E1E0;A0A3B3IRQ8;A0A3B3ITF6;A0A3B3ITB8;A0A3B3ISY3;A0A3B3ITH9	A0A3B3IRI2;P17812;B4E1E0;A0A3B3IRQ8;A0A3B3ITF6;A0A3B3ITB8	16;16;14;11;11;8;2;1	16;16;14;11;11;8;2;1	16;16;14;11;11;8;2;1	CTP synthase 1;CTP synthase	CTPS1	tr|A0A3B3IRI2|A0A3B3IRI2_HUMAN CTP synthase OS=Homo sapiens OX=9606 GN=CTPS1 PE=1 SV=1;sp|P17812|PYRG1_HUMAN CTP synthase 1 OS=Homo sapiens OX=9606 GN=CTPS1 PE=1 SV=2;tr|B4E1E0|B4E1E0_HUMAN CTP synthase OS=Homo sapiens OX=9606 GN=CTPS1 PE=1 SV=1;tr|A0A3B3I	8	16	16	16	1	9	14	12	1	9	14	12	1	9	14	12	43.3	43.3	43.3	63.723	564	564;591;435;451;461;490;89;111	0	50.591	By MS/MS	By MS/MS	By MS/MS	By MS/MS	2.1	26.6	34.8	29.4	7528000	97727000	269900000	92398000	0	0	22369000	23572000	12848000	0
Q99805	Q99805	14	14	14	Transmembrane 9 superfamily member 2	TM9SF2	sp|Q99805|TM9S2_HUMAN Transmembrane 9 superfamily member 2 OS=Homo sapiens OX=9606 GN=TM9SF2 PE=1 SV=1	1	14	14	14	1	5	10	7	1	5	10	7	1	5	10	7	23.8	23.8	23.8	75.775	663	663	0	129.83	By MS/MS	By MS/MS	By MS/MS	By MS/MS	2.9	8.7	16.3	14.2	10208000	68557000	461820000	96803000	95093000	0	22324000	64407000	21315000	1
Q9H2V7;H3BMF4;H3BPT8;H3BR82;H3BPQ9;H3BT44	Q9H2V7;H3BMF4	7;6;3;3;2;2	7;6;3;3;2;2	7;6;3;3;2;2	Protein spinster homolog 1	SPNS1	sp|Q9H2V7|SPNS1_HUMAN Protein spinster homolog 1 OS=Homo sapiens OX=9606 GN=SPNS1 PE=1 SV=1;tr|H3BMF4|H3BMF4_HUMAN Protein spinster homolog 1 OS=Homo sapiens OX=9606 GN=SPNS1 PE=1 SV=1	6	7	7	7	2	3	5	5	2	3	5	5	2	3	5	5	21.4	21.4	21.4	56.629	528	528;573;179;538;274;455	0	39.518	By MS/MS	By MS/MS	By MS/MS	By MS/MS	9.1	12.3	15	18.2	63765000	52187000	114450000	133690000	62555000	56214000	22252000	19464000	25102000	3
A0A7I2V2R3;A0A7I2V5D8;P51991;A0A7I2V4J6;A0A7I2V402;A0A7I2V4G0;H7C1J8	A0A7I2V2R3;A0A7I2V5D8;P51991;A0A7I2V4J6;A0A7I2V402;A0A7I2V4G0	24;24;24;23;20;20;2	24;24;24;23;20;20;2	24;24;24;23;20;20;2	Heterogeneous nuclear ribonucleoprotein A3	HNRNPA3	tr|A0A7I2V2R3|A0A7I2V2R3_HUMAN Heterogeneous nuclear ribonucleoprotein A3 OS=Homo sapiens OX=9606 GN=HNRNPA3 PE=1 SV=1;tr|A0A7I2V5D8|A0A7I2V5D8_HUMAN Heterogeneous nuclear ribonucleoprotein A3 OS=Homo sapiens OX=9606 GN=HNRNPA3 PE=1 SV=1;sp|P51991|ROA3_HUM	7	24	24	24	5	8	6	18	5	8	6	18	5	8	6	18	64.4	64.4	64.4	35.411	331	331;348;378;377;348;674;115	0	144.76	By MS/MS	By MS/MS	By MS/MS	By MS/MS	20.5	32.9	31.4	64.4	183560000	73266000	315240000	857900000	0	88905000	22004000	22372000	136880000	6
B1AMS2;Q14141;D6RDP1;D6R9Y6	B1AMS2;Q14141	8;8;1;1	8;8;1;1	6;6;0;0	Septin-6	2022-09-06	tr|B1AMS2|B1AMS2_HUMAN Septin OS=Homo sapiens OX=9606 GN=SEPTIN6 PE=1 SV=1;sp|Q14141|SEPT6_HUMAN Septin-6 OS=Homo sapiens OX=9606 GN=SEPTIN6 PE=1 SV=4	4	8	8	6	0	6	5	2	0	6	5	2	0	4	4	1	25.3	25.3	23.7	49.303	431	431;434;126;136	0	63.084		By MS/MS	By MS/MS	By matching	0	14.2	20.4	3.9	0	95035000	56856000	23338000	0	0	21909000	16532000	0	0
Q9NVJ2	Q9NVJ2	12	12	5	ADP-ribosylation factor-like protein 8B	ARL8B	sp|Q9NVJ2|ARL8B_HUMAN ADP-ribosylation factor-like protein 8B OS=Homo sapiens OX=9606 GN=ARL8B PE=1 SV=1	1	12	12	5	0	2	7	9	0	2	7	9	0	1	2	4	61.8	61.8	29.6	21.539	186	186	0	80.787		By MS/MS	By MS/MS	By MS/MS	0	18.3	53.2	61.8	0	20837000	837210000	300410000	121730000	0	21861000	62255000	29119000	0
O94776;H7C3F3;E9PCS8;E7EQY4;E7EV10;Q9BTC8	O94776	19;2;1;1;1;1	19;2;1;1;1;1	16;0;0;0;0;0	Metastasis-associated protein MTA2	MTA2	sp|O94776|MTA2_HUMAN Metastasis-associated protein MTA2 OS=Homo sapiens OX=9606 GN=MTA2 PE=1 SV=1	6	19	19	16	3	13	9	15	3	13	9	15	3	10	7	12	44	44	40.1	75.022	668	668;55;392;514;590;594	0	91.588	By MS/MS	By MS/MS	By MS/MS	By MS/MS	10.2	24.4	22.3	35.2	59813000	152860000	67120000	181640000	0	19078000	21807000	5790400	23008000	5
P34096;K7EQP8;F6SSA2;H0YCI1;V9GY12;K7EPI2	P34096	13;4;4;1;1;1	12;4;4;1;1;1	5;0;0;0;0;0	Ribonuclease 4	RNASE4	sp|P34096|RNAS4_HUMAN Ribonuclease 4 OS=Homo sapiens OX=9606 GN=RNASE4 PE=1 SV=3	6	13	12	5	1	8	4	9	1	8	4	9	1	4	1	5	6.9	6.3	3	244.29	2289	2289;341;361;342;377;794	0	59.474	By MS/MS	By MS/MS	By MS/MS	By MS/MS	0.8	4.2	2.3	4.7	16475000	91050000	30710000	233630000	0	0	21706000	9563600	45659000	1
Q13409	Q13409	11	11	4	Cytoplasmic dynein 1 intermediate chain 2	DYNC1I2	sp|Q13409|DC1I2_HUMAN Cytoplasmic dynein 1 intermediate chain 2 OS=Homo sapiens OX=9606 GN=DYNC1I2 PE=1 SV=3	1	11	11	4	5	5	2	3	5	5	2	3	0	2	1	1	36.7	36.7	16.6	71.456	638	638	0	57.429	By MS/MS	By MS/MS	By MS/MS	By MS/MS	11.8	15.4	6.7	8.9	166440000	49980000	31959000	63187000	0	35547000	21678000	14437000	17435000	5
P63000;P60763;P15153;J3KSC4;J3QLK0;B1AH77;B1AH80;B1AH78;F8WET9;G3V4H1;G3V476;B1AH79;P17081;Q9H4E5	P63000;P60763;P15153	9;5;5;4;4;4;4;3;1;1;1;1;1;1	8;4;4;4;4;4;4;2;0;0;0;0;0;0	8;4;4;4;4;4;4;2;0;0;0;0;0;0	Ras-related C3 botulinum toxin substrate 1;Ras-related C3 botulinum toxin substrate 3;Ras-related C3 botulinum toxin substrate 2	RAC1;RAC3;RAC2	sp|P63000|RAC1_HUMAN Ras-related C3 botulinum toxin substrate 1 OS=Homo sapiens OX=9606 GN=RAC1 PE=1 SV=1;sp|P60763|RAC3_HUMAN Ras-related C3 botulinum toxin substrate 3 OS=Homo sapiens OX=9606 GN=RAC3 PE=1 SV=1;sp|P15153|RAC2_HUMAN Ras-related C3 botulinu	14	9	8	8	1	5	8	8	1	5	8	7	1	5	8	7	52.6	46.9	46.9	21.45	192	192;192;192;130;136;148;467;166;50;153;178;288;205;214	0	47.191	By MS/MS	By MS/MS	By MS/MS	By MS/MS	6.2	30.2	46.9	38	14696000	91946000	412350000	432530000	71070000	0	21673000	66453000	51605000	1
Q8WXD0;A0A2R9YJI8	Q8WXD0	7;3	7;3	7;3	Relaxin receptor 2	RXFP2	sp|Q8WXD0|RXFP2_HUMAN Relaxin receptor 2 OS=Homo sapiens OX=9606 GN=RXFP2 PE=1 SV=1	2	7	7	7	0	5	6	5	0	5	6	5	0	5	6	5	6.6	6.6	6.6	106.11	954	954;583	0	29.071		By MS/MS	By MS/MS	By MS/MS	0	5.2	5.3	5.2	0	79364000	81504000	127250000	0	0	21662000	13693000	17264000	0
P61163;R4GMT0;A0A1B0GVS3	P61163;R4GMT0	11;9;5	11;9;5	6;6;2	Alpha-centractin	ACTR1A	sp|P61163|ACTZ_HUMAN Alpha-centractin OS=Homo sapiens OX=9606 GN=ACTR1A PE=1 SV=1;tr|R4GMT0|R4GMT0_HUMAN Alpha-centractin OS=Homo sapiens OX=9606 GN=ACTR1A PE=1 SV=1	3	11	11	6	1	7	4	6	1	7	4	6	1	3	1	4	45.2	45.2	25.3	42.613	376	376;332;221	0	55.467	By MS/MS	By MS/MS	By MS/MS	By MS/MS	5.9	31.4	21.8	26.1	4874700	99935000	40607000	122130000	0	6297500	21599000	6927700	16914000	2
P62304;A6NHK2	P62304;A6NHK2	3;2	3;2	3;2	Small nuclear ribonucleoprotein E	SNRPE	sp|P62304|RUXE_HUMAN Small nuclear ribonucleoprotein E OS=Homo sapiens OX=9606 GN=SNRPE PE=1 SV=1;tr|A6NHK2|A6NHK2_HUMAN Small nuclear ribonucleoprotein E OS=Homo sapiens OX=9606 GN=SNRPE PE=1 SV=1	2	3	3	3	0	3	3	3	0	3	3	3	0	3	3	3	56.5	56.5	56.5	10.803	92	92;52	0	37.273		By MS/MS	By MS/MS	By MS/MS	0	56.5	56.5	56.5	0	35606000	179370000	348280000	0	0	21485000	7870500	141270000	0
P04792;A0A6Q8PFK8;A0A6Q8PGK1;A0A6Q8PHJ6;A0A6Q8PFE7;A0A6Q8PF43;A0A6Q8PHA6;A0A6Q8PH65;A0A6Q8PGY2;C9J3N8	P04792;A0A6Q8PFK8;A0A6Q8PGK1;A0A6Q8PHJ6	13;11;10;9;4;4;4;4;4;2	13;11;10;9;4;4;4;4;4;2	13;11;10;9;4;4;4;4;4;2	Heat shock protein beta-1	HSPB1	sp|P04792|HSPB1_HUMAN Heat shock protein beta-1 OS=Homo sapiens OX=9606 GN=HSPB1 PE=1 SV=2;tr|A0A6Q8PFK8|A0A6Q8PFK8_HUMAN Heat shock protein beta-1 OS=Homo sapiens OX=9606 GN=HSPB1 PE=1 SV=1;tr|A0A6Q8PGK1|A0A6Q8PGK1_HUMAN Heat shock 27 kDa protein OS=Homo	10	13	13	13	2	9	5	5	2	9	5	5	2	9	5	5	82	82	82	22.782	205	205;198;215;143;122;141;157;162;174;37	0	63.444	By MS/MS	By MS/MS	By MS/MS	By MS/MS	14.6	73.7	53.7	50.2	64513000	86378000	176030000	376650000	21723000	0	21442000	35278000	89032000	3
E7EX90;A0A804CDA6;A0A7P0Z4C3;Q14203;Q6AWB1;E7EWF7;C9JJD0;C9JUI8;C9J1B7;C9JZA4;C9JTE5;C9JJN7;C9JKG6;E9PCY0	E7EX90;A0A804CDA6;A0A7P0Z4C3;Q14203;Q6AWB1	29;28;27;26;16;9;2;1;1;1;1;1;1;1	29;28;27;26;16;9;2;1;1;1;1;1;1;1	29;28;27;26;16;9;2;1;1;1;1;1;1;1	Dynactin subunit 1	DCTN1;DKFZp686E0752	tr|E7EX90|E7EX90_HUMAN Dynactin subunit 1 OS=Homo sapiens OX=9606 GN=DCTN1 PE=1 SV=1;tr|A0A804CDA6|A0A804CDA6_HUMAN Dynactin subunit 1 OS=Homo sapiens OX=9606 GN=DCTN1 PE=4 SV=1;tr|A0A7P0Z4C3|A0A7P0Z4C3_HUMAN Dynactin subunit 1 OS=Homo sapiens OX=9606 GN=D	14	29	29	29	3	15	15	17	3	15	15	17	3	15	15	17	26.2	26.2	26.2	164.7	1499	1499;1273;1261;1278;890;191;121;13;64;76;76;87;135;186	0	155.77	By MS/MS	By MS/MS	By MS/MS	By MS/MS	3.9	11.7	13.1	14.1	27664000	163800000	122250000	253090000	2169200	0	21054000	8706400	21881000	8
K7ES31;K7ERF1;Q9UBQ5;K7EQM4;A0A087WVB9	K7ES31;K7ERF1;Q9UBQ5;K7EQM4;A0A087WVB9	5;5;5;3;3	5;5;5;3;3	5;5;5;3;3	Eukaryotic translation initiation factor 3 subunit K	EIF3K	tr|K7ES31|K7ES31_HUMAN Eukaryotic translation initiation factor 3 subunit K OS=Homo sapiens OX=9606 GN=EIF3K PE=1 SV=1;tr|K7ERF1|K7ERF1_HUMAN Eukaryotic translation initiation factor 3 subunit K OS=Homo sapiens OX=9606 GN=EIF3K PE=1 SV=1;sp|Q9UBQ5|EIF3K_HU	5	5	5	5	0	3	0	3	0	3	0	3	0	3	0	3	46.7	46.7	46.7	15.875	137	137;192;218;170;185	0	15.515		By MS/MS		By MS/MS	0	26.3	0	26.3	0	56555000	0	135530000	0	0	20957000	0	29355000	0
P43353;A0A087X2D4;A0A087X192;Q9BUJ8;P48448;A0A087WUF8;E9PJV0;H7C4U0;K7EJS4;Q9Y2J4	P43353	9;4;3;3;3;2;1;1;1;1	8;4;3;3;2;2;0;0;0;0	8;4;3;3;2;2;0;0;0;0	Aldehyde dehydrogenase family 3 member B1	ALDH3B1	sp|P43353|AL3B1_HUMAN Aldehyde dehydrogenase family 3 member B1 OS=Homo sapiens OX=9606 GN=ALDH3B1 PE=1 SV=1	10	9	8	8	0	4	4	3	0	4	4	3	0	4	4	3	24.6	24.6	24.6	51.839	468	468;351;211;230;385;169;147;626;795;1339	0	88.824		By MS/MS	By MS/MS	By MS/MS	0	13.9	14.5	11.8	0	95834000	65131000	50171000	24264000	0	20833000	14663000	13500000	0
Q13433;K7EQ91	Q13433	13;5	13;5	13;5	Zinc transporter ZIP6	SLC39A6	sp|Q13433|S39A6_HUMAN Zinc transporter ZIP6 OS=Homo sapiens OX=9606 GN=SLC39A6 PE=1 SV=3	2	13	13	13	2	4	6	7	2	4	6	7	2	4	6	7	21.1	21.1	21.1	85.046	755	755;273	0	60.71	By MS/MS	By MS/MS	By MS/MS	By MS/MS	3.7	5	10.2	15.4	38347000	46682000	188720000	105350000	69360000	40604000	20802000	43296000	34878000	5
Q9UNS2;H3BNX8;H3BRM5;H3BV69;H3BRI0;J3KTQ1;J3QKR0;C9JLV5;J3QL22;J3QS85	Q9UNS2	14;5;3;3;2;2;2;2;1;1	14;5;3;3;2;2;2;2;1;1	10;5;3;3;2;2;2;2;1;1	COP9 signalosome complex subunit 3	COPS3	sp|Q9UNS2|CSN3_HUMAN COP9 signalosome complex subunit 3 OS=Homo sapiens OX=9606 GN=COPS3 PE=1 SV=3	10	14	14	10	0	6	7	4	0	6	7	4	0	3	5	2	29.2	29.2	20.7	73.796	675	675;153;69;111;84;107;116;318;20;31	0	58.732		By MS/MS	By MS/MS	By MS/MS	0	10.1	15.3	7	0	80730000	66542000	65383000	25964000	0	20731000	18734000	26120000	0
Q9Y6Y0;H0Y5Y2;X6R674	Q9Y6Y0	16;4;2	16;4;2	16;4;2	Influenza virus NS1A-binding protein	IVNS1ABP	sp|Q9Y6Y0|NS1BP_HUMAN Influenza virus NS1A-binding protein OS=Homo sapiens OX=9606 GN=IVNS1ABP PE=1 SV=3	3	16	16	16	0	7	14	10	0	7	14	10	0	7	14	10	38.8	38.8	38.8	71.729	642	642;117;135	0	65.372		By MS/MS	By MS/MS	By MS/MS	0	11.7	35.2	19	0	79849000	378630000	81463000	3610300	0	20549000	43597000	14953000	0
Q9Y678;D6RG17;H0Y8X7	Q9Y678	22;2;2	22;2;2	19;2;2	Coatomer subunit gamma-1	COPG1	sp|Q9Y678|COPG1_HUMAN Coatomer subunit gamma-1 OS=Homo sapiens OX=9606 GN=COPG1 PE=1 SV=1	3	22	22	19	3	3	7	9	3	3	7	9	3	3	7	9	37.2	37.2	32.4	97.717	874	874;49;188	0	147.84	By MS/MS	By MS/MS	By MS/MS	By MS/MS	3.9	4.8	11.4	16.8	17794000	22989000	103290000	99514000	0	0	20461000	11549000	17469000	2
P51149;A0A6Q8PG52;A0A6Q8PH84;A0A6Q8PGE6;C9J592;C9IZZ0;C9J8S3;C9J4V0;C9J4S4;C9J7D1;A0A6Q8PF79	P51149;A0A6Q8PG52;A0A6Q8PH84;A0A6Q8PGE6;C9J592;C9IZZ0;C9J8S3;C9J4V0	21;19;19;18;17;15;14;11;7;5;2	21;19;19;18;17;15;14;11;7;5;2	21;19;19;18;17;15;14;11;7;5;2	Ras-related protein Rab-7a	RAB7A	sp|P51149|RAB7A_HUMAN Ras-related protein Rab-7a OS=Homo sapiens OX=9606 GN=RAB7A PE=1 SV=1;tr|A0A6Q8PG52|A0A6Q8PG52_HUMAN Ras-related protein Rab-7a OS=Homo sapiens OX=9606 GN=RAB7A PE=1 SV=1;tr|A0A6Q8PH84|A0A6Q8PH84_HUMAN Ras-related protein Rab-7a OS=Ho	11	21	21	21	3	6	16	9	3	6	16	9	3	6	16	9	21.5	21.5	21.5	89.725	817	817;211;217;183;150;156;160;134;438;91;553	0	243.94	By MS/MS	By MS/MS	By MS/MS	By MS/MS	8.8	8.8	18.4	13.1	56668000	81936000	726850000	346920000	89484000	0	20440000	80340000	47793000	7
P00338;F5GXY2;F5GYU2;F5GXH2;F5H5J4;F5H6W8;F5GZQ4;F5GXU1;F5GXC7;F5GWW2;F5H8H6;Q6ZMR3;A0A087WUM2;P07864;F5H5G7;F5H155;G3XAP5;F5H245	P00338;F5GXY2;F5GYU2	26;14;14;12;8;8;6;4;4;4;4;2;2;1;1;1;1;1	26;14;14;12;8;8;6;4;4;4;4;2;2;1;1;1;1;1	24;13;13;11;8;8;6;4;4;4;4;1;1;0;0;0;0;0	L-lactate dehydrogenase A chain	LDHA	sp|P00338|LDHA_HUMAN L-lactate dehydrogenase A chain OS=Homo sapiens OX=9606 GN=LDHA PE=1 SV=2;tr|F5GXY2|F5GXY2_HUMAN L-lactate dehydrogenase A chain (Fragment) OS=Homo sapiens OX=9606 GN=LDHA PE=1 SV=8;tr|F5GYU2|F5GYU2_HUMAN L-lactate dehydrogenase A chai	18	26	26	24	3	8	4	21	3	8	4	21	3	7	4	19	75.9	75.9	72	36.688	332	332;156;144;114;89;94;72;46;45;265;42;332;233;332;183;225;241;318	0	226.62	By MS/MS	By MS/MS	By MS/MS	By MS/MS	11.1	25.3	21.1	71.7	356660000	111250000	216290000	8.358e+09	72846000	75001000	20380000	29647000	1170700000	8
P62280;M0QZC5;M0R1H6;M0R1H5	P62280;M0QZC5	12;11;5;2	12;11;5;2	12;11;5;2	40S ribosomal protein S11	RPS11	sp|P62280|RS11_HUMAN 40S ribosomal protein S11 OS=Homo sapiens OX=9606 GN=RPS11 PE=1 SV=3;tr|M0QZC5|M0QZC5_HUMAN 40S ribosomal protein S11 OS=Homo sapiens OX=9606 GN=RPS11 PE=1 SV=1	4	12	12	12	0	7	7	11	0	7	7	11	0	7	7	11	58.9	58.9	58.9	18.431	158	158;118;88;79	0	66.21		By MS/MS	By MS/MS	By MS/MS	0	41.8	45.6	58.9	0	87448000	129490000	784720000	0	0	20362000	21329000	96946000	0
P46783;A0A2R8Y6L3;F6U211;A0A2R8Y7H1;A0A2R8YFH6;A0A1W2PQS6;S4R435	P46783;A0A2R8Y6L3;F6U211;A0A2R8Y7H1;A0A2R8YFH6;A0A1W2PQS6	11;9;9;9;9;9;5	11;9;9;9;9;9;5	7;6;6;6;6;6;4	40S ribosomal protein S10	RPS10	sp|P46783|RS10_HUMAN 40S ribosomal protein S10 OS=Homo sapiens OX=9606 GN=RPS10 PE=1 SV=1;tr|A0A2R8Y6L3|A0A2R8Y6L3_HUMAN RPS10-NUDT3 readthrough (Fragment) OS=Homo sapiens OX=9606 GN=RPS10-NUDT3 PE=3 SV=1;tr|F6U211|F6U211_HUMAN 40S ribosomal protein S10 OS	7	11	11	7	0	5	7	8	0	5	7	8	0	5	7	6	63	63	49.1	18.898	165	165;121;172;186;213;291;198	0	164.14		By MS/MS	By MS/MS	By MS/MS	0	30.3	49.1	49.7	0	58794000	228870000	416670000	8020300	0	20295000	52014000	68190000	0
Q15907;H3BMH2;H3BSC1;P62491;B4DQU5;M0R2D0;P57735	Q15907;H3BMH2;H3BSC1;P62491	12;10;10;10;3;1;1	12;10;10;10;3;1;1	12;10;10;10;3;1;1	Ras-related protein Rab-11B;Ras-related protein Rab-11A	RAB11B;RAB11A	sp|Q15907|RB11B_HUMAN Ras-related protein Rab-11B OS=Homo sapiens OX=9606 GN=RAB11B PE=1 SV=4;tr|H3BMH2|H3BMH2_HUMAN Ras-related protein Rab-11A (Fragment) OS=Homo sapiens OX=9606 GN=RAB11A PE=4 SV=1;tr|H3BSC1|H3BSC1_HUMAN Ras-related protein Rab-11A OS=Ho	7	12	12	12	0	5	9	9	0	5	9	9	0	5	9	9	59.2	59.2	59.2	24.488	218	218;155;198;216;146;60;213	0	40.041		By MS/MS	By MS/MS	By MS/MS	0	23.4	41.3	39	0	64169000	421660000	342210000	114250000	0	20256000	70126000	52737000	0
Q13740;F5GXJ9;H7C543	Q13740;F5GXJ9;H7C543	26;25;13	26;25;13	26;25;13	CD166 antigen	ALCAM	sp|Q13740|CD166_HUMAN CD166 antigen OS=Homo sapiens OX=9606 GN=ALCAM PE=1 SV=2;tr|F5GXJ9|F5GXJ9_HUMAN Activated leukocyte cell adhesion molecule OS=Homo sapiens OX=9606 GN=ALCAM PE=1 SV=1;tr|H7C543|H7C543_HUMAN Activated leukocyte cell adhesion molecule (F	3	26	26	26	2	11	17	13	2	11	17	13	2	11	17	13	52	52	52	65.102	583	583;532;344	0	131.45	By MS/MS	By MS/MS	By MS/MS	By MS/MS	6.5	26.8	38.4	34.1	8094200	209430000	833620000	338290000	102620000	1489700	20243000	48109000	18740000	5
A0A494C0M1;P52701;A0A087WWJ1;A0A087WYT6	A0A494C0M1;P52701;A0A087WWJ1	12;12;9;3	12;12;9;3	12;12;9;3	DNA mismatch repair protein Msh6	MSH6	tr|A0A494C0M1|A0A494C0M1_HUMAN DNA mismatch repair protein OS=Homo sapiens OX=9606 GN=MSH6 PE=1 SV=1;sp|P52701|MSH6_HUMAN DNA mismatch repair protein Msh6 OS=Homo sapiens OX=9606 GN=MSH6 PE=1 SV=2;tr|A0A087WWJ1|A0A087WWJ1_HUMAN DNA mismatch repair protein	4	12	12	12	1	9	6	6	1	9	6	6	1	9	6	6	13.6	13.6	13.6	142.85	1261	1261;1360;1067;327	0	34.475	By matching	By MS/MS	By MS/MS	By MS/MS	1.9	9.7	5	6.3	2233400	79210000	38863000	40629000	11677000	0	20164000	6199600	4891200	0
Q6IAA8;F5GX19;F5H3Y3;H0YFI1;F5H479	Q6IAA8;F5GX19;F5H3Y3;H0YFI1;F5H479	9;6;6;5;5	9;6;6;5;5	9;6;6;5;5	Ragulator complex protein LAMTOR1	LAMTOR1	sp|Q6IAA8|LTOR1_HUMAN Ragulator complex protein LAMTOR1 OS=Homo sapiens OX=9606 GN=LAMTOR1 PE=1 SV=2;tr|F5GX19|F5GX19_HUMAN Late endosomal/lysosomal adaptor and MAPK and MTOR activator 1 OS=Homo sapiens OX=9606 GN=LAMTOR1 PE=1 SV=1;tr|F5H3Y3|F5H3Y3_HUMAN L	5	9	9	9	0	6	7	8	0	6	7	8	0	6	7	8	75.2	75.2	75.2	17.745	161	161;142;160;79;99	0	47.005		By MS/MS	By MS/MS	By MS/MS	0	59	67.7	67.7	0	74329000	437220000	261490000	26345000	0	20020000	63371000	37741000	0
P04844;Q5JYR7;A0A0G2JMA0;Q5JYR4;E7EN11;E5RGU3;F6QUN3;A0A1B0GU11;F2Z3K5;E9PN20;F5H5Y1	P04844	35;8;8;5;5;4;4;4;3;1;1	35;8;8;5;5;4;4;4;3;1;1	35;8;8;5;5;4;4;4;3;1;1	Dolichyl-diphosphooligosaccharide--protein glycosyltransferase subunit 2	RPN2	sp|P04844|RPN2_HUMAN Dolichyl-diphosphooligosaccharide--protein glycosyltransferase subunit 2 OS=Homo sapiens OX=9606 GN=RPN2 PE=1 SV=3	11	35	35	35	1	11	7	13	1	11	7	13	1	11	7	13	31.6	31.6	31.6	172.12	1595	1595;344;798;166;693;402;456;471;162;252;538	0	166.97	By MS/MS	By MS/MS	By MS/MS	By MS/MS	1.3	8.2	4.9	9.2	11570000	123710000	37488000	289890000	6325100	0	20014000	22953000	39301000	1
O60256;E7EPA1;C9JDU5;C9JJS3;C9K0K7;I3L0S1;C9JDH0;E7EW35;I3L331;I3L164;I3L4G9;I3L1T1;I3L3B8;I3L2J4	O60256;E7EPA1;C9JDU5;C9JJS3;C9K0K7;I3L0S1	10;7;5;5;5;5;4;4;3;3;2;1;1;1	9;6;5;5;5;4;4;4;3;3;1;1;1;1	9;6;5;5;5;4;4;4;3;3;1;1;1;1	Phosphoribosyl pyrophosphate synthase-associated protein 2	PRPSAP2	sp|O60256|KPRB_HUMAN Phosphoribosyl pyrophosphate synthase-associated protein 2 OS=Homo sapiens OX=9606 GN=PRPSAP2 PE=1 SV=1;tr|E7EPA1|E7EPA1_HUMAN Phosphoribosyl pyrophosphate synthase-associated protein 2 (Fragment) OS=Homo sapiens OX=9606 GN=PRPSAP2 PE=	14	10	9	9	1	7	6	9	0	6	5	8	0	6	5	8	37.1	33.3	33.3	40.925	369	369;268;176;194;244;260;140;161;93;104;143;47;57;78	0	42.951	By matching	By MS/MS	By MS/MS	By MS/MS	3.8	24.9	21.4	33.3	0	70545000	146420000	301150000	0	0	19989000	27866000	28582000	0
Q5ZPR3;A0A0C4DGH0;H0YL10;H0YK40;H0YK59;H0YN29	Q5ZPR3;A0A0C4DGH0;H0YL10	7;6;4;2;2;2	6;5;3;1;1;2	6;5;3;1;1;2	CD276 antigen	CD276	sp|Q5ZPR3|CD276_HUMAN CD276 antigen OS=Homo sapiens OX=9606 GN=CD276 PE=1 SV=1;tr|A0A0C4DGH0|A0A0C4DGH0_HUMAN CD276 antigen OS=Homo sapiens OX=9606 GN=CD276 PE=1 SV=1;tr|H0YL10|H0YL10_HUMAN CD276 antigen (Fragment) OS=Homo sapiens OX=9606 GN=CD276 PE=1 SV=	6	7	6	6	0	1	2	2	0	1	2	2	0	1	2	2	23.6	18.4	18.4	57.235	534	534;856;199;156;165;170	0	27.039		By MS/MS	By MS/MS	By MS/MS	0	1.9	6.4	6.4	0	34868000	73708000	83299000	57411000	0	19894000	16315000	33674000	0
P61006	P61006	7	6	6	Ras-related protein Rab-8A	RAB8A	sp|P61006|RAB8A_HUMAN Ras-related protein Rab-8A OS=Homo sapiens OX=9606 GN=RAB8A PE=1 SV=1	1	7	6	6	0	5	7	6	0	4	6	5	0	4	6	5	35.3	30	30	23.668	207	207	0	98.1		By MS/MS	By MS/MS	By MS/MS	0	24.6	35.3	28.5	0	43785000	102030000	105360000	25288000	0	19883000	10972000	13009000	0
P62979;A0A2R8Y422;J3QSA3;F5GZ39;Q96C32;Q5PY61;M0R1V7;J3QKN0;F5GXK7;F5H747;F5H388;B4DV12;F5H265;F5H2Z3;F5GYU3;F5H6Q2;J3QTR3;J3QS39;P62987;P0CG47;P0CG48	P62979;A0A2R8Y422	6;3;2;2;2;2;2;2;2;2;2;2;2;2;2;2;2;2;2;2;2	6;3;2;2;2;2;2;2;2;2;2;2;2;2;2;2;2;2;2;2;2	6;3;2;2;2;2;2;2;2;2;2;2;2;2;2;2;2;2;2;2;2	Ubiquitin-40S ribosomal protein S27a;Ubiquitin;40S ribosomal protein S27a	RPS27A	sp|P62979|RS27A_HUMAN Ubiquitin-40S ribosomal protein S27a OS=Homo sapiens OX=9606 GN=RPS27A PE=1 SV=2;tr|A0A2R8Y422|A0A2R8Y422_HUMAN 40S ribosomal protein S27a OS=Homo sapiens OX=9606 GN=RPS27AP5 PE=3 SV=1	21	6	6	6	1	2	2	3	1	2	2	3	1	2	2	3	39.7	39.7	39.7	17.965	156	156;156;43;61;305;229;227;206;169;160;155;153;149;136;134;122;106;93;128;229;685	0	22.333	By MS/MS	By MS/MS	By MS/MS	By MS/MS	11.5	14.1	20.5	28.2	4893100	27961000	67707000	398440000	0	0	19872000	19482000	86621000	1
Q9NQC3	Q9NQC3	9	9	3	Reticulon-4	RTN4	sp|Q9NQC3|RTN4_HUMAN Reticulon-4 OS=Homo sapiens OX=9606 GN=RTN4 PE=1 SV=2	1	9	9	3	4	5	3	2	4	5	3	2	2	1	0	0	14.4	14.4	6.8	129.93	1192	1192	0	55.467	By MS/MS	By MS/MS	By matching	By MS/MS	5.9	9.1	5.1	4	59766000	98329000	24010000	53099000	19859000	17674000	19864000	3358900	8682100	17
O14745;J3QRP6;J3QRA3	O14745;J3QRP6	16;9;1	16;9;1	16;9;1	Na(+)/H(+) exchange regulatory cofactor NHE-RF1	SLC9A3R1	sp|O14745|NHRF1_HUMAN Na(+)/H(+) exchange regulatory cofactor NHE-RF1 OS=Homo sapiens OX=9606 GN=SLC9A3R1 PE=1 SV=4;tr|J3QRP6|J3QRP6_HUMAN Ezrin-radixin-moesin-binding phosphoprotein 50 (Fragment) OS=Homo sapiens OX=9606 GN=SLC9A3R1 PE=1 SV=1	3	16	16	16	7	9	10	14	7	9	10	14	7	9	10	14	57	57	57	38.868	358	358;215;35	0	128.11	By MS/MS	By MS/MS	By MS/MS	By MS/MS	25.1	39.9	45	55.3	493820000	97025000	182140000	827170000	0	118760000	19845000	16157000	85417000	16
E9PS44;A0A7P0TBF9	E9PS44;A0A7P0TBF9	4;3	2;2	2;2		IFITM3	tr|E9PS44|E9PS44_HUMAN Interferon-induced transmembrane protein 3 OS=Homo sapiens OX=9606 GN=IFITM3 PE=1 SV=1;tr|A0A7P0TBF9|A0A7P0TBF9_HUMAN Interferon-induced transmembrane protein 3 (Fragment) OS=Homo sapiens OX=9606 GN=IFITM3 PE=1 SV=1	2	4	2	2	0	1	3	3	0	1	2	2	0	1	2	2	39.3	25	25	12.255	112	112;62	0	53.097		By MS/MS	By MS/MS	By MS/MS	0	24.1	39.3	39.3	0	46979000	89932000	92523000	0	0	19801000	23361000	19205000	0
P11233;H7C3P7;C9JPE8;C9JYR1;F8WEQ6	P11233;H7C3P7	16;13;7;7;1	16;13;7;7;1	6;6;0;0;0	Ras-related protein Ral-A	RALA	sp|P11233|RALA_HUMAN Ras-related protein Ral-A OS=Homo sapiens OX=9606 GN=RALA PE=1 SV=1;tr|H7C3P7|H7C3P7_HUMAN Small monomeric GTPase (Fragment) OS=Homo sapiens OX=9606 GN=RALA PE=1 SV=1	5	16	16	6	2	6	11	9	2	6	11	9	2	4	4	4	59.7	59.7	22.3	23.567	206	206;164;101;112;46	0	245.21	By MS/MS	By MS/MS	By MS/MS	By MS/MS	14.6	33.5	47.1	47.1	45970000	115620000	479830000	327200000	52427000	13863000	19785000	58932000	41185000	4
Q8IXK0;A0A7I2V3Z0;H7C147;A0A0C4DH65;H0YKA7;V9GZ77;H0Y687;A0A140T9X7	Q8IXK0;A0A7I2V3Z0;H7C147	21;19;16;6;3;3;2;1	20;19;16;6;3;3;2;1	18;17;16;6;1;3;0;1	Polyhomeotic-like protein 2	PHC2;DFNA5	sp|Q8IXK0|PHC2_HUMAN Polyhomeotic-like protein 2 OS=Homo sapiens OX=9606 GN=PHC2 PE=1 SV=1;tr|A0A7I2V3Z0|A0A7I2V3Z0_HUMAN ATP-dependent 6-phosphofructokinase OS=Homo sapiens OX=9606 GN=PFKP PE=1 SV=1;tr|H7C147|H7C147_HUMAN Gasdermin-E (Fragment) OS=Homo sa	8	21	20	18	1	11	12	12	0	10	11	11	0	9	11	11	17.4	16.4	14.5	186.03	1749	1749;746;868;1285;404;705;425;860	0	69.156	By matching	By MS/MS	By MS/MS	By MS/MS	1.1	8.9	10.1	10.2	0	139570000	202090000	166970000	6345300	0	19780000	23915000	18569000	0
Q8IUD6	Q8IUD6	8	8	8	E3 ubiquitin-protein ligase RNF135	RNF135	sp|Q8IUD6|RN135_HUMAN E3 ubiquitin-protein ligase RNF135 OS=Homo sapiens OX=9606 GN=RNF135 PE=1 SV=2	1	8	8	8	0	3	5	6	0	3	5	6	0	3	5	6	9.8	9.8	9.8	85.898	779	779	0	22.306		By MS/MS	By MS/MS	By MS/MS	0	4.4	6.8	7.8	0	39445000	22897000	120620000	0	0	19677000	2916000	15115000	0
Q06323;H0YKK6;H0YLU2	Q06323	14;5;5	14;5;5	14;5;5	Proteasome activator complex subunit 1	PSME1	sp|Q06323|PSME1_HUMAN Proteasome activator complex subunit 1 OS=Homo sapiens OX=9606 GN=PSME1 PE=1 SV=1	3	14	14	14	3	9	4	7	3	9	4	7	3	9	4	7	59.4	59.4	59.4	28.723	249	249;90;114	0	43.811	By MS/MS	By MS/MS	By MS/MS	By MS/MS	22.1	40.2	16.5	26.5	34558000	90338000	35651000	186580000	93281000	7313500	19635000	5275400	11425000	4
O95347;Q5T821;A0A0C4DGE5	O95347	12;3;1	12;3;1	12;3;1	Structural maintenance of chromosomes protein 2	SMC2	sp|O95347|SMC2_HUMAN Structural maintenance of chromosomes protein 2 OS=Homo sapiens OX=9606 GN=SMC2 PE=1 SV=2	3	12	12	12	2	11	5	5	2	11	5	5	2	11	5	5	14.4	14.4	14.4	135.65	1197	1197;145;166	0	45.005	By MS/MS	By MS/MS	By MS/MS	By MS/MS	2.2	12.7	5.7	5.7	13125000	81598000	19648000	41440000	0	6000900	19632000	3470200	4105100	2
P43246;A0A2R8YFH0;E9PHA6;A0A2R8Y6P0;A0A2R8YG02;A0A2R8Y7S8	P43246;A0A2R8YFH0;E9PHA6;A0A2R8Y6P0;A0A2R8YG02;A0A2R8Y7S8	9;8;8;8;8;7	9;8;8;8;8;7	9;8;8;8;8;7	DNA mismatch repair protein Msh2	MSH2	sp|P43246|MSH2_HUMAN DNA mismatch repair protein Msh2 OS=Homo sapiens OX=9606 GN=MSH2 PE=1 SV=1;tr|A0A2R8YFH0|A0A2R8YFH0_HUMAN DNA mismatch repair protein OS=Homo sapiens OX=9606 GN=MSH2 PE=1 SV=1;tr|E9PHA6|E9PHA6_HUMAN DNA mismatch repair protein OS=Homo	6	9	9	9	1	6	4	6	1	6	4	6	1	6	4	6	13.3	13.3	13.3	104.74	934	934;918;921;924;938;558	0	21.3	By MS/MS	By MS/MS	By MS/MS	By MS/MS	1.6	8.9	4.7	7.1	19276000	62230000	21968000	50501000	6822000	0	19624000	4152800	6980200	1
P49755;G3V2K7	P49755;G3V2K7	11;6	11;6	11;6	Transmembrane emp24 domain-containing protein 10	TMED10	sp|P49755|TMEDA_HUMAN Transmembrane emp24 domain-containing protein 10 OS=Homo sapiens OX=9606 GN=TMED10 PE=1 SV=2;tr|G3V2K7|G3V2K7_HUMAN Transmembrane emp24 domain-containing protein 10 OS=Homo sapiens OX=9606 GN=TMED10 PE=1 SV=1	2	11	11	11	0	5	5	5	0	5	5	5	0	5	5	5	44.3	44.3	44.3	24.976	219	219;153	0	120.76		By MS/MS	By MS/MS	By MS/MS	0	25.1	32.4	26.9	0	104630000	105550000	88320000	16400000	0	19551000	25190000	12601000	0
B1ALC3;P06493;E5RIU6;A0A087WZZ9	B1ALC3;P06493	6;6;2;2	6;6;2;2	5;5;1;1	Kinesin-like protein;Cyclin-dependent kinase 1	KIF12;CDK1	tr|B1ALC3|B1ALC3_HUMAN Kinesin-like protein OS=Homo sapiens OX=9606 GN=KIF12 PE=1 SV=1;sp|P06493|CDK1_HUMAN Cyclin-dependent kinase 1 OS=Homo sapiens OX=9606 GN=CDK1 PE=1 SV=3	4	6	6	5	0	3	4	3	0	3	4	3	0	3	3	2	8.1	8.1	7.3	100.1	924	924;297;189;224	0	18.511		By MS/MS	By MS/MS	By MS/MS	0	5.7	6.8	5.3	0	17653000	33322000	124100000	0	0	19542000	18140000	40422000	0
P35354;Q6ZYK7;A0A7P0T828	P35354	10;2;1	10;2;1	10;2;1	Prostaglandin G/H synthase 2	PTGS2	sp|P35354|PGH2_HUMAN Prostaglandin G/H synthase 2 OS=Homo sapiens OX=9606 GN=PTGS2 PE=1 SV=2	3	10	10	10	1	5	5	4	1	5	5	4	1	5	5	4	20.7	20.7	20.7	68.995	604	604;163;107	0	31.256	By MS/MS	By MS/MS	By MS/MS	By MS/MS	2.8	6.6	12.4	7.5	4498800	52550000	48221000	43375000	29482000	0	19429000	7785700	11684000	1
Q16799	Q16799	15	15	15	Reticulon-1	RTN1	sp|Q16799|RTN1_HUMAN Reticulon-1 OS=Homo sapiens OX=9606 GN=RTN1 PE=1 SV=1	1	15	15	15	0	10	12	10	0	10	12	10	0	10	12	10	14.3	14.3	14.3	137.65	1267	1267	0	60.606		By MS/MS	By MS/MS	By MS/MS	0	8.9	11.3	9.2	0	136890000	178800000	83347000	0	0	19362000	13542000	7054200	0
Q9H3G5;H7C0X5;H7C218;C9JLV0	Q9H3G5;H7C0X5;H7C218	7;6;4;1	7;6;4;1	7;6;4;1	Probable serine carboxypeptidase CPVL	CPVL	sp|Q9H3G5|CPVL_HUMAN Probable serine carboxypeptidase CPVL OS=Homo sapiens OX=9606 GN=CPVL PE=1 SV=2;tr|H7C0X5|H7C0X5_HUMAN Probable serine carboxypeptidase CPVL (Fragment) OS=Homo sapiens OX=9606 GN=CPVL PE=1 SV=1;tr|H7C218|H7C218_HUMAN Probable serine ca	4	7	7	7	0	5	5	5	0	5	5	5	0	5	5	5	17	17	17	54.163	476	476;180;141;244	0	19.666		By MS/MS	By MS/MS	By MS/MS	0	10.7	10.1	10.1	0	68169000	74703000	92650000	0	0	19111000	15290000	19365000	0
Q96QD8;F8VUY8	Q96QD8;F8VUY8	4;3	4;3	4;3	Sodium-coupled neutral amino acid transporter 2	SLC38A2	sp|Q96QD8|S38A2_HUMAN Sodium-coupled neutral amino acid transporter 2 OS=Homo sapiens OX=9606 GN=SLC38A2 PE=1 SV=2;tr|F8VUY8|F8VUY8_HUMAN Sodium-coupled neutral amino acid transporter 2 OS=Homo sapiens OX=9606 GN=SLC38A2 PE=1 SV=1	2	4	4	4	1	2	3	3	1	2	3	3	1	2	3	3	12.5	12.5	12.5	56.025	506	506;88	0	55.053	By MS/MS	By MS/MS	By MS/MS	By MS/MS	4.2	4.3	9.3	9.3	0	39023000	164190000	111300000	22205000	0	19053000	47429000	27159000	1
Q96QK1;I3L4S0;A0A1W2PP10;A0A3B3ITD4	Q96QK1	16;3;3;3	16;3;3;3	16;3;3;3	Vacuolar protein sorting-associated protein 35	VPS35	sp|Q96QK1|VPS35_HUMAN Vacuolar protein sorting-associated protein 35 OS=Homo sapiens OX=9606 GN=VPS35 PE=1 SV=2	4	16	16	16	1	5	10	10	1	5	10	10	1	5	10	10	24.1	24.1	24.1	91.706	796	796;41;46;47	0	123.59	By MS/MS	By MS/MS	By MS/MS	By MS/MS	2.9	6.8	15.7	15.7	8393500	62872000	263050000	290560000	16651000	0	19027000	27704000	54150000	4
H0YC42;H0YC44	H0YC42	12;4	12;4	0;0			tr|H0YC42|H0YC42_HUMAN Uncharacterized protein OS=Homo sapiens OX=9606 PE=1 SV=2	2	12	12	0	1	6	2	7	1	6	2	7	0	0	0	0	48.2	48.2	0	31.17	278	278;148	0	57.111	By matching	By MS/MS	By MS/MS	By MS/MS	3.6	22.7	8.3	25.9	2385000	52729000	41715000	235910000	0	0	18966000	10931000	44402000	0
J3KN29;F5H5V4;F5GX23;O00233;F5H169;F5H7X1	J3KN29;F5H5V4;F5GX23;O00233;F5H169	10;9;9;9;5;4	10;9;9;9;5;4	10;9;9;9;5;4	26S proteasome non-ATPase regulatory subunit 9	PSMD9	tr|J3KN29|J3KN29_HUMAN 26S proteasome non-ATPase regulatory subunit 9 OS=Homo sapiens OX=9606 GN=PSMD9 PE=1 SV=1;tr|F5H5V4|F5H5V4_HUMAN 26S proteasome non-ATPase regulatory subunit 9 (Fragment) OS=Homo sapiens OX=9606 GN=PSMD9 PE=1 SV=1;tr|F5GX23|F5GX23_HU	6	10	10	10	0	5	10	3	0	5	10	3	0	5	10	3	46.8	46.8	46.8	24.553	222	222;153;179;728;298;85	0	21.685		By MS/MS	By MS/MS	By MS/MS	0	27.9	46.8	15.3	0	48897000	68293000	14830000	0	0	18959000	10291000	4432400	0
B1AK87;P47756;B1AK88	B1AK87;P47756;B1AK88	10;10;9	10;10;9	4;4;4	F-actin-capping protein subunit beta	CAPZB	tr|B1AK87|B1AK87_HUMAN F-actin-capping protein subunit beta OS=Homo sapiens OX=9606 GN=CAPZB PE=1 SV=2;sp|P47756|CAPZB_HUMAN F-actin-capping protein subunit beta OS=Homo sapiens OX=9606 GN=CAPZB PE=1 SV=4;tr|B1AK88|B1AK88_HUMAN F-actin-capping protein subu	3	10	10	4	1	6	3	9	1	6	3	9	0	2	1	3	48.4	48.4	11.1	27.44	244	244;277;301	0	25.384	By MS/MS	By MS/MS	By MS/MS	By MS/MS	8.2	30.3	16.8	47.5	14220000	66535000	22970000	213330000	0	0	18919000	11454000	28341000	1
Q15286;F5H157;F5H7F8	Q15286;F5H157	11;9;1	11;9;1	11;9;1	Ras-related protein Rab-35	RAB35	sp|Q15286|RAB35_HUMAN Ras-related protein Rab-35 OS=Homo sapiens OX=9606 GN=RAB35 PE=1 SV=1;tr|F5H157|F5H157_HUMAN Ras-related protein Rab-35 (Fragment) OS=Homo sapiens OX=9606 GN=RAB35 PE=1 SV=1	3	11	11	11	1	4	7	4	1	4	7	4	1	4	7	4	60.2	60.2	60.2	23.025	201	201;185;147	0	31.89	By MS/MS	By MS/MS	By MS/MS	By MS/MS	6.5	20.4	32.3	21.4	49289000	50647000	98846000	70855000	37351000	0	18844000	27071000	16016000	5
O15118;K7EQ23;K7ERM4;K7ERW2	O15118;K7EQ23	17;12;1;1	17;12;1;1	17;12;1;1	Niemann-Pick C1 protein	NPC1	sp|O15118|NPC1_HUMAN NPC intracellular cholesterol transporter 1 OS=Homo sapiens OX=9606 GN=NPC1 PE=1 SV=2;tr|K7EQ23|K7EQ23_HUMAN NPC intracellular cholesterol transporter 1 (Fragment) OS=Homo sapiens OX=9606 GN=NPC1 PE=1 SV=1	4	17	17	17	2	8	8	5	2	8	8	5	2	8	8	5	18	18	18	142.17	1278	1278;971;175;179	0	97	By MS/MS	By MS/MS	By MS/MS	By MS/MS	2.6	7.7	10	5.6	24740000	58385000	168350000	71918000	52745000	0	18689000	23984000	15990000	1
P12004	P12004	13	13	13	Proliferating cell nuclear antigen	PCNA	sp|P12004|PCNA_HUMAN Proliferating cell nuclear antigen OS=Homo sapiens OX=9606 GN=PCNA PE=1 SV=1	1	13	13	13	2	7	4	10	2	7	4	10	2	7	4	10	64	64	64	28.768	261	261	0	212.48	By MS/MS	By MS/MS	By MS/MS	By MS/MS	10	36.4	23.8	51	9653800	102810000	35948000	882210000	13973000	0	18664000	5388400	81786000	5
P35520;C9JMA6;H7C2H4	P35520	10;3;3	10;3;3	10;3;3	Cystathionine beta-synthase	CBS	sp|P35520|CBS_HUMAN Cystathionine beta-synthase OS=Homo sapiens OX=9606 GN=CBS PE=1 SV=2	3	10	10	10	1	5	10	6	1	5	10	6	1	5	10	6	33.6	33.6	33.6	60.586	551	551;177;224	0	64.089	By MS/MS	By MS/MS	By MS/MS	By MS/MS	3.1	10.5	33.6	18	12529000	54213000	212300000	45189000	4752700	0	18664000	26292000	9452200	1
A0A804HJ17;O14773;A0A2R8Y7U1;A0A2R8YGD1;A0A2R8YD45;A0A2R8Y7I4;A0A2R8YD72;A0A2R8YDY1;A0A2R8YE64;E7EV34	A0A804HJ17;O14773;A0A2R8Y7U1;A0A2R8YGD1;A0A2R8YD45	10;10;9;9;8;3;2;1;1;1	10;10;9;9;8;3;2;1;1;1	10;10;9;9;8;3;2;1;1;1	Tripeptidyl-peptidase 1	TPP1	tr|A0A804HJ17|A0A804HJ17_HUMAN Tripeptidyl-peptidase 1 OS=Homo sapiens OX=9606 GN=TPP1 PE=4 SV=1;sp|O14773|TPP1_HUMAN Tripeptidyl-peptidase 1 OS=Homo sapiens OX=9606 GN=TPP1 PE=1 SV=2;tr|A0A2R8Y7U1|A0A2R8Y7U1_HUMAN Tripeptidyl aminopeptidase (Fragment) OS=	10	10	10	10	0	3	5	2	0	3	5	2	0	3	5	2	35.4	35.4	35.4	57.192	525	525;563;400;470;500;162;92;99;162;170	0	61.282		By MS/MS	By MS/MS	By MS/MS	0	6.7	21.7	5.3	0	71248000	61083000	51986000	19196000	0	18654000	21091000	20884000	0
P16144;J3QQL2;J3QRK0;J3KSH9	P16144	53;4;3;2	53;4;3;2	53;4;3;2	Integrin beta-4	ITGB4	sp|P16144|ITB4_HUMAN Integrin beta-4 OS=Homo sapiens OX=9606 GN=ITGB4 PE=1 SV=5	4	53	53	53	1	15	33	22	1	15	33	22	1	15	33	22	45	45	45	202.16	1822	1822;114;494;63	0	323.31	By matching	By MS/MS	By MS/MS	By MS/MS	0.7	12.6	31.8	19.9	4187300	131480000	509090000	153900000	74749000	0	18633000	36911000	13440000	0
A0A087WY71;E9PFW3;Q96CW1;C9JJ47;C9JJD3;C9JPV8;C9JTK4;C9JGT8	A0A087WY71;E9PFW3;Q96CW1;C9JJ47	7;7;7;4;1;1;1;1	7;7;7;4;1;1;1;1	6;6;6;4;1;1;1;1	AP-2 complex subunit mu	AP2M1	tr|A0A087WY71|A0A087WY71_HUMAN AP-2 complex subunit mu OS=Homo sapiens OX=9606 GN=AP2M1 PE=1 SV=1;tr|E9PFW3|E9PFW3_HUMAN AP-2 complex subunit mu OS=Homo sapiens OX=9606 GN=AP2M1 PE=1 SV=1;sp|Q96CW1|AP2M1_HUMAN AP-2 complex subunit mu OS=Homo sapiens OX=960	8	7	7	6	0	3	3	3	0	3	3	3	0	3	3	3	21.2	21.2	17.5	49.526	434	434;460;435;252;113;136;160;195	0	21.379		By MS/MS	By MS/MS	By MS/MS	0	9.9	9	10.6	0	30100000	16597000	22165000	7763900	0	18631000	12390000	12574000	0
P53801;A8MXQ1;A8MZH8	P53801;A8MXQ1;A8MZH8	2;2;1	2;2;1	2;2;1	Pituitary tumor-transforming gene 1 protein-interacting protein	PTTG1IP	sp|P53801|PTTG_HUMAN Pituitary tumor-transforming gene 1 protein-interacting protein OS=Homo sapiens OX=9606 GN=PTTG1IP PE=1 SV=1;tr|A8MXQ1|A8MXQ1_HUMAN Pituitary tumor-transforming gene 1 protein-interacting protein OS=Homo sapiens OX=9606 GN=PTTG1IP PE=1	3	2	2	2	0	2	2	2	0	2	2	2	0	2	2	2	16.7	16.7	16.7	20.324	180	180;159;107	0	21.71		By MS/MS	By MS/MS	By MS/MS	0	16.7	16.7	16.7	0	55690000	95194000	75362000	19315000	0	18612000	27872000	18703000	0
CON__ENSEMBL:ENSBTAP00000034412	CON__ENSEMBL:ENSBTAP00000034412	12	12	12				1	12	12	12	1	5	11	10	1	5	11	10	1	5	11	10	50.8	50.8	50.8	22.336	199	199	0	46.954	By MS/MS	By MS/MS	By MS/MS	By MS/MS	8.5	36.2	48.2	44.7	8187500	59993000	400690000	205680000	4940400	0	18599000	68856000	20076000	2
O15067;H0YGH1;J3KT98;J3QSG0;J3QSH6;J3KTL4	O15067	23;3;2;2;2;1	23;3;2;2;2;1	23;3;2;2;2;1	Phosphoribosylformylglycinamidine synthase	PFAS	sp|O15067|PUR4_HUMAN Phosphoribosylformylglycinamidine synthase OS=Homo sapiens OX=9606 GN=PFAS PE=1 SV=4	6	23	23	23	1	12	15	13	1	12	15	13	1	12	15	13	33.5	33.5	33.5	144.73	1338	1338;385;116;131;135;636	0	136.67	By MS/MS	By MS/MS	By MS/MS	By MS/MS	1	14.8	25	15.7	49112000	116810000	252920000	174320000	0	0	18546000	25076000	21426000	1
P55884;C9JZG1;C9JQN7	P55884	27;9;4	27;9;4	27;9;4	Eukaryotic translation initiation factor 3 subunit B	EIF3B	sp|P55884|EIF3B_HUMAN Eukaryotic translation initiation factor 3 subunit B OS=Homo sapiens OX=9606 GN=EIF3B PE=1 SV=3	3	27	27	27	3	5	4	18	3	5	4	18	3	5	4	18	49.3	49.3	49.3	92.48	814	814;302;153	0	144.28	By MS/MS	By MS/MS	By MS/MS	By MS/MS	9.3	8	7.1	31.7	120190000	82601000	38606000	500070000	0	24084000	18520000	4694500	87261000	10
Q13151	Q13151	12	12	12	Heterogeneous nuclear ribonucleoprotein A0	HNRNPA0	sp|Q13151|ROA0_HUMAN Heterogeneous nuclear ribonucleoprotein A0 OS=Homo sapiens OX=9606 GN=HNRNPA0 PE=1 SV=1	1	12	12	12	1	2	4	7	1	2	4	7	1	2	4	7	44.9	44.9	44.9	30.84	305	305	0	96.119	By MS/MS	By MS/MS	By MS/MS	By MS/MS	5.6	5.9	25.6	44.6	42443000	21948000	65583000	368140000	0	9249000	18498000	13882000	77977000	1
Q9BQE3;F5H5D3;A0A1W2PQM2	Q9BQE3;F5H5D3;A0A1W2PQM2	33;32;21	5;5;4	3;3;2	Tubulin alpha-1C chain	TUBA1C	sp|Q9BQE3|TBA1C_HUMAN Tubulin alpha-1C chain OS=Homo sapiens OX=9606 GN=TUBA1C PE=1 SV=1;tr|F5H5D3|F5H5D3_HUMAN Tubulin alpha chain OS=Homo sapiens OX=9606 GN=TUBA1C PE=1 SV=1;tr|A0A1W2PQM2|A0A1W2PQM2_HUMAN Tubulin alpha-1C chain OS=Homo sapiens OX=9606 GN	3	33	5	3	6	22	29	28	1	3	4	4	1	2	2	2	84.9	18.3	15.1	49.895	449	449;519;325	0	40.197	By MS/MS	By MS/MS	By MS/MS	By MS/MS	25.6	56.1	78.6	71.5	3641300	66868000	154020000	97419000	19949000	0	18408000	44858000	27961000	1
P62745	P62745	12	10	10	Rho-related GTP-binding protein RhoB	RHOB	sp|P62745|RHOB_HUMAN Rho-related GTP-binding protein RhoB OS=Homo sapiens OX=9606 GN=RHOB PE=1 SV=1	1	12	10	10	0	5	7	7	0	4	6	7	0	4	6	7	58.2	44.9	44.9	22.123	196	196	0	32.303		By MS/MS	By MS/MS	By MS/MS	0	21.4	35.2	26.5	0	40360000	176720000	143930000	78420000	0	18371000	27697000	18143000	0
P51798;A0A1W2PP17;H3BNG8	P51798;A0A1W2PP17	14;7;2	14;7;2	13;6;1	H(+)/Cl(-) exchange transporter 7	CLCN7	sp|P51798|CLCN7_HUMAN H(+)/Cl(-) exchange transporter 7 OS=Homo sapiens OX=9606 GN=CLCN7 PE=1 SV=2;tr|A0A1W2PP17|A0A1W2PP17_HUMAN STE20-related kinase adapter protein alpha (Fragment) OS=Homo sapiens OX=9606 GN=STRADA PE=4 SV=1	3	14	14	13	0	7	11	5	0	7	11	5	0	7	10	4	24.7	24.7	21.6	88.678	805	805;1008;118	0	66.973		By MS/MS	By MS/MS	By MS/MS	0	10.6	23.2	10.1	0	89436000	176690000	62458000	46651000	0	18304000	19815000	13569000	0
F8W7W8;Q30201;Q6B0J5	F8W7W8;Q30201;Q6B0J5	7;7;5	7;7;5	7;7;5	Hereditary hemochromatosis protein	HFE	tr|F8W7W8|F8W7W8_HUMAN Hereditary hemochromatosis protein OS=Homo sapiens OX=9606 GN=HFE PE=1 SV=1;sp|Q30201|HFE_HUMAN Hereditary hemochromatosis protein OS=Homo sapiens OX=9606 GN=HFE PE=1 SV=1;tr|Q6B0J5|Q6B0J5_HUMAN HFE protein OS=Homo sapiens OX=9606 GN	3	7	7	7	0	4	7	5	0	4	7	5	0	4	7	5	29.7	29.7	29.7	38.871	337	337;348;1547	0	45.103		By MS/MS	By MS/MS	By MS/MS	0	13.1	29.7	22	0	36255000	203020000	206250000	61602000	0	18292000	32304000	19248000	0
Q7Z5G4	Q7Z5G4	4	4	4	Golgin subfamily A member 7	GOLGA7	sp|Q7Z5G4|GOGA7_HUMAN Golgin subfamily A member 7 OS=Homo sapiens OX=9606 GN=GOLGA7 PE=1 SV=2	1	4	4	4	0	2	4	3	0	2	4	3	0	2	4	3	32.1	32.1	32.1	15.824	137	137	0	12.055		By MS/MS	By MS/MS	By MS/MS	0	16.8	32.1	26.3	0	33848000	66222000	53782000	39031000	0	18250000	27877000	18033000	0
P54920;M0R2M1;M0R0Y2;M0R058;M0R0I4;M0R213;M0R027;M0QZM9;M0QZN5;M0R031;A0A087WZQ7;Q9H115	P54920;M0R2M1;M0R0Y2	20;16;15;8;8;5;4;3;3;3;2;2	20;16;15;8;8;5;4;3;3;3;2;2	20;16;15;8;8;5;4;3;3;3;2;2	Alpha-soluble NSF attachment protein	NAPA	sp|P54920|SNAA_HUMAN Alpha-soluble NSF attachment protein OS=Homo sapiens OX=9606 GN=NAPA PE=1 SV=3;tr|M0R2M1|M0R2M1_HUMAN Alpha-soluble NSF attachment protein (Fragment) OS=Homo sapiens OX=9606 GN=NAPA PE=1 SV=1;tr|M0R0Y2|M0R0Y2_HUMAN Alpha-soluble NSF at	12	20	20	20	0	8	13	11	0	8	13	11	0	8	13	11	83.1	83.1	83.1	33.232	295	295;268;256;137;139;83;102;35;60;74;302;734	0	101.4		By MS/MS	By MS/MS	By MS/MS	0	39.7	64.4	42.7	0	63882000	190900000	204940000	40278000	0	18223000	21772000	26611000	0
P10909;H0YLK8;E7ERK6;H0YC35;E5RG36;E5RGB0;E5RH61;E5RJZ5;H0YAS8;E7ETB4	P10909;H0YLK8	13;7;6;6;5;5;5;5;5;5	13;7;6;6;5;5;5;5;5;5	13;7;6;6;5;5;5;5;5;5	Clusterin;Clusterin beta chain;Clusterin alpha chain	CLU	sp|P10909|CLUS_HUMAN Clusterin OS=Homo sapiens OX=9606 GN=CLU PE=1 SV=1;tr|H0YLK8|H0YLK8_HUMAN Clusterin (Fragment) OS=Homo sapiens OX=9606 GN=CLU PE=1 SV=1	10	13	13	13	1	5	10	8	1	5	10	8	1	5	10	8	33.4	33.4	33.4	52.494	449	449;297;204;284;82;129;135;139;140;271	0	120.26	By matching	By MS/MS	By MS/MS	By MS/MS	3.8	13.4	23.8	20.7	2455500	61542000	210420000	119690000	18929000	0	18031000	32175000	16888000	0
Q9C0B5;H0YEF4	Q9C0B5;H0YEF4	12;9	12;9	12;9	Palmitoyltransferase ZDHHC5;Palmitoyltransferase	ZDHHC5	sp|Q9C0B5|ZDHC5_HUMAN Palmitoyltransferase ZDHHC5 OS=Homo sapiens OX=9606 GN=ZDHHC5 PE=1 SV=2;tr|H0YEF4|H0YEF4_HUMAN Palmitoyltransferase ZDHHC5 (Fragment) OS=Homo sapiens OX=9606 GN=ZDHHC5 PE=1 SV=1	2	12	12	12	2	2	7	1	2	2	7	1	2	2	7	1	28.4	28.4	28.4	77.544	715	715;300	0	50.511	By MS/MS	By MS/MS	By MS/MS	By MS/MS	6.9	3.5	16.2	1.3	34539000	43373000	86103000	16066000	20128000	0	18027000	15358000	0	2
Q9NV96;A0A669KBE6;A0A669KBF5;A0A669KB92;A0A669KBA0;E5RG19	Q9NV96;A0A669KBE6;A0A669KBF5;A0A669KB92	7;6;5;4;2;1	7;6;5;4;2;1	7;6;5;4;2;1	Cell cycle control protein 50A	TMEM30A	sp|Q9NV96|CC50A_HUMAN Cell cycle control protein 50A OS=Homo sapiens OX=9606 GN=TMEM30A PE=1 SV=1;tr|A0A669KBE6|A0A669KBE6_HUMAN Cell cycle control protein OS=Homo sapiens OX=9606 GN=TMEM30A PE=1 SV=1;tr|A0A669KBF5|A0A669KBF5_HUMAN Cell cycle control prote	6	7	7	7	0	2	3	3	0	2	3	3	0	2	3	3	11.1	11.1	11.1	117.81	1064	1064;325;289;216;48;77	0	35.256		By MS/MS	By MS/MS	By MS/MS	0	2.3	4.5	4.5	0	46338000	39307000	41680000	24934000	0	18026000	8730200	7441600	0
Q9BUP3;E9PI87	Q9BUP3;E9PI87	18;14	18;14	18;14	Oxidoreductase HTATIP2	HTATIP2	sp|Q9BUP3|HTAI2_HUMAN Oxidoreductase HTATIP2 OS=Homo sapiens OX=9606 GN=HTATIP2 PE=1 SV=2;tr|E9PI87|E9PI87_HUMAN Oxidoreductase HTATIP2 OS=Homo sapiens OX=9606 GN=HTATIP2 PE=1 SV=1	2	18	18	18	1	4	9	7	1	4	9	7	1	4	9	7	14.2	14.2	14.2	143.78	1339	1339;196	0	63.074	By MS/MS	By MS/MS	By MS/MS	By MS/MS	1	2.7	8.3	5.5	6935600	68746000	521200000	217510000	96055000	0	18006000	53335000	27961000	0
Q92834;B0QXZ4;A0A0J9YYK1;A0A087WUC0	Q92834;B0QXZ4	6;5;2;1	6;5;2;1	6;5;2;1	X-linked retinitis pigmentosa GTPase regulator	RPGR;TOB2	sp|Q92834|RPGR_HUMAN X-linked retinitis pigmentosa GTPase regulator OS=Homo sapiens OX=9606 GN=RPGR PE=1 SV=2;tr|B0QXZ4|B0QXZ4_HUMAN Protein Tob2 (Fragment) OS=Homo sapiens OX=9606 GN=TOB2 PE=1 SV=1	4	6	6	6	0	4	2	3	0	4	2	3	0	4	2	3	5.6	5.6	5.6	142.66	1295	1295;357;373;230	0	16.809		By MS/MS	By MS/MS	By MS/MS	0	3.9	2.1	3.1	0	40001000	23411000	164980000	0	0	17982000	9641700	32874000	0
O43760;K7ELS8;K7ELD9;K7ENG9;B4E1H8	O43760;K7ELS8;K7ELD9;K7ENG9	7;5;4;4;1	7;5;4;4;1	7;5;4;4;1	Synaptogyrin-2	SYNGR2	sp|O43760|SNG2_HUMAN Synaptogyrin-2 OS=Homo sapiens OX=9606 GN=SYNGR2 PE=1 SV=1;tr|K7ELS8|K7ELS8_HUMAN Synaptogyrin-2 (Fragment) OS=Homo sapiens OX=9606 GN=SYNGR2 PE=1 SV=1;tr|K7ELD9|K7ELD9_HUMAN Synaptogyrin-2 OS=Homo sapiens OX=9606 GN=SYNGR2 PE=1 SV=1;t	5	7	7	7	0	3	1	2	0	3	1	2	0	3	1	2	23.7	23.7	23.7	24.81	224	224;135;65;113;602	0	13.966		By MS/MS	By MS/MS	By MS/MS	0	12.5	4.5	8.9	0	61356000	36656000	102390000	79223000	0	17969000	0	37735000	0
Q9BTE3	Q9BTE3	10	10	10	Mini-chromosome maintenance complex-binding protein	MCMBP	sp|Q9BTE3|MCMBP_HUMAN Mini-chromosome maintenance complex-binding protein OS=Homo sapiens OX=9606 GN=MCMBP PE=1 SV=2	1	10	10	10	3	3	3	4	3	3	3	4	3	3	3	4	23.4	23.4	23.4	72.979	642	642	0	43.522	By MS/MS	By MS/MS	By MS/MS	By MS/MS	3.6	6.2	6.4	9.7	28017000	57356000	35636000	37239000	0	0	17882000	11866000	7979400	5
P38606;C9JA17;C9JVW8	P38606	20;5;5	20;5;5	20;5;5	V-type proton ATPase catalytic subunit A	ATP6V1A	sp|P38606|VATA_HUMAN V-type proton ATPase catalytic subunit A OS=Homo sapiens OX=9606 GN=ATP6V1A PE=1 SV=2	3	20	20	20	1	11	8	11	1	11	8	11	1	11	8	11	44.9	44.9	44.9	68.303	617	617;184;221	0	70.856	By MS/MS	By MS/MS	By MS/MS	By MS/MS	3.2	30.3	16.5	24.6	2554100	95291000	81872000	173290000	7021400	0	17876000	8785600	17099000	1
P61978;S4R457;S4R359	P61978	27;4;4	27;4;4	6;0;3	Heterogeneous nuclear ribonucleoprotein K	HNRNPK	sp|P61978|HNRPK_HUMAN Heterogeneous nuclear ribonucleoprotein K OS=Homo sapiens OX=9606 GN=HNRNPK PE=1 SV=1	3	27	27	6	5	8	17	25	5	8	17	25	1	0	2	5	65	65	22	50.976	463	463;77;100	0	204.28	By MS/MS	By MS/MS	By MS/MS	By MS/MS	16	17.9	38.4	57.2	72829000	63971000	366720000	4.2689e+09	10117000	21855000	17866000	42678000	411070000	13
P17813;F5GX88	P17813;F5GX88	19;14	19;14	19;14	Endoglin	ENG	sp|P17813|EGLN_HUMAN Endoglin OS=Homo sapiens OX=9606 GN=ENG PE=1 SV=2;tr|F5GX88|F5GX88_HUMAN Endoglin OS=Homo sapiens OX=9606 GN=ENG PE=1 SV=1	2	19	19	19	1	7	13	10	1	7	13	10	1	7	13	10	38.3	38.3	38.3	70.577	658	658;476	0	89.372	By MS/MS	By MS/MS	By MS/MS	By MS/MS	3.2	20.4	33	21.1	0	101860000	350340000	195330000	46759000	0	17782000	19455000	16015000	1
Q01628;A0A7P0TB91;A0A7P0T8W2;R4GNG9;A0A7P0T9U8;A0A7P0TB46;A0A7P0T9Q3;H7BYV1;E9PQN9;A0A7P0T953;Q01629;C9JQL5	Q01628	10;2;2;2;2;1;1;1;1;1;1;1	10;2;2;2;2;1;1;1;1;1;1;1	1;1;1;1;1;1;0;0;0;0;0;1	Interferon-induced transmembrane protein 3	IFITM3	sp|Q01628|IFM3_HUMAN Interferon-induced transmembrane protein 3 OS=Homo sapiens OX=9606 GN=IFITM3 PE=1 SV=2	12	10	10	1	1	3	4	5	1	3	4	5	0	0	0	0	35	35	5.5	47.203	440	440;92;97;98;702;42;50;74;112;144;132;133	0	52.723	By MS/MS	By MS/MS	By MS/MS	By MS/MS	4.3	6.8	11.4	14.1	0	27042000	62027000	105090000	22119000	0	17769000	17051000	52054000	1
Q13488;E9PM12;E9PNA6;E9PMC5;H0YCE3;H0YEL3	Q13488;E9PM12;E9PNA6	16;9;9;7;7;3	16;9;9;7;7;3	16;9;9;7;7;3	V-type proton ATPase 116 kDa subunit a isoform 3;V-type proton ATPase subunit a	TCIRG1	sp|Q13488|VPP3_HUMAN V-type proton ATPase 116 kDa subunit a3 OS=Homo sapiens OX=9606 GN=TCIRG1 PE=1 SV=3;tr|E9PM12|E9PM12_HUMAN V-type proton ATPase subunit a (Fragment) OS=Homo sapiens OX=9606 GN=TCIRG1 PE=1 SV=8;tr|E9PNA6|E9PNA6_HUMAN V-type proton ATPas	6	16	16	16	0	6	11	7	0	6	11	7	0	6	11	7	26.9	26.9	26.9	92.967	830	830;217;299;174;290;104	0	118.7		By MS/MS	By MS/MS	By MS/MS	0	11.1	20	13.4	0	77739000	231380000	132210000	31406000	0	17716000	21069000	15449000	0
P68366;C9JEV8;C9JQ00;C9JJQ8;C9JDL2	P68366	28;10;10;10;5	7;6;6;6;2	7;6;6;6;2	Tubulin alpha-4A chain	TUBA4A	sp|P68366|TBA4A_HUMAN Tubulin alpha-4A chain OS=Homo sapiens OX=9606 GN=TUBA4A PE=1 SV=1	5	28	7	7	3	19	25	24	0	2	6	4	0	2	6	4	68.8	21	21	49.924	448	448;153;180;198;119	0	17.391	By matching	By MS/MS	By MS/MS	By MS/MS	11.8	47.5	66.3	59.2	0	38934000	172930000	111680000	12116000	0	17657000	53194000	24048000	0
Q5T8P6;A0A087X0H9	Q5T8P6	7;1	7;1	7;1	RNA-binding protein 26	RBM26	sp|Q5T8P6|RBM26_HUMAN RNA-binding protein 26 OS=Homo sapiens OX=9606 GN=RBM26 PE=1 SV=3	2	7	7	7	0	2	6	5	0	2	6	5	0	2	6	5	5.5	5.5	5.5	146.31	1309	1309;1009	0	23.777		By MS/MS	By MS/MS	By MS/MS	0	0.9	4.5	4.4	0	29028000	123320000	87198000	0	0	17630000	22717000	13443000	0
Q96F63	Q96F63	5	5	5	Coiled-coil domain-containing protein 97	CCDC97	sp|Q96F63|CCD97_HUMAN Coiled-coil domain-containing protein 97 OS=Homo sapiens OX=9606 GN=CCDC97 PE=1 SV=1	1	5	5	5	0	2	4	3	0	2	4	3	0	2	4	3	34.1	34.1	34.1	38.946	343	343	0	22.989		By MS/MS	By MS/MS	By MS/MS	0	7.3	28.9	16.9	0	19177000	56687000	24263000	0	0	17424000	8261100	0	0
O00410;H0Y8C6;E7ETV3;E7EV12;E7EQT5;C9J875;C9JQT6;C9JZD8;E7ETV8;E7ESZ1;E7EWK4;E7EX05;C9JXE0;O60518	O00410;H0Y8C6	27;26;5;3;3;2;2;2;2;2;2;2;1;1	27;26;5;3;3;2;2;2;2;2;2;2;1;1	23;22;2;2;2;2;2;2;2;2;2;2;1;1	Importin-5	IPO5	sp|O00410|IPO5_HUMAN Importin-5 OS=Homo sapiens OX=9606 GN=IPO5 PE=1 SV=4;tr|H0Y8C6|H0Y8C6_HUMAN Importin-5 (Fragment) OS=Homo sapiens OX=9606 GN=IPO5 PE=1 SV=1	14	27	27	23	1	9	11	9	1	9	11	9	1	7	9	7	37.7	37.7	32.7	123.63	1097	1097;1099;170;124;126;57;70;74;80;88;99;101;46;1105	0	98.018	By matching	By MS/MS	By MS/MS	By MS/MS	1.1	11.8	15.8	14.6	5837100	107400000	127480000	125480000	26946000	0	17241000	10427000	11784000	0
D6RCD7;P62993;A0A7I2V2G2;K7ES29;A0A7I2V2S7;A0A7I2YQB2;F8VZD7;G3V5S2	D6RCD7;P62993;A0A7I2V2G2;K7ES29;A0A7I2V2S7;A0A7I2YQB2	27;27;26;26;25;24;8;3	27;27;26;26;25;24;8;3	7;7;7;6;7;7;0;3	Growth factor receptor-bound protein 2	HSPA9;GRB2;CCDC106	tr|D6RCD7|D6RCD7_HUMAN 75 kDa glucose-regulated protein OS=Homo sapiens OX=9606 GN=HSPA9 PE=1 SV=2;sp|P62993|GRB2_HUMAN Growth factor receptor-bound protein 2 OS=Homo sapiens OX=9606 GN=GRB2 PE=1 SV=1;tr|A0A7I2V2G2|A0A7I2V2G2_HUMAN 75 kDa glucose-regulated	8	27	27	7	2	9	15	17	2	9	15	17	0	1	1	3	47.5	47.5	14	72.25	665	665;987;610;748;648;577;325;717	0	124.23	By MS/MS	By MS/MS	By MS/MS	By MS/MS	4.1	17.9	28	36.2	14939000	108730000	145570000	666650000	2922700	5101200	17175000	12521000	77391000	1
P29317;P54762;A0A0B4J1T8;A0A3B3IRY8;A0A7P0TA58;B1AKC9;J3KR66;Q15375;Q9UF33;P29323;P29320;Q06187;P54764;C9JXA2;E9PG71;Q5JY90;U3NG26	P29317	39;2;2;2;2;2;2;2;2;2;1;1;1;1;1;1;1	39;2;2;2;2;2;2;2;2;2;1;1;1;1;1;1;1	37;0;0;0;0;0;0;0;0;0;0;0;0;0;0;0;0	Ephrin type-A receptor 2	EPHA2	sp|P29317|EPHA2_HUMAN Ephrin type-A receptor 2 OS=Homo sapiens OX=9606 GN=EPHA2 PE=1 SV=2	17	39	39	37	3	10	31	21	3	10	31	21	3	8	29	19	58.7	58.7	56.8	108.27	976	976;984;1130;1533;922;946;373;998;1036;1055;983;659;986;918;949;483;568	0	254.02	By MS/MS	By MS/MS	By MS/MS	By MS/MS	3.8	12.9	49.3	32.7	43622000	221060000	932210000	551580000	94590000	3371600	17084000	60440000	26207000	4
G3V540;P19256;H0YDI1;G3V2D2	G3V540	14;6;3;1	6;6;3;0	6;6;3;0		SHMT2	tr|G3V540|G3V540_HUMAN Glycine hydroxymethyltransferase OS=Homo sapiens OX=9606 GN=SHMT2 PE=1 SV=1	4	14	6	6	0	8	5	9	0	4	1	5	0	4	1	5	30.9	6.8	6.8	59.508	557	557;250;131;52	0	23.291		By MS/MS	By MS/MS	By MS/MS	0	17.6	17.1	17.1	0	62107000	15320000	86653000	115940000	0	17080000	0	21332000	0
P21796;C9JI87	P21796;C9JI87	18;12	18;12	18;12	Voltage-dependent anion-selective channel protein 1	VDAC1	sp|P21796|VDAC1_HUMAN Voltage-dependent anion-selective channel protein 1 OS=Homo sapiens OX=9606 GN=VDAC1 PE=1 SV=2;tr|C9JI87|C9JI87_HUMAN Voltage-dependent anion-selective channel protein 1 (Fragment) OS=Homo sapiens OX=9606 GN=VDAC1 PE=1 SV=6	2	18	18	18	1	5	12	10	1	5	12	10	1	5	12	10	83.7	83.7	83.7	30.772	283	283;183	0	142.5	By matching	By MS/MS	By MS/MS	By MS/MS	4.9	24	66.4	50.5	4156000	63385000	464480000	79092000	77777000	0	17014000	31295000	12535000	0
Q15365	Q15365	13	13	10	Poly(rC)-binding protein 1	PCBP1	sp|Q15365|PCBP1_HUMAN Poly(rC)-binding protein 1 OS=Homo sapiens OX=9606 GN=PCBP1 PE=1 SV=2	1	13	13	10	1	5	6	9	1	5	6	9	0	3	5	6	64.9	64.9	53.9	37.497	356	356	0	77.713	By MS/MS	By MS/MS	By MS/MS	By MS/MS	5.6	15.4	25	35.1	7362900	55701000	143500000	338730000	20277000	0	16989000	23390000	38644000	1
D6RAX7;Q9BT78;D6RD63;D6RFN0	D6RAX7;Q9BT78;D6RD63;D6RFN0	9;9;8;8	9;9;8;8	9;9;8;8	COP9 signalosome complex subunit 4	COPS4	tr|D6RAX7|D6RAX7_HUMAN COP9 signalosome complex subunit 4 OS=Homo sapiens OX=9606 GN=COPS4 PE=1 SV=1;sp|Q9BT78|CSN4_HUMAN COP9 signalosome complex subunit 4 OS=Homo sapiens OX=9606 GN=COPS4 PE=1 SV=1;tr|D6RD63|D6RD63_HUMAN COP9 signalosome complex subunit	4	9	9	9	1	6	0	6	1	6	0	6	1	6	0	6	30.5	30.5	30.5	47.726	420	420;406;275;438	0	39.866	By MS/MS	By MS/MS		By MS/MS	4	18.1	0	21	5532300	91262000	0	112060000	0	0	16955000	0	17028000	1
Q96BU1;Q5SZ64	Q96BU1;Q5SZ64	4;3	4;3	4;3	S100P-binding protein	S100PBP;SF3B4	sp|Q96BU1|S1PBP_HUMAN S100P-binding protein OS=Homo sapiens OX=9606 GN=S100PBP PE=1 SV=1;tr|Q5SZ64|Q5SZ64_HUMAN Splicing factor 3B subunit 4 (Fragment) OS=Homo sapiens OX=9606 GN=SF3B4 PE=1 SV=1	2	4	4	4	0	3	3	2	0	3	3	2	0	3	3	2	10.1	10.1	10.1	83.365	766	766;514	0	13.593		By MS/MS	By MS/MS	By MS/MS	0	8.6	7.3	3	0	39705000	47577000	29640000	0	0	16743000	16879000	10471000	0
Q9H9T3;B4DKA4;E5RHY2;E5RIC0;E5RIZ7;E5RHR2;H0YAP7;E5RIU1	Q9H9T3;B4DKA4	12;9;4;4;4;4;2;1	12;9;4;4;4;4;2;1	12;9;4;4;4;4;2;1	Elongator complex protein 3	ELP3	sp|Q9H9T3|ELP3_HUMAN Elongator complex protein 3 OS=Homo sapiens OX=9606 GN=ELP3 PE=1 SV=2;tr|B4DKA4|B4DKA4_HUMAN Elongator complex protein 3 OS=Homo sapiens OX=9606 GN=ELP3 PE=1 SV=1	8	12	12	12	0	8	7	3	0	8	7	3	0	8	7	3	23.4	23.4	23.4	62.258	547	547;475;106;113;134;191;140;41	0	24.205		By MS/MS	By MS/MS	By MS/MS	0	15	17.2	6.2	0	73958000	79473000	25380000	0	0	16729000	14139000	5826300	0
Q14344	Q14344	23	22	22	Guanine nucleotide-binding protein subunit alpha-13	GNA13	sp|Q14344|GNA13_HUMAN Guanine nucleotide-binding protein subunit alpha-13 OS=Homo sapiens OX=9606 GN=GNA13 PE=1 SV=2	1	23	22	22	0	9	14	12	0	8	13	12	0	8	13	12	64.7	62.6	62.6	44.049	377	377	0	106.23		By MS/MS	By MS/MS	By MS/MS	0	29.7	42.2	34.5	0	72612000	457750000	267410000	83603000	0	16699000	46156000	28446000	0
P19075	P19075	5	5	5	Tetraspanin-8	TSPAN8	sp|P19075|TSN8_HUMAN Tetraspanin-8 OS=Homo sapiens OX=9606 GN=TSPAN8 PE=1 SV=1	1	5	5	5	0	2	5	3	0	2	5	3	0	2	5	3	25.7	25.7	25.7	26.044	237	237	0	36.474		By MS/MS	By MS/MS	By MS/MS	0	10.1	25.7	25.7	0	26784000	690250000	220030000	65375000	0	16538000	130930000	59425000	0
O75976;J3QQJ4;J3QRJ9	O75976	58;9;3	58;9;3	58;9;3	Carboxypeptidase D	CPD	sp|O75976|CBPD_HUMAN Carboxypeptidase D OS=Homo sapiens OX=9606 GN=CPD PE=1 SV=2	3	58	58	58	2	14	43	28	2	14	43	28	2	14	43	28	49.5	49.5	49.5	152.93	1380	1380;184;82	0	306.08	By MS/MS	By MS/MS	By MS/MS	By MS/MS	3.7	14.2	41.2	31.4	6002600	150530000	1204800000	448290000	48007000	0	16477000	43857000	18568000	3
Q8N2Y8;A0A087WU70;A0A0C4DG96;H0YJT2;B1AP52;C9JWD6;H0YBV4;D6R9L5;A0A7P0TAW1	Q8N2Y8;A0A087WU70;A0A0C4DG96;H0YJT2	9;7;7;6;3;3;2;2;1	9;7;7;6;3;3;2;2;1	6;5;6;4;3;3;0;0;0	Iporin	RUSC2;CHST13;EGR4;STRN3	sp|Q8N2Y8|RUSC2_HUMAN AP-4 complex accessory subunit RUSC2 OS=Homo sapiens OX=9606 GN=RUSC2 PE=1 SV=3;tr|A0A087WU70|A0A087WU70_HUMAN Carbohydrate sulfotransferase OS=Homo sapiens OX=9606 GN=CHST13 PE=1 SV=1;tr|A0A0C4DG96|A0A0C4DG96_HUMAN Early growth respo	9	9	9	6	2	6	7	3	2	6	7	3	1	5	4	3	5.6	5.6	2.6	214.8	2009	2009;598;1721;866;405;472;276;409;377	0	57.428	By MS/MS	By MS/MS	By MS/MS	By MS/MS	1.7	3.3	5	2	17088000	47862000	163610000	33860000	0	0	16326000	23212000	11032000	1
Q9Y5Y0;H7C3Z2	Q9Y5Y0;H7C3Z2	6;3	6;3	6;3	Feline leukemia virus subgroup C receptor-related protein 1	FLVCR1	sp|Q9Y5Y0|FLVC1_HUMAN Feline leukemia virus subgroup C receptor-related protein 1 OS=Homo sapiens OX=9606 GN=FLVCR1 PE=1 SV=1;tr|H7C3Z2|H7C3Z2_HUMAN Feline leukemia virus subgroup C receptor-related protein 1 (Fragment) OS=Homo sapiens OX=9606 GN=FLVCR1 PE	2	6	6	6	3	3	5	5	3	3	5	5	3	3	5	5	18.7	18.7	18.7	59.862	555	555;354	0	30.178	By MS/MS	By MS/MS	By MS/MS	By MS/MS	10.5	8.6	15.7	15.7	136810000	64562000	128670000	146600000	26868000	48626000	16277000	24588000	28454000	9
Q9H8M5	Q9H8M5	25	25	24	Metal transporter CNNM2	CNNM2	sp|Q9H8M5|CNNM2_HUMAN Metal transporter CNNM2 OS=Homo sapiens OX=9606 GN=CNNM2 PE=1 SV=2	1	25	25	24	2	13	17	9	2	13	17	9	1	13	17	9	37.8	37.8	37.8	96.622	875	875	0	88.037	By MS/MS	By MS/MS	By MS/MS	By MS/MS	3.4	21.5	28	16.8	42732000	96644000	288610000	104430000	32349000	0	16272000	28863000	13632000	2
Q969P0;C9J8Z4	Q969P0;C9J8Z4	18;12	18;12	18;12	Immunoglobulin superfamily member 8	IGSF8	sp|Q969P0|IGSF8_HUMAN Immunoglobulin superfamily member 8 OS=Homo sapiens OX=9606 GN=IGSF8 PE=1 SV=1;tr|C9J8Z4|C9J8Z4_HUMAN Immunoglobulin superfamily member 8 (Fragment) OS=Homo sapiens OX=9606 GN=IGSF8 PE=1 SV=1	2	18	18	18	0	8	15	10	0	8	15	10	0	8	15	10	45.2	45.2	45.2	65.033	613	613;301	0	85.925		By MS/MS	By MS/MS	By MS/MS	0	20.1	39.3	25	0	90485000	234050000	97965000	28712000	0	16265000	20548000	11521000	0
Q96S59	Q96S59	10	9	9	Ran-binding protein 9	RANBP9	sp|Q96S59|RANB9_HUMAN Ran-binding protein 9 OS=Homo sapiens OX=9606 GN=RANBP9 PE=1 SV=1	1	10	9	9	1	6	9	6	1	6	8	5	1	6	8	5	19.2	16.9	16.9	77.846	729	729	0	35.345	By MS/MS	By MS/MS	By MS/MS	By MS/MS	1.9	9.5	17.3	12.5	5052900	61994000	72270000	38054000	0	0	16260000	10319000	7262200	1
I3L0N3;P46459;I3L0L3;K7EQD6	I3L0N3;P46459	32;32;3;3	32;32;3;3	28;28;3;0	Vesicle-fusing ATPase	NSF	tr|I3L0N3|I3L0N3_HUMAN Vesicle-fusing ATPase OS=Homo sapiens OX=9606 GN=NSF PE=1 SV=1;sp|P46459|NSF_HUMAN Vesicle-fusing ATPase OS=Homo sapiens OX=9606 GN=NSF PE=1 SV=3	4	32	32	28	1	11	20	21	1	11	20	21	1	9	19	21	40.6	40.6	36.4	95.172	882	882;744;161;180	0	116.42	By MS/MS	By MS/MS	By MS/MS	By MS/MS	1.2	13.8	27.4	24.5	7795500	103470000	336450000	416890000	18369000	0	16047000	28439000	34817000	1
P04843;B7Z4L4;F8WF32	P04843;B7Z4L4	30;22;4	30;22;4	30;22;4	Dolichyl-diphosphooligosaccharide--protein glycosyltransferase subunit 1	RPN1	sp|P04843|RPN1_HUMAN Dolichyl-diphosphooligosaccharide--protein glycosyltransferase subunit 1 OS=Homo sapiens OX=9606 GN=RPN1 PE=1 SV=1;tr|B7Z4L4|B7Z4L4_HUMAN Dolichyl-diphosphooligosaccharide--protein glycosyltransferase subunit 1 OS=Homo sapiens OX=9606	3	30	30	30	0	9	12	7	0	9	12	7	0	9	12	7	56.2	56.2	56.2	68.569	607	607;435;121	0	323.31		By MS/MS	By MS/MS	By MS/MS	0	17.6	25.7	13.3	0	60154000	111360000	45712000	29444000	0	15962000	11540000	8118600	0
B5MCN3;Q5T4K5	B5MCN3;Q5T4K5	9;6	9;6	9;6	Putative SEC14-like protein 6	SEC14L6;CRTC2	sp|B5MCN3|S14L6_HUMAN Putative SEC14-like protein 6 OS=Homo sapiens OX=9606 GN=SEC14L6 PE=5 SV=1;tr|Q5T4K5|Q5T4K5_HUMAN CREB-regulated transcription coactivator 2 OS=Homo sapiens OX=9606 GN=CRTC2 PE=1 SV=1	2	9	9	9	0	5	7	7	0	5	7	7	0	5	7	7	9.6	9.6	9.6	94.521	868	868;624	0	21.585		By MS/MS	By MS/MS	By MS/MS	0	6.6	7.9	8.4	0	66654000	118750000	81498000	0	0	15788000	20526000	10913000	0
Q8WXA3;H0YD93	Q8WXA3	4;1	4;1	3;1	RUN and FYVE domain-containing protein 2	RUFY2	sp|Q8WXA3|RUFY2_HUMAN RUN and FYVE domain-containing protein 2 OS=Homo sapiens OX=9606 GN=RUFY2 PE=1 SV=3	2	4	4	3	0	2	3	3	0	2	3	3	0	2	3	3	7.1	7.1	4.8	93.483	831	831;620	0	7.8309		By MS/MS	By MS/MS	By MS/MS	0	3.4	4.8	4.8	0	30663000	51242000	33433000	0	0	15762000	11158000	7765100	0
Q9BUL9	Q9BUL9	6	6	6	Ribonuclease P protein subunit p25	RPP25	sp|Q9BUL9|RPP25_HUMAN Ribonuclease P protein subunit p25 OS=Homo sapiens OX=9606 GN=RPP25 PE=1 SV=1	1	6	6	6	4	5	1	1	4	5	1	1	4	5	1	1	54.8	54.8	54.8	20.632	199	199	0	35.565	By MS/MS	By MS/MS	By MS/MS	By MS/MS	41.2	43.2	7	15.6	58799000	41116000	10108000	9772600	0	19513000	15761000	8068600	0	4
Q13144;A0A3B3IUB1;A0A3B3ITG6;A0A3B3ISX3;A0A3B3ISM8;A0A3B3IUF2;A0A3B3IRP4;A0A3B3ITQ2;A0A3B3IS56;A0A3B3ISV1;A0A3B3ISS1;C9JRD9;A0A3B3ISI2;A0A3B3IST9;A0A3B3ITK8;A0A3B3IT53;H7C2X0	Q13144;A0A3B3IUB1;A0A3B3ITG6;A0A3B3ISX3;A0A3B3ISM8;A0A3B3IUF2	9;9;6;5;5;5;4;4;4;3;3;2;2;2;2;2;1	9;9;6;5;5;5;4;4;4;3;3;2;2;2;2;2;1	9;9;6;5;5;5;4;4;4;3;3;2;2;2;2;2;1	Translation initiation factor eIF-2B subunit epsilon	EIF2B5	sp|Q13144|EI2BE_HUMAN Translation initiation factor eIF-2B subunit epsilon OS=Homo sapiens OX=9606 GN=EIF2B5 PE=1 SV=3;tr|A0A3B3IUB1|A0A3B3IUB1_HUMAN eIF-2B GDP-GTP exchange factor subunit epsilon OS=Homo sapiens OX=9606 GN=EIF2B5 PE=1 SV=1;tr|A0A3B3ITG6|A	17	9	9	9	2	5	2	4	2	5	2	4	2	5	2	4	17.6	17.6	17.6	80.379	721	721;729;546;530;402;389;314;382;269;310;267;107;231;230;141;113;92	0	24.794	By MS/MS	By MS/MS	By matching	By MS/MS	5	8	3.1	8.5	14350000	53742000	5856400	21335000	0	6358100	15746000	2575900	3559600	4
H3BQZ7;Q1KMD3	H3BQZ7;Q1KMD3	24;24	24;24	24;24	Heterogeneous nuclear ribonucleoprotein U-like protein 2	HNRNPUL2-BSCL2;HNRNPUL2	tr|H3BQZ7|H3BQZ7_HUMAN HCG2044799 OS=Homo sapiens OX=9606 GN=HNRNPUL2-BSCL2 PE=4 SV=1;sp|Q1KMD3|HNRL2_HUMAN Heterogeneous nuclear ribonucleoprotein U-like protein 2 OS=Homo sapiens OX=9606 GN=HNRNPUL2 PE=1 SV=1	2	24	24	24	7	9	5	16	7	9	5	16	7	9	5	16	40.9	40.9	40.9	84.69	746	746;747	0	150.54	By MS/MS	By MS/MS	By MS/MS	By MS/MS	15.3	21.2	14.3	27.7	143930000	86591000	30727000	687400000	0	48051000	15723000	6383600	108080000	15
B7WPL0;A0A087WY50	B7WPL0	19;7	7;7	0;0		RIC8B	tr|B7WPL0|B7WPL0_HUMAN Synembryn-B OS=Homo sapiens OX=9606 GN=RIC8B PE=1 SV=1	2	19	7	0	4	12	13	13	2	5	3	6	0	0	0	0	20.7	8.8	0	138.15	1290	1290;427	0	17.017	By MS/MS	By MS/MS	By MS/MS	By MS/MS	5.1	13.1	14.4	15	13602000	55017000	29445000	170110000	0	9272300	15713000	7072800	31239000	4
Q92896;H3BM42;H3BQU9;H3BQT1;H3BRD8	Q92896;H3BM42	26;18;3;2;1	26;18;3;2;1	26;18;3;2;1	Golgi apparatus protein 1	GLG1	sp|Q92896|GSLG1_HUMAN Golgi apparatus protein 1 OS=Homo sapiens OX=9606 GN=GLG1 PE=1 SV=2;tr|H3BM42|H3BM42_HUMAN Golgi apparatus protein 1 OS=Homo sapiens OX=9606 GN=GLG1 PE=1 SV=1	5	26	26	26	0	9	14	12	0	9	14	12	0	9	14	12	21.3	21.3	21.3	200.18	1804	1804;698;305;74;152	0	93.547		By MS/MS	By MS/MS	By MS/MS	0	5.3	9.5	8.8	0	81029000	157680000	139320000	6278400	0	15662000	8868300	11250000	0
A0A7I2YQL3;A0A7P0SXD0;A0A499FIZ0;Q9H7D7;A0A7I2YQQ9;H0Y917;C9JCS7;A0A7I2V3I7	A0A7I2YQL3;A0A7P0SXD0;A0A499FIZ0;Q9H7D7;A0A7I2YQQ9	9;9;9;9;7;2;1;1	9;9;9;9;7;2;1;1	5;5;5;5;4;2;1;1	WD repeat-containing protein 26	WDR26	tr|A0A7I2YQL3|A0A7I2YQL3_HUMAN WD repeat-containing protein 26 (Fragment) OS=Homo sapiens OX=9606 GN=WDR26 PE=1 SV=1;tr|A0A7P0SXD0|A0A7P0SXD0_HUMAN WD repeat-containing protein 26 (Fragment) OS=Homo sapiens OX=9606 GN=WDR26 PE=1 SV=1;tr|A0A499FIZ0|A0A499FI	8	9	9	5	0	5	6	4	0	5	6	4	0	3	2	2	28.3	28.3	16	65.287	583	583;609;761;661;699;348;125;289	0	44.791		By MS/MS	By MS/MS	By MS/MS	0	15.3	19.7	10.5	0	73478000	105510000	45091000	0	0	15629000	21303000	9617400	0
P52907;A0A0D9SET8	P52907	9;1	9;1	7;0	F-actin-capping protein subunit alpha-1	CAPZA1	sp|P52907|CAZA1_HUMAN F-actin-capping protein subunit alpha-1 OS=Homo sapiens OX=9606 GN=CAPZA1 PE=1 SV=3	2	9	9	7	3	5	6	7	3	5	6	7	3	3	5	6	44.8	44.8	38.8	32.922	286	286;174	0	55.077	By MS/MS	By MS/MS	By MS/MS	By MS/MS	11.2	22.7	36	42.3	118240000	41448000	52260000	177250000	3802600	44778000	15609000	5982600	22248000	4
O14802;A0A1W2PPJ7;F8WEK9;A0A669KAX9;H3BT15;C9JB70;H3BS04;A0A2R8Y5X0;H7C1U2	O14802	32;9;9;7;6;4;3;2;1	32;9;9;7;6;4;3;2;1	32;9;9;7;6;4;3;2;1	DNA-directed RNA polymerase III subunit RPC1	POLR3A	sp|O14802|RPC1_HUMAN DNA-directed RNA polymerase III subunit RPC1 OS=Homo sapiens OX=9606 GN=POLR3A PE=1 SV=2	9	32	32	32	2	8	12	20	2	8	12	20	2	8	12	20	15.3	15.3	15.3	330.72	3075	3075;555;587;238;746;376;411;765;191	0	124.04	By MS/MS	By MS/MS	By MS/MS	By MS/MS	1	3.6	6.1	8.5	5209900	96501000	99034000	548980000	0	0	15584000	6947700	58294000	2
O43504;R4GMU8;A0A0C4DGV4;E9PLX3	O43504;R4GMU8;A0A0C4DGV4;E9PLX3	4;3;3;3	4;3;3;3	4;3;3;3	Ragulator complex protein LAMTOR5	LAMTOR5	sp|O43504|LTOR5_HUMAN Ragulator complex protein LAMTOR5 OS=Homo sapiens OX=9606 GN=LAMTOR5 PE=1 SV=1;tr|R4GMU8|R4GMU8_HUMAN Late endosomal/lysosomal adaptor and MAPK and MTOR activator 5 OS=Homo sapiens OX=9606 GN=LAMTOR5 PE=1 SV=1;tr|A0A0C4DGV4|A0A0C4DGV4	4	4	4	4	0	2	3	2	0	2	3	2	0	2	3	2	96.7	96.7	96.7	9.6138	91	91;79;173;271	0	61.023		By MS/MS	By MS/MS	By MS/MS	0	48.4	85.7	48.4	0	11862000	426900000	94916000	27770000	0	15484000	55388000	69394000	0
Q08AM6;H3BUU8;H3BN23;H3BQD9	Q08AM6	10;4;1;1	10;4;1;1	10;4;1;1	Protein VAC14 homolog	VAC14	sp|Q08AM6|VAC14_HUMAN Protein VAC14 homolog OS=Homo sapiens OX=9606 GN=VAC14 PE=1 SV=1	4	10	10	10	1	4	8	4	1	4	8	4	1	4	8	4	18.4	18.4	18.4	87.972	782	782;201;40;260	0	24.544	By MS/MS	By MS/MS	By MS/MS	By MS/MS	2.2	7.9	14.8	7.9	25392000	35069000	90089000	47443000	0	0	15458000	20856000	14168000	1
Q7L576;E7EVJ5;H7C229;Q96F07;H0YL50;A0A0G2JR96;A0A0G2JQT1;E7EW33;A0A0G2JRX2;A0A087WU52;A0A0G2JRV9;A0A087WWL1;A0A087WVE1;A0A087WTQ3;A0A087WWZ1	Q7L576;E7EVJ5;H7C229;Q96F07	6;3;3;3;2;2;2;2;1;1;1;1;1;1;1	6;3;3;3;2;2;2;2;1;1;1;1;1;1;1	6;3;3;3;2;2;2;2;1;1;1;1;1;1;1	Cytoplasmic FMR1-interacting protein 1;Cytoplasmic FMR1-interacting protein 2	CYFIP1;CYFIP2	sp|Q7L576|CYFP1_HUMAN Cytoplasmic FMR1-interacting protein 1 OS=Homo sapiens OX=9606 GN=CYFIP1 PE=1 SV=1;tr|E7EVJ5|E7EVJ5_HUMAN Cytoplasmic FMR1-interacting protein OS=Homo sapiens OX=9606 GN=CYFIP2 PE=1 SV=1;tr|H7C229|H7C229_HUMAN Cytoplasmic FMR1-interac	15	6	6	6	0	4	6	5	0	4	6	5	0	4	6	5	6.1	6.1	6.1	145.18	1253	1253;1227;1354;1278;176;862;862;1057;151;151;161;161;188;222;295	0	18.926		By MS/MS	By MS/MS	By MS/MS	0	4.2	6.1	5.2	0	37297000	41333000	26636000	0	0	15454000	6336500	4048400	0
P18084;H7C5U2;V9GZ57;H7C4W1;CON__P19012;V9GYZ1;CON__Q14532;CON__A2AB72;Q9Y6C7;P60983;CON__O76013;CON__O76014;CON__Q99456;A0A2R8YCU3;K7ENH8;H7C3I4;CON__O76015	P18084	25;12;11;7;5;3;1;1;1;1;1;1;1;1;1;1;1	22;12;11;7;2;3;0;0;0;0;0;0;0;0;0;0;0	20;12;11;7;0;3;0;0;0;0;0;0;0;0;0;0;0	Integrin beta-5	ITGB5	sp|P18084|ITB5_HUMAN Integrin beta-5 OS=Homo sapiens OX=9606 GN=ITGB5 PE=1 SV=1	17	25	22	20	1	3	15	10	1	3	13	8	1	3	13	8	26.1	24.2	22.6	144.23	1343	1343;401;323;263;456;139;448;453;629;1108;467;471;494;506;627;1283;456	0	105.87	By matching	By MS/MS	By MS/MS	By MS/MS	1.5	3.1	16.7	11.2	2086000	19907000	124270000	41450000	43772000	0	15423000	26781000	7194000	0
P35573;A0A1C7CYW1	P35573	36;1	36;1	36;1	Glycogen debranching enzyme;4-alpha-glucanotransferase;Amylo-alpha-1,6-glucosidase	AGL	sp|P35573|GDE_HUMAN Glycogen debranching enzyme OS=Homo sapiens OX=9606 GN=AGL PE=1 SV=3	2	36	36	36	1	15	24	19	1	15	24	19	1	15	24	19	36.6	36.6	36.6	174.76	1532	1532;68	0	127.63	By MS/MS	By MS/MS	By MS/MS	By MS/MS	1.2	14.8	25.3	18.3	5910700	108790000	514330000	320360000	0	0	15384000	35620000	28631000	4
Q15018	Q15018	10	10	10	BRISC complex subunit Abro1	FAM175B	sp|Q15018|ABRX2_HUMAN BRISC complex subunit Abraxas 2 OS=Homo sapiens OX=9606 GN=ABRAXAS2 PE=1 SV=2	1	10	10	10	0	7	8	6	0	7	8	6	0	7	8	6	25.8	25.8	25.8	46.9	415	415	0	23.832		By MS/MS	By MS/MS	By MS/MS	0	19.8	21.2	19.3	0	59665000	64794000	50758000	0	0	15353000	8914900	7298100	0
Q8N8Y2;A0A1B0GVN6;C9JL73;A0JD32;Q5JW45;F8W9J5	Q8N8Y2	20;8;5;5;3;1	20;8;5;5;3;1	18;7;5;5;3;1	V-type proton ATPase subunit d 2	ATP6V0D2	sp|Q8N8Y2|VA0D2_HUMAN V-type proton ATPase subunit d 2 OS=Homo sapiens OX=9606 GN=ATP6V0D2 PE=1 SV=1	6	20	20	18	1	6	9	11	1	6	9	11	0	6	8	10	33.3	33.3	29.4	105.39	964	964;384;496;733;574;364	0	89.45	By MS/MS	By MS/MS	By MS/MS	By MS/MS	2.3	11	16	15.2	3953600	48799000	87824000	124700000	10609000	0	15271000	14394000	18029000	1
A0A087WTA5;H3BSV7;E7ERK9;Q9UI10;A0A087WW69;H7C2L8;F8W8L6	A0A087WTA5;H3BSV7	9;5;4;4;2;1;1	9;5;4;4;2;1;1	4;0;4;4;2;1;1		EIF2B4;SLC7A6	tr|A0A087WTA5|A0A087WTA5_HUMAN Translation initiation factor eIF-2B subunit delta OS=Homo sapiens OX=9606 GN=EIF2B4 PE=1 SV=1;tr|H3BSV7|H3BSV7_HUMAN Y+L amino acid transporter 2 (Fragment) OS=Homo sapiens OX=9606 GN=SLC7A6 PE=1 SV=1	7	9	9	4	4	6	1	4	4	6	1	4	0	4	1	2	15.2	15.2	9	92.923	847	847;327;544;523;228;194;235	0	28.709	By MS/MS	By MS/MS	By MS/MS	By MS/MS	3.7	12.4	1.7	7.2	47047000	25453000	3921000	38122000	0	19856000	15265000	0	13209000	13
Q86Y56;H0Y650;H7C3B1	Q86Y56;H0Y650	12;6;1	12;6;1	9;3;1	Dynein assembly factor 5, axonemal	DNAAF5	sp|Q86Y56|DAAF5_HUMAN Dynein axonemal assembly factor 5 OS=Homo sapiens OX=9606 GN=DNAAF5 PE=1 SV=4;tr|H0Y650|H0Y650_HUMAN Dynein axonemal assembly factor 5 (Fragment) OS=Homo sapiens OX=9606 GN=DNAAF5 PE=1 SV=1	3	12	12	9	1	7	10	8	1	7	10	8	1	6	8	8	19.2	19.2	15.7	93.52	855	855;657;195	0	46.438	By MS/MS	By MS/MS	By MS/MS	By MS/MS	2.3	12	17.1	14.4	0	61310000	128550000	59465000	7659300	0	15233000	14939000	8837000	1
Q9BQA1;H0Y711	Q9BQA1;H0Y711	7;4	7;4	7;4	Methylosome protein 50	WDR77	sp|Q9BQA1|MEP50_HUMAN Methylosome protein 50 OS=Homo sapiens OX=9606 GN=WDR77 PE=1 SV=1;tr|H0Y711|H0Y711_HUMAN Methylosome protein 50 (Fragment) OS=Homo sapiens OX=9606 GN=WDR77 PE=1 SV=1	2	7	7	7	0	3	1	3	0	3	1	3	0	3	1	3	38	38	38	36.724	342	342;291	0	21.362		By MS/MS	By MS/MS	By MS/MS	0	9.6	12	12	0	38648000	4978400	55990000	0	0	15115000	0	17923000	0
P61106;X6RFL8	P61106;X6RFL8	15;13	15;13	15;13	Ras-related protein Rab-14	RAB14	sp|P61106|RAB14_HUMAN Ras-related protein Rab-14 OS=Homo sapiens OX=9606 GN=RAB14 PE=1 SV=4;tr|X6RFL8|X6RFL8_HUMAN Ras-related protein Rab-14 (Fragment) OS=Homo sapiens OX=9606 GN=RAB14 PE=1 SV=1	2	15	15	15	1	6	12	12	1	6	12	12	1	6	12	12	75.3	75.3	75.3	23.897	215	215;181	0	76.697	By MS/MS	By MS/MS	By MS/MS	By MS/MS	7	26.5	62.3	57.7	20455000	25842000	248290000	185630000	53698000	27507000	15080000	39035000	35060000	2
P49770;H0YJJ8;G3V5E5	P49770;H0YJJ8;G3V5E5	6;3;3	6;3;3	6;3;3	Translation initiation factor eIF-2B subunit beta	EIF2B2	sp|P49770|EI2BB_HUMAN Translation initiation factor eIF-2B subunit beta OS=Homo sapiens OX=9606 GN=EIF2B2 PE=1 SV=3;tr|H0YJJ8|H0YJJ8_HUMAN Translation initiation factor eIF-2B subunit beta (Fragment) OS=Homo sapiens OX=9606 GN=EIF2B2 PE=1 SV=1;tr|G3V5E5|G3	3	6	6	6	1	6	1	2	1	6	1	2	1	6	1	2	24.2	24.2	24.2	38.989	351	351;200;206	0	22.031	By matching	By MS/MS	By MS/MS	By MS/MS	9.1	24.2	4.6	8.3	2071800	63586000	3508400	9169600	0	0	15069000	0	2671300	0
Q8NHC5;H0YA70;E2QRC0;A0A7P0Z4A9	Q8NHC5;H0YA70	7;4;1;1	7;4;1;1	5;4;0;0	Olfactory receptor 14A16	OR14A16;MCTP1	sp|Q8NHC5|O14AG_HUMAN Olfactory receptor 14A16 OS=Homo sapiens OX=9606 GN=OR14A16 PE=3 SV=1;tr|H0YA70|H0YA70_HUMAN Multiple C2 and transmembrane domain-containing protein 1 (Fragment) OS=Homo sapiens OX=9606 GN=MCTP1 PE=1 SV=1	4	7	7	5	1	5	4	5	1	5	4	5	1	3	3	3	10.3	10.3	7.3	73.681	702	702;580;352;1294	0	56.09	By MS/MS	By MS/MS	By MS/MS	By MS/MS	3.1	10.3	8.7	10.3	7823700	18468000	90311000	94453000	29249000	0	15066000	18663000	19962000	1
E7ETK0;A0A2R8YD14;A0A2R8Y849;P62847;A0A2R8Y8A0	E7ETK0;A0A2R8YD14;A0A2R8Y849;P62847;A0A2R8Y8A0	6;6;6;6;3	6;6;6;6;3	6;6;6;6;3	40S ribosomal protein S24	RPS24	tr|E7ETK0|E7ETK0_HUMAN 40S ribosomal protein S24 OS=Homo sapiens OX=9606 GN=RPS24 PE=1 SV=1;tr|A0A2R8YD14|A0A2R8YD14_HUMAN 40S ribosomal protein S24 OS=Homo sapiens OX=9606 GN=RPS24 PE=1 SV=1;tr|A0A2R8Y849|A0A2R8Y849_HUMAN 40S ribosomal protein S24 OS=Homo	5	6	6	6	0	2	2	5	0	2	2	5	0	2	2	5	36.6	36.6	36.6	15.197	131	131;165;319;133;90	0	19.193		By MS/MS	By MS/MS	By MS/MS	0	20.6	20.6	30.5	0	15054000	10767000	177830000	0	0	15062000	8555400	35841000	0
A0A7P0TBC5;Q4KMQ2;A0A7P0TAW4;A0A7P0T8Y2;A0A7P0TAF4;A0A7P0TBI1;A0A7P0TBD5	A0A7P0TBC5;Q4KMQ2;A0A7P0TAW4;A0A7P0T8Y2;A0A7P0TAF4;A0A7P0TBI1;A0A7P0TBD5	20;19;16;16;16;15;12	20;19;16;16;16;15;12	19;19;16;16;16;15;12	Anoctamin-6	ANO6	tr|A0A7P0TBC5|A0A7P0TBC5_HUMAN Anoctamin OS=Homo sapiens OX=9606 GN=ANO6 PE=1 SV=1;sp|Q4KMQ2|ANO6_HUMAN Anoctamin-6 OS=Homo sapiens OX=9606 GN=ANO6 PE=1 SV=2;tr|A0A7P0TAW4|A0A7P0TAW4_HUMAN Anoctamin OS=Homo sapiens OX=9606 GN=ANO6 PE=1 SV=1;tr|A0A7P0T8Y2|A	7	20	20	19	0	9	9	9	0	9	9	9	0	9	9	9	16.2	16.2	15.6	165.28	1466	1466;910;694;729;854;771;715	0	62.413		By MS/MS	By MS/MS	By MS/MS	0	6.7	7.8	7.5	0	66232000	128740000	85058000	37496000	0	15016000	21222000	10581000	0
Q5M7Z0	Q5M7Z0	16	15	1	RING finger and transmembrane domain-containing protein 1	RNFT1	sp|Q5M7Z0|RNFT1_HUMAN E3 ubiquitin-protein ligase RNFT1 OS=Homo sapiens OX=9606 GN=RNFT1 PE=1 SV=2	1	16	15	1	1	9	9	15	1	8	8	14	0	0	0	1	14.9	13.9	0.6	149.83	1372	1372	0	123.49	By MS/MS	By MS/MS	By MS/MS	By MS/MS	1.1	7.6	8	14	3581700	65294000	61904000	323470000	0	0	14886000	6505000	32074000	1
O60488;A0A804HI36;H0Y9A0;D6RDA8;D6RF95	O60488;A0A804HI36	22;19;5;3;3	22;19;5;3;3	20;17;5;3;3	Long-chain-fatty-acid--CoA ligase 4	ACSL4	sp|O60488|ACSL4_HUMAN Long-chain-fatty-acid--CoA ligase 4 OS=Homo sapiens OX=9606 GN=ACSL4 PE=1 SV=2;tr|A0A804HI36|A0A804HI36_HUMAN Long-chain-fatty-acid--CoA ligase 4 OS=Homo sapiens OX=9606 GN=ACSL4 PE=4 SV=1	5	22	22	20	2	6	12	11	2	6	12	11	2	5	11	10	21.3	21.3	19.4	164.84	1514	1514;659;156;128;154	0	83.111	By MS/MS	By MS/MS	By MS/MS	By MS/MS	1.8	5.6	11.5	10.6	12860000	46607000	179540000	192790000	23398000	0	14746000	19090000	17198000	2
Q12792;F8VS81	Q12792	7;3	7;3	6;3	Twinfilin-1	TWF1	sp|Q12792|TWF1_HUMAN Twinfilin-1 OS=Homo sapiens OX=9606 GN=TWF1 PE=1 SV=3	2	7	7	6	0	4	5	6	0	4	5	6	0	3	4	5	25.7	25.7	20.6	40.282	350	350;291	0	53.482		By MS/MS	By MS/MS	By MS/MS	0	13.1	17.4	23.7	0	39125000	88404000	108160000	0	0	14725000	18412000	17317000	0
P62316;K7ERG4;K7EJB5	P62316	5;2;1	5;2;1	5;2;1	Small nuclear ribonucleoprotein Sm D2	SNRPD2	sp|P62316|SMD2_HUMAN Small nuclear ribonucleoprotein Sm D2 OS=Homo sapiens OX=9606 GN=SNRPD2 PE=1 SV=1	3	5	5	5	0	3	3	5	0	3	3	5	0	3	3	5	61.9	61.9	61.9	13.527	118	118;78;54	0	25.774		By MS/MS	By MS/MS	By MS/MS	0	41.5	46.6	61.9	0	43351000	59225000	394260000	0	0	14646000	47074000	68897000	0
A0A2R8Y5B5;O60779	A0A2R8Y5B5;O60779	5;5	5;5	5;5	Thiamine transporter 1	SLC19A2	tr|A0A2R8Y5B5|A0A2R8Y5B5_HUMAN Thiamine transporter 1 OS=Homo sapiens OX=9606 GN=SLC19A2 PE=1 SV=1;sp|O60779|S19A2_HUMAN Thiamine transporter 1 OS=Homo sapiens OX=9606 GN=SLC19A2 PE=1 SV=2	2	5	5	5	0	2	3	4	0	2	3	4	0	2	3	4	17.7	17.7	17.7	51.943	464	464;497	0	17.441		By MS/MS	By MS/MS	By MS/MS	0	8.4	8.2	13.6	0	32441000	32004000	51027000	0	0	14574000	11699000	12799000	0
P60900;G3V295;G3V5Z7;G3V3I1;G3V3U4;G3V4S5;G3V2S7;H0YJC4	P60900;G3V295;G3V5Z7;G3V3I1	18;17;17;12;6;1;1;1	18;17;17;12;6;1;1;1	18;17;17;12;6;1;1;1	Proteasome subunit alpha type-6;Proteasome subunit alpha type	PSMA6	sp|P60900|PSA6_HUMAN Proteasome subunit alpha type-6 OS=Homo sapiens OX=9606 GN=PSMA6 PE=1 SV=1;tr|G3V295|G3V295_HUMAN Proteasome subunit alpha type OS=Homo sapiens OX=9606 GN=PSMA6 PE=1 SV=1;tr|G3V5Z7|G3V5Z7_HUMAN Proteasome subunit alpha type OS=Homo sap	8	18	18	18	1	2	0	15	1	2	0	15	1	2	0	15	74.8	74.8	74.8	27.399	246	246;203;252;148;372;41;67;85	0	157.36	By MS/MS	By MS/MS		By MS/MS	7.3	8.1	0	54.9	4203000	19125000	0	2.0745e+09	0	0	14562000	0	238470000	4
P01111;A0A804HKM6;G3V4K2;G3V5T7	P01111	15;6;1;1	15;6;1;1	4;0;0;0	GTPase NRas	NRAS	sp|P01111|RASN_HUMAN GTPase NRas OS=Homo sapiens OX=9606 GN=NRAS PE=1 SV=1	4	15	15	4	2	5	12	12	2	5	12	12	1	2	3	4	76.2	76.2	26.5	21.229	189	189;87;43;75	0	234.33	By MS/MS	By MS/MS	By MS/MS	By MS/MS	11.1	44.4	73.5	76.2	26045000	73944000	722770000	359690000	42776000	9294100	14511000	107100000	48116000	3
Q5SY68;E5RK42	Q5SY68;E5RK42	4;3	4;3	4;3	Protein S100-A7-like 2	S100A7L2;FAM114A2	sp|Q5SY68|S1A7B_HUMAN Protein S100-A7-like 2 OS=Homo sapiens OX=9606 GN=S100A7L2 PE=1 SV=1;tr|E5RK42|E5RK42_HUMAN Protein FAM114A2 (Fragment) OS=Homo sapiens OX=9606 GN=FAM114A2 PE=1 SV=1	2	4	4	4	0	2	3	2	0	2	3	2	0	2	3	2	10.6	10.6	10.6	59.813	577	577;277	0	12.692		By MS/MS	By MS/MS	By MS/MS	0	4.5	7.1	4.5	0	32340000	48293000	27474000	0	0	14456000	12770000	9592700	0
P06756;H7BZG1	P06756	40;3	40;3	40;3	Integrin alpha-V;Integrin alpha-V heavy chain;Integrin alpha-V light chain	ITGAV	sp|P06756|ITAV_HUMAN Integrin alpha-V OS=Homo sapiens OX=9606 GN=ITGAV PE=1 SV=2	2	40	40	40	1	9	19	18	1	9	19	18	1	9	19	18	46.3	46.3	46.3	116.04	1048	1048;136	0	161.51	By matching	By MS/MS	By MS/MS	By MS/MS	2	12.5	26.2	23.5	1263200	99771000	376130000	282050000	40054000	0	14435000	26015000	19939000	0
P46379;A0A7I2V508;A0A0G2JK23;A0A024RCR6;A0A7P0MQS5;A0A0G2JL47;X6REW1;A0A0G2JJM1;F6S6P2;H0Y710;H0Y4L1;F6UR09;F6U1F2;F6U341;F6X9W3;F6VEM6;F6WML8;A0A1B0GX79;A0A7I2V3H1;F6TC96	P46379;A0A7I2V508;A0A0G2JK23;A0A024RCR6;A0A7P0MQS5;A0A0G2JL47	15;15;15;15;15;13;5;5;5;3;2;1;1;1;1;1;1;1;1;1	14;14;14;14;14;12;4;4;4;3;2;0;0;0;0;0;0;0;0;0	14;14;14;14;14;12;4;4;4;3;2;0;0;0;0;0;0;0;0;0	Large proline-rich protein BAG6	BAG6;BAT3	sp|P46379|BAG6_HUMAN Large proline-rich protein BAG6 OS=Homo sapiens OX=9606 GN=BAG6 PE=1 SV=2;tr|A0A7I2V508|A0A7I2V508_HUMAN BCL2-associated athanogene 6 OS=Homo sapiens OX=9606 GN=BAG6 PE=1 SV=1;tr|A0A0G2JK23|A0A0G2JK23_HUMAN BCL2-associated athanogene 6	20	15	14	14	2	6	9	6	2	6	9	6	2	6	9	6	23.7	20.9	20.9	119.41	1132	1132;1173;1132;1126;1100;1077;742;742;702;226;454;197;206;262;259;258;244;243;225;450	0	57.436	By MS/MS	By MS/MS	By MS/MS	By MS/MS	4	6.6	11.7	7.5	14422000	35535000	91059000	45499000	6156400	0	14409000	10405000	7853600	5
Q9Y3I0	Q9Y3I0	15	15	15	tRNA-splicing ligase RtcB homolog	RTCB	sp|Q9Y3I0|RTCB_HUMAN RNA-splicing ligase RtcB homolog OS=Homo sapiens OX=9606 GN=RTCB PE=1 SV=1	1	15	15	15	0	5	9	9	0	5	9	9	0	5	9	9	53.3	53.3	53.3	55.21	505	505	0	89.428		By MS/MS	By MS/MS	By MS/MS	0	14.3	35.6	29.1	0	37164000	164990000	318190000	0	0	14379000	23372000	40867000	0
P62314;J3QLR7;J3QLI9	P62314	3;1;1	3;1;1	3;1;1	Small nuclear ribonucleoprotein Sm D1	SNRPD1	sp|P62314|SMD1_HUMAN Small nuclear ribonucleoprotein Sm D1 OS=Homo sapiens OX=9606 GN=SNRPD1 PE=1 SV=1	3	3	3	3	0	1	2	3	0	1	2	3	0	1	2	3	37.8	37.8	37.8	13.281	119	119;44;75	0	18.703		By MS/MS	By matching	By MS/MS	0	10.9	28.6	37.8	0	32978000	30302000	189740000	0	0	14349000	12478000	59828000	0
A0A7I2V4F0;A0A7I2V430;Q92499;A0A7I2V2M5;A0A7I2YQ77;A0A087WZ71;A0A087X2G1;A0A7I2V4J3;A0A7I2V421;A0A7I2V5X8;A0A7I2YQD0;A0A7I2V4Q0	A0A7I2V4F0;A0A7I2V430;Q92499;A0A7I2V2M5;A0A7I2YQ77;A0A087WZ71;A0A087X2G1;A0A7I2V4J3	19;19;19;18;18;17;16;13;9;8;5;5	19;19;19;18;18;17;16;13;9;8;5;5	19;19;19;18;18;17;16;13;9;8;5;5	ATP-dependent RNA helicase DDX1	DDX1	tr|A0A7I2V4F0|A0A7I2V4F0_HUMAN ATP-dependent RNA helicase DDX1 OS=Homo sapiens OX=9606 GN=DDX1 PE=1 SV=1;tr|A0A7I2V430|A0A7I2V430_HUMAN ATP-dependent RNA helicase DDX1 OS=Homo sapiens OX=9606 GN=DDX1 PE=1 SV=1;sp|Q92499|DDX1_HUMAN ATP-dependent RNA helicas	12	19	19	19	0	6	11	12	0	6	11	12	0	6	11	12	44.7	44.7	44.7	81.794	734	734;1161;740;729;1150;839;636;838;358;319;154;160	0	115.4		By MS/MS	By MS/MS	By MS/MS	0	13.2	22.2	23.4	0	30449000	105130000	215900000	0	0	14348000	13768000	15252000	0
CON__Q28107;A0A0A0MRJ7;P12259	CON__Q28107	18;3;3	18;3;3	18;3;3				3	18	18	18	0	5	12	11	0	5	12	11	0	5	12	11	12.5	12.5	12.5	248.98	2211	2211;2229;2224	0	64.595		By MS/MS	By MS/MS	By MS/MS	0	3.4	9.7	7.5	0	46867000	140770000	268520000	0	0	14198000	23302000	40960000	0
P48304;Q4ZG55;H0YJV0	P48304;Q4ZG55	8;5;2	8;5;2	8;5;2	Lithostathine-1-beta;Protein GREB1	REG1B;GREB1	sp|P48304|REG1B_HUMAN Lithostathine-1-beta OS=Homo sapiens OX=9606 GN=REG1B PE=1 SV=1;sp|Q4ZG55|GREB1_HUMAN Protein GREB1 OS=Homo sapiens OX=9606 GN=GREB1 PE=2 SV=1	3	8	8	8	0	4	3	4	0	4	3	4	0	4	3	4	6.5	6.5	6.5	145.16	1375	1375;2590;399	0	48.422		By MS/MS	By MS/MS	By MS/MS	0	3.4	3	3.5	0	67631000	85045000	185970000	67490000	0	14078000	48929000	51584000	0
Q92887;A0A3B3ITG8	Q92887	33;4	33;4	32;4	Canalicular multispecific organic anion transporter 1	ABCC2	sp|Q92887|MRP2_HUMAN ATP-binding cassette sub-family C member 2 OS=Homo sapiens OX=9606 GN=ABCC2 PE=1 SV=3	2	33	33	32	1	11	26	17	1	11	26	17	1	10	26	16	24.3	24.3	23.8	174.21	1545	1545;76	0	151.46	By MS/MS	By MS/MS	By MS/MS	By MS/MS	1	7.7	21.5	12.8	12008000	112350000	610550000	159360000	26231000	0	14073000	36135000	11675000	1
Q9HAV0;A0A6Q8PFE0;A0A6Q8PFV8;A0A7I2S2S9;H7C5J5;A0A6Q8PFW8;C9JD14	Q9HAV0;A0A6Q8PFE0;A0A6Q8PFV8;A0A7I2S2S9;H7C5J5;A0A6Q8PFW8	21;20;20;18;16;16;8	13;12;12;10;8;8;4	3;3;3;0;3;3;3	Guanine nucleotide-binding protein subunit beta-4	GNB4	sp|Q9HAV0|GBB4_HUMAN Guanine nucleotide-binding protein subunit beta-4 OS=Homo sapiens OX=9606 GN=GNB4 PE=1 SV=3;tr|A0A6Q8PFE0|A0A6Q8PFE0_HUMAN Guanine nucleotide-binding protein subunit beta-4 OS=Homo sapiens OX=9606 GN=GNB4 PE=1 SV=1;tr|A0A6Q8PFV8|A0A6Q8	7	21	13	3	1	9	18	13	1	5	12	8	0	1	3	3	72.4	53.2	12.1	37.567	340	340;306;322;327;242;245;79	0	109.16	By MS/MS	By MS/MS	By MS/MS	By MS/MS	6.8	27.9	72.4	37.9	1432800	60537000	834110000	196850000	128440000	0	14043000	104340000	29261000	0
A0A6Q8PH21;Q9UHW9;B3KXX3;H0YKQ8;A0A0G2JK66;J3QSF2;A0A1B0GVB1	A0A6Q8PH21;Q9UHW9;B3KXX3;H0YKQ8;A0A0G2JK66	22;22;21;18;14;2;1	15;15;14;12;8;0;0	13;13;13;10;6;0;0	Solute carrier family 12 member 6	SLC12A6	tr|A0A6Q8PH21|A0A6Q8PH21_HUMAN Solute carrier family 12 member 6 OS=Homo sapiens OX=9606 GN=SLC12A6 PE=1 SV=1;sp|Q9UHW9|S12A6_HUMAN Solute carrier family 12 member 6 OS=Homo sapiens OX=9606 GN=SLC12A6 PE=1 SV=2;tr|B3KXX3|B3KXX3_HUMAN Solute carrier family	7	22	15	13	2	4	9	7	2	3	7	5	2	3	5	4	21.5	15.9	12.5	126.61	1142	1142;1150;962;942;1987;90;24	0	115.89	By MS/MS	By MS/MS	By MS/MS	By MS/MS	2.9	5.1	10.2	7.5	18957000	6042100	96236000	34770000	22443000	5061000	13986000	8398200	5016900	1
Q8TAE8	Q8TAE8	9	9	9	Growth arrest and DNA damage-inducible proteins-interacting protein 1	GADD45GIP1	sp|Q8TAE8|G45IP_HUMAN Growth arrest and DNA damage-inducible proteins-interacting protein 1 OS=Homo sapiens OX=9606 GN=GADD45GIP1 PE=1 SV=1	1	9	9	9	0	5	4	5	0	5	4	5	0	5	4	5	42.8	42.8	42.8	25.384	222	222	0	21.446		By MS/MS	By MS/MS	By MS/MS	0	28.4	19.4	24.3	0	46631000	21002000	119110000	0	0	13984000	2744400	21985000	0
A0A6Q8PHB5;Q5JUV4;A0A6Q8PFH2;A0A6Q8PG36;Q5JUV6;H0YHR8;A0A6Q8PF50;S4R3E7;A0A6Q8PEZ2	A0A6Q8PHB5;Q5JUV4	11;6;3;3;2;2;1;1;1	11;6;3;3;2;2;1;1;1	0;0;0;0;0;0;0;0;0		NT5C2	tr|A0A6Q8PHB5|A0A6Q8PHB5_HUMAN Cytosolic purine 5-nucleotidase OS=Homo sapiens OX=9606 GN=NT5C2 PE=1 SV=1;tr|Q5JUV4|Q5JUV4_HUMAN Cytosolic purine 5-nucleotidase (Fragment) OS=Homo sapiens OX=9606 GN=NT5C2 PE=1 SV=1	9	11	11	0	1	6	7	3	1	6	7	3	0	0	0	0	25.6	25.6	0	78.009	707	707;265;185;222;146;157;40;44;61	0	32.672	By MS/MS	By MS/MS	By MS/MS	By MS/MS	1.8	15.3	18	7.2	7048700	43602000	179420000	20382000	0	0	13943000	23573000	6232100	1
B5MDF5;P62826;J3KQE5;F5H018;B4DV51;H0YFC6;A0A087X0W0	B5MDF5;P62826;J3KQE5;F5H018;B4DV51	11;11;10;9;6;4;1	11;11;10;9;6;4;1	11;11;10;9;6;4;1	GTP-binding nuclear protein Ran	RAN	tr|B5MDF5|B5MDF5_HUMAN GTP-binding nuclear protein Ran OS=Homo sapiens OX=9606 GN=RAN PE=1 SV=1;sp|P62826|RAN_HUMAN GTP-binding nuclear protein Ran OS=Homo sapiens OX=9606 GN=RAN PE=1 SV=3;tr|J3KQE5|J3KQE5_HUMAN GTP-binding nuclear protein Ran (Fragment) O	7	11	11	11	0	3	3	7	0	3	3	7	0	3	3	7	14.4	14.4	14.4	79.737	749	749;216;234;198;128;103;53	0	34.546		By MS/MS	By MS/MS	By MS/MS	0	4.5	5.1	9.1	0	45396000	19329000	175510000	11303000	0	13870000	5120300	26121000	0
A0A087WYJ2;M0R2B7;P28340;M0QZR8;A0A2R8Y7K6;A0A2R8Y705;M0QXE6;M0R3H8;M0QXQ2	A0A087WYJ2;M0R2B7;P28340;M0QZR8;A0A2R8Y7K6	18;18;18;13;9;7;4;4;3	18;18;18;13;9;7;4;4;3	18;18;18;13;9;7;4;4;3	DNA polymerase;DNA polymerase delta catalytic subunit	POLD1	tr|A0A087WYJ2|A0A087WYJ2_HUMAN DNA polymerase OS=Homo sapiens OX=9606 GN=POLD1 PE=1 SV=1;tr|M0R2B7|M0R2B7_HUMAN DNA polymerase OS=Homo sapiens OX=9606 GN=POLD1 PE=1 SV=1;sp|P28340|DPOD1_HUMAN DNA polymerase delta catalytic subunit OS=Homo sapiens OX=9606 G	9	18	18	18	0	13	10	8	0	13	10	8	0	13	10	8	21.3	21.3	21.3	121.18	1083	1083;1133;1107;1009;762;447;289;397;291	0	47.875		By MS/MS	By MS/MS	By MS/MS	0	15.2	11	9	0	69079000	110360000	64815000	0	0	13865000	10406000	7741800	0
O75348;A0A7I2V4K4;A0A7I2V3Q6;A0A7I2V375;A0A7I2V2N1;A0A7I2YQH3;F2Z307;O95670	O75348;A0A7I2V4K4;A0A7I2V3Q6;A0A7I2V375	5;3;3;3;2;2;2;2	5;3;3;3;2;2;2;2	5;3;3;3;2;2;2;2	V-type proton ATPase subunit G 1	ATP6V1G1	sp|O75348|VATG1_HUMAN V-type proton ATPase subunit G 1 OS=Homo sapiens OX=9606 GN=ATP6V1G1 PE=1 SV=3;tr|A0A7I2V4K4|A0A7I2V4K4_HUMAN V-type proton ATPase subunit G OS=Homo sapiens OX=9606 GN=ATP6V1G1 PE=1 SV=1;tr|A0A7I2V3Q6|A0A7I2V3Q6_HUMAN V-type proton AT	8	5	5	5	1	2	3	4	1	2	3	4	1	2	3	4	42.4	42.4	42.4	13.757	118	118;71;82;312;37;64;99;118	0	25.917	By matching	By MS/MS	By MS/MS	By MS/MS	9.3	25.4	34.7	34.7	7463400	27661000	41011000	102100000	0	0	13839000	9611200	18338000	0
A0A7P0TBF8	A0A7P0TBF8	43	4	0			tr|A0A7P0TBF8|A0A7P0TBF8_HUMAN 4F2 cell-surface antigen heavy chain OS=Homo sapiens OX=9606 GN=SLC3A2 PE=1 SV=1	1	43	4	0	5	28	28	26	0	1	1	1	0	0	0	0	75	11.4	0	58.313	533	533	0	54.592	By matching	By MS/MS	By MS/MS	By MS/MS	12.8	52.7	62.1	53.3	0	26342000	133040000	213970000	43540000	0	13792000	52613000	75882000	0
Q9P2T1;F8WAN9;H0YNJ6;A0A087WWM4;H0YLV5;H0YMB3;H0YLB8;H0YK13;H0YMW6;H0YNS9;H0YN22;H0YK71;H0YNH0;H0YKE1;H0YMV5;H0YN74;H0YKK3;H0YMG3;A0A0B4J281;P36959;H0YMR9	Q9P2T1;F8WAN9;H0YNJ6;A0A087WWM4;H0YLV5;H0YMB3	5;5;5;5;5;5;2;2;2;2;2;2;1;1;1;1;1;1;1;1;1	5;5;5;5;5;5;2;2;2;2;2;2;1;1;1;1;1;1;1;1;1	5;5;5;5;5;5;2;2;2;2;2;2;1;1;1;1;1;1;1;1;1	GMP reductase 2;GMP reductase	GMPR2	sp|Q9P2T1|GMPR2_HUMAN GMP reductase 2 OS=Homo sapiens OX=9606 GN=GMPR2 PE=1 SV=1;tr|F8WAN9|F8WAN9_HUMAN GMP reductase OS=Homo sapiens OX=9606 GN=GMPR2 PE=1 SV=1;tr|H0YNJ6|H0YNJ6_HUMAN GMP reductase OS=Homo sapiens OX=9606 GN=GMPR2 PE=1 SV=1;tr|A0A087WWM4|A	21	5	5	5	0	4	4	1	0	4	4	1	0	4	4	1	21	21	21	37.874	348	348;349;427;348;333;315;169;88;93;125;69;139;239;64;151;93;88;75;70;345;131	0	14.61		By MS/MS	By MS/MS	By MS/MS	0	14.1	19	4.9	0	59326000	32290000	6715600	0	0	13757000	6953200	0	0
P11086;D6RAH0	P11086	14;2	14;2	12;0	Phenylethanolamine N-methyltransferase	PNMT	sp|P11086|PNMT_HUMAN Phenylethanolamine N-methyltransferase OS=Homo sapiens OX=9606 GN=PNMT PE=1 SV=1	2	14	14	12	0	7	4	7	0	7	4	7	0	6	4	6	15.7	15.7	13.1	123.8	1117	1117;560	0	40.629		By MS/MS	By MS/MS	By MS/MS	0	7.9	5.1	7.5	0	53532000	27233000	56880000	0	0	13632000	6522700	4856200	0
Q8N431;Q5T5Q6;C9J114;A0A2R8Y539	Q8N431;Q5T5Q6;C9J114	11;10;6;5	11;10;6;5	11;10;6;5	Ras-GEF domain-containing family member 1C	RASGEF1C;CLCNKB;IFNAR1	sp|Q8N431|RGF1C_HUMAN Ras-GEF domain-containing family member 1C OS=Homo sapiens OX=9606 GN=RASGEF1C PE=2 SV=2;tr|Q5T5Q6|Q5T5Q6_HUMAN Chloride channel protein ClC-Kb (Fragment) OS=Homo sapiens OX=9606 GN=CLCNKB PE=4 SV=1;tr|C9J114|C9J114_HUMAN Interferon a	4	11	11	11	0	7	5	6	0	7	5	6	0	7	5	6	15.9	15.9	15.9	109.42	986	986;728;580;424	0	36.165		By MS/MS	By MS/MS	By MS/MS	0	9.7	7.6	7	0	64873000	45053000	141490000	0	0	13565000	8192200	15564000	0
A0A0D9SFR1;Q9Y561;A0A2R8Y359;K7EQN1;A0A0G2JMC4	A0A0D9SFR1;Q9Y561;A0A2R8Y359	6;6;3;2;1	6;6;3;2;1	1;1;0;0;0	Low-density lipoprotein receptor-related protein 12	KCNT1;LRP12	tr|A0A0D9SFR1|A0A0D9SFR1_HUMAN Potassium channel subfamily T member 1 (Fragment) OS=Homo sapiens OX=9606 GN=KCNT1 PE=4 SV=1;sp|Q9Y561|LRP12_HUMAN Low-density lipoprotein receptor-related protein 12 OS=Homo sapiens OX=9606 GN=LRP12 PE=1 SV=1;tr|A0A2R8Y359|A	5	6	6	1	0	3	3	2	0	3	3	2	0	1	1	1	12	12	1.4	66.321	624	624;1340;568;297;592	0	12.124		By MS/MS	By MS/MS	By MS/MS	0	4.8	4.8	3.2	0	38936000	26863000	17534000	4859500	0	13480000	5881400	6800000	0
Q9UIA9;E7ESC6;H0YBE1	Q9UIA9;E7ESC6	7;6;1	7;6;1	7;6;1	Exportin-7	XPO7	sp|Q9UIA9|XPO7_HUMAN Exportin-7 OS=Homo sapiens OX=9606 GN=XPO7 PE=1 SV=3;tr|E7ESC6|E7ESC6_HUMAN Exportin-7 OS=Homo sapiens OX=9606 GN=XPO7 PE=1 SV=1	3	7	7	7	0	4	5	3	0	4	5	3	0	4	5	3	8	8	8	123.91	1087	1087;1088;190	0	21.481		By MS/MS	By MS/MS	By MS/MS	0	5.3	7.1	3.7	0	35888000	48829000	24333000	8345600	0	13443000	9808900	6214600	0
A0A2R8YFH5;Q15437;Q5QPE2;A0A2R8YF30;A0A2R8Y633;A0A2R8Y7S7;Q5QPE1	A0A2R8YFH5;Q15437;Q5QPE2	11;11;7;2;2;2;2	8;8;4;1;1;1;2	7;7;4;1;1;1;1	Protein transport protein Sec23B	SEC23B	tr|A0A2R8YFH5|A0A2R8YFH5_HUMAN Protein transport protein SEC23 OS=Homo sapiens OX=9606 GN=SEC23B PE=1 SV=1;sp|Q15437|SC23B_HUMAN Protein transport protein Sec23B OS=Homo sapiens OX=9606 GN=SEC23B PE=1 SV=2;tr|Q5QPE2|Q5QPE2_HUMAN Protein transport protein S	7	11	8	7	0	5	4	4	0	4	2	2	0	4	2	2	22	19.1	17.5	84.472	749	749;767;331;32;52;59;246	0	25.847		By MS/MS	By MS/MS	By MS/MS	0	10	7.7	6.5	0	36249000	15218000	38691000	0	0	13438000	0	14438000	0
Q9UNE7;H3BS86;H3BTA3;H3BUD0	Q9UNE7;H3BS86	13;8;5;4	13;8;5;4	13;8;5;4	E3 ubiquitin-protein ligase CHIP	STUB1	sp|Q9UNE7|CHIP_HUMAN E3 ubiquitin-protein ligase CHIP OS=Homo sapiens OX=9606 GN=STUB1 PE=1 SV=2;tr|H3BS86|H3BS86_HUMAN E3 ubiquitin-protein ligase CHIP (Fragment) OS=Homo sapiens OX=9606 GN=STUB1 PE=1 SV=8	4	13	13	13	1	10	12	9	1	10	12	9	1	10	12	9	56.1	56.1	56.1	34.856	303	303;213;157;185	0	71.865	By matching	By MS/MS	By MS/MS	By MS/MS	7.6	35	53.5	36	8403900	113410000	196980000	54858000	942920	0	13385000	19107000	3959800	0
Q9Y4B6	Q9Y4B6	13	13	13	Protein VPRBP	VPRBP	sp|Q9Y4B6|DCAF1_HUMAN DDB1- and CUL4-associated factor 1 OS=Homo sapiens OX=9606 GN=DCAF1 PE=1 SV=3	1	13	13	13	2	11	7	2	2	11	7	2	2	11	7	2	11.6	11.6	11.6	169.01	1507	1507	0	28.909	By MS/MS	By MS/MS	By MS/MS	By matching	2	9	6.6	1.4	25953000	59891000	48792000	13161000	0	18141000	13363000	7398100	7043200	1
Q58FF8;M0QYU1;A0PJZ3	Q58FF8	32;1;1	20;1;1	20;1;1	Putative heat shock protein HSP 90-beta 2	HSP90AB2P	sp|Q58FF8|H90B2_HUMAN Putative heat shock protein HSP 90-beta 2 OS=Homo sapiens OX=9606 GN=HSP90AB2P PE=1 SV=2	3	32	20	20	4	14	10	24	1	3	2	16	1	3	2	16	28.6	21.9	21.9	135.43	1208	1208;113;1235	0	90.379	By MS/MS	By MS/MS	By MS/MS	By MS/MS	5.3	10.7	9.1	21.1	0	81189000	33951000	578280000	0	0	13341000	10132000	114360000	1
Q99627;E9PGT6;H7C3S9	Q99627;E9PGT6;H7C3S9	6;6;4	6;6;4	6;6;4	COP9 signalosome complex subunit 8	COPS8	sp|Q99627|CSN8_HUMAN COP9 signalosome complex subunit 8 OS=Homo sapiens OX=9606 GN=COPS8 PE=1 SV=1;tr|E9PGT6|E9PGT6_HUMAN COP9 signalosome complex subunit 8 OS=Homo sapiens OX=9606 GN=COPS8 PE=1 SV=1;tr|H7C3S9|H7C3S9_HUMAN COP9 signalosome complex subunit	3	6	6	6	1	5	2	2	1	5	2	2	1	5	2	2	47.4	47.4	47.4	23.225	209	209;173;83	0	57.7	By MS/MS	By MS/MS	By matching	By MS/MS	10	34.9	19.6	13.4	2646300	65094000	8027400	36958000	4421400	0	13318000	3673800	7539300	2
A0A087WY82;Q9Y624	A0A087WY82;Q9Y624	7;7	7;7	7;7	Junctional adhesion molecule A	F11R	tr|A0A087WY82|A0A087WY82_HUMAN Junctional adhesion molecule 1 OS=Homo sapiens OX=9606 GN=F11R PE=1 SV=1;sp|Q9Y624|JAM1_HUMAN Junctional adhesion molecule A OS=Homo sapiens OX=9606 GN=F11R PE=1 SV=1	2	7	7	7	0	5	6	1	0	5	6	1	0	5	6	1	30.8	30.8	30.8	30.197	279	279;299	0	16.174		By MS/MS	By MS/MS	By MS/MS	0	26.9	30.8	8.2	0	45003000	117080000	6452400	12664000	0	13304000	18735000	0	0
O75844;A0A6Q8PHG9;A0A6Q8PF67;A0A6Q8PH40	O75844	12;3;1;1	12;3;1;1	12;3;1;1	CAAX prenyl protease 1 homolog	ZMPSTE24	sp|O75844|FACE1_HUMAN CAAX prenyl protease 1 homolog OS=Homo sapiens OX=9606 GN=ZMPSTE24 PE=1 SV=2	4	12	12	12	1	3	4	3	1	3	4	3	1	3	4	3	28.4	28.4	28.4	54.812	475	475;315;102;124	0	75.308	By MS/MS	By MS/MS	By MS/MS	By MS/MS	2.7	6.1	9.3	9.1	7620700	17918000	33307000	47294000	12480000	12919000	13272000	8443300	7817800	3
P62820;E7END7	P62820;E7END7	11;10	5;5	5;5	Ras-related protein Rab-1A	RAB1A	sp|P62820|RAB1A_HUMAN Ras-related protein Rab-1A OS=Homo sapiens OX=9606 GN=RAB1A PE=1 SV=3;tr|E7END7|E7END7_HUMAN Ras-related protein Rab-1A OS=Homo sapiens OX=9606 GN=RAB1A PE=1 SV=1	2	11	5	5	0	4	8	9	0	2	5	4	0	2	5	4	58.5	32.2	32.2	22.677	205	205;173	0	57.19		By MS/MS	By MS/MS	By MS/MS	0	22.9	54.6	52.7	0	29410000	335070000	64217000	30278000	0	13266000	86755000	26148000	0
O60664;K7ERZ3;K7EL96;K7ER39;K7EJD0	O60664;K7ERZ3	22;15;10;7;1	22;15;10;7;1	22;15;10;7;1	Perilipin-3	PLIN3	sp|O60664|PLIN3_HUMAN Perilipin-3 OS=Homo sapiens OX=9606 GN=PLIN3 PE=1 SV=3;tr|K7ERZ3|K7ERZ3_HUMAN Perilipin-3 (Fragment) OS=Homo sapiens OX=9606 GN=PLIN3 PE=1 SV=1	5	22	22	22	3	7	11	18	3	7	11	18	3	7	11	18	76.5	76.5	76.5	47.074	434	434;292;172;168;35	0	171.19	By MS/MS	By MS/MS	By MS/MS	By MS/MS	14.5	22.8	45.6	70.3	117450000	54676000	126730000	786200000	11876000	22961000	13252000	13292000	82119000	10
A0A7I2V4L7;A0A7I2V5W9;H0Y5F5;A0A7I2V598;H0YEU6;A0A7I2V4V6;A0A0U1RRK0;A0A2R8Y6N3;H0YC72;K7EQY4;H0YGS6;H0Y6X6;Q3B7J8;A0A494C141;A0A2R8Y7K3;H0YCC8;P0CB38	A0A7I2V4L7;A0A7I2V5W9;H0Y5F5;A0A7I2V598;H0YEU6	24;18;17;17;14;10;3;3;3;3;3;2;2;2;2;1;1	15;11;11;11;9;5;3;3;3;3;3;1;2;2;2;1;1	0;0;0;0;0;0;0;0;0;0;0;0;0;0;0;0;0	Polyadenylate-binding protein	PABPC4	tr|A0A7I2V4L7|A0A7I2V4L7_HUMAN Polyadenylate-binding protein OS=Homo sapiens OX=9606 GN=PABPC4 PE=1 SV=1;tr|A0A7I2V5W9|A0A7I2V5W9_HUMAN Polyadenylate-binding protein (Fragment) OS=Homo sapiens OX=9606 GN=PABPC4 PE=1 SV=1;tr|H0Y5F5|H0Y5F5_HUMAN Polyadenylat	17	24	15	0	2	9	12	19	2	6	6	10	0	0	0	0	19.2	12.4	0	152.56	1390	1390;598;550;584;370;354;955;1136;1003;981;862;195;756;838;764;197;370	0	56.24	By MS/MS	By MS/MS	By MS/MS	By MS/MS	2.4	8.2	8.6	13.4	142250000	62530000	52128000	559280000	0	27004000	13214000	19267000	103500000	7
Q10471	Q10471	22	22	22	Polypeptide N-acetylgalactosaminyltransferase 2;Polypeptide N-acetylgalactosaminyltransferase 2 soluble form	GALNT2	sp|Q10471|GALT2_HUMAN Polypeptide N-acetylgalactosaminyltransferase 2 OS=Homo sapiens OX=9606 GN=GALNT2 PE=1 SV=1	1	22	22	22	2	3	15	10	2	3	15	10	2	3	15	10	48	48	48	64.732	571	571	0	116.21	By MS/MS	By MS/MS	By MS/MS	By MS/MS	4	6	38.5	24.9	15053000	71717000	397630000	101720000	8449800	6634600	13211000	26295000	9695900	6
P02808;A0A087WUZ3	P02808;A0A087WUZ3	30;28	30;28	18;16	Statherin	STATH;SPTBN1	sp|P02808|STAT_HUMAN Statherin OS=Homo sapiens OX=9606 GN=STATH PE=1 SV=2;tr|A0A087WUZ3|A0A087WUZ3_HUMAN Spectrin beta chain OS=Homo sapiens OX=9606 GN=SPTBN1 PE=1 SV=1	2	30	30	18	4	10	5	19	4	10	5	19	0	7	3	12	6.3	6.3	3.7	715.22	6294	6294;2366	0	109.07	By MS/MS	By MS/MS	By MS/MS	By MS/MS	1	2.1	1.1	4.1	32683000	76119000	24559000	322100000	0	8301400	13155000	2575800	20759000	6
O14744;G3V580;G3V2L6;C9JSX3;G3V5L5;G3V2X6;H0YJX6;G3V507;G3V2F5;H0YJ77;H0YJD3;H7BZ44	O14744;G3V580;G3V2L6	11;7;7;5;4;3;3;2;2;2;1;1	11;7;7;5;4;3;3;2;2;2;1;1	11;7;7;5;4;3;3;2;2;2;1;1	Protein arginine N-methyltransferase 5;Protein arginine N-methyltransferase 5, N-terminally processed	PRMT5	sp|O14744|ANM5_HUMAN Protein arginine N-methyltransferase 5 OS=Homo sapiens OX=9606 GN=PRMT5 PE=1 SV=4;tr|G3V580|G3V580_HUMAN Protein arginine N-methyltransferase 5 (Fragment) OS=Homo sapiens OX=9606 GN=PRMT5 PE=1 SV=1;tr|G3V2L6|G3V2L6_HUMAN Protein argini	12	11	11	11	2	7	2	8	2	7	2	8	2	7	2	8	22.3	22.3	22.3	72.683	637	637;180;183;186;169;185;279;42;86;138;177;179	0	39.843	By MS/MS	By MS/MS	By matching	By MS/MS	5.3	12.9	5.3	15.4	22913000	141740000	24373000	378550000	2269300	3518900	13144000	2548500	65396000	6
Q6IN85;H0YIY8;G3V5Z3;G3V5A2;G3V4R3;G3V231;Q5MIZ7;H0YJN6	Q6IN85;H0YIY8;G3V5Z3;G3V5A2	8;5;5;4;3;3;2;1	8;5;5;4;3;3;2;1	8;5;5;4;3;3;2;1	Serine/threonine-protein phosphatase 4 regulatory subunit 3A	SMEK1	sp|Q6IN85|P4R3A_HUMAN Serine/threonine-protein phosphatase 4 regulatory subunit 3A OS=Homo sapiens OX=9606 GN=PPP4R3A PE=1 SV=1;tr|H0YIY8|H0YIY8_HUMAN Serine/threonine-protein phosphatase 4 regulatory subunit 3A (Fragment) OS=Homo sapiens OX=9606 GN=PPP4R3	8	8	8	8	3	4	1	4	3	4	1	4	3	4	1	4	16.1	16.1	16.1	95.367	833	833;543;706;190;99;150;849;199	0	32.879	By MS/MS	By MS/MS	By MS/MS	By MS/MS	7.7	6.1	1.1	8.8	45853000	34396000	10088000	20851000	2920100	0	13104000	0	3055600	8
Q9Y6Y8;H7C0V8;H7C4C4	Q9Y6Y8	16;3;1	16;3;1	16;3;1	SEC23-interacting protein	SEC23IP	sp|Q9Y6Y8|S23IP_HUMAN SEC23-interacting protein OS=Homo sapiens OX=9606 GN=SEC23IP PE=1 SV=1	3	16	16	16	0	5	6	1	0	5	6	1	0	5	6	1	25.8	25.8	25.8	111.08	1000	1000;194;153	0	57.125		By MS/MS	By MS/MS	By matching	0	6.6	9.7	1.5	0	37447000	72902000	3100100	9396900	0	13077000	15355000	0	0
Q15029;K7EP67;K7EJ74;K7EIT3;K7EIV5	Q15029	18;5;4;2;1	17;4;3;2;1	17;4;3;2;1	116 kDa U5 small nuclear ribonucleoprotein component	EFTUD2	sp|Q15029|U5S1_HUMAN 116 kDa U5 small nuclear ribonucleoprotein component OS=Homo sapiens OX=9606 GN=EFTUD2 PE=1 SV=1	5	18	17	17	1	5	6	5	1	4	6	4	1	4	6	4	29.8	28.8	28.8	109.43	972	972;223;134;148;106	0	50.311	By MS/MS	By MS/MS	By MS/MS	By MS/MS	3.5	8.1	9.2	6.9	3409500	35898000	54982000	48715000	0	0	13072000	10616000	9823900	1
A0A494C0R9;A0A0C4DGI8;P09871;G3V365	A0A494C0R9;A0A0C4DGI8;P09871;G3V365	40;39;39;37	40;39;39;37	12;12;12;10	Complement C1s subcomponent;Complement C1s subcomponent heavy chain;Complement C1s subcomponent light chain	DTX3;C1S;AK7	tr|A0A494C0R9|A0A494C0R9_HUMAN Lipopolysaccharide-responsive and beige-like anchor protein OS=Homo sapiens OX=9606 GN=LRBA PE=1 SV=1;tr|A0A0C4DGI8|A0A0C4DGI8_HUMAN E3 ubiquitin-protein ligase (Fragment) OS=Homo sapiens OX=9606 GN=DTX3 PE=1 SV=1;sp|P09871|C	4	40	40	12	1	13	28	16	1	13	28	16	0	3	10	7	19.2	19.2	5.6	317.14	2905	2905;1405;1724;1801	0	214.17	By MS/MS	By MS/MS	By MS/MS	By MS/MS	0.6	6.1	15.4	7.1	14448000	122100000	586300000	243240000	0	0	13011000	36109000	19344000	1
P28072;A0A087X2I4;I3L3X7	P28072;A0A087X2I4	7;4;2	7;4;2	7;4;2	Proteasome subunit beta type-6;Proteasome subunit beta type	PSMB6	sp|P28072|PSB6_HUMAN Proteasome subunit beta type-6 OS=Homo sapiens OX=9606 GN=PSMB6 PE=1 SV=4;tr|A0A087X2I4|A0A087X2I4_HUMAN Proteasome subunit beta OS=Homo sapiens OX=9606 GN=PSMB6 PE=1 SV=1	3	7	7	7	0	4	0	6	0	4	0	6	0	4	0	6	56.9	56.9	56.9	25.357	239	239;213;102	0	88.508		By MS/MS		By MS/MS	0	17.6	0	43.1	0	39567000	0	1227500000	11767000	0	13010000	0	278600000	0
Q96BM9;A0A087X2J2	Q96BM9	9;1	2;1	2;1	ADP-ribosylation factor-like protein 8A	ARL8A	sp|Q96BM9|ARL8A_HUMAN ADP-ribosylation factor-like protein 8A OS=Homo sapiens OX=9606 GN=ARL8A PE=1 SV=1	2	9	2	2	0	3	7	7	0	2	2	2	0	2	2	2	44.6	12.4	12.4	21.416	186	186;147	0	5.3732		By MS/MS	By MS/MS	By MS/MS	0	17.2	44.6	44.6	0	28769000	54687000	58544000	23617000	0	12855000	14701000	15531000	0
M0R3C3;Q9NZ01;M0R2N5	M0R3C3;Q9NZ01;M0R2N5	4;4;3	4;4;3	4;4;3	Very-long-chain enoyl-CoA reductase	TECR	tr|M0R3C3|M0R3C3_HUMAN Very-long-chain enoyl-CoA reductase OS=Homo sapiens OX=9606 GN=TECR PE=1 SV=1;sp|Q9NZ01|TECR_HUMAN Very-long-chain enoyl-CoA reductase OS=Homo sapiens OX=9606 GN=TECR PE=1 SV=1;tr|M0R2N5|M0R2N5_HUMAN Very-long-chain enoyl-CoA reducta	3	4	4	4	0	2	2	3	0	2	2	3	0	2	2	3	38.1	38.1	38.1	11.773	105	105;308;346	0	15.855		By MS/MS	By MS/MS	By MS/MS	0	20	24.8	26.7	0	34787000	36174000	42053000	19838000	0	12847000	9156500	6662400	0
CON__P02769	CON__P02769	23	23	21				1	23	23	21	1	2	0	6	1	2	0	6	1	2	0	5	52.9	52.9	48.9	69.293	607	607	0	211.11	By matching	By matching		By MS/MS	5.1	4.3	0	10.4	1229900	4482600	0	76010000	7103600	0	12808000	0	14635000	0
P42331;F8W0R0	P42331;F8W0R0	7;4	7;4	6;3	Rho GTPase-activating protein 25	ARHGAP25;LETMD1	sp|P42331|RHG25_HUMAN Rho GTPase-activating protein 25 OS=Homo sapiens OX=9606 GN=ARHGAP25 PE=1 SV=2;tr|F8W0R0|F8W0R0_HUMAN LETM1 domain-containing protein 1 (Fragment) OS=Homo sapiens OX=9606 GN=LETMD1 PE=1 SV=1	2	7	7	6	1	3	4	7	1	3	4	7	1	3	3	6	8.5	8.5	7.1	106.73	958	958;611	0	15.181	By MS/MS	By MS/MS	By MS/MS	By MS/MS	2.5	5.4	6.9	8.5	8234500	43975000	28502000	155050000	0	0	12785000	4724100	19181000	3
P10586;H0Y6Z7;H0Y4H1;H0Y7Z9;H0Y380;A2A437	P10586;H0Y6Z7;H0Y4H1;H0Y7Z9;H0Y380	50;44;39;37;36;6	50;44;39;37;36;6	41;36;31;29;28;5	Receptor-type tyrosine-protein phosphatase F	PTPRF	sp|P10586|PTPRF_HUMAN Receptor-type tyrosine-protein phosphatase F OS=Homo sapiens OX=9606 GN=PTPRF PE=1 SV=2;tr|H0Y6Z7|H0Y6Z7_HUMAN Protein-tyrosine-phosphatase (Fragment) OS=Homo sapiens OX=9606 GN=PTPRF PE=1 SV=1;tr|H0Y4H1|H0Y4H1_HUMAN Protein-tyrosine-	6	50	50	41	2	11	33	27	2	11	33	27	2	5	26	19	38.7	38.7	33.9	212.88	1907	1907;1553;1291;1332;979;262	0	223.74	By MS/MS	By MS/MS	By MS/MS	By MS/MS	1.4	8.5	23.9	21.9	17318000	114360000	806390000	348490000	45889000	3433200	12783000	38847000	22196000	4
P61201;B4DIH5;H0YKU5;H0YM03;H0YMC2	P61201;B4DIH5	11;10;5;4;1	11;10;5;4;1	11;10;5;4;1	COP9 signalosome complex subunit 2	COPS2	sp|P61201|CSN2_HUMAN COP9 signalosome complex subunit 2 OS=Homo sapiens OX=9606 GN=COPS2 PE=1 SV=1;tr|B4DIH5|B4DIH5_HUMAN COP9 signalosome complex subunit 2 OS=Homo sapiens OX=9606 GN=COPS2 PE=1 SV=1	5	11	11	11	0	8	1	7	0	8	1	7	0	8	1	7	24.3	24.3	24.3	69.126	617	617;379;263;183;55	0	28.45		By MS/MS	By matching	By MS/MS	0	14.6	2.1	12.8	0	62786000	8048600	129400000	0	0	12776000	0	11662000	0
Q9H633;C9JCI4	Q9H633	21;6	21;6	19;6	Ribonuclease P protein subunit p21	RPP21	sp|Q9H633|RPP21_HUMAN Ribonuclease P protein subunit p21 OS=Homo sapiens OX=9606 GN=RPP21 PE=1 SV=1	2	21	21	19	1	8	21	15	1	8	21	15	1	7	19	14	27.3	27.3	26.2	102.46	960	960;413	0	86.847	By MS/MS	By MS/MS	By MS/MS	By MS/MS	2.6	10.1	27.3	20.3	11210000	77455000	1079800000	435300000	0	0	12707000	120440000	48222000	0
Q8TEX9;H0YN14;H0YMR4;H0YN07;H0YLV0;H0YL92;H0YK93;H0YKG5	Q8TEX9;H0YN14;H0YMR4	11;8;6;5;2;2;1;1	11;8;6;5;2;2;1;1	11;8;6;5;2;2;1;1	Importin-4	IPO4	sp|Q8TEX9|IPO4_HUMAN Importin-4 OS=Homo sapiens OX=9606 GN=IPO4 PE=1 SV=2;tr|H0YN14|H0YN14_HUMAN Importin-4 OS=Homo sapiens OX=9606 GN=IPO4 PE=1 SV=1;tr|H0YMR4|H0YMR4_HUMAN Importin-4 (Fragment) OS=Homo sapiens OX=9606 GN=IPO4 PE=1 SV=1	8	11	11	11	0	3	6	5	0	3	6	5	0	3	6	5	16	16	16	118.71	1081	1081;911;547;312;98;101;48;154	0	38.276		By MS/MS	By MS/MS	By MS/MS	0	2.9	8.5	7.2	0	47987000	61268000	21292000	11275000	0	12667000	14485000	7062500	0
Q9Y289	Q9Y289	6	6	6	Sodium-dependent multivitamin transporter	SLC5A6	sp|Q9Y289|SC5A6_HUMAN Sodium-dependent multivitamin transporter OS=Homo sapiens OX=9606 GN=SLC5A6 PE=1 SV=2	1	6	6	6	0	3	5	2	0	3	5	2	0	3	5	2	10.2	10.2	10.2	68.641	635	635	0	17.18		By MS/MS	By MS/MS	By MS/MS	0	6.5	8.2	3.9	0	24443000	70816000	37656000	21627000	0	12599000	14174000	12651000	0
A0A5F9ZHR7;P11117;E9PQY3;E9PHY0;B7Z7D2;A0A5F9ZH82;A0A5F9ZI20;A0A5F9ZH40	A0A5F9ZHR7;P11117;E9PQY3;E9PHY0;B7Z7D2;A0A5F9ZH82	15;15;14;12;11;10;7;7	8;8;8;5;8;3;0;0	8;8;8;5;8;3;0;0	Lysosomal acid phosphatase	ACP2	tr|A0A5F9ZHR7|A0A5F9ZHR7_HUMAN Lysosomal acid phosphatase OS=Homo sapiens OX=9606 GN=ACP2 PE=1 SV=1;sp|P11117|PPAL_HUMAN Lysosomal acid phosphatase OS=Homo sapiens OX=9606 GN=ACP2 PE=1 SV=3;tr|E9PQY3|E9PQY3_HUMAN Lysosomal acid phosphatase OS=Homo sapiens	8	15	8	8	0	6	11	9	0	5	6	6	0	5	6	6	38	16.6	16.6	49.352	434	434;423;395;360;391;305;151;160	0	24.622		By MS/MS	By MS/MS	By MS/MS	0	14.7	33.9	23.5	0	56960000	137370000	44556000	54870000	0	12592000	28787000	8758400	0
E5RJY1;O75818;X6RLL4;F8WC38	E5RJY1;O75818;X6RLL4	12;7;6;3	7;7;6;3	7;7;6;3	Ribonuclease P protein subunit p40	NDRG1;RPP40	tr|E5RJY1|E5RJY1_HUMAN N-myc downstream-regulated gene 1 protein OS=Homo sapiens OX=9606 GN=NDRG1 PE=1 SV=1;sp|O75818|RPP40_HUMAN Ribonuclease P protein subunit p40 OS=Homo sapiens OX=9606 GN=RPP40 PE=1 SV=3;tr|X6RLL4|X6RLL4_HUMAN Ribonuclease P protein su	4	12	7	7	1	8	8	7	0	3	3	2	0	3	3	2	29.3	18.2	18.2	56.128	532	532;363;303;113	0	18.306	By matching	By MS/MS	By MS/MS	By MS/MS	4.7	18	18.8	17.1	0	23749000	21532000	16961000	0	0	12590000	4985600	0	0
O75822;H0YGJ7;H0YLP3	O75822	14;5;4	14;5;4	14;5;4	Eukaryotic translation initiation factor 3 subunit J	EIF3J	sp|O75822|EIF3J_HUMAN Eukaryotic translation initiation factor 3 subunit J OS=Homo sapiens OX=9606 GN=EIF3J PE=1 SV=2	3	14	14	14	4	6	7	8	4	6	7	8	4	6	7	8	57.4	57.4	57.4	29.062	258	258;106;117	0	63.738	By MS/MS	By MS/MS	By MS/MS	By MS/MS	27.9	47.3	47.3	42.2	87165000	36360000	72314000	320820000	0	23685000	12561000	13555000	40479000	10
Q7L2H7;J3KNJ2;H0YCQ8;E9PN86;E9PRY0;E9PRI2;E7ESM3	Q7L2H7;J3KNJ2;H0YCQ8	9;6;5;3;2;1;1	9;6;5;3;2;1;1	9;6;5;3;2;1;1	Eukaryotic translation initiation factor 3 subunit M	EIF3M	sp|Q7L2H7|EIF3M_HUMAN Eukaryotic translation initiation factor 3 subunit M OS=Homo sapiens OX=9606 GN=EIF3M PE=1 SV=1;tr|J3KNJ2|J3KNJ2_HUMAN Eukaryotic translation initiation factor 3 subunit M (Fragment) OS=Homo sapiens OX=9606 GN=EIF3M PE=1 SV=1;tr|H0YCQ	7	9	9	9	1	3	1	4	1	3	1	4	1	3	1	4	36.1	36.1	36.1	42.502	374	374;191;220;102;74;59;123	0	60.288	By MS/MS	By MS/MS	By matching	By MS/MS	4.8	12.8	4.8	17.6	2715100	24632000	1042100	211990000	0	0	12518000	0	41148000	1
Q8NBJ5;M0QX72;M0QYH0	Q8NBJ5	13;4;2	13;4;2	13;4;2	Procollagen galactosyltransferase 1	COLGALT1	sp|Q8NBJ5|GT251_HUMAN Procollagen galactosyltransferase 1 OS=Homo sapiens OX=9606 GN=COLGALT1 PE=1 SV=1	3	13	13	13	0	5	4	4	0	5	4	4	0	5	4	4	10.1	10.1	10.1	193.54	1725	1725;218;471	0	33.729		By MS/MS	By MS/MS	By MS/MS	0	3.8	4.6	3.2	0	37256000	58161000	34109000	0	0	12486000	17390000	5996800	0
C9JFE4;Q13098;A0A096LP07;A0A096LPJ3;A8K070;J3QQX0;J3QLT0;J3KSA5;J3KRJ4;J3QS88;J3KTB0	C9JFE4;Q13098;A0A096LP07;A0A096LPJ3;A8K070	10;10;9;9;9;3;3;3;3;1;1	10;10;9;9;9;3;3;3;3;1;1	10;10;9;9;9;3;3;3;3;1;1	COP9 signalosome complex subunit 1	GPS1	tr|C9JFE4|C9JFE4_HUMAN COP9 signalosome complex subunit 1 OS=Homo sapiens OX=9606 GN=GPS1 PE=1 SV=2;sp|Q13098|CSN1_HUMAN COP9 signalosome complex subunit 1 OS=Homo sapiens OX=9606 GN=GPS1 PE=1 SV=4;tr|A0A096LP07|A0A096LP07_HUMAN COP9 signalosome complex su	11	10	10	10	2	6	2	7	2	6	2	7	2	6	2	7	28.7	28.7	28.7	53.371	471	471;491;486;490;526;79;168;210;253;134;139	0	71.266	By MS/MS	By MS/MS	By MS/MS	By MS/MS	10	16.6	4	20	57828000	47929000	11889000	150600000	13971000	18711000	12466000	7122700	34454000	2
Q86UP2;G3V4Y7;G3V5P0;H0YJZ8;G3V5G2;H0YJP2;H0YJV5	Q86UP2;G3V4Y7	25;14;4;3;3;2;1	25;14;4;3;3;2;1	19;8;0;3;3;0;1	Kinectin	KTN1	sp|Q86UP2|KTN1_HUMAN Kinectin OS=Homo sapiens OX=9606 GN=KTN1 PE=1 SV=1;tr|G3V4Y7|G3V4Y7_HUMAN Kinectin OS=Homo sapiens OX=9606 GN=KTN1 PE=1 SV=1	7	25	25	19	1	10	9	9	1	10	9	9	1	7	6	8	24.8	24.8	19.5	156.27	1357	1357;595;160;153;162;138;91	0	101.45	By matching	By MS/MS	By MS/MS	By MS/MS	1.1	8.9	8.9	8.5	5531800	50927000	24458000	76707000	0	0	12408000	3692100	5196300	0
P30876;C9J4M6;C9J2Y9;H0YND4	P30876;C9J4M6;C9J2Y9	12;6;6;1	12;6;6;1	12;6;6;1	DNA-directed RNA polymerase II subunit RPB2;DNA-directed RNA polymerase	POLR2B	sp|P30876|RPB2_HUMAN DNA-directed RNA polymerase II subunit RPB2 OS=Homo sapiens OX=9606 GN=POLR2B PE=1 SV=1;tr|C9J4M6|C9J4M6_HUMAN DNA-directed RNA polymerase subunit beta OS=Homo sapiens OX=9606 GN=POLR2B PE=1 SV=3;tr|C9J2Y9|C9J2Y9_HUMAN DNA-directed RNA	4	12	12	12	1	6	7	10	1	6	7	10	1	6	7	10	11	11	11	189.08	1697	1697;1067;1167;267	0	42.895	By MS/MS	By MS/MS	By MS/MS	By MS/MS	1	5.1	6	8.7	11174000	64414000	60405000	195580000	0	0	12354000	7517500	20014000	1
A0A590UJK4;A0A590UK01;A0A590UJP7;A0A590UK80;Q13247	A0A590UJK4;A0A590UK01;A0A590UJP7;A0A590UK80;Q13247	6;6;6;6;6	6;6;6;6;6	4;4;4;4;4	Serine/arginine-rich splicing factor 6	SRSF6	tr|A0A590UJK4|A0A590UJK4_HUMAN Serine/arginine-rich-splicing factor 6 OS=Homo sapiens OX=9606 GN=SRSF6 PE=1 SV=1;tr|A0A590UK01|A0A590UK01_HUMAN Serine/arginine-rich-splicing factor 6 OS=Homo sapiens OX=9606 GN=SRSF6 PE=1 SV=1;tr|A0A590UJP7|A0A590UJP7_HUMAN	5	6	6	4	0	4	3	6	0	4	3	6	0	3	1	4	24.8	24.8	20.8	26.306	226	226;273;276;1090;344	0	19.75		By MS/MS	By MS/MS	By MS/MS	0	15.9	10.2	24.8	0	41390000	86366000	244730000	0	0	12335000	18376000	31524000	0
Q15751;H0YNB1;H0YL74;H0YKW7	Q15751	17;4;2;1	17;4;2;1	17;4;2;1	Probable E3 ubiquitin-protein ligase HERC1	HERC1	sp|Q15751|HERC1_HUMAN Probable E3 ubiquitin-protein ligase HERC1 OS=Homo sapiens OX=9606 GN=HERC1 PE=1 SV=2	4	17	17	17	0	6	9	1	0	6	9	1	0	6	9	1	5.1	5.1	5.1	532.22	4861	4861;691;153;145	0	57.393		By MS/MS	By MS/MS	By matching	0	1.4	2.5	0.3	0	18138000	42295000	4063200	0	0	12335000	7547500	0	0
Q9UKG4	Q9UKG4	4	4	4	Solute carrier family 13 member 4	SLC13A4	sp|Q9UKG4|S13A4_HUMAN Solute carrier family 13 member 4 OS=Homo sapiens OX=9606 GN=SLC13A4 PE=1 SV=2	1	4	4	4	0	4	3	4	0	4	3	4	0	4	3	4	5.6	5.6	5.6	91.779	846	846	0	12.653		By MS/MS	By MS/MS	By MS/MS	0	5.6	4.6	5.6	0	44695000	33030000	36742000	0	0	12316000	8448300	6860900	0
A0A0J9YW33;Q13277;A0A0C4DGE4;A0A286YF28;E9PQJ8	A0A0J9YW33;Q13277;A0A0C4DGE4;A0A286YF28	7;7;6;6;1	7;7;6;6;1	7;7;6;6;1	Syntaxin-3	STX3	tr|A0A0J9YW33|A0A0J9YW33_HUMAN Syntaxin-3 OS=Homo sapiens OX=9606 GN=STX3 PE=1 SV=1;sp|Q13277|STX3_HUMAN Syntaxin-3 OS=Homo sapiens OX=9606 GN=STX3 PE=1 SV=3;tr|A0A0C4DGE4|A0A0C4DGE4_HUMAN Syntaxin-3 (Fragment) OS=Homo sapiens OX=9606 GN=STX3 PE=1 SV=1;tr|	5	7	7	7	0	2	3	0	0	2	3	0	0	2	3	0	27.5	27.5	27.5	32.94	287	287;289;204;258;43	0	17.918		By MS/MS	By matching		0	6.3	16.4	0	0	31572000	8708100	0	11418000	0	12304000	0	0	0
Q5TBG5	Q5TBG5	17	5	0	Proteasome subunit beta type	PSMB7	tr|Q5TBG5|Q5TBG5_HUMAN Proteasome subunit beta (Fragment) OS=Homo sapiens OX=9606 GN=PSMB7 PE=1 SV=1	1	17	5	0	2	10	14	13	1	2	3	4	0	0	0	0	31.6	13.5	0	71.312	665	665	0	47.112	By matching	By MS/MS	By MS/MS	By MS/MS	5.7	16.5	25.7	23.2	7636500	11766000	159490000	417370000	17033000	0	12260000	33314000	160220000	0
Q8IWT6	Q8IWT6	11	11	11	Volume-regulated anion channel subunit LRRC8A	LRRC8A	sp|Q8IWT6|LRC8A_HUMAN Volume-regulated anion channel subunit LRRC8A OS=Homo sapiens OX=9606 GN=LRRC8A PE=1 SV=1	1	11	11	11	1	3	8	4	1	3	8	4	1	3	8	4	18.4	18.4	18.4	94.198	810	810	0	43.227	By MS/MS	By MS/MS	By MS/MS	By MS/MS	2.2	4.8	14.6	6.2	0	8110900	75779000	37088000	11174000	0	12235000	11801000	16461000	1
E9PHA2;Q15003;C9J470;H7C415;C9JZP1	E9PHA2;Q15003;C9J470	11;11;9;2;1	11;11;9;2;1	11;11;9;2;1	Condensin complex subunit 2	NCAPH	tr|E9PHA2|E9PHA2_HUMAN Condensin complex subunit 2 OS=Homo sapiens OX=9606 GN=NCAPH PE=1 SV=1;sp|Q15003|CND2_HUMAN Condensin complex subunit 2 OS=Homo sapiens OX=9606 GN=NCAPH PE=1 SV=3;tr|C9J470|C9J470_HUMAN Condensin complex subunit 2 (Fragment) OS=Homo	5	11	11	11	1	4	9	3	1	4	9	3	1	4	9	3	26.3	26.3	26.3	81.572	730	730;741;607;182;216	0	31.707	By MS/MS	By MS/MS	By MS/MS	By MS/MS	4	7	20.5	5.2	6342900	38566000	94146000	14093000	0	0	12201000	13978000	4258200	0
Q9BRP4;F5H0C4;F5H103;F5H3I1;F5H5D4	Q9BRP4;F5H0C4;F5H103;F5H3I1	8;7;5;5;3	8;7;5;5;3	5;4;2;2;2	Proteasomal ATPase-associated factor 1	PAAF1	sp|Q9BRP4|PAAF1_HUMAN Proteasomal ATPase-associated factor 1 OS=Homo sapiens OX=9606 GN=PAAF1 PE=1 SV=2;tr|F5H0C4|F5H0C4_HUMAN Proteasomal ATPase-associated factor 1 OS=Homo sapiens OX=9606 GN=PAAF1 PE=1 SV=1;tr|F5H103|F5H103_HUMAN Proteasomal ATPase-assoc	5	8	8	5	0	6	5	1	0	6	5	1	0	4	3	0	22.2	22.2	12.5	42.19	392	392;393;237;247;150	0	14.281		By MS/MS	By MS/MS	By matching	0	16.8	13.5	3.3	0	37688000	15908000	4795400	11352000	0	12194000	3154800	0	0
Q9NRX5	Q9NRX5	2	2	2	Serine incorporator 1	SERINC1	sp|Q9NRX5|SERC1_HUMAN Serine incorporator 1 OS=Homo sapiens OX=9606 GN=SERINC1 PE=1 SV=1	1	2	2	2	1	1	1	1	1	1	1	1	1	1	1	1	6.6	6.6	6.6	50.494	453	453	0	6.3205	By MS/MS	By MS/MS	By MS/MS	By MS/MS	2.9	2.9	2.9	2.9	34398000	18907000	14870000	23172000	38606000	29988000	12167000	6190100	0	2
Q14008;H0YBH1	Q14008	18;5	18;5	14;2	Cytoskeleton-associated protein 5	CKAP5	sp|Q14008|CKAP5_HUMAN Cytoskeleton-associated protein 5 OS=Homo sapiens OX=9606 GN=CKAP5 PE=1 SV=3	2	18	18	14	1	6	7	8	1	6	7	8	1	5	6	7	9	9	7.1	281.21	2554	2554;414	0	72.28	By MS/MS	By MS/MS	By MS/MS	By MS/MS	1.1	4.2	4.1	4.5	0	58180000	88167000	198350000	16460000	0	12139000	28749000	41386000	1
Q96BD0;E1P5H9	Q96BD0;E1P5H9	6;5	6;5	6;5	Solute carrier organic anion transporter family member 4A1	SLCO4A1	sp|Q96BD0|SO4A1_HUMAN Solute carrier organic anion transporter family member 4A1 OS=Homo sapiens OX=9606 GN=SLCO4A1 PE=1 SV=2;tr|E1P5H9|E1P5H9_HUMAN Solute carrier organic anion transporter family member OS=Homo sapiens OX=9606 GN=SLCO4A1 PE=1 SV=1	2	6	6	6	0	3	5	2	0	3	5	2	0	3	5	2	12	12	12	77.193	722	722;620	0	33.31		By MS/MS	By MS/MS	By MS/MS	0	3.7	9.4	5.7	0	20622000	63007000	30228000	19984000	0	12089000	12138000	11076000	0
Q5GAN3;A0A590UJ97	Q5GAN3;A0A590UJ97	9;5	9;5	9;5	Probable inactive ribonuclease-like protein 13	RNASE13	sp|Q5GAN3|RNS13_HUMAN Probable inactive ribonuclease-like protein 13 OS=Homo sapiens OX=9606 GN=RNASE13 PE=2 SV=1;tr|A0A590UJ97|A0A590UJ97_HUMAN Cullin-1 OS=Homo sapiens OX=9606 GN=CUL1 PE=1 SV=1	2	9	9	9	1	2	3	8	1	2	3	8	1	2	3	8	22.7	22.7	22.7	63.339	576	576;447	0	28.528	By MS/MS	By MS/MS	By MS/MS	By MS/MS	3	3.8	5	19.1	6413300	17904000	31212000	151570000	0	0	11953000	7656900	19619000	2
O14672;H0YNC5;H0YK87;C9J9B4	O14672	21;6;1;1	21;6;1;1	21;6;1;1	Disintegrin and metalloproteinase domain-containing protein 10	ADAM10	sp|O14672|ADA10_HUMAN Disintegrin and metalloproteinase domain-containing protein 10 OS=Homo sapiens OX=9606 GN=ADAM10 PE=1 SV=1	4	21	21	21	1	5	14	16	1	5	14	16	1	5	14	16	36.2	36.2	36.2	84.141	748	748;148;115;125	0	103.74	By matching	By MS/MS	By MS/MS	By MS/MS	2	9.8	21.4	27.9	7280300	66665000	364840000	258270000	29953000	0	11939000	23719000	16770000	0
O43143;F5H658;Q14562	O43143	16;1;1	16;1;1	15;0;0	Pre-mRNA-splicing factor ATP-dependent RNA helicase DHX15	DHX15	sp|O43143|DHX15_HUMAN Pre-mRNA-splicing factor ATP-dependent RNA helicase DHX15 OS=Homo sapiens OX=9606 GN=DHX15 PE=1 SV=2	3	16	16	15	1	10	9	5	1	10	9	5	1	9	8	5	26.4	26.4	25.3	90.932	795	795;1181;1220	0	55.599	By MS/MS	By MS/MS	By MS/MS	By MS/MS	1.6	13.2	14.2	7.2	9369400	100550000	54383000	30642000	0	0	11929000	8708000	9028300	1
P25788;G3V4X5;H0YJ03;G3V3W4;G3V5N4	P25788;G3V4X5	17;12;4;2;2	17;12;4;2;2	17;12;4;2;2	Proteasome subunit alpha type-3	PSMA3	sp|P25788|PSA3_HUMAN Proteasome subunit alpha type-3 OS=Homo sapiens OX=9606 GN=PSMA3 PE=1 SV=2;tr|G3V4X5|G3V4X5_HUMAN Proteasome subunit alpha type-3 OS=Homo sapiens OX=9606 GN=PSMA3 PE=1 SV=1	5	17	17	17	2	3	0	13	2	3	0	13	2	3	0	13	68.2	68.2	68.2	28.433	255	255;180;83;36;54	0	59.426	By MS/MS	By MS/MS		By MS/MS	6.7	12.2	0	62.7	923680000	34579000	0	1421700000	0	0	11915000	0	219880000	10
P78346;Q5VU11;Q5VU10	P78346;Q5VU11;Q5VU10	8;7;5	8;7;5	8;7;5	Ribonuclease P protein subunit p30	RPP30	sp|P78346|RPP30_HUMAN Ribonuclease P protein subunit p30 OS=Homo sapiens OX=9606 GN=RPP30 PE=1 SV=1;tr|Q5VU11|Q5VU11_HUMAN Ribonuclease P protein subunit p30 (Fragment) OS=Homo sapiens OX=9606 GN=RPP30 PE=1 SV=1;tr|Q5VU10|Q5VU10_HUMAN Ribonuclease P protei	3	8	8	8	1	4	4	1	1	4	4	1	1	4	4	1	39.6	39.6	39.6	29.321	268	268;254;212	0	36.748	By MS/MS	By MS/MS	By MS/MS	By MS/MS	6	18.7	25	3.7	0	41971000	36460000	0	0	0	11911000	8409300	0	1
P50151;A0A024R161	P50151;A0A024R161	5;3	5;3	5;3	Guanine nucleotide-binding protein G(I)/G(S)/G(O) subunit gamma-10;Guanine nucleotide-binding protein subunit gamma	GNG10;hCG_1994888	sp|P50151|GBG10_HUMAN Guanine nucleotide-binding protein G(I)/G(S)/G(O) subunit gamma-10 OS=Homo sapiens OX=9606 GN=GNG10 PE=1 SV=1;tr|A0A024R161|A0A024R161_HUMAN Guanine nucleotide-binding protein subunit gamma OS=Homo sapiens OX=9606 GN=DNAJC25-GNG10 PE=	2	5	5	5	0	2	4	2	0	2	4	2	0	2	4	2	72.1	72.1	72.1	7.2053	68	68;153	0	40.238		By MS/MS	By MS/MS	By MS/MS	0	42.6	72.1	42.6	0	41357000	115380000	57419000	48949000	0	11900000	14904000	14948000	0
G5E9S8;G3V2E7;F8W6L3;G3V3H3;G3V5R9;E7EVH7;Q07866;G3V2P7;C9JZE5;E9PQ02;C9J8T5;A8MX29;A8MZ87;Q9NSK0;Q9H0B6	G5E9S8;G3V2E7;F8W6L3;G3V3H3;G3V5R9;E7EVH7;Q07866;G3V2P7	5;5;5;5;5;5;5;3;1;1;1;1;1;1;1	5;5;5;5;5;5;5;3;1;1;1;1;1;1;1	5;5;5;5;5;5;5;3;1;1;1;1;1;1;1	Kinesin light chain 1	KLC1	tr|G5E9S8|G5E9S8_HUMAN Kinesin light chain OS=Homo sapiens OX=9606 GN=KLC1 PE=1 SV=1;tr|G3V2E7|G3V2E7_HUMAN Kinesin light chain OS=Homo sapiens OX=9606 GN=KLC1 PE=1 SV=1;tr|F8W6L3|F8W6L3_HUMAN Kinesin light chain OS=Homo sapiens OX=9606 GN=KLC1 PE=1 SV=1;t	15	5	5	5	0	4	4	1	0	4	4	1	0	4	4	1	12.4	12.4	12.4	62.506	549	549;551;576;609;630;719;573;150;162;189;271;333;521;619;622	0	13.817		By MS/MS	By MS/MS	By matching	0	7.8	10.7	2.6	0	43654000	19038000	3273900	0	0	11837000	4617000	0	0
A2AB23;A0A1B0GTJ6;Q13950;H0Y9Q5	A2AB23;A0A1B0GTJ6;Q13950;H0Y9Q5	15;15;15;8	15;15;15;8	8;8;8;6	Runt-related transcription factor 2	PHF1;RUNX2;PROM1	tr|A2AB23|A2AB23_HUMAN PHD finger protein 1 (Fragment) OS=Homo sapiens OX=9606 GN=PHF1 PE=1 SV=1;tr|A0A1B0GTJ6|A0A1B0GTJ6_HUMAN HCG1796489 OS=Homo sapiens OX=9606 GN=LOC101059948 PE=1 SV=1;sp|Q13950|RUNX2_HUMAN Runt-related transcription factor 2 OS=Homo s	4	15	15	8	0	9	11	9	0	9	11	9	0	6	5	3	25.1	25.1	13.6	75.405	693	693;900;978;307	0	61.398		By MS/MS	By MS/MS	By MS/MS	0	12.4	19.5	14.7	0	86444000	144300000	107330000	0	0	11722000	11920000	13899000	0
P52597;A0A1B0GW42	P52597	10;3	8;3	8;3	Heterogeneous nuclear ribonucleoprotein F;Heterogeneous nuclear ribonucleoprotein F, N-terminally processed	HNRNPF	sp|P52597|HNRPF_HUMAN Heterogeneous nuclear ribonucleoprotein F OS=Homo sapiens OX=9606 GN=HNRNPF PE=1 SV=3	2	10	8	8	0	4	7	7	0	2	6	5	0	2	6	5	42.4	35.9	35.9	45.671	415	415;98	0	52.364		By MS/MS	By MS/MS	By MS/MS	0	13.5	28	23.6	0	21799000	84277000	88910000	0	0	11647000	13259000	16325000	0
P28066	P28066	14	14	14	Proteasome subunit alpha type-5	PSMA5	sp|P28066|PSA5_HUMAN Proteasome subunit alpha type-5 OS=Homo sapiens OX=9606 GN=PSMA5 PE=1 SV=3	1	14	14	14	0	3	3	10	0	3	3	10	0	3	3	10	63.1	63.1	63.1	26.411	241	241	0	91.058		By MS/MS	By matching	By MS/MS	0	13.3	21.2	49.4	0	81518000	43955000	1.8156e+09	0	0	11601000	3108200	334920000	0
Q9Y3F4;H0YH33	Q9Y3F4	12;2	12;2	12;2	Serine-threonine kinase receptor-associated protein	STRAP	sp|Q9Y3F4|STRAP_HUMAN Serine-threonine kinase receptor-associated protein OS=Homo sapiens OX=9606 GN=STRAP PE=1 SV=1	2	12	12	12	2	5	5	10	2	5	5	10	2	5	5	10	47.4	47.4	47.4	38.438	350	350;95	0	59.736	By MS/MS	By MS/MS	By MS/MS	By MS/MS	13.1	23.4	20.9	44.3	134380000	38480000	61668000	226670000	0	65757000	11581000	20014000	36561000	5
P62258;B4DJF2;K7EM20;I3L3T1;K7EIT4;I3L0W5	P62258	19;7;7;7;4;1	19;7;7;7;4;1	17;6;6;6;3;1	14-3-3 protein epsilon	YWHAE	sp|P62258|1433E_HUMAN 14-3-3 protein epsilon OS=Homo sapiens OX=9606 GN=YWHAE PE=1 SV=1	6	19	19	17	2	4	5	16	2	4	5	16	2	3	4	15	82	82	74.9	29.174	255	255;94;115;939;109;38	0	72.238	By MS/MS	By MS/MS	By MS/MS	By MS/MS	16.5	22	26.3	58.8	75205000	36921000	104230000	1.7187e+09	6017800	26800000	11561000	9962100	340840000	5
Q9BPX3;D6RA93;H0Y9Z8	Q9BPX3	6;1;1	6;1;1	6;1;1	Condensin complex subunit 3	NCAPG	sp|Q9BPX3|CND3_HUMAN Condensin complex subunit 3 OS=Homo sapiens OX=9606 GN=NCAPG PE=1 SV=1	3	6	6	6	2	3	1	3	2	3	1	3	2	3	1	3	8.8	8.8	8.8	114.33	1015	1015;232;534	0	23.401	By MS/MS	By MS/MS	By matching	By MS/MS	3.5	3.9	1.1	3.9	15799000	26889000	6899000	8994800	0	0	11513000	0	2071100	1
Q9BTU6;E9PAM4	Q9BTU6;E9PAM4	35;27	35;27	35;27	Phosphatidylinositol 4-kinase type 2-alpha	PI4K2A	sp|Q9BTU6|P4K2A_HUMAN Phosphatidylinositol 4-kinase type 2-alpha OS=Homo sapiens OX=9606 GN=PI4K2A PE=1 SV=1;tr|E9PAM4|E9PAM4_HUMAN Phosphatidylinositol 4-kinase type 2 OS=Homo sapiens OX=9606 PE=3 SV=1	2	35	35	35	1	12	22	15	1	12	22	15	1	12	22	15	74.1	74.1	74.1	54.022	479	479;449	0	177.17	By MS/MS	By MS/MS	By MS/MS	By MS/MS	5.2	32.8	56.8	46.1	0	67534000	720340000	181140000	62386000	0	11404000	40066000	16684000	1
A0A2U3TZN6	A0A2U3TZN6	26	26	0			tr|A0A2U3TZN6|A0A2U3TZN6_HUMAN Peripheral plasma membrane protein CASK OS=Homo sapiens OX=9606 GN=CASK PE=1 SV=1	1	26	26	0	1	8	12	13	1	8	12	13	0	0	0	0	36.1	36.1	0	100.2	880	880	0	104.49	By MS/MS	By MS/MS	By MS/MS	By MS/MS	2	10.5	21.7	20.5	5520500	97535000	177100000	111630000	13442000	0	11371000	19649000	9047100	0
E7EN77	E7EN77	19	5	0		NCAPD2	tr|E7EN77|E7EN77_HUMAN Condensin complex subunit 1 (Fragment) OS=Homo sapiens OX=9606 GN=NCAPD2 PE=1 SV=2	1	19	5	0	0	7	13	11	0	3	4	2	0	0	0	0	19.9	4.8	0	146.37	1333	1333	0	14.853		By MS/MS	By MS/MS	By MS/MS	0	7.9	13	11.9	0	28328000	45266000	23921000	0	0	11323000	8656800	8426800	0
P50148;B1AM21	P50148	19;9	11;8	11;8	Guanine nucleotide-binding protein G(q) subunit alpha	GNAQ	sp|P50148|GNAQ_HUMAN Guanine nucleotide-binding protein G(q) subunit alpha OS=Homo sapiens OX=9606 GN=GNAQ PE=1 SV=4	2	19	11	11	0	5	10	4	0	3	7	3	0	3	7	3	59.9	31.5	31.5	42.142	359	359;170	0	45.515		By MS/MS	By MS/MS	By MS/MS	0	15.9	33.4	15.9	0	21252000	75446000	22932000	8928100	0	11305000	10893000	9617400	0
P16066;P20594;H7C056;H7C1A1;O75343;P25092;P51841	P16066	28;2;1;1;1;1;1	28;2;1;1;1;1;1	27;1;1;1;0;0;0	Atrial natriuretic peptide receptor 1	NPR1	sp|P16066|ANPRA_HUMAN Atrial natriuretic peptide receptor 1 OS=Homo sapiens OX=9606 GN=NPR1 PE=1 SV=1	7	28	28	27	0	14	19	13	0	14	19	13	0	13	18	12	37.8	37.8	36.6	118.92	1061	1061;1047;164;275;617;1073;1108	0	96.53		By MS/MS	By MS/MS	By MS/MS	0	19.1	28	21.7	0	98731000	243840000	167860000	17946000	0	11246000	15033000	9614100	0
Q8NI35;A0A0X1KG69;A0A087WUZ6;A0A2R8Y549;A0A0U1RR46	Q8NI35	38;2;2;2;1	33;2;2;2;1	2;2;2;2;1	InaD-like protein	INADL	sp|Q8NI35|INADL_HUMAN InaD-like protein OS=Homo sapiens OX=9606 GN=PATJ PE=1 SV=3	5	38	33	2	1	11	15	15	1	10	12	12	0	0	1	1	17.7	16.5	1.1	269.96	2535	2535;1181;1182;1882;683	0	323.31	By matching	By MS/MS	By MS/MS	By MS/MS	0.6	5.8	8	6.9	2518500	71599000	211210000	215330000	64329000	0	11230000	24271000	20262000	0
X1WI28;P27635;B8A6G2;A6QRI9	X1WI28;P27635	9;9;4;4	9;9;4;4	2;2;2;2	60S ribosomal protein L10	RPL10	tr|X1WI28|X1WI28_HUMAN 60S ribosomal protein L10 (Fragment) OS=Homo sapiens OX=9606 GN=RPL10 PE=1 SV=7;sp|P27635|RL10_HUMAN 60S ribosomal protein L10 OS=Homo sapiens OX=9606 GN=RPL10 PE=1 SV=4	4	9	9	2	0	6	5	6	0	6	5	6	0	1	1	2	46.5	46.5	14.5	22.975	200	200;214;108;181	0	58.302		By MS/MS	By MS/MS	By MS/MS	0	40	36	37.5	0	52722000	26181000	124390000	16589000	0	11194000	2782300	22897000	0
H3BPE7;P35637	H3BPE7;P35637	7;7	7;7	6;6	RNA-binding protein FUS	FUS	tr|H3BPE7|H3BPE7_HUMAN RNA-binding protein FUS OS=Homo sapiens OX=9606 GN=FUS PE=1 SV=1;sp|P35637|FUS_HUMAN RNA-binding protein FUS OS=Homo sapiens OX=9606 GN=FUS PE=1 SV=1	2	7	7	6	1	2	2	5	1	2	2	5	1	2	1	4	17.8	17.8	17.8	53.496	527	527;526	0	23.68	By MS/MS	By MS/MS	By MS/MS	By MS/MS	4.6	7.8	7.2	14.4	53484000	14760000	18634000	335100000	0	44248000	11132000	5383300	65988000	2
Q5BKX6;C9JMP1	Q5BKX6;C9JMP1	14;13	14;13	0;0	Solute carrier family 45 member 4	SLC45A4;BRDT	sp|Q5BKX6|S45A4_HUMAN Solute carrier family 45 member 4 OS=Homo sapiens OX=9606 GN=SLC45A4 PE=1 SV=2;tr|C9JMP1|C9JMP1_HUMAN Bromodomain testis-specific protein (Fragment) OS=Homo sapiens OX=9606 GN=BRDT PE=1 SV=1	2	14	14	0	2	3	8	6	2	3	8	6	0	0	0	0	14.6	14.6	0	168.78	1558	1558;763	0	170.27	By MS/MS	By MS/MS	By MS/MS	By MS/MS	1.1	2.2	8	7.6	71471000	16743000	81981000	33633000	0	26666000	11125000	13178000	7269200	4
O60930;H0YDU3;F8WEN6	O60930	5;2;1	5;2;1	5;2;1	Ribonuclease H1	RNASEH1	sp|O60930|RNH1_HUMAN Ribonuclease H1 OS=Homo sapiens OX=9606 GN=RNASEH1 PE=1 SV=2	3	5	5	5	0	3	2	3	0	3	2	3	0	3	2	3	16.9	16.9	16.9	72.4	662	662;469;246	0	41.549		By MS/MS	By MS/MS	By MS/MS	0	7.6	7.3	9.5	0	31486000	91029000	78012000	0	0	11089000	0	21725000	0
P62913	P62913	4	4	1	60S ribosomal protein L11	RPL11	sp|P62913|RL11_HUMAN 60S ribosomal protein L11 OS=Homo sapiens OX=9606 GN=RPL11 PE=1 SV=2	1	4	4	1	1	2	2	2	1	2	2	2	1	1	1	1	11.8	11.8	2.7	48.764	449	449	0	73.683	By matching	By MS/MS	By MS/MS	By MS/MS	2.7	5.8	5.8	5.8	18771000	24123000	9187300	60005000	0	0	11044000	2588300	14637000	0
P41440;H3BTQ3;E9PIL5;C9J8K6;C9JKP4	P41440;H3BTQ3	8;4;2;2;2	8;4;2;2;2	8;4;2;2;2	Folate transporter 1	SLC19A1	sp|P41440|S19A1_HUMAN Reduced folate transporter OS=Homo sapiens OX=9606 GN=SLC19A1 PE=1 SV=3;tr|H3BTQ3|H3BTQ3_HUMAN Reduced folate transporter OS=Homo sapiens OX=9606 GN=SLC19A1 PE=1 SV=1	5	8	8	8	1	3	5	4	1	3	5	4	1	3	5	4	15.4	15.4	15.4	64.868	591	591;545;60;154;182	0	38.952	By MS/MS	By MS/MS	By MS/MS	By MS/MS	2.2	5.1	10.2	11.2	16806000	39347000	125770000	52402000	24904000	0	10999000	25001000	11578000	1
B3GLJ2;C9JAU2;K7EJU7;A0A7P0T8U8;H7C2I5;J3KT55	B3GLJ2;C9JAU2	13;8;6;6;5;1	13;8;6;6;5;1	13;8;6;6;5;1	Prostate and testis expressed protein 3	PATE3;ARIH2	sp|B3GLJ2|PATE3_HUMAN Prostate and testis expressed protein 3 OS=Homo sapiens OX=9606 GN=PATE3 PE=2 SV=1;tr|C9JAU2|C9JAU2_HUMAN E3 ubiquitin-protein ligase ARIH2 (Fragment) OS=Homo sapiens OX=9606 GN=ARIH2 PE=1 SV=8	6	13	13	13	0	8	9	7	0	8	9	7	0	8	9	7	14.8	14.8	14.8	149.24	1365	1365;786;766;1108;723;416	0	33.499		By MS/MS	By MS/MS	By MS/MS	0	9.7	8.6	6.4	0	55220000	82425000	42842000	0	0	10889000	5937900	4870000	0
Q9UPY5	Q9UPY5	6	6	6	Cystine/glutamate transporter	SLC7A11	sp|Q9UPY5|XCT_HUMAN Cystine/glutamate transporter OS=Homo sapiens OX=9606 GN=SLC7A11 PE=1 SV=1	1	6	6	6	0	3	4	1	0	3	4	1	0	3	4	1	13	13	13	55.422	501	501	0	17.056		By MS/MS	By MS/MS	By matching	0	7.2	7.2	2.2	0	31452000	41284000	40561000	31757000	0	10861000	7336800	0	0
P78536;A6H8L4	P78536	6;1	6;1	6;1	Disintegrin and metalloproteinase domain-containing protein 17	ADAM17	sp|P78536|ADA17_HUMAN Disintegrin and metalloproteinase domain-containing protein 17 OS=Homo sapiens OX=9606 GN=ADAM17 PE=1 SV=1	2	6	6	6	0	3	0	2	0	3	0	2	0	3	0	2	9.6	9.6	9.6	93.02	824	824;258	0	14.265		By MS/MS		By matching	0	3.6	0	3	0	27565000	0	8501600	10789000	0	10860000	0	0	0
A0A087WUK2;O14979	A0A087WUK2;O14979	13;13	11;11	11;11	Heterogeneous nuclear ribonucleoprotein D-like	HNRNPDL	tr|A0A087WUK2|A0A087WUK2_HUMAN Heterogeneous nuclear ribonucleoprotein D-like OS=Homo sapiens OX=9606 GN=HNRNPDL PE=1 SV=1;sp|O14979|HNRDL_HUMAN Heterogeneous nuclear ribonucleoprotein D-like OS=Homo sapiens OX=9606 GN=HNRNPDL PE=1 SV=3	2	13	11	11	3	4	2	10	3	3	2	9	3	3	2	9	39.1	36.4	36.4	40.04	363	363;420	0	56.963	By MS/MS	By MS/MS	By matching	By MS/MS	12.4	12.4	8.3	35.5	129430000	24237000	11892000	957060000	0	36373000	10830000	0	144100000	4
O14980;A0A7I2V3P3;A0A7I2V461;A0A7I2YQV4;A0A7I2V2S3;A0A7I2V2Y6;A0A7I2V3W6;A0A7I2V2H0;A0A7I2V3N0;A0A7I2V6B9;A0A7I2V488;A0A7I2V4A3;A0A7I2YQX3;C9JKM9;C9J673;A0A7I2V2C5;A0A7I2V3J1;A0A7I2YQP1;F8WF71;A0A7P0Z4B7;C9IYM2	O14980;A0A7I2V3P3;A0A7I2V461;A0A7I2YQV4;A0A7I2V2S3;A0A7I2V2Y6;A0A7I2V3W6;A0A7I2V2H0;A0A7I2V3N0;A0A7I2V6B9;A0A7I2V488;A0A7I2V4A3;A0A7I2YQX3	19;18;18;18;18;17;16;16;15;14;13;12;12;8;5;4;4;4;3;3;2	19;18;18;18;18;17;16;16;15;14;13;12;12;8;5;4;4;4;3;3;2	19;18;18;18;18;17;16;16;15;14;13;12;12;8;5;4;4;4;3;3;2	Exportin-1	XPO1	sp|O14980|XPO1_HUMAN Exportin-1 OS=Homo sapiens OX=9606 GN=XPO1 PE=1 SV=1;tr|A0A7I2V3P3|A0A7I2V3P3_HUMAN Exportin-1 OS=Homo sapiens OX=9606 GN=XPO1 PE=1 SV=1;tr|A0A7I2V461|A0A7I2V461_HUMAN Exportin-1 OS=Homo sapiens OX=9606 GN=XPO1 PE=1 SV=1;tr|A0A7I2YQV4|	21	19	19	19	1	8	11	8	1	8	11	8	1	8	11	8	23.5	23.5	23.5	123.38	1071	1071;941;1056;1007;952;1026;999;979;735;940;904;688;677;451;132;115;115;115;82;136;62	0	79.267	By MS/MS	By MS/MS	By MS/MS	By MS/MS	1.8	8.8	15.6	10.2	1645900	52580000	88530000	54942000	18447000	0	10811000	12281000	9272600	1
A0A5F9UK94;H0Y360;Q01433;A0A590UK85;A0A7P0Z4H6;A0A804CCZ3;A0A590UJX5;A0A804H2H4;H0YF16;A0A7P0TB79;E9PIJ1;E9PJF6;A0A7P0T999	A0A5F9UK94;H0Y360;Q01433;A0A590UK85;A0A7P0Z4H6;A0A804CCZ3;A0A590UJX5;A0A804H2H4;H0YF16;A0A7P0TB79	8;8;8;7;7;7;6;5;5;4;3;3;2	8;8;8;7;7;7;6;5;5;4;3;3;2	8;8;8;7;7;7;6;5;5;4;3;3;2	AMP deaminase 2	AMPD2	tr|A0A5F9UK94|A0A5F9UK94_HUMAN AMP deaminase OS=Homo sapiens OX=9606 GN=AMPD2 PE=1 SV=1;tr|H0Y360|H0Y360_HUMAN AMP deaminase OS=Homo sapiens OX=9606 GN=AMPD2 PE=1 SV=2;sp|Q01433|AMPD2_HUMAN AMP deaminase 2 OS=Homo sapiens OX=9606 GN=AMPD2 PE=1 SV=2;tr|A0A5	13	8	8	8	2	5	5	5	2	5	5	5	2	5	5	5	12.2	12.2	12.2	94.889	825	825;836;879;564;628;788;469;625;719;237;87;103;118	0	15.469	By MS/MS	By MS/MS	By MS/MS	By MS/MS	4	6.9	7.8	7.8	2797300	49358000	29611000	15756000	0	0	10760000	6763100	3409800	1
A0A087WT87;A0A7P0TAG7;P43003;A0A087X0U3;A0A7P0Z4R4;A0A7P0T9A4;M0R063;E7EV13;P48664	A0A087WT87;A0A7P0TAG7;P43003;A0A087X0U3	4;4;4;3;1;1;1;1;1	4;4;4;3;1;1;1;1;1	4;4;4;3;1;1;1;1;1	Amino acid transporter;Excitatory amino acid transporter 1	SLC1A3	tr|A0A087WT87|A0A087WT87_HUMAN Amino acid transporter OS=Homo sapiens OX=9606 GN=SLC1A3 PE=1 SV=1;tr|A0A7P0TAG7|A0A7P0TAG7_HUMAN Amino acid transporter OS=Homo sapiens OX=9606 GN=SLC1A3 PE=1 SV=1;sp|P43003|EAA1_HUMAN Excitatory amino acid transporter 1 OS=	9	4	4	4	0	3	2	1	0	3	2	1	0	3	2	1	10.3	10.3	10.3	54.207	496	496;589;542;430;146;162;486;500;564	0	11.535		By MS/MS	By MS/MS	By MS/MS	0	7.3	4.6	2.4	0	23868000	8887600	1262700	17030000	0	10745000	8717100	0	0
I3L3U6;Q5VW38	I3L3U6	8;3	3;3	3;3		P4HB	tr|I3L3U6|I3L3U6_HUMAN Protein disulfide-isomerase OS=Homo sapiens OX=9606 GN=P4HB PE=1 SV=2	2	8	3	3	1	2	2	6	0	2	1	3	0	2	1	3	10.5	3.7	3.7	86.679	802	802;600	0	12.762	By matching	By MS/MS	By MS/MS	By MS/MS	2	1.6	3.1	7.6	0	13497000	20711000	39580000	15199000	0	10706000	9605700	9649400	0
Q9NX76	Q9NX76	3	3	3	CKLF-like MARVEL transmembrane domain-containing protein 6	CMTM6	sp|Q9NX76|CKLF6_HUMAN CKLF-like MARVEL transmembrane domain-containing protein 6 OS=Homo sapiens OX=9606 GN=CMTM6 PE=1 SV=1	1	3	3	3	2	2	2	3	2	2	2	3	2	2	2	3	17.5	17.5	17.5	20.419	183	183	0	9.668	By MS/MS	By MS/MS	By MS/MS	By MS/MS	12	15.8	17.5	17.5	6398800	20748000	28399000	59657000	34560000	0	10689000	9651300	8376900	1
Q8NEA9;CON__P35527;Q5JW03;Q96IK5	Q8NEA9;CON__P35527;Q5JW03	29;28;16;1	29;28;16;1	29;28;16;1	Putative germ cell-less protein-like 1-like	GMCL1P1;SLC35C2	sp|Q8NEA9|GMCL2_HUMAN Germ cell-less protein-like 2 OS=Homo sapiens OX=9606 GN=GMCL2 PE=1 SV=2;;tr|Q5JW03|Q5JW03_HUMAN Solute carrier family 35 member C2 (Fragment) OS=Homo sapiens OX=9606 GN=SLC35C2 PE=1 SV=8	4	29	29	29	2	5	15	11	2	5	15	11	2	5	15	11	31.2	31.2	31.2	129.33	1234	1234;623;634;1613	0	323.31	By MS/MS	By MS/MS	By MS/MS	By MS/MS	5.1	5.7	19.1	10.3	37777000	64132000	512010000	163560000	286320000	4909900	10668000	70330000	20483000	1
P39023;G5E9G0;B5MCW2;H7C422;H7C3M2;F8WCR1;Q92901	P39023;G5E9G0;B5MCW2;H7C422;H7C3M2	17;14;11;11;9;5;3	17;14;11;11;9;5;3	17;14;11;11;9;5;3	60S ribosomal protein L3	RPL3	sp|P39023|RL3_HUMAN 60S ribosomal protein L3 OS=Homo sapiens OX=9606 GN=RPL3 PE=1 SV=2;tr|G5E9G0|G5E9G0_HUMAN 60S ribosomal protein L3 OS=Homo sapiens OX=9606 GN=RPL3 PE=1 SV=1;tr|B5MCW2|B5MCW2_HUMAN 60S ribosomal protein L3 (Fragment) OS=Homo sapiens OX=9	7	17	17	17	0	3	2	2	0	3	2	2	0	3	2	2	40.2	40.2	40.2	46.108	403	403;351;272;305;261;180;407	0	93.449		By MS/MS	By MS/MS	By MS/MS	0	8.7	4	9.2	0	27397000	9416500	23580000	0	0	10615000	5606500	10101000	0
P62081;A0A2R8Y623;B5MCP9	P62081;A0A2R8Y623;B5MCP9	14;9;9	14;9;9	14;9;9	40S ribosomal protein S7	RPS7	sp|P62081|RS7_HUMAN 40S ribosomal protein S7 OS=Homo sapiens OX=9606 GN=RPS7 PE=1 SV=1;tr|A0A2R8Y623|A0A2R8Y623_HUMAN 40S ribosomal protein S7 (Fragment) OS=Homo sapiens OX=9606 GN=RPS7 PE=1 SV=1;tr|B5MCP9|B5MCP9_HUMAN 40S ribosomal protein S7 OS=Homo sapi	3	14	14	14	0	7	3	10	0	7	3	10	0	7	3	10	66.5	66.5	66.5	22.127	194	194;169;187	0	109.99		By MS/MS	By MS/MS	By MS/MS	0	41.2	34	52.1	0	49165000	124390000	972170000	0	0	10611000	17345000	129000000	0
P55795	P55795	10	5	5	Heterogeneous nuclear ribonucleoprotein H2	HNRNPH2	sp|P55795|HNRH2_HUMAN Heterogeneous nuclear ribonucleoprotein H2 OS=Homo sapiens OX=9606 GN=HNRNPH2 PE=1 SV=1	1	10	5	5	1	8	8	9	0	3	5	4	0	3	5	4	31.8	19.4	19.4	49.263	449	449	0	18.677	By matching	By MS/MS	By MS/MS	By MS/MS	3.6	23.2	29.6	25.6	0	20582000	76013000	58005000	0	0	10501000	13551000	15920000	0
A0A7P0NMY4;A0A087WWY3;A0A7I2V3E6;F8WE98;H0YD54;H0Y5C6;Q14315;H0YDT0;A0A669KBC6	A0A7P0NMY4	41;10;10;9;6;5;4;2;1	6;0;0;0;6;0;0;2;0	0;0;0;0;0;0;0;0;0			tr|A0A7P0NMY4|A0A7P0NMY4_HUMAN Filamin-A OS=Homo sapiens OX=9606 GN=FLNA PE=1 SV=1	9	41	6	0	9	29	26	22	0	2	0	0	0	0	0	0	33.1	3.4	0	191.88	1812	1812;482;556;604;256;281;2725;948;96	0	20.575	By matching	By MS/MS	By matching	By matching	8.3	24.4	22.5	18	0	13513000	0	0	0	0	10479000	0	0	0
Q5T1W7;Q9NRI5;H0YMQ6;A0A804HKK9;A0A494C076;A0A1B0GVP5;H3BLU4	Q5T1W7;Q9NRI5;H0YMQ6	11;11;9;5;2;1;1	11;11;9;5;2;1;1	5;5;4;1;1;0;0	Disrupted in schizophrenia 1 protein	BTRC;DISC1;PLEKHH1	tr|Q5T1W7|Q5T1W7_HUMAN F-box/WD repeat-containing protein 1A (Fragment) OS=Homo sapiens OX=9606 GN=BTRC PE=1 SV=1;sp|Q9NRI5|DISC1_HUMAN Disrupted in schizophrenia 1 protein OS=Homo sapiens OX=9606 GN=DISC1 PE=1 SV=3;tr|H0YMQ6|H0YMQ6_HUMAN Pleckstrin homolo	7	11	11	5	0	7	9	5	0	7	9	5	0	4	5	4	7.8	7.8	4.1	211.98	1982	1982;1509;654;1035;314;515;594	0	33.936		By MS/MS	By MS/MS	By MS/MS	0	5.6	6.6	4.4	0	41155000	112380000	37583000	0	0	10446000	16984000	5831900	0
A0A590UJ56;A0A590UK34;A0A590UJ21;A0A0C4DGX4;A0A590UJ50;Q13616;A0A590UJC4;A0A590UJR3;A0A590UJA0	A0A590UJ56;A0A590UK34;A0A590UJ21;A0A0C4DGX4;A0A590UJ50;Q13616;A0A590UJC4;A0A590UJR3	5;5;5;5;5;5;4;3;1	5;5;5;5;5;5;4;3;1	5;5;5;5;5;5;4;3;1	Cullin-1	CUL1	tr|A0A590UJ56|A0A590UJ56_HUMAN Cullin-1 OS=Homo sapiens OX=9606 GN=CUL1 PE=1 SV=1;tr|A0A590UK34|A0A590UK34_HUMAN Cullin-1 OS=Homo sapiens OX=9606 GN=CUL1 PE=1 SV=1;tr|A0A590UJ21|A0A590UJ21_HUMAN Cullin-1 OS=Homo sapiens OX=9606 GN=CUL1 PE=1 SV=1;tr|A0A0C4D	9	5	5	5	0	2	2	1	0	2	2	1	0	2	2	1	8.3	8.3	8.3	74.732	649	649;720;732;752;759;776;678;732;281	0	9.8827		By MS/MS	By matching	By MS/MS	0	2.8	2.8	1.5	0	25200000	4810800	0	0	0	10284000	2077300	0	0
P50748;E7ES84	P50748;E7ES84	5;3	5;3	5;3	Kinetochore-associated protein 1	KNTC1	sp|P50748|KNTC1_HUMAN Kinetochore-associated protein 1 OS=Homo sapiens OX=9606 GN=KNTC1 PE=1 SV=1;tr|E7ES84|E7ES84_HUMAN Kinetochore-associated protein 1 OS=Homo sapiens OX=9606 GN=KNTC1 PE=1 SV=1	2	5	5	5	1	2	3	1	1	2	3	1	1	2	3	1	2.9	2.9	2.9	250.75	2209	2209;1134	0	11.341	By MS/MS	By MS/MS	By MS/MS	By matching	0.6	1.3	1.8	0.7	40638000	18506000	15961000	5506800	0	0	10280000	5084900	0	1
Q16718;A0A7I2V2W4;A0A087X1G1;H7BYD0;A0A7I2V3L8;F8WAS3;C9IZN5;A0A024R772;A0A087WXR5	Q16718;A0A7I2V2W4;A0A087X1G1;H7BYD0;A0A7I2V3L8;F8WAS3;C9IZN5	6;5;5;5;5;4;4;2;2	6;5;5;5;5;4;4;2;2	6;5;5;5;5;4;4;2;2	NADH dehydrogenase [ubiquinone] 1 alpha subcomplex subunit 5	NDUFA5	sp|Q16718|NDUA5_HUMAN NADH dehydrogenase [ubiquinone] 1 alpha subcomplex subunit 5 OS=Homo sapiens OX=9606 GN=NDUFA5 PE=1 SV=3;tr|A0A7I2V2W4|A0A7I2V2W4_HUMAN Complex I subunit B13 OS=Homo sapiens OX=9606 GN=NDUFA5 PE=1 SV=1;tr|A0A087X1G1|A0A087X1G1_HUMAN C	9	6	6	6	0	4	4	2	0	4	4	2	0	4	4	2	66.4	66.4	66.4	13.459	116	116;101;101;125;145;70;98;59;77	0	57.974		By MS/MS	By MS/MS	By MS/MS	0	30.2	44.8	30.2	0	29243000	23289000	24467000	7449500	0	10258000	6522900	8160700	0
Q9BW61	Q9BW61	2	2	2	DET1- and DDB1-associated protein 1	DDA1	sp|Q9BW61|DDA1_HUMAN DET1- and DDB1-associated protein 1 OS=Homo sapiens OX=9606 GN=DDA1 PE=1 SV=1	1	2	2	2	0	2	2	2	0	2	2	2	0	2	2	2	21.6	21.6	21.6	11.835	102	102	0.000387	4.488		By MS/MS	By MS/MS	By MS/MS	0	21.6	21.6	21.6	0	22120000	9579600	12787000	0	0	10240000	2795400	3210900	0
Q86TI2;M0R2A8;M0R2G6;M0QXG6;M0R0I1;M0R3C4;A0A2R8YF65;M0QXI5	Q86TI2;M0R2A8	7;4;2;1;1;1;1;1	7;4;2;1;1;1;1;1	7;4;2;1;1;1;1;1	Dipeptidyl peptidase 9	DPP9	sp|Q86TI2|DPP9_HUMAN Dipeptidyl peptidase 9 OS=Homo sapiens OX=9606 GN=DPP9 PE=1 SV=3;tr|M0R2A8|M0R2A8_HUMAN Dipeptidyl peptidase 9 OS=Homo sapiens OX=9606 GN=DPP9 PE=1 SV=1	8	7	7	7	1	4	4	2	1	4	4	2	1	4	4	2	10.8	10.8	10.8	98.262	863	863;518;140;96;119;123;154;220	0	22.376	By MS/MS	By MS/MS	By MS/MS	By MS/MS	2.5	5.9	6.1	4.8	43117000	36445000	41299000	7128400	0	0	10230000	7665700	4923600	3
P49915	P49915	22	22	22	GMP synthase [glutamine-hydrolyzing]	GMPS	sp|P49915|GUAA_HUMAN GMP synthase [glutamine-hydrolyzing] OS=Homo sapiens OX=9606 GN=GMPS PE=1 SV=1	1	22	22	22	0	7	16	15	0	7	16	15	0	7	16	15	48.9	48.9	48.9	76.715	693	693	0	84.792		By MS/MS	By MS/MS	By MS/MS	0	17	38.4	30	0	58660000	474200000	272460000	0	0	10154000	43114000	26302000	0
H9KV28;Q96CS7;I3L3J9;A0A1B0GVC3;H0YJT6	H9KV28	20;3;2;1;1	20;3;2;1;1	3;3;2;1;1		DIAPH1	tr|H9KV28|H9KV28_HUMAN Protein diaphanous homolog 1 OS=Homo sapiens OX=9606 GN=DIAPH1 PE=1 SV=2	5	20	20	3	0	4	7	11	0	4	7	11	0	0	0	1	16.4	16.4	2.6	180.01	1653	1653;926;529;357;587	0	42.503		By MS/MS	By MS/MS	By MS/MS	0	2.8	5.1	10.3	0	31761000	51464000	103240000	6630700	0	10027000	8242800	9222400	0
P61073	P61073	4	4	4	C-X-C chemokine receptor type 4	CXCR4	sp|P61073|CXCR4_HUMAN C-X-C chemokine receptor type 4 OS=Homo sapiens OX=9606 GN=CXCR4 PE=1 SV=1	1	4	4	4	0	3	4	4	0	3	4	4	0	3	4	4	9.4	9.4	9.4	39.745	352	352	0	60.732		By MS/MS	By MS/MS	By MS/MS	0	8.8	9.4	9.4	0	23358000	92100000	93746000	11348000	0	10021000	20384000	18115000	0
A0A0D9SFB3;A0A2R8YF78;O00571;A0A0D9SF53;A0A2R8Y4A4;A0A2R8YFS5;A0A0D9SG12;F6S8Q4;A0A2U3TZJ9;A0A2R8Y645;A0A2R8YFR4;A0A2R8YCW1;A0A2R8Y5G6;A0A2R8Y7T2;A0A2R8YDT5;O15523;A0A0J9YVQ7;A0A2R8YDH3;A0A087WVZ1;C9J081;A0A2R8Y650;A0A2R8YCU0;A0A087WX09;A0A2R8YF89;D6RCM4;H0Y960;C9J8G5;Q9NQI0;A0A2R8Y770	A0A0D9SFB3;A0A2R8YF78;O00571;A0A0D9SF53;A0A2R8Y4A4;A0A2R8YFS5;A0A0D9SG12;F6S8Q4;A0A2U3TZJ9;A0A2R8Y645;A0A2R8YFR4;A0A2R8YCW1;A0A2R8Y5G6;A0A2R8Y7T2;A0A2R8YDT5;O15523;A0A0J9YVQ7;A0A2R8YDH3	17;16;16;16;16;16;16;15;15;15;15;15;15;14;14;10;10;9;8;2;2;2;2;1;1;1;1;1;1	15;15;15;15;15;15;15;14;14;14;14;14;14;13;13;9;10;8;8;2;2;2;2;1;1;1;1;1;1	15;15;15;15;15;15;15;14;14;14;14;14;14;13;13;9;10;8;8;2;2;2;2;1;1;1;1;1;1	ATP-dependent RNA helicase DDX3X;ATP-dependent RNA helicase DDX3Y	DDX3X;DDX3Y	tr|A0A0D9SFB3|A0A0D9SFB3_HUMAN RNA helicase OS=Homo sapiens OX=9606 GN=DDX3X PE=1 SV=1;tr|A0A2R8YF78|A0A2R8YF78_HUMAN RNA helicase OS=Homo sapiens OX=9606 GN=DDX3X PE=1 SV=1;sp|O00571|DDX3X_HUMAN ATP-dependent RNA helicase DDX3X OS=Homo sapiens OX=9606 GN=	29	17	15	15	1	4	13	10	0	3	12	9	0	3	12	9	24.7	22	22	103.51	954	954;641;662;733;662;661;647;629;992;716;660;647;622;811;646;1251;222;503;189;250;193;181;98;96;518;305;224;724;61	0	92.212	By matching	By MS/MS	By MS/MS	By MS/MS	1.6	4.2	17.7	13.9	0	35724000	211260000	140750000	0	0	9980000	17336000	10237000	0
Q9UGV2;Q5TH30;F8WBF9;Q5TH29	Q9UGV2;Q5TH30;F8WBF9	18;16;14;2	18;16;14;2	18;16;14;2	Protein NDRG3	NDRG3	sp|Q9UGV2|NDRG3_HUMAN Protein NDRG3 OS=Homo sapiens OX=9606 GN=NDRG3 PE=1 SV=2;tr|Q5TH30|Q5TH30_HUMAN N-myc downstream-regulated gene 3 protein OS=Homo sapiens OX=9606 GN=NDRG3 PE=1 SV=1;tr|F8WBF9|F8WBF9_HUMAN N-myc downstream-regulated gene 3 protein OS=H	4	18	18	18	6	4	13	9	6	4	13	9	6	4	13	9	65.1	65.1	65.1	41.408	375	375;388;280;187	0	112.69	By MS/MS	By MS/MS	By MS/MS	By MS/MS	22.7	15.7	51.2	40.8	71548000	44033000	345290000	242750000	33599000	18648000	9966200	38113000	22133000	8
Q13620;E5RG71;A0A7P0T954;A0A669KAX4;A0A7P0T9L3;A0A7P0T9C8;A0A7P0TAQ3;A0A804CL36;A0A7P0T8P8;A0A7P0T9D0;A0A669KBG9;A0A7P0T9P5;A0A7P0TAF9;A0A7P0T9R8;A0A669KAU9;A0A7P0T8W4;A0A7P0Z4G9	Q13620;E5RG71;A0A7P0T954;A0A669KAX4;A0A7P0T9L3;A0A7P0T9C8;A0A7P0TAQ3;A0A804CL36;A0A7P0T8P8;A0A7P0T9D0;A0A669KBG9;A0A7P0T9P5;A0A7P0TAF9	11;11;11;11;11;10;10;9;9;8;7;7;6;3;1;1;1	5;5;5;5;5;4;5;4;3;3;3;3;3;1;1;1;0	5;5;5;5;5;4;5;4;3;3;3;3;3;1;1;1;0	Cullin-4B	CUL4B;RALYL	sp|Q13620|CUL4B_HUMAN Cullin-4B OS=Homo sapiens OX=9606 GN=CUL4B PE=1 SV=4;tr|E5RG71|E5RG71_HUMAN RNA-binding Raly-like protein (Fragment) OS=Homo sapiens OX=9606 GN=RALYL PE=1 SV=1;tr|A0A7P0T954|A0A7P0T954_HUMAN Cullin-4B OS=Homo sapiens OX=9606 GN=CUL4B	17	11	5	5	0	7	4	4	0	3	3	3	0	3	3	3	14.2	7.3	7.3	103.98	913	913;1295;933;897;780;686;864;844;675;656;571;482;446;401;198;298;121	0	16.104		By MS/MS	By MS/MS	By MS/MS	0	9	5.9	5.6	0	22642000	8606600	20742000	2737000	0	9964900	2412200	4271700	0
Q9UL63;C9J7E8;F8WEY7	Q9UL63;C9J7E8	6;4;2	6;4;2	6;4;2	Muskelin	MKLN1	sp|Q9UL63|MKLN1_HUMAN Muskelin OS=Homo sapiens OX=9606 GN=MKLN1 PE=1 SV=2;tr|C9J7E8|C9J7E8_HUMAN Muskelin OS=Homo sapiens OX=9606 GN=MKLN1 PE=1 SV=1	3	6	6	6	0	3	5	2	0	3	5	2	0	3	5	2	12.1	12.1	12.1	84.767	735	735;643;170	0	12.735		By MS/MS	By MS/MS	By MS/MS	0	4.6	10.6	3.9	0	28855000	63307000	13820000	0	0	9961900	9140400	7270500	0
O95757;E9PDE8;D6RJ96	O95757;E9PDE8;D6RJ96	18;17;11	14;13;8	14;13;8	Heat shock 70 kDa protein 4L	HSPA4L	sp|O95757|HS74L_HUMAN Heat shock 70 kDa protein 4L OS=Homo sapiens OX=9606 GN=HSPA4L PE=1 SV=3;tr|E9PDE8|E9PDE8_HUMAN Heat shock 70 kDa protein 4L OS=Homo sapiens OX=9606 GN=HSPA4L PE=1 SV=1;tr|D6RJ96|D6RJ96_HUMAN Heat shock 70 kDa protein 4L (Fragment) OS	3	18	14	14	5	4	4	10	4	4	3	8	4	4	3	8	29.4	23.1	23.1	94.511	839	839;813;531	0	57.861	By MS/MS	By MS/MS	By MS/MS	By MS/MS	7.3	6.7	6.9	16.4	67084000	28896000	9450900	61809000	0	15766000	9932300	6084600	13976000	5
P30566;A0A096LNY6;A0A7P0Z472;A0A7P0T9A7;A0A1B0GTJ7;A0A1B0GWJ0;A0A096LNY5;A0A1B0GTG9;A0A0A6YY92;A0A7P0T8E4;A0A1B0GWF8;A0A096LP92;A0A096LNY4;B4DEP1;A0A096LP72;A0A096LPA2;A0A1W2PRX2;A0A096LNT0;V9GY96	P30566;A0A096LNY6;A0A7P0Z472;A0A7P0T9A7;A0A1B0GTJ7;A0A1B0GWJ0;A0A096LNY5;A0A1B0GTG9;A0A0A6YY92;A0A7P0T8E4;A0A1B0GWF8;A0A096LP92	15;15;15;15;15;15;14;13;13;13;12;10;6;4;4;3;2;1;1	15;15;15;15;15;15;14;13;13;13;12;10;6;4;4;3;2;1;1	13;13;13;13;13;13;12;12;11;11;12;10;6;4;4;3;2;0;0	Adenylosuccinate lyase	ADSL	sp|P30566|PUR8_HUMAN Adenylosuccinate lyase OS=Homo sapiens OX=9606 GN=ADSL PE=1 SV=2;tr|A0A096LNY6|A0A096LNY6_HUMAN Adenylosuccinate lyase OS=Homo sapiens OX=9606 GN=ADSL PE=1 SV=2;tr|A0A7P0Z472|A0A7P0Z472_HUMAN Adenylosuccinate lyase OS=Homo sapiens OX=9	19	15	15	13	0	6	9	9	0	6	9	9	0	4	8	9	47.5	47.5	38.4	54.889	484	484;799;526;513;480;480;381;467;498;469;403;273;164;335;149;133;142;81;57	0	35.727		By MS/MS	By MS/MS	By MS/MS	0	20	29.8	26.2	0	33727000	198310000	64244000	0	0	9898400	19148000	7649900	0
Q13443;A0A7I2V3W3;A0A7I2V2Z6;A0A7I2V4B3;A0A7I2YQ97;A0AVL1;A0A7I2V5N8;F8WC54;A0A7I2V2E1;A0A7I2V3B5;A0A7I2V3C1;A0A7I2V303;A0A0J9YY58;A0A7I2V5C0;A0A7I2V5Q0	Q13443;A0A7I2V3W3;A0A7I2V2Z6;A0A7I2V4B3;A0A7I2YQ97;A0AVL1;A0A7I2V5N8;F8WC54;A0A7I2V2E1;A0A7I2V3B5	18;17;17;17;15;15;15;13;10;10;7;4;1;1;1	18;17;17;17;15;15;15;13;10;10;7;4;1;1;1	18;17;17;17;15;15;15;13;10;10;7;4;1;1;1	Disintegrin and metalloproteinase domain-containing protein 9	ADAM9	sp|Q13443|ADAM9_HUMAN Disintegrin and metalloproteinase domain-containing protein 9 OS=Homo sapiens OX=9606 GN=ADAM9 PE=1 SV=1;tr|A0A7I2V3W3|A0A7I2V3W3_HUMAN Disintegrin and metalloproteinase domain-containing protein 9 OS=Homo sapiens OX=9606 GN=ADAM9 PE=	15	18	18	18	2	8	9	9	2	8	9	9	2	8	9	9	28.9	28.9	28.9	90.555	819	819;754;780;850;707;712;752;628;566;575;533;446;53;214;485	0	70.16	By MS/MS	By MS/MS	By MS/MS	By MS/MS	6.3	15.9	19.7	19.3	38254000	47815000	174900000	115610000	25836000	11157000	9838700	25644000	14836000	3
O60701;E7ER95;E7ER83;E7ETF4;E7EV97	O60701	11;3;3;3;3	9;1;1;1;1	9;1;1;1;1	UDP-glucose 6-dehydrogenase	UGDH	sp|O60701|UGDH_HUMAN UDP-glucose 6-dehydrogenase OS=Homo sapiens OX=9606 GN=UGDH PE=1 SV=1	5	11	9	9	3	6	6	4	3	5	5	4	3	5	5	4	35.6	28.5	28.5	55.023	494	494;84;130;153;181	0	87.81	By MS/MS	By MS/MS	By MS/MS	By MS/MS	8.1	18.6	20.6	16.2	67160000	32503000	46943000	35827000	0	25203000	9826700	10937000	0	5
Q93077;Q7L7L0;P04908	Q93077;Q7L7L0;P04908	4;4;4	4;4;4	1;1;1	Histone H2A type 1-C;Histone H2A type 3;Histone H2A type 1-B/E	HIST1H2AC;HIST3H2A;HIST1H2AB	sp|Q93077|H2A1C_HUMAN Histone H2A type 1-C OS=Homo sapiens OX=9606 GN=H2AC6 PE=1 SV=3;sp|Q7L7L0|H2A3_HUMAN Histone H2A type 3 OS=Homo sapiens OX=9606 GN=H2AW PE=1 SV=3;sp|P04908|H2A1B_HUMAN Histone H2A type 1-B/E OS=Homo sapiens OX=9606 GN=H2AC4 PE=1 SV=2	3	4	4	1	0	2	2	2	0	2	2	2	0	0	0	0	52.3	52.3	8.5	14.105	130	130;130;130	0	93.946		By MS/MS	By MS/MS	By MS/MS	0	21.5	21.5	21.5	0	27817000	34101000	143540000	9528800	0	9710100	18914000	76916000	0
Q9Y535	Q9Y535	4	4	3	DNA-directed RNA polymerase III subunit RPC8	POLR3H	sp|Q9Y535|RPC8_HUMAN DNA-directed RNA polymerase III subunit RPC8 OS=Homo sapiens OX=9606 GN=POLR3H PE=1 SV=1	1	4	4	3	0	3	2	3	0	3	2	3	0	2	1	2	9.4	9.4	8.2	67.798	648	648	0	24.745		By MS/MS	By MS/MS	By MS/MS	0	5.4	2.8	5.4	0	23020000	8152800	59478000	0	0	9639400	2570200	13827000	0
Q687X5;C9JS50	Q687X5;C9JS50	12;10	12;10	12;10	Metalloreductase STEAP4	STEAP4	sp|Q687X5|STEA4_HUMAN Metalloreductase STEAP4 OS=Homo sapiens OX=9606 GN=STEAP4 PE=1 SV=1;tr|C9JS50|C9JS50_HUMAN Metalloreductase STEAP4 OS=Homo sapiens OX=9606 GN=STEAP4 PE=1 SV=1	2	12	12	12	0	4	6	5	0	4	6	5	0	4	6	5	39.4	39.4	39.4	51.981	459	459;339	0	212.28		By MS/MS	By MS/MS	By MS/MS	0	13.3	20.5	15.9	0	34556000	104630000	33614000	18662000	0	9610400	13094000	5274400	0
J3KTL2;Q07955;J3QQV5;J3KSW7;J3KSR8;S4R3G0;Q13242	J3KTL2;Q07955;J3QQV5;J3KSW7	8;8;4;4;2;1;1	8;8;4;4;2;1;1	8;8;4;4;2;1;1	Serine/arginine-rich splicing factor 1	SRSF1	tr|J3KTL2|J3KTL2_HUMAN Serine/arginine-rich splicing factor 1 OS=Homo sapiens OX=9606 GN=SRSF1 PE=1 SV=1;sp|Q07955|SRSF1_HUMAN Serine/arginine-rich splicing factor 1 OS=Homo sapiens OX=9606 GN=SRSF1 PE=1 SV=2;tr|J3QQV5|J3QQV5_HUMAN Serine/arginine-rich-spl	7	8	8	8	2	4	3	6	2	4	3	6	2	4	3	6	39.1	39.1	39.1	28.329	253	253;248;65;73;143;119;221	0	22.449	By MS/MS	By MS/MS	By MS/MS	By MS/MS	15.4	21.3	17	30	8846900	48275000	62734000	170740000	0	0	9603100	17105000	32023000	2
E9PIU8;K7EJF0;Q9BX63	E9PIU8	5;1;1	5;1;1	1;1;1		ECHDC1	tr|E9PIU8|E9PIU8_HUMAN Ethylmalonyl-CoA decarboxylase OS=Homo sapiens OX=9606 GN=ECHDC1 PE=1 SV=1	3	5	5	1	1	2	4	3	1	2	4	3	0	0	0	0	10.1	10.1	2.6	84.426	823	823;683;2413	0	23.777	By MS/MS	By MS/MS	By MS/MS	By MS/MS	2.3	4.3	7.5	5.5	14124000	35775000	34047000	88635000	0	7837000	9592600	6217000	19429000	4
A0A087WYL5;Q6UXD5;H3BN26	A0A087WYL5;Q6UXD5	14;12;5	14;12;5	14;12;5	Seizure 6-like protein 2	SEZ6L2	tr|A0A087WYL5|A0A087WYL5_HUMAN Seizure 6-like protein 2 OS=Homo sapiens OX=9606 GN=SEZ6L2 PE=1 SV=1;sp|Q6UXD5|SE6L2_HUMAN Seizure 6-like protein 2 OS=Homo sapiens OX=9606 GN=SEZ6L2 PE=1 SV=2	3	14	14	14	1	6	10	5	1	6	10	5	1	6	10	5	26	26	26	99.133	923	923;910;303	0	66.755	By MS/MS	By MS/MS	By MS/MS	By MS/MS	2.3	13	19.6	8.5	3772900	40568000	105930000	54754000	27990000	0	9590900	11338000	9115900	2
Q7L1Q6;C9IZ80;H0Y503	Q7L1Q6;C9IZ80	6;4;2	6;4;2	6;4;2	Basic leucine zipper and W2 domain-containing protein 1	BZW1	sp|Q7L1Q6|BZW1_HUMAN Basic leucine zipper and W2 domain-containing protein 1 OS=Homo sapiens OX=9606 GN=BZW1 PE=1 SV=1;tr|C9IZ80|C9IZ80_HUMAN Basic leucine zipper and W2 domain-containing protein 1 (Fragment) OS=Homo sapiens OX=9606 GN=BZW1 PE=1 SV=1	3	6	6	6	1	3	3	2	1	3	3	2	1	3	3	2	15	15	15	48.043	419	419;294;135	0	24.124	By MS/MS	By MS/MS	By MS/MS	By MS/MS	4.8	7.6	7.6	5.7	4827300	15145000	27032000	24183000	0	0	9556600	6204800	6609000	2
Q9Y5K5;H0Y6Y4;H0Y4E0	Q9Y5K5;H0Y6Y4;H0Y4E0	9;7;6	9;7;6	0;0;0	Ubiquitin carboxyl-terminal hydrolase isozyme L5	UCHL5	sp|Q9Y5K5|UCHL5_HUMAN Ubiquitin carboxyl-terminal hydrolase isozyme L5 OS=Homo sapiens OX=9606 GN=UCHL5 PE=1 SV=3;tr|H0Y6Y4|H0Y6Y4_HUMAN Ubiquitinyl hydrolase 1 (Fragment) OS=Homo sapiens OX=9606 GN=UCHL5 PE=1 SV=1;tr|H0Y4E0|H0Y4E0_HUMAN Ubiquitinyl hydrol	3	9	9	0	1	5	3	5	1	5	3	5	0	0	0	0	31.6	31.6	0	37.606	329	329;218;183	0	50.694	By MS/MS	By MS/MS	By matching	By MS/MS	7.6	17.3	9.7	21.6	4138700	38704000	15077000	81005000	0	0	9552500	3919100	14496000	3
Q99808	Q99808	8	8	8	Equilibrative nucleoside transporter 1	SLC29A1	sp|Q99808|S29A1_HUMAN Equilibrative nucleoside transporter 1 OS=Homo sapiens OX=9606 GN=SLC29A1 PE=1 SV=3	1	8	8	8	2	2	3	2	2	2	3	2	2	2	3	2	17.3	17.3	17.3	50.219	456	456	0	47.207	By MS/MS	By MS/MS	By MS/MS	By MS/MS	9.6	7.5	9.6	7.5	30464000	30484000	35199000	84072000	83420000	21251000	9544600	8187800	16398000	2
A0A087X142;A6NFQ9;F8W8I8;A6NMH6;Q92599;A0A0A0MRP8;C9J4G8;C9JV02;H0Y961	A0A087X142;A6NFQ9;F8W8I8;A6NMH6;Q92599	8;8;8;8;8;1;1;1;1	5;5;5;5;5;1;1;1;0	5;5;5;5;5;1;1;1;0	Septin-8	2022-09-08	tr|A0A087X142|A0A087X142_HUMAN Septin OS=Homo sapiens OX=9606 GN=SEPTIN8 PE=1 SV=1;tr|A6NFQ9|A6NFQ9_HUMAN Septin OS=Homo sapiens OX=9606 GN=SEPTIN8 PE=1 SV=1;tr|F8W8I8|F8W8I8_HUMAN Septin OS=Homo sapiens OX=9606 GN=SEPTIN8 PE=1 SV=1;tr|A6NMH6|A6NMH6_HUMAN	9	8	5	5	0	4	7	3	0	2	4	2	0	2	4	2	26.3	19.7	19.7	49.355	426	426;440;460;667;483;78;97;130;160	0	16.602		By MS/MS	By MS/MS	By matching	0	12	23.2	9.6	0	25294000	33729000	10365000	0	0	9531800	5124100	4638300	0
P30825;Q5JR49	P30825	6;1	5;1	5;1	High affinity cationic amino acid transporter 1	SLC7A1	sp|P30825|SL7A1_HUMAN High affinity cationic amino acid transporter 1 OS=Homo sapiens OX=9606 GN=SLC7A1 PE=1 SV=1	2	6	5	5	1	5	5	3	1	4	4	2	1	4	4	2	9.7	7.6	7.6	67.638	629	629;121	0	14.315	By MS/MS	By MS/MS	By MS/MS	By MS/MS	3	9.7	9.7	6.8	3455100	32326000	174900000	63946000	52004000	0	9496200	22778000	23942000	0
Q9NZB2;A0A0C4DH52;A0A0C4DG79;A0A494C0Y9;F8W881;Q5T035;Q9NX05	Q9NZB2	24;10;8;4;1;1;1	24;10;8;4;1;1;1	24;10;8;4;1;1;1	Constitutive coactivator of PPAR-gamma-like protein 1	FAM120A	sp|Q9NZB2|F120A_HUMAN Constitutive coactivator of PPAR-gamma-like protein 1 OS=Homo sapiens OX=9606 GN=FAM120A PE=1 SV=2	7	24	24	24	0	5	10	16	0	5	10	16	0	5	10	16	31.9	31.9	31.9	121.89	1118	1118;495;494;280;895;196;1096	0	270.14		By MS/MS	By MS/MS	By MS/MS	0	6.3	13.6	21.3	0	24299000	47963000	305210000	0	0	9465000	4682700	30864000	0
Q9ULV4;B4E3S0;H0YHL7;F8W1H8;F8VUX3;F8VSA4;F8VRE9;F8VTT6;F8VVB7;F8VV53	Q9ULV4;B4E3S0	12;10;5;3;3;3;3;3;3;2	12;10;5;3;3;3;3;3;3;2	12;10;5;3;3;3;3;3;3;2	Coronin-1C;Coronin	CORO1C	sp|Q9ULV4|COR1C_HUMAN Coronin-1C OS=Homo sapiens OX=9606 GN=CORO1C PE=1 SV=1;tr|B4E3S0|B4E3S0_HUMAN Coronin OS=Homo sapiens OX=9606 GN=CORO1C PE=1 SV=1	10	12	12	12	2	7	5	8	2	7	5	8	2	7	5	8	40.5	40.5	40.5	53.248	474	474;369;165;151;159;162;163;169;181;125	0	36.191	By MS/MS	By MS/MS	By MS/MS	By MS/MS	8.2	20.5	16	26.6	13875000	52496000	62222000	166120000	0	22047000	9461800	7033600	24060000	6
Q9BUF5;K7ESM5;K7EL29;K7EN98;K7ESQ3;K7EQT3;K7EJ64;K7ERA8;K7EJZ4;K7EPE5	Q9BUF5;K7ESM5	19;15;4;3;2;2;2;2;2;2	9;5;3;3;2;2;2;2;2;2	6;3;2;2;2;2;2;2;2;2	Tubulin beta-6 chain	TUBB6	sp|Q9BUF5|TBB6_HUMAN Tubulin beta-6 chain OS=Homo sapiens OX=9606 GN=TUBB6 PE=1 SV=1;tr|K7ESM5|K7ESM5_HUMAN Tubulin beta chain (Fragment) OS=Homo sapiens OX=9606 GN=TUBB6 PE=1 SV=1	10	19	9	6	0	11	16	13	0	3	7	5	0	3	4	4	65.9	37.4	22.4	49.857	446	446;338;130;136;96;104;104;110;115;141	0	37.41		By MS/MS	By MS/MS	By MS/MS	0	29.8	56.1	34.5	0	21910000	96964000	54599000	0	0	9373900	15074000	8509100	0
P09661;H0YMA0;H0YLR3;A0A0J9YXF9	P09661;H0YMA0;H0YLR3	16;9;8;5	16;9;8;5	16;9;8;5	U2 small nuclear ribonucleoprotein A	SNRPA1	sp|P09661|RU2A_HUMAN U2 small nuclear ribonucleoprotein A OS=Homo sapiens OX=9606 GN=SNRPA1 PE=1 SV=2;tr|H0YMA0|H0YMA0_HUMAN U2 small nuclear ribonucleoprotein A (Fragment) OS=Homo sapiens OX=9606 GN=SNRPA1 PE=1 SV=1;tr|H0YLR3|H0YLR3_HUMAN U2 small nucle	4	16	16	16	2	6	6	10	2	6	6	10	2	6	6	10	59.2	59.2	59.2	28.415	255	255;142;89;300	0	65.563	By MS/MS	By MS/MS	By MS/MS	By MS/MS	8.2	24.7	25.1	32.5	9084500	27205000	119270000	219550000	0	0	9366900	24847000	28050000	2
Q9P2E9;A0A087WVV2;F8W7S5;A0A087WU26;V9GY78	Q9P2E9;A0A087WVV2;F8W7S5	16;15;14;5;1	16;15;14;5;1	15;14;13;5;1	Ribosome-binding protein 1	RRBP1	sp|Q9P2E9|RRBP1_HUMAN Ribosome-binding protein 1 OS=Homo sapiens OX=9606 GN=RRBP1 PE=1 SV=5;tr|A0A087WVV2|A0A087WVV2_HUMAN Ribosome-binding protein 1 OS=Homo sapiens OX=9606 GN=RRBP1 PE=1 SV=1;tr|F8W7S5|F8W7S5_HUMAN Ribosome-binding protein 1 OS=Homo sapie	5	16	16	15	2	8	2	3	2	8	2	3	2	7	2	3	15.4	15.4	14.8	152.45	1410	1410;934;751;346;229	0	70.288	By MS/MS	By MS/MS	By MS/MS	By matching	3.3	8.2	2.2	3.5	28055000	33015000	151490000	16981000	0	15660000	9354300	0	0	1
Q8TAQ2;F8VXC8	Q8TAQ2;F8VXC8	5;4	5;4	3;2	SWI/SNF complex subunit SMARCC2	SMARCC2	sp|Q8TAQ2|SMRC2_HUMAN SWI/SNF complex subunit SMARCC2 OS=Homo sapiens OX=9606 GN=SMARCC2 PE=1 SV=1;tr|F8VXC8|F8VXC8_HUMAN SWI/SNF complex subunit SMARCC2 OS=Homo sapiens OX=9606 GN=SMARCC2 PE=1 SV=1	2	5	5	3	1	3	4	1	1	3	4	1	1	2	3	1	6.3	6.3	4.4	132.88	1214	1214;1245	0	17.549	By matching	By MS/MS	By MS/MS	By matching	1.1	3.7	5.4	1.1	2058100	19949000	14738000	6464600	0	0	9346300	2357900	2142200	0
Q5T3F8;H3BLW6;H0YCP6;E9PNG1	Q5T3F8;H3BLW6;H0YCP6	9;8;7;1	9;8;7;1	9;8;7;1	CSC1-like protein 2	TMEM63B	sp|Q5T3F8|CSCL2_HUMAN CSC1-like protein 2 OS=Homo sapiens OX=9606 GN=TMEM63B PE=1 SV=1;tr|H3BLW6|H3BLW6_HUMAN CSC1-like protein 2 (Fragment) OS=Homo sapiens OX=9606 GN=TMEM63B PE=1 SV=1;tr|H0YCP6|H0YCP6_HUMAN CSC1-like protein 2 (Fragment) OS=Homo sapiens	4	9	9	9	0	2	4	3	0	2	4	3	0	2	4	3	14.3	14.3	14.3	94.957	832	832;761;520;226	0	25.601		By MS/MS	By MS/MS	By matching	0	2.6	7.2	3.7	0	13775000	37142000	23786000	20164000	0	9340500	9053700	5600600	0
F8WJN3;Q16630	F8WJN3;Q16630	7;7	7;7	7;7	Cleavage and polyadenylation specificity factor subunit 6	CPSF6	tr|F8WJN3|F8WJN3_HUMAN Cleavage and polyadenylation specificity factor subunit 6 OS=Homo sapiens OX=9606 GN=CPSF6 PE=1 SV=1;sp|Q16630|CPSF6_HUMAN Cleavage and polyadenylation specificity factor subunit 6 OS=Homo sapiens OX=9606 GN=CPSF6 PE=1 SV=2	2	7	7	7	0	2	5	4	0	2	5	4	0	2	5	4	13.8	13.8	13.8	52.269	478	478;551	0	18.515		By MS/MS	By MS/MS	By MS/MS	0	5	13.8	8.4	0	12468000	63669000	27624000	0	0	9325900	9192800	11110000	0
B4DVN3;E7ESC7;Q7L5Y9;B4DQT1;D6RIB6;D6RDW4;D6REW7;D6RID6;D6RE80;D6RA86	B4DVN3;E7ESC7;Q7L5Y9;B4DQT1;D6RIB6;D6RDW4;D6REW7;D6RID6	8;8;8;7;6;5;5;4;2;1	8;8;8;7;6;5;5;4;2;1	8;8;8;7;6;5;5;4;2;1	Macrophage erythroblast attacher	MAEA	tr|B4DVN3|B4DVN3_HUMAN E3 ubiquitin-protein transferase MAEA OS=Homo sapiens OX=9606 GN=MAEA PE=1 SV=1;tr|E7ESC7|E7ESC7_HUMAN E3 ubiquitin-protein transferase MAEA OS=Homo sapiens OX=9606 GN=MAEA PE=1 SV=1;sp|Q7L5Y9|MAEA_HUMAN E3 ubiquitin-protein transfer	10	8	8	8	0	4	4	3	0	4	4	3	0	4	4	3	21.3	21.3	21.3	45.073	395	395;434;396;348;706;245;274;115;183;107	0	31.031		By MS/MS	By MS/MS	By matching	0	8.9	11.1	11.4	0	22101000	20746000	21322000	0	0	9319100	0	4777500	0
Q00765;E2QRG8	Q00765;E2QRG8	2;1	2;1	2;1	Receptor expression-enhancing protein 5;Receptor expression-enhancing protein	REEP5	sp|Q00765|REEP5_HUMAN Receptor expression-enhancing protein 5 OS=Homo sapiens OX=9606 GN=REEP5 PE=1 SV=3;tr|E2QRG8|E2QRG8_HUMAN Receptor expression-enhancing protein (Fragment) OS=Homo sapiens OX=9606 GN=REEP5 PE=1 SV=1	2	2	2	2	0	2	1	0	0	2	1	0	0	2	1	0	11.6	11.6	11.6	21.493	189	189;165	0	6.5457		By MS/MS	By MS/MS		0	11.6	6.3	0	0	19417000	20701000	0	16388000	0	9205600	0	0	0
Q15021;F5H431;F5GZK7	Q15021	8;1;1	3;0;0	3;0;0	Condensin complex subunit 1	NCAPD2	sp|Q15021|CND1_HUMAN Condensin complex subunit 1 OS=Homo sapiens OX=9606 GN=NCAPD2 PE=1 SV=3	3	8	3	3	0	6	6	3	0	3	2	1	0	3	2	1	7.9	3.4	3.4	157.18	1401	1401;81;118	0	8.7705		By MS/MS	By MS/MS	By MS/MS	0	6.2	6.6	3.6	0	23750000	27496000	4524900	0	0	9173300	6653400	0	0
P50570;E5RHK8;Q9UQ16;A0A0D9SFB1;A0A0U1RQP1;A0A0D9SFE4;Q05193;K7EMQ3;A0A1B0GUX5;E5RIK2;K7EPK9;H7C5U0	P50570	18;6;6;5;5;5;5;4;4;3;2;1	18;6;6;5;5;5;5;4;4;3;2;1	15;6;6;2;2;2;2;3;2;3;2;0	Dynamin-2	DNM2	sp|P50570|DYN2_HUMAN Dynamin-2 OS=Homo sapiens OX=9606 GN=DNM2 PE=1 SV=2	12	18	18	15	0	5	9	12	0	5	9	12	0	4	7	9	28	28	25.2	98.063	870	870;639;869;835;856;864;864;289;320;445;50;131	0	38.068		By MS/MS	By MS/MS	By MS/MS	0	7.8	14.1	16.8	0	30734000	81898000	147340000	0	0	9134600	13349000	13806000	0
O43684;J3QT28;J3QSX4	O43684;J3QT28;J3QSX4	9;9;6	9;9;6	9;9;6	Mitotic checkpoint protein BUB3	BUB3	sp|O43684|BUB3_HUMAN Mitotic checkpoint protein BUB3 OS=Homo sapiens OX=9606 GN=BUB3 PE=1 SV=1;tr|J3QT28|J3QT28_HUMAN Mitotic checkpoint protein BUB3 (Fragment) OS=Homo sapiens OX=9606 GN=BUB3 PE=1 SV=1;tr|J3QSX4|J3QSX4_HUMAN Mitotic checkpoint protein BUB	3	9	9	9	0	6	6	4	0	6	6	4	0	6	6	4	33.8	33.8	33.8	37.154	328	328;278;145	0	22.92		By MS/MS	By MS/MS	By MS/MS	0	22.9	23.8	15.2	0	45957000	36591000	63425000	0	0	9131500	5577200	12680000	0
P04062;A0A0G2JNZ5;A0A0G2JLB3;A0A0G2JNZ0	P04062;A0A0G2JNZ5;A0A0G2JLB3;A0A0G2JNZ0	17;15;15;13	17;15;15;13	17;15;15;13	Glucosylceramidase	GBA	sp|P04062|GLCM_HUMAN Lysosomal acid glucosylceramidase OS=Homo sapiens OX=9606 GN=GBA PE=1 SV=3;tr|A0A0G2JNZ5|A0A0G2JNZ5_HUMAN Glucosylceramidase OS=Homo sapiens OX=9606 GN=GBA PE=1 SV=1;tr|A0A0G2JLB3|A0A0G2JLB3_HUMAN Glucosylceramidase OS=Homo sapiens OX=	4	17	17	17	0	7	9	6	0	7	9	6	0	7	9	6	50	50	50	59.716	536	536;449;536;487	0	88.671		By MS/MS	By MS/MS	By MS/MS	0	16.2	29.5	12.5	0	55721000	206800000	79203000	48689000	0	9118800	20630000	18713000	0
P31947	P31947	13	11	11	14-3-3 protein sigma	SFN	sp|P31947|1433S_HUMAN 14-3-3 protein sigma OS=Homo sapiens OX=9606 GN=SFN PE=1 SV=1	1	13	11	11	3	3	5	9	3	2	4	8	3	2	4	8	60.9	53.6	53.6	27.774	248	248	0	118.82	By MS/MS	By MS/MS	By MS/MS	By MS/MS	20.6	12.1	23	47.2	130690000	48767000	32747000	475710000	0	69440000	8911100	9723000	129450000	7
B8ZZX6;Q658P3;I3L210;A0A1W2PQA4;B4DK47;D6RAL0;Q8N2R0;A0A0J9YXM9;H3BTF0;K7EKU9;D6RGH8;H0Y6I9;H7C4Y5	B8ZZX6;Q658P3	12;7;5;5;5;5;5;4;3;3;2;2;1	12;7;5;5;5;5;5;4;3;3;2;2;1	12;7;5;5;5;5;5;4;3;3;2;2;1	Metalloreductase STEAP3	STEAP3	tr|B8ZZX6|B8ZZX6_HUMAN Metalloreductase STEAP3 OS=Homo sapiens OX=9606 GN=STEAP3 PE=1 SV=1;sp|Q658P3|STEA3_HUMAN Metalloreductase STEAP3 OS=Homo sapiens OX=9606 GN=STEAP3 PE=1 SV=2	13	12	12	12	0	4	10	9	0	4	10	9	0	4	10	9	9.5	9.5	9.5	170.89	1522	1522;488;1116;1142;1251;1260;1370;765;743;904;514;599;804	0	30.865		By MS/MS	By MS/MS	By MS/MS	0	3.7	8.1	7.3	0	29671000	121030000	89351000	24574000	0	8909600	24749000	12108000	0
Q9GZS3;H0YN81;H0YL19;H3BQA8;H0YMF9;H0YM76;H0YLA1	Q9GZS3;H0YN81;H0YL19	5;4;3;2;2;1;1	5;4;3;2;2;1;1	5;4;3;2;2;1;1	WD repeat-containing protein 61;WD repeat-containing protein 61, N-terminally processed	WDR61	sp|Q9GZS3|WDR61_HUMAN WD repeat-containing protein 61 OS=Homo sapiens OX=9606 GN=WDR61 PE=1 SV=1;tr|H0YN81|H0YN81_HUMAN WD repeat-containing protein 61 (Fragment) OS=Homo sapiens OX=9606 GN=WDR61 PE=1 SV=1;tr|H0YL19|H0YL19_HUMAN WD repeat-containing protei	7	5	5	5	0	3	3	3	0	3	3	3	0	3	3	3	29.5	29.5	29.5	33.58	305	305;294;212;163;189;48;72	0	17.595		By MS/MS	By MS/MS	By MS/MS	0	17	17.4	17.4	0	31038000	26825000	23896000	0	0	8887900	11502000	7769100	0
O43747;H3BR36;H3BUN9;H3BNR4;H3BRM7;H3BN71;B4DGE1;H3BN75;H3BS13;H3BV30	O43747	12;4;4;4;3;3;3;1;1;1	12;4;4;4;3;3;3;1;1;1	12;4;4;4;3;3;3;1;1;1	AP-1 complex subunit gamma-1	AP1G1	sp|O43747|AP1G1_HUMAN AP-1 complex subunit gamma-1 OS=Homo sapiens OX=9606 GN=AP1G1 PE=1 SV=5	10	12	12	12	0	2	4	7	0	2	4	7	0	2	4	7	23	23	23	91.35	822	822;187;208;236;139;144;176;53;85;91	0	33.139		By MS/MS	By MS/MS	By MS/MS	0	2.4	5.2	9.6	0	25815000	20462000	197120000	4806600	0	8809500	3331300	44309000	0
Q09161;X6R941;F2Z2T1	Q09161	11;2;1	11;2;1	11;2;1	Nuclear cap-binding protein subunit 1	NCBP1	sp|Q09161|NCBP1_HUMAN Nuclear cap-binding protein subunit 1 OS=Homo sapiens OX=9606 GN=NCBP1 PE=1 SV=1	3	11	11	11	1	3	3	6	1	3	3	6	1	3	3	6	20.9	20.9	20.9	91.838	790	790;155;82	0	32.448	By MS/MS	By MS/MS	By matching	By MS/MS	2.7	5.9	6.2	11	12187000	24083000	12182000	84399000	0	0	8784500	6011500	14727000	3
Q9BXP5;H7C0U8	Q9BXP5	16;1	16;1	3;1	Serrate RNA effector molecule homolog	SRRT	sp|Q9BXP5|SRRT_HUMAN Serrate RNA effector molecule homolog OS=Homo sapiens OX=9606 GN=SRRT PE=1 SV=1	2	16	16	3	1	5	12	13	1	5	12	13	0	1	1	2	24.1	24.1	5.4	100.67	876	876;77	0	64.209	By MS/MS	By MS/MS	By MS/MS	By MS/MS	2.9	5.3	18.6	21	2207500	66949000	242690000	298110000	0	0	8756600	24387000	32075000	2
P26038;E9PNP4	P26038	45;1	45;1	33;0	Moesin	MSN	sp|P26038|MOES_HUMAN Moesin OS=Homo sapiens OX=9606 GN=MSN PE=1 SV=3	2	45	45	33	7	12	6	40	7	12	6	40	6	7	3	29	73.3	73.3	52	67.819	577	577;52	0	323.31	By MS/MS	By MS/MS	By MS/MS	By MS/MS	16.8	22.9	14.7	64.8	646350000	130500000	35039000	4880900000	2657500	14019000	8752200	1677000	381380000	26
A0A087WVZ9;A0A0A0MQR7;Q9H0A6;M0R2F8	A0A087WVZ9;A0A0A0MQR7;Q9H0A6	3;3;3;1	3;3;3;1	1;1;1;0	RING finger protein 32	POLR2E;RNF32	tr|A0A087WVZ9|A0A087WVZ9_HUMAN DNA-directed RNA polymerase II subunit E OS=Homo sapiens OX=9606 GN=POLR2E PE=1 SV=1;tr|A0A0A0MQR7|A0A0A0MQR7_HUMAN DNA-directed RNA polymerase II subunit E OS=Homo sapiens OX=9606 GN=POLR2E PE=1 SV=1;sp|Q9H0A6|RNF32_HUMAN RI	4	3	3	1	0	2	1	1	0	2	1	1	0	0	0	0	18.5	18.5	9.2	21.459	184	184;204;684;371	0	10.21		By MS/MS	By matching	By MS/MS	0	9.2	4.9	4.9	0	20565000	4796900	16835000	0	0	8709700	0	0	0
Q9Y3L5;C9JWH9;F6U784	Q9Y3L5;C9JWH9;F6U784	10;6;5	10;6;5	5;5;0	Ras-related protein Rap-2c	RAP2C;EIF4G1;RAP2A	sp|Q9Y3L5|RAP2C_HUMAN Ras-related protein Rap-2c OS=Homo sapiens OX=9606 GN=RAP2C PE=1 SV=1;tr|C9JWH9|C9JWH9_HUMAN Eukaryotic translation initiation factor 4 gamma 1 (Fragment) OS=Homo sapiens OX=9606 GN=EIF4G1 PE=1 SV=8;tr|F6U784|F6U784_HUMAN Ras-related	3	10	10	5	0	2	6	5	0	2	6	5	0	2	3	4	76	76	49.7	20.745	183	183;558;108	0	47.404		By MS/MS	By MS/MS	By MS/MS	0	15.3	61.7	39.9	0	8159200	132050000	64810000	63152000	0	8701800	20772000	19201000	0
O94826	O94826	10	10	10	Mitochondrial import receptor subunit TOM70	TOMM70A	sp|O94826|TOM70_HUMAN Mitochondrial import receptor subunit TOM70 OS=Homo sapiens OX=9606 GN=TOMM70 PE=1 SV=1	1	10	10	10	1	3	1	3	1	3	1	3	1	3	1	3	30.6	30.6	30.6	67.454	608	608	0	53.926	By MS/MS	By MS/MS	By matching	By matching	2.6	5.8	1.6	4.4	35029000	17616000	3594700	24540000	0	0	8692500	0	13613000	0
Q13444	Q13444	14	14	14	Disintegrin and metalloproteinase domain-containing protein 15	ADAM15	sp|Q13444|ADA15_HUMAN Disintegrin and metalloproteinase domain-containing protein 15 OS=Homo sapiens OX=9606 GN=ADAM15 PE=1 SV=4	1	14	14	14	0	3	6	6	0	3	6	6	0	3	6	6	26.3	26.3	26.3	92.958	863	863	0	55.796		By MS/MS	By MS/MS	By MS/MS	0	4.3	11.5	7.9	0	16202000	94005000	56095000	21781000	0	8666500	17081000	8338700	0
P11940;H0YAR2;A0A7I2YQ88;E7EQV3;A0A087WTT1;E7ERJ7;A0A7I2V649;A0A7I2V4N4;A0A7I2YQE4;A0A7I2YQ90;H0YB86;H0YAP2;E5RJB9;H0YBN4;E5RH24;E5RGH3;A0A6Q8JFT6;Q4VXU2;E5RHG7;A0A6I8PS38;A0A6I8PLA1;H0YAS6;A0A6Q8JFV4;E5RGC4;A0A7I2V3J9;H0YAS7;H0YEQ8;E5RFD8;H0YER0;Q5JQF8;E5RJM8	P11940;H0YAR2;A0A7I2YQ88;E7EQV3;A0A087WTT1;E7ERJ7;A0A7I2V649;A0A7I2V4N4;A0A7I2YQE4;A0A7I2YQ90	27;27;26;25;25;25;24;23;22;21;9;9;7;6;6;6;5;5;4;3;3;2;2;2;2;2;2;2;1;1;1	27;27;26;25;25;25;24;23;22;21;9;9;7;6;6;6;5;5;4;3;3;2;2;2;2;2;2;2;1;1;1	6;6;6;5;6;6;5;5;5;3;3;3;1;1;1;1;1;1;1;1;1;0;0;1;1;0;0;1;0;0;1	Polyadenylate-binding protein 1;Polyadenylate-binding protein	PABPC1	sp|P11940|PABP1_HUMAN Polyadenylate-binding protein 1 OS=Homo sapiens OX=9606 GN=PABPC1 PE=1 SV=2;tr|H0YAR2|H0YAR2_HUMAN Polyadenylate-binding protein OS=Homo sapiens OX=9606 GN=PABPC1 PE=1 SV=2;tr|A0A7I2YQ88|A0A7I2YQ88_HUMAN Polyadenylate-binding protein	31	27	27	6	3	9	13	23	3	9	13	23	0	2	3	5	44	44	12.3	70.67	636	636;599;633;963;588;604;590;577;565;604;165;131;129;174;118;108;619;614;75;174;199;169;192;43;151;136;112;61;68;200;38	0	171.87	By MS/MS	By MS/MS	By MS/MS	By MS/MS	6.8	22.2	22.8	32.7	21161000	54152000	161760000	1.5721e+09	0	0	8619300	19329000	105310000	5
O15145;C9JZD1;F8VR50	O15145;C9JZD1	6;3;2	6;3;2	6;3;2	Actin-related protein 2/3 complex subunit 3	ARPC3	sp|O15145|ARPC3_HUMAN Actin-related protein 2/3 complex subunit 3 OS=Homo sapiens OX=9606 GN=ARPC3 PE=1 SV=3;tr|C9JZD1|C9JZD1_HUMAN Actin-related protein 2/3 complex subunit 3 (Fragment) OS=Homo sapiens OX=9606 GN=ARPC3 PE=1 SV=1	3	6	6	6	0	3	1	5	0	3	1	5	0	3	1	5	36.5	36.5	36.5	20.546	178	178;99;84	0	14.2		By MS/MS	By matching	By MS/MS	0	16.3	6.2	30.3	0	16294000	1209500	51146000	0	0	8607800	0	7549200	0
P16615;H7C5W9;O14983;Q93084;J3QSY6;H3BVB2;H3BTW4	P16615;H7C5W9	34;29;10;7;2;1;1	34;29;10;7;2;1;1	34;29;10;7;2;1;1	Sarcoplasmic/endoplasmic reticulum calcium ATPase 2	ATP2A2	sp|P16615|AT2A2_HUMAN Sarcoplasmic/endoplasmic reticulum calcium ATPase 2 OS=Homo sapiens OX=9606 GN=ATP2A2 PE=1 SV=1;tr|H7C5W9|H7C5W9_HUMAN P-type Ca(2+) transporter (Fragment) OS=Homo sapiens OX=9606 GN=ATP2A2 PE=1 SV=1	7	34	34	34	3	9	13	10	3	9	13	10	3	9	13	10	35.5	35.5	35.5	114.76	1042	1042;1152;1001;999;50;113;128	0	293.01	By MS/MS	By MS/MS	By MS/MS	By MS/MS	3.5	11.6	17.9	14.8	14733000	78515000	111990000	76105000	21711000	2072900	8592800	8858000	5673700	5
B7Z6P3	B7Z6P3	14	8	0		KTN1	tr|B7Z6P3|B7Z6P3_HUMAN Kinectin OS=Homo sapiens OX=9606 GN=KTN1 PE=1 SV=1	1	14	8	0	0	6	9	5	0	3	6	4	0	0	0	0	21.4	12.9	0	94.326	847	847	0	38.227		By MS/MS	By MS/MS	By MS/MS	0	9.6	14.8	9.6	0	25718000	65533000	29590000	22817000	0	8562400	15048000	9006700	0
Q16543;K7EL68;K7EQA9;K7EIU0;K7EKQ2	Q16543;K7EL68;K7EQA9	6;3;3;2;1	6;3;3;2;1	6;3;3;2;1	Hsp90 co-chaperone Cdc37;Hsp90 co-chaperone Cdc37, N-terminally processed	CDC37	sp|Q16543|CDC37_HUMAN Hsp90 co-chaperone Cdc37 OS=Homo sapiens OX=9606 GN=CDC37 PE=1 SV=1;tr|K7EL68|K7EL68_HUMAN Hsp90 co-chaperone Cdc37 (Fragment) OS=Homo sapiens OX=9606 GN=CDC37 PE=1 SV=1;tr|K7EQA9|K7EQA9_HUMAN Hsp90 chaperone protein kinase-targeting	5	6	6	6	3	1	0	4	3	1	0	4	3	1	0	4	22.8	22.8	22.8	44.468	378	378;184;230;104;353	0	41.126	By MS/MS	By MS/MS		By MS/MS	11.4	5.6	0	18	237200000	4921200	0	163860000	0	137400000	8560600	0	10902000	5
Q9HAV4;E2QRM3;H0Y3W3;H0Y9I3	Q9HAV4	15;3;3;2	15;3;3;2	15;3;3;2	Exportin-5	XPO5	sp|Q9HAV4|XPO5_HUMAN Exportin-5 OS=Homo sapiens OX=9606 GN=XPO5 PE=1 SV=1	4	15	15	15	0	8	7	4	0	8	7	4	0	8	7	4	17.5	17.5	17.5	136.31	1204	1204;76;253;107	0	69.662		By MS/MS	By MS/MS	By MS/MS	0	9.9	8.6	4.2	0	37179000	47358000	40179000	9934100	0	8557100	8359500	6281000	0
Q9BSJ8;F8VZB1	Q9BSJ8	31;4	31;4	31;4	Extended synaptotagmin-1	ESYT1	sp|Q9BSJ8|ESYT1_HUMAN Extended synaptotagmin-1 OS=Homo sapiens OX=9606 GN=ESYT1 PE=1 SV=1	2	31	31	31	0	4	13	10	0	4	13	10	0	4	13	10	39.4	39.4	39.4	122.85	1104	1104;88	0	143		By MS/MS	By MS/MS	By MS/MS	0	4.7	19.3	15.5	0	37392000	156660000	56487000	11068000	0	8533700	15288000	6353800	0
Q09666;E9PQE3;E9PJZ0;E9PKR9;E9PJC6;E9PLK4	Q09666	99;2;2;2;2;2	99;2;2;2;2;2	98;2;2;2;2;2	Neuroblast differentiation-associated protein AHNAK	AHNAK	sp|Q09666|AHNK_HUMAN Neuroblast differentiation-associated protein AHNAK OS=Homo sapiens OX=9606 GN=AHNAK PE=1 SV=2	6	99	99	98	42	7	9	50	42	7	9	50	42	7	9	50	41	41	40.6	629.09	5890	5890;85;121;123;131;144	0	323.31	By MS/MS	By MS/MS	By MS/MS	By MS/MS	18.5	5.5	6.8	24.8	343510000	57104000	99343000	830540000	6039800	45415000	8524000	11043000	79574000	64
P62995;H7C2L4;H7BXF3	P62995	3;1;1	3;1;1	3;1;1	Transformer-2 protein homolog beta	TRA2B	sp|P62995|TRA2B_HUMAN Transformer-2 protein homolog beta OS=Homo sapiens OX=9606 GN=TRA2B PE=1 SV=1	3	3	3	3	0	1	1	3	0	1	1	3	0	1	1	3	13.9	13.9	13.9	33.665	288	288;107;127	0	4.9817		By matching	By matching	By MS/MS	0	3.5	3.5	13.9	0	21761000	22340000	77227000	0	0	8427200	7518000	28657000	0
E9PL01;A0A087WUC6;E9PI68;Q15005;E9PRB9;H0YE04	E9PL01;A0A087WUC6;E9PI68;Q15005	5;5;5;5;2;1	5;5;5;5;2;1	5;5;5;5;2;1	Signal peptidase complex subunit 2	SPCS2	tr|E9PL01|E9PL01_HUMAN Signal peptidase complex subunit 2 OS=Homo sapiens OX=9606 GN=SPCS2 PE=1 SV=1;tr|A0A087WUC6|A0A087WUC6_HUMAN Signal peptidase complex subunit 2 OS=Homo sapiens OX=9606 GN=SPCS2 PE=1 SV=1;tr|E9PI68|E9PI68_HUMAN Signal peptidase comple	6	5	5	5	1	1	0	0	1	1	0	0	1	1	0	0	49.7	49.7	49.7	17.027	157	157;227;257;226;87;166	0	92.807	By MS/MS	By MS/MS			14	14	0	0	50009000	9262300	0	0	0	59525000	8334900	0	0	3
P61160;F5GZ49;A0A1B0GWD0;A0A1B0GWH0	P61160;F5GZ49	4;2;1;1	4;2;1;1	4;2;1;1	Actin-related protein 2	ACTR2;GLTP	sp|P61160|ARP2_HUMAN Actin-related protein 2 OS=Homo sapiens OX=9606 GN=ACTR2 PE=1 SV=1;tr|F5GZ49|F5GZ49_HUMAN Glycolipid transfer protein OS=Homo sapiens OX=9606 GN=GLTP PE=1 SV=1	4	4	4	4	0	4	0	4	0	4	0	4	0	4	0	4	15.7	15.7	15.7	44.76	394	394;520;53;65	0	13.434		By MS/MS		By MS/MS	0	15.7	0	15.7	0	28246000	0	75799000	0	0	8253400	0	11121000	0
Q6DD88;F5GWF8	Q6DD88	23;5	23;5	1;1	Atlastin-3	ATL3	sp|Q6DD88|ATLA3_HUMAN Atlastin-3 OS=Homo sapiens OX=9606 GN=ATL3 PE=1 SV=1	2	23	23	1	1	4	13	11	1	4	13	11	0	0	1	1	62.8	62.8	3.9	60.541	541	541;169	0	206.28	By MS/MS	By MS/MS	By MS/MS	By MS/MS	4.8	10.5	36	29.8	4333700	35594000	173760000	112890000	50271000	0	8239300	19403000	11659000	2
A0A7I2YQC0;P06748;A0A7I2V5S2;A0A7I2V4G8;A0A7I2V433;A0A7I2V2X9;A0A7I2V3U2;A0A7I2V3G5;A0A7I2V579;E5RGW4	A0A7I2YQC0;P06748;A0A7I2V5S2;A0A7I2V4G8	17;17;16;9;8;8;8;7;7;1	17;17;16;9;8;8;8;7;7;1	7;7;7;7;7;7;7;7;7;1	Nucleophosmin	NPM1	tr|A0A7I2YQC0|A0A7I2YQC0_HUMAN Nucleophosmin OS=Homo sapiens OX=9606 GN=NPM1 PE=1 SV=1;sp|P06748|NPM_HUMAN Nucleophosmin OS=Homo sapiens OX=9606 GN=NPM1 PE=1 SV=2;tr|A0A7I2V5S2|A0A7I2V5S2_HUMAN Nucleophosmin OS=Homo sapiens OX=9606 GN=NPM1 PE=1 SV=1;tr|A0A	10	17	17	7	2	5	5	12	2	5	5	12	0	1	2	5	57	57	24.8	35.713	323	323;294;305;123;156;175;195;90;99;59	0	288.88	By MS/MS	By MS/MS	By MS/MS	By MS/MS	16.7	22.9	26	45.5	601700000	40235000	27064000	527760000	8558800	42114000	8179600	7931800	116150000	6
Q9UIQ6	Q9UIQ6	18	18	17	Leucyl-cystinyl aminopeptidase;Leucyl-cystinyl aminopeptidase, pregnancy serum form	LNPEP	sp|Q9UIQ6|LCAP_HUMAN Leucyl-cystinyl aminopeptidase OS=Homo sapiens OX=9606 GN=LNPEP PE=1 SV=3	1	18	18	17	1	2	4	3	1	2	4	3	1	2	4	3	23.8	23.8	22.5	117.35	1025	1025	0	46.012	By MS/MS	By MS/MS	By MS/MS	By MS/MS	1.9	4.5	3.8	3.1	0	17280000	19949000	14969000	17741000	0	8107600	4938600	6119200	3
Q9BZH6;S4R3Z0;S4R451;S4R3P9	Q9BZH6	10;2;1;1	10;2;1;1	10;2;1;1	WD repeat-containing protein 11	WDR11	sp|Q9BZH6|WDR11_HUMAN WD repeat-containing protein 11 OS=Homo sapiens OX=9606 GN=WDR11 PE=1 SV=1	4	10	10	10	1	6	5	2	1	6	5	2	1	6	5	2	13.8	13.8	13.8	136.68	1224	1224;312;95;199	0	28.474	By MS/MS	By MS/MS	By MS/MS	By MS/MS	1.8	6.2	4.3	2.6	11489000	24129000	23293000	13883000	0	0	8092100	4183700	0	3
P06213;M0R3E6	P06213	33;2	30;2	30;2	Insulin receptor;Insulin receptor subunit alpha;Insulin receptor subunit beta	INSR	sp|P06213|INSR_HUMAN Insulin receptor OS=Homo sapiens OX=9606 GN=INSR PE=1 SV=4	2	33	30	30	0	8	24	19	0	6	21	16	0	6	21	16	30.2	28.7	28.7	156.33	1382	1382;152	0	142.15		By MS/MS	By MS/MS	By MS/MS	0	7.7	22	19	0	51130000	240030000	118740000	32694000	0	8069700	12402000	6861500	0
Q86X55;K7EQA8;K7EK20;K7EPK1;K7EQB9	Q86X55;K7EQA8	8;4;2;2;1	8;4;2;2;1	8;4;2;2;1	Histone-arginine methyltransferase CARM1	CARM1	sp|Q86X55|CARM1_HUMAN Histone-arginine methyltransferase CARM1 OS=Homo sapiens OX=9606 GN=CARM1 PE=1 SV=3;tr|K7EQA8|K7EQA8_HUMAN Coactivator-associated arginine methyltransferase 1 (Fragment) OS=Homo sapiens OX=9606 GN=CARM1 PE=1 SV=1	5	8	8	8	0	4	5	3	0	4	5	3	0	4	5	3	26.8	26.8	26.8	65.853	608	608;343;120;161;176	0	30.915		By MS/MS	By MS/MS	By MS/MS	0	13	17.3	10	0	45000000	59232000	27252000	0	0	8052300	13298000	6558600	0
P26447	P26447	5	5	5	Protein S100-A4	S100A4	sp|P26447|S10A4_HUMAN Protein S100-A4 OS=Homo sapiens OX=9606 GN=S100A4 PE=1 SV=1	1	5	5	5	0	2	2	3	0	2	2	3	0	2	2	3	44.6	44.6	44.6	11.728	101	101	0	10.489		By matching	By MS/MS	By MS/MS	0	15.8	18.8	27.7	0	11702000	40780000	106320000	109730000	0	8045800	9338300	30010000	0
Q06265;D6RAP4;D6R905;D6RA17;D6RIY6	Q06265;D6RAP4;D6R905;D6RA17;D6RIY6	4;3;3;3;3	4;3;3;3;3	4;3;3;3;3	Exosome complex component RRP45	EXOSC9	sp|Q06265|EXOS9_HUMAN Exosome complex component RRP45 OS=Homo sapiens OX=9606 GN=EXOSC9 PE=1 SV=3;tr|D6RAP4|D6RAP4_HUMAN Exosome complex component RRP45 OS=Homo sapiens OX=9606 GN=EXOSC9 PE=1 SV=1;tr|D6R905|D6R905_HUMAN Exosome complex component RRP45 (Fra	5	4	4	4	0	3	1	4	0	3	1	4	0	3	1	4	11.6	11.6	11.6	48.948	439	439;86;226;242;423	0	9.187		By MS/MS	By matching	By MS/MS	0	8	2.5	11.6	0	17350000	1184400	36834000	0	0	7993000	0	5967800	0
F5H039;Q9NQX3;H0YJ30;G3V582	F5H039;Q9NQX3;H0YJ30;G3V582	3;3;2;2	3;3;2;2	3;3;2;2	Gephyrin;Molybdopterin adenylyltransferase;Molybdopterin molybdenumtransferase	GPHN	tr|F5H039|F5H039_HUMAN Molybdopterin molybdenumtransferase OS=Homo sapiens OX=9606 GN=GPHN PE=1 SV=1;sp|Q9NQX3|GEPH_HUMAN Gephyrin OS=Homo sapiens OX=9606 GN=GPHN PE=1 SV=1;tr|H0YJ30|H0YJ30_HUMAN Molybdopterin molybdenumtransferase (Fragment) OS=Homo sapie	4	3	3	3	0	3	1	0	0	3	1	0	0	3	1	0	7	7	7	84.733	782	782;736;280;380	0	11.328		By MS/MS	By matching		0	7	1.3	0	0	27571000	6802200	0	0	0	7987600	0	0	0
O15126;A0A087WXB0;A0A087WU14;A0A087WZA6;A0A087WTX8	O15126;A0A087WXB0;A0A087WU14	10;8;5;4;3	10;8;5;4;3	10;8;5;4;3	Secretory carrier-associated membrane protein 1	SCAMP1	sp|O15126|SCAM1_HUMAN Secretory carrier-associated membrane protein 1 OS=Homo sapiens OX=9606 GN=SCAMP1 PE=1 SV=2;tr|A0A087WXB0|A0A087WXB0_HUMAN Secretory carrier-associated membrane protein OS=Homo sapiens OX=9606 GN=SCAMP1 PE=1 SV=1;tr|A0A087WU14|A0A087W	5	10	10	10	1	2	6	7	1	2	6	7	1	2	6	7	39.3	39.3	39.3	37.92	338	338;312;206;119;42	0	112.64	By MS/MS	By MS/MS	By MS/MS	By MS/MS	8	15.7	27.5	35.5	17383000	17734000	190280000	163360000	36016000	0	7949800	26732000	22120000	3
Q8N183;A0A7I2YQX2;D6RA56;A0A7I2V4Z7;A0A7I2V3X5;H0YA50	Q8N183	15;7;6;6;6;1	15;7;6;6;6;1	15;7;6;6;6;1	Mimitin, mitochondrial	NDUFAF2	sp|Q8N183|NDUF2_HUMAN NADH dehydrogenase [ubiquinone] 1 alpha subcomplex assembly factor 2 OS=Homo sapiens OX=9606 GN=NDUFAF2 PE=1 SV=1	6	15	15	15	3	4	11	8	3	4	11	8	3	4	11	8	55	55	55	19.856	169	169;177;60;71;293;51	0	58.474	By MS/MS	By MS/MS	By MS/MS	By MS/MS	22.5	36.1	55	47.9	18501000	40559000	259230000	113380000	129380000	5379100	7920400	36742000	13242000	3
C9JUA9;Q12959;A0A590UJS9;A0A590UJ68;A0A590UJR5;A0A590UKA8;A0A590UK48;A0A590UJ81;A0A590UJR4;A0A590UJX2;A0A590UJ29;A0A590UK81;A0A590UJ64	C9JUA9;Q12959;A0A590UJS9;A0A590UJ68;A0A590UJR5;A0A590UKA8;A0A590UK48;A0A590UJ81;A0A590UJR4;A0A590UJX2;A0A590UJ29;A0A590UK81;A0A590UJ64	16;16;14;14;14;14;13;12;11;11;10;10;9	16;16;14;14;14;14;13;12;11;11;10;10;9	1;1;1;1;1;1;1;1;1;1;1;1;1	Disks large homolog 1	DLG1	tr|C9JUA9|C9JUA9_HUMAN Disks large homolog 1 OS=Homo sapiens OX=9606 GN=DLG1 PE=1 SV=2;sp|Q12959|DLG1_HUMAN Disks large homolog 1 OS=Homo sapiens OX=9606 GN=DLG1 PE=1 SV=2;tr|A0A590UJS9|A0A590UJS9_HUMAN Disks large homolog 1 OS=Homo sapiens OX=9606 GN=DLG1	13	16	16	1	1	3	8	9	1	3	8	9	0	0	0	0	50.8	50.8	2.2	63.083	551	551;904;839;865;878;883;821;874;819;833;744;772;689	0	70.289	By MS/MS	By MS/MS	By MS/MS	By MS/MS	3.3	11.3	21.6	31.9	22226000	25719000	101040000	79463000	0	0	7867400	12207000	6482300	1
J3QRU1;P07947	J3QRU1;P07947	17;17	14;14	13;13	Non-specific protein-tyrosine kinase;Tyrosine-protein kinase Yes	YES1	tr|J3QRU1|J3QRU1_HUMAN Tyrosine-protein kinase OS=Homo sapiens OX=9606 GN=YES1 PE=1 SV=1;sp|P07947|YES_HUMAN Tyrosine-protein kinase Yes OS=Homo sapiens OX=9606 GN=YES1 PE=1 SV=3	2	17	14	13	0	3	8	6	0	2	7	4	0	2	6	3	51.3	47.3	44.9	61.386	548	548;543	0	58.658		By MS/MS	By MS/MS	By MS/MS	0	9.5	25.2	13.9	0	21640000	119720000	42487000	13308000	0	7839900	27892000	11058000	0
Q7Z3C6;H7C152;C9JD65;H7C1G6;C9JXG2;C9JS65;C9JFV2;F2Z3I6;C9JX27;C9IYZ9;C9JKV7;C9JDK4	Q7Z3C6	19;8;4;3;2;1;1;1;1;1;1;1	19;8;4;3;2;1;1;1;1;1;1;1	19;8;4;3;2;1;1;1;1;1;1;1	Autophagy-related protein 9A	ATG9A	sp|Q7Z3C6|ATG9A_HUMAN Autophagy-related protein 9A OS=Homo sapiens OX=9606 GN=ATG9A PE=1 SV=3	12	19	19	19	2	2	12	6	2	2	12	6	2	2	12	6	32.8	32.8	32.8	94.446	839	839;255;133;244;187;93;97;98;131;144;169;329	0	68.038	By MS/MS	By MS/MS	By MS/MS	By MS/MS	3	2.6	22.3	9.7	31404000	36121000	152340000	36581000	6820000	0	7742200	28839000	6677500	3
Q7KYR7;Q8WVV5;H7C542;C9JNC3;H7BYC3;C9IY66	Q7KYR7	13;3;2;1;1;1	13;3;2;1;1;1	13;3;2;1;1;1	Butyrophilin subfamily 2 member A1	BTN2A1	sp|Q7KYR7|BT2A1_HUMAN Butyrophilin subfamily 2 member A1 OS=Homo sapiens OX=9606 GN=BTN2A1 PE=1 SV=3	6	13	13	13	0	2	7	1	0	2	7	1	0	2	7	1	33.2	33.2	33.2	59.632	527	527;523;78;85;151;239	0	58.387		By MS/MS	By MS/MS	By matching	0	3.8	18.8	1.9	0	19697000	82766000	1286200	25109000	0	7677700	11179000	0	0
Q96A99;D6RAC4	Q96A99	7;2	7;2	6;1	Pentraxin-4	PTX4	sp|Q96A99|PTX4_HUMAN Pentraxin-4 OS=Homo sapiens OX=9606 GN=PTX4 PE=2 SV=2	2	7	7	6	1	5	4	3	1	5	4	3	0	5	3	3	8.9	8.9	7.7	142.8	1290	1290;390	0	21.671	By MS/MS	By MS/MS	By MS/MS	By MS/MS	1.2	6.7	4.7	4.3	0	28730000	33880000	18695000	0	0	7665000	9089400	5514900	1
E7EN73;Q8IZA0;C9J519;H0Y4S8;B1AN15	E7EN73;Q8IZA0;C9J519	7;7;6;1;1	7;7;6;1;1	7;7;6;1;1	Dyslexia-associated protein KIAA0319-like protein	KIAA0319L	tr|E7EN73|E7EN73_HUMAN Dyslexia-associated protein KIAA0319-like protein (Fragment) OS=Homo sapiens OX=9606 GN=KIAA0319L PE=1 SV=1;sp|Q8IZA0|K319L_HUMAN Dyslexia-associated protein KIAA0319-like protein OS=Homo sapiens OX=9606 GN=KIAA0319L PE=1 SV=2;tr|C9J	5	7	7	7	0	2	2	3	0	2	2	3	0	2	2	3	8.9	8.9	8.9	113.23	1026	1026;1049;486;304;685	0	15.743		By MS/MS	By MS/MS	By MS/MS	0	1.9	1.9	3.6	0	14750000	22060000	16356000	8728600	0	7664400	7169400	0	0
Q86Y82;B1AJQ6	Q86Y82;B1AJQ6	8;7	8;7	8;7	Syntaxin-12	STX12	sp|Q86Y82|STX12_HUMAN Syntaxin-12 OS=Homo sapiens OX=9606 GN=STX12 PE=1 SV=1;tr|B1AJQ6|B1AJQ6_HUMAN Syntaxin-12 (Fragment) OS=Homo sapiens OX=9606 GN=STX12 PE=1 SV=2	2	8	8	8	0	3	6	7	0	3	6	7	0	3	6	7	43.1	43.1	43.1	31.642	276	276;215	0	37.076		By MS/MS	By MS/MS	By MS/MS	0	13	30.1	32.6	0	23234000	96464000	51859000	13510000	0	7641200	15491000	8527000	0
O15438;H0Y8Q6;H0Y9T4;D6RJE5;D6RAB7	O15438	24;3;2;1;1	22;3;2;1;1	22;3;2;1;1	Canalicular multispecific organic anion transporter 2	ABCC3	sp|O15438|MRP3_HUMAN ATP-binding cassette sub-family C member 3 OS=Homo sapiens OX=9606 GN=ABCC3 PE=1 SV=3	5	24	22	22	0	5	19	13	0	3	17	11	0	3	17	11	24	23	23	169.34	1527	1527;300;43;43;76	0	87.473		By MS/MS	By MS/MS	By MS/MS	0	4	17.5	12.4	0	31820000	367870000	73622000	20792000	0	7632500	26030000	6329900	0
Q9BVK6	Q9BVK6	9	9	8	Transmembrane emp24 domain-containing protein 9	TMED9	sp|Q9BVK6|TMED9_HUMAN Transmembrane emp24 domain-containing protein 9 OS=Homo sapiens OX=9606 GN=TMED9 PE=1 SV=2	1	9	9	8	1	2	3	3	1	2	3	3	1	1	2	2	35.3	35.3	35.3	27.277	235	235	0	181.57	By MS/MS	By MS/MS	By MS/MS	By MS/MS	9.4	11.1	19.1	15.7	3276100	15538000	76972000	17226000	20671000	0	7614700	11452000	3851500	0
P14384;F8W111;H0YHN7;F8VVI6;F8VR29;F8VU13	P14384;F8W111	15;10;7;5;1;1	15;10;7;5;1;1	15;10;7;5;1;1	Carboxypeptidase M	CPM	sp|P14384|CBPM_HUMAN Carboxypeptidase M OS=Homo sapiens OX=9606 GN=CPM PE=1 SV=2;tr|F8W111|F8W111_HUMAN Carboxypeptidase M (Fragment) OS=Homo sapiens OX=9606 GN=CPM PE=1 SV=1	6	15	15	15	1	7	9	8	1	7	9	8	1	7	9	8	31.6	31.6	31.6	50.513	443	443;249;198;136;64;72	0	80.515	By MS/MS	By MS/MS	By MS/MS	By MS/MS	5	17.8	25.7	21.4	6894900	59653000	205640000	133880000	49757000	0	7613900	14829000	14947000	4
A0A7I2V5A2;Q9HAT1;Q5TG36;A0A0C4DG88;A0A7I2V5N3;A0A7I2V2W5;A0A7I2V5A3;A0A7I2V637;A0A7I2V3J3;A0A7I2V2R9;A0A7I2V2D8;A0A7I2V5W6;A0A7I2V3I8;A0A7I2V2K2;A0A7I2V6E0;A0A7I2V3Z1;I3L1P5;A0A7I2YQD1;O14964;A0A7I2V3F9;A0A7I2V307;A0A0U1RQR7;A0A7I2V5X2	A0A7I2V5A2;Q9HAT1;Q5TG36	21;19;19;6;2;2;2;2;2;2;2;2;2;2;2;2;2;2;2;2;1;1;1	21;19;19;6;2;2;2;2;2;2;2;2;2;2;2;2;2;2;2;2;1;1;1	20;18;18;5;2;2;2;2;2;2;2;2;2;2;2;2;2;2;2;2;1;1;1	Protein ERGIC-53-like	LMAN1L;DMAP1	tr|A0A7I2V5A2|A0A7I2V5A2_HUMAN Hepatocyte growth factor-regulated tyrosine kinase substrate OS=Homo sapiens OX=9606 GN=HGS PE=1 SV=1;sp|Q9HAT1|LMA1L_HUMAN Protein ERGIC-53-like OS=Homo sapiens OX=9606 GN=LMAN1L PE=2 SV=2;tr|Q5TG36|Q5TG36_HUMAN DNA methyltr	23	21	21	20	4	7	10	8	4	7	10	8	3	7	10	8	15.4	15.4	14.5	188.71	1696	1696;1577;1074;907;64;1130;800;795;777;768;767;64;761;737;710;690;536;458;777;765;783;663;74	0	59.51	By MS/MS	By MS/MS	By MS/MS	By MS/MS	3.7	5.9	9	7.5	54986000	28753000	140560000	47774000	0	18009000	7590900	12520000	10359000	5
O15446;H0YM85;B4DRK2	O15446	7;2;1	7;2;1	7;2;1	DNA-directed RNA polymerase I subunit RPA34	CD3EAP	sp|O15446|RPA34_HUMAN DNA-directed RNA polymerase I subunit RPA34 OS=Homo sapiens OX=9606 GN=POLR1G PE=1 SV=1	3	7	7	7	1	3	0	4	1	3	0	4	1	3	0	4	12.2	12.2	12.2	78.568	735	735;581;1042	0	34.754	By MS/MS	By MS/MS		By MS/MS	3.7	4.5	0	5.4	4221900	20139000	0	41209000	0	0	7578700	0	7866700	2
Q9NR09;A0A3B3IUB9	Q9NR09;A0A3B3IUB9	10;6	10;6	10;6	Baculoviral IAP repeat-containing protein 6	BIRC6	sp|Q9NR09|BIRC6_HUMAN Baculoviral IAP repeat-containing protein 6 OS=Homo sapiens OX=9606 GN=BIRC6 PE=1 SV=2;tr|A0A3B3IUB9|A0A3B3IUB9_HUMAN Baculoviral IAP repeat-containing protein 6 (Fragment) OS=Homo sapiens OX=9606 GN=BIRC6 PE=1 SV=1	2	10	10	10	1	8	4	1	1	8	4	1	1	8	4	1	3.1	3.1	3.1	530.25	4857	4857;3842	0	27.355	By MS/MS	By MS/MS	By MS/MS	By MS/MS	0.5	2.6	1	0.2	5848000	27869000	15994000	2451900	0	0	7576500	3682600	0	4
Q92616	Q92616	37	37	37	Translational activator GCN1	GCN1L1	sp|Q92616|GCN1_HUMAN eIF-2-alpha kinase activator GCN1 OS=Homo sapiens OX=9606 GN=GCN1 PE=1 SV=6	1	37	37	37	1	9	12	12	1	9	12	12	1	9	12	12	21.6	21.6	21.6	292.75	2671	2671	0	158.96	By MS/MS	By MS/MS	By MS/MS	By MS/MS	0.6	5.1	7	6.3	18208000	60557000	212190000	120890000	11266000	14110000	7575200	13317000	9105800	1
Q13425;H0YCS0;A0A140TA73;A0A0G2JM75;J3KT21;H7BY41	Q13425	15;6;6;3;3;3	15;6;6;3;3;3	15;6;6;3;3;3	Beta-2-syntrophin	SNTB2	sp|Q13425|SNTB2_HUMAN Beta-2-syntrophin OS=Homo sapiens OX=9606 GN=SNTB2 PE=1 SV=1	6	15	15	15	0	6	12	8	0	6	12	8	0	6	12	8	39.6	39.6	39.6	57.949	540	540;162;193;62;64;139	0	74.508		By MS/MS	By MS/MS	By MS/MS	0	12	30.6	20.2	0	35642000	166890000	74204000	3548300	0	7542700	13972000	9856300	0
Q8WWI5	Q8WWI5	10	10	10	Choline transporter-like protein 1	SLC44A1	sp|Q8WWI5|CTL1_HUMAN Choline transporter-like protein 1 OS=Homo sapiens OX=9606 GN=SLC44A1 PE=1 SV=1	1	10	10	10	0	3	8	10	0	3	8	10	0	3	8	10	13.1	13.1	13.1	73.301	657	657	0	75.579		By MS/MS	By MS/MS	By MS/MS	0	7.2	11	13.1	0	24277000	93058000	236460000	7256500	0	7513800	17534000	42027000	0
[truncated: 2,930 more rows]
[truncated: 19 more columns]

## Sheet: original_iBAQ
iBAQ	iBAQ DDM Extract	iBAQ Purified Library_1	iBAQ Purified Library_2	iBAQ Starting Library	Intensity DDM Extract	Intensity Purified Library_1	Intensity Purified Library_2	Intensity Starting Library	LFQ intensity DDM Extract	LFQ intensity Purified Library_1	LFQ intensity Purified Library_2	LFQ intensity Starting Library	MS/MS count DDM Extract	MS/MS count Purified Library_1	MS/MS count Purified Library_2	MS/MS count Starting Library	Sequence coverage DDM Extract [%]	Sequence coverage Purified Library_1 [%]	Sequence coverage Purified Library_2 [%]	Sequence coverage Starting Library [%]	iBAQ peptides	Protein IDs	Majority protein IDs	Protein names	Gene names	id
[truncated: 3,020 more rows]

[truncated: 9 more sheets: DDM_SL_PL, DDM Extract, Starting Library, Purified Library, Ref. CSL, Ref. CSC, Purified Library 1 2, Purified Library 3, Purified Library 4]
