# Supplementary material for: A Peptidisc-Based Survey of the Plasma Membrane Proteome of a Mammalian Cell
Source: Mol Cell Proteomics. 2023 Jun 7;22(8):100588. doi: 10.1016/j.mcpro.2023.100588 (PMC10416069; doi:10.1016/j.mcpro.2023.100588)
Supplement: Supplementary File 2 [file mmc3.xlsx]

## Sheet: Sup. File 2 summary
Supplementary File 2. Capture of low-abundance pIMPs in the peptidisc library. File include:
Sheet "37 pIMPs": 37 pIMPs that are either completely absent or in extremely low abundance (bottom 10%) in PAXdb. The gene name was used to search in the PAXdb.
Sheet "pIMPs enriched in PL": pIMPs enriched in the top 25% in the Purified Library (PL), while they rank in the bottom 50% in PAXdb

## Sheet: 37 pIMPs
37 pIMPs that are absent or in extremely low abundance (bottom 10%) in PAXdb
Gene name	molecular function
NCAM2	adhesion
ITGB8	adhesion/receptor
PTPRE	enzyme
CA9	enzyme
MMP15	enzyme/regulator
MTNR1A	GPCR
OR9A4	GPCR
OR10P1;OGDH	GPCR
RXFP1	GPCR
EMR2;ADGRE2	GPCR
OR14A16;MCTP1	GPCR
GRM3	GPCR
TAS2R3	GPCR
ORAI1	ion channel
JAG2	other
JTB	other
ROS1	other
SEMA4B	other
LMLN2	other
DCHS2	other
CMTM4	other
PDGFRA	other
EFNB1	other
COL23A1;COX4I1	other
MAL2	other
PLXNA2	receptor
PECAM1	receptor
IL17RA	receptor
TNFRSF10A	receptor
PLXNB1	regulator/receptor
SLC52A2;SAP30	SLC transporter
SLC16A6	SLC transporter
SLCO3A1	SLC transporter
SLC13A4	SLC transporter
SLC46A1	SLC transporter
SLC19A3	SLC transporter
SLC22A1	SLC transporter

## Sheet: pIMPs enriched in PL
pIMPs enriched in Purified Library: these pIMPs are enriched in the top 25% in the Purified Library but overall ranked in the bottom 50% in PAXdb
Gene name	Molecular function
ABCC2	ABC transporter
ABCC3	ABC transporter
EPCAM	Adhesion molecule
CA9	enzyme
ADCY6	enzyme
ADCY9	enzyme
NPR1	enzyme (kinase)
INSR	enzyme (kinase)/ vesicle cargo protein
CPD	enzyme (peptidase)
MMP15	enzyme (peptidase)/ regulator
PTPRA	enzyme (phosphatase)
EMR2	GPCR
MTNR1A	GPCR
OR10P1	GPCR
RXFP1	GPCR
ITFG3	other
IGSF8	other
CNTNAP3	other
PDGFRA	other
PLXNA1	receptor
IGF1R	receptor
CSPG4	receptor
SLC26A6	SLC transporter
SLC39A6	SLC transporter
SLC7A2	SLC transporter
SLC39A10	SLC transporter
SLC39A8	SLC transporter
CNNM2	transporter
