# Supplementary material for: A Peptidisc-Based Survey of the Plasma Membrane Proteome of a Mammalian Cell
Source: Mol Cell Proteomics. 2023 Jun 7;22(8):100588. doi: 10.1016/j.mcpro.2023.100588 (PMC10416069; doi:10.1016/j.mcpro.2023.100588)
Supplement: Supplementary File 3 [file mmc4.xlsx]

## Sheet: Sup. File 3 summary
Supplementary File 3. Molecular Function of IMPs and pIMPs captured in Purified Library. The Molecular Function for each integral membrane protein is assigned based on GO-term "biological process" (GO:BP) and "molecular function" (GO:MF). File include:
Sheet “IMPs”: the molecular function of each integral membrane protein (IMP) identified in the Purified Library is annotated using GO-term "biological process" (GO:BP) and "molecular function" (GO:MF).
Sheet “pIMPs”: the molecular function of each plasma integral membrane protein (pIMP) identified in the Purified Library is annotated using GO-term "biological process" (GO:BP) and "molecular function" (GO:MF).
Sheets “IMP summary” and “pIMP summary”: summary of sheets "IMPs" and "pIMPs"

## Sheet: IMPs
Accession Number	Intensity Purified Library	MS/MS count His_Raw	MS/MS count His_Elution2	Majority protein IDs	type	type	type	Protein names	Gene names	Subcellular location [CC]	Gene ontology (cellular component)	TM	Signal pepide?	GO:BP	GO:MF	Gene names	cellular location
Q13740	29.6348	14	25	Q13740;F5GXJ9;H7C543	Receptor	CD antigen		CD166 antigen	ALCAM	SUBCELLULAR LOCATION: Cell membrane {ECO:0000269|PubMed:15048703, ECO:0000269|PubMed:15294938, ECO:0000269|PubMed:16352806, ECO:0000269|PubMed:23169771, ECO:0000269|PubMed:24740813, ECO:0000269|PubMed:24945728, ECO:0000269|PubMed:7760007}; Single-pass type I membrane protein {ECO:0000305}. Cell projection, axon {ECO:0000250|UniProtKB:Q61490}. Cell projection, dendrite {ECO:0000250|UniProtKB:Q6149…	axon [GO:0030424]; dendrite [GO:0030425]; external side of plasma membrane [GO:0009897]; extracellular exosome [GO:0070062]; focal adhesion [GO:0005925]; immunological synapse [GO:0001772]; integral component of plasma membrane [GO:0005887]; intrinsic component of plasma membrane [GO:0031226]; neuronal cell body [GO:0043025]; plasma membrane [GO:0005886]	1	Y	adaptive immune response [GO:0002250]; axon extension involved in axon guidance [GO:0048846]; cell adhesion [GO:0007155]; heterophilic cell-cell adhesion via plasma membrane cell adhesion molecules [GO:0007157]; motor neuron axon guidance [GO:0008045]; neuron projection extension [GO:1990138]; retinal ganglion cell axon guidance [GO:0031290]; signal transduction [GO:0007165]	identical protein binding [GO:0042802]; signaling receptor binding [GO:0005102]	ALCAM	plasma membrane
Q5ZPR3	26.1353	1	2	Q5ZPR3;A0A0C4DGH0;H0YL10	Regulator	CD antigen		CD276 antigen	CD276	SUBCELLULAR LOCATION: Membrane {ECO:0000305}; Single-pass type I membrane protein {ECO:0000305}.	external side of plasma membrane [GO:0009897]; integral component of membrane [GO:0016021]	1	Y	positive regulation of interferon-gamma production [GO:0032729]; positive regulation of T cell proliferation [GO:0042102]; regulation of cytokine production [GO:0001817]; regulation of immune response [GO:0050776]; T cell activation [GO:0042110]; T cell receptor signaling pathway [GO:0050852]	signaling receptor binding [GO:0005102]	CD276	plasma membrane
Q9NPF0	23.012	1	0	Q9NPF0	Vesicle/Cargo Protein	CD antigen		CD320 antigen	CD320	SUBCELLULAR LOCATION: Cell membrane {ECO:0000269|PubMed:10727470, ECO:0000269|PubMed:11418631, ECO:0000305|PubMed:18779389}; Single-pass type I membrane protein {ECO:0000305}.	endoplasmic reticulum [GO:0005783]; endosome membrane [GO:0010008]; integral component of plasma membrane [GO:0005887]; membrane [GO:0016020]; plasma membrane [GO:0005886]	1	Y	B cell costimulation [GO:0031296]; cobalamin metabolic process [GO:0009235]; cobalamin transport [GO:0015889]; positive regulation of B cell proliferation [GO:0030890]; regulation of vitamin metabolic process [GO:0030656]	calcium ion binding [GO:0005509]; cargo receptor activity [GO:0038024]; cobalamin binding [GO:0031419]; growth factor activity [GO:0008083]	CD320	plasma membrane
P16070	31.45	31	30	P16070;H0YD13;H0Y2P0;H0YE40	Receptor	CD antigen		CD44 antigen	CD44	SUBCELLULAR LOCATION: Cell membrane {ECO:0000269|PubMed:22726066, ECO:0000269|PubMed:23589287}; Single-pass type I membrane protein {ECO:0000255}. Cell projection, microvillus {ECO:0000250|UniProtKB:P15379}. Note=Colocalizes with actin in membrane protrusions at wounding edges. Co-localizes with RDX, EZR and MSN in microvilli. Localizes to cholesterol-rich membrane-bound lipid raft domains. {ECO:…	apical plasma membrane [GO:0016324]; basolateral plasma membrane [GO:0016323]; cell projection [GO:0042995]; cell surface [GO:0009986]; cytosol [GO:0005829]; extracellular exosome [GO:0070062]; focal adhesion [GO:0005925]; Golgi apparatus [GO:0005794]; integral component of plasma membrane [GO:0005887]; lamellipodium membrane [GO:0031258]; macrophage migration inhibitory factor receptor complex […	1	Y	cartilage development [GO:0051216]; cell adhesion [GO:0007155]; cell-cell adhesion [GO:0098609]; cell-matrix adhesion [GO:0007160]; cell migration [GO:0016477]; cellular response to fibroblast growth factor stimulus [GO:0044344]; cytokine-mediated signaling pathway [GO:0019221]; hyaluronan catabolic process [GO:0030214]; inflammatory response [GO:0006954]; monocyte aggregation [GO:0070487]; negat…	collagen binding [GO:0005518]; hyaluronic acid binding [GO:0005540]; transmembrane signaling receptor activity [GO:0004888]	CD44	plasma membrane
A0A2R8Y484	25.3104	0	1	A0A2R8Y484;Q08722	Receptor	CD antigen		Leukocyte surface antigen CD47	CD47	SUBCELLULAR LOCATION: Cell membrane {ECO:0000256|ARBA:ARBA00004651}; Multi-pass membrane protein {ECO:0000256|ARBA:ARBA00004651}. Membrane {ECO:0000256|ARBA:ARBA00004141}; Multi-pass membrane protein {ECO:0000256|ARBA:ARBA00004141}.	integral component of plasma membrane [GO:0005887]	3	0	positive regulation of cell-cell adhesion [GO:0022409]; positive regulation of inflammatory response [GO:0050729]; positive regulation of phagocytosis [GO:0050766]	thrombospondin receptor activity [GO:0070053]	CD47	plasma membrane
F8VV56	24.7172	0	2	F8VV56;F8W022;F8VWK8;P08962;F8VNT9	CD antigens			Tetraspanin;CD63 antigen	CD63	SUBCELLULAR LOCATION: Membrane {ECO:0000256|ARBA:ARBA00004141}; Multi-pass membrane protein {ECO:0000256|ARBA:ARBA00004141}.	integral component of membrane [GO:0016021]	1	0	NA	NA	CD63
E9PJK1	31.0064	4	5	E9PJK1;E9PRJ8;H0YDL9;H0YDJ9;E9PIF1;A6NMH8;P60033	CD antigens			Tetraspanin;CD81 antigen	CD81	SUBCELLULAR LOCATION: Membrane {ECO:0000256|ARBA:ARBA00004141}; Multi-pass membrane protein {ECO:0000256|ARBA:ARBA00004141}.	integral component of membrane [GO:0016021]	2	0	NA	NA	CD81	plasma membrane
A6NNI4	29.579	2	5	A6NNI4;A0A2R8Y478;A0A7I2V3T0;A0A7I2V3T7;G8JLH6;A0A087WU13;F5GXT1;P21926	CD antigens			Tetraspanin;CD9 antigen	CD9	SUBCELLULAR LOCATION: Membrane {ECO:0000256|ARBA:ARBA00004141}; Multi-pass membrane protein {ECO:0000256|ARBA:ARBA00004141}.	integral component of membrane [GO:0016021]	2	Y	NA	NA	CD9	plasma membrane
P48960	31.0241	27	46	P48960	G protein-coupled receptor	CD antigen		CD97 antigen;CD97 antigen subunit alpha;CD97 antigen subunit beta	CD97	SUBCELLULAR LOCATION: Cell membrane {ECO:0000250|UniProtKB:Q9Z0M6}; Multi-pass membrane protein {ECO:0000255}.; SUBCELLULAR LOCATION: [Adhesion G protein-coupled receptor E5 subunit alpha]: Secreted, extracellular space {ECO:0000305}.	extracellular exosome [GO:0070062]; focal adhesion [GO:0005925]; integral component of plasma membrane [GO:0005887]; membrane [GO:0016020]; plasma membrane [GO:0005886]; secretory granule membrane [GO:0030667]	7	Y	adenylate cyclase-activating G protein-coupled receptor signaling pathway [GO:0007189]; cell adhesion [GO:0007155]; cell-cell signaling [GO:0007267]; cell surface receptor signaling pathway [GO:0007166]; G protein-coupled receptor signaling pathway [GO:0007186]; immune response [GO:0006955]; inflammatory response [GO:0006954]	calcium ion binding [GO:0005509]; G protein-coupled receptor activity [GO:0004930]; transmembrane signaling receptor activity [GO:0004888]	CD97	plasma membrane
P14209	27.3108	3	5	P14209	CD antigens			CD99 antigen	CD99	SUBCELLULAR LOCATION: Membrane {ECO:0000305}; Single-pass type I membrane protein {ECO:0000305}.	cytoplasm [GO:0005737]; focal adhesion [GO:0005925]; integral component of plasma membrane [GO:0005887]; plasma membrane [GO:0005886]	1	Y	homotypic cell-cell adhesion [GO:0034109]; positive regulation of neutrophil extravasation [GO:2000391]; T cell extravasation [GO:0072683]	NA	CD99	plasma membrane
Q9NZ45	23.3716	0	0	Q9NZ45	Other			CDGSH iron-sulfur domain-containing protein 1	CISD1	SUBCELLULAR LOCATION: Mitochondrion outer membrane {ECO:0000269|PubMed:17376863, ECO:0000269|PubMed:17766439, ECO:0000269|PubMed:17905743, ECO:0000269|PubMed:18047834}; Single-pass type III membrane protein {ECO:0000269|PubMed:17376863, ECO:0000269|PubMed:17766439, ECO:0000269|PubMed:17905743, ECO:0000269|PubMed:18047834}.	integral component of membrane [GO:0016021]; mitochondrial outer membrane [GO:0005741]; mitochondrion [GO:0005739]	1	0	regulation of autophagy [GO:0010506]; regulation of cellular respiration [GO:0043457]	2 iron, 2 sulfur cluster binding [GO:0051537]; identical protein binding [GO:0042802]; metal ion binding [GO:0046872]	CISD1	mitochondrial membrane
Q9NP58	28.1217	6	8	Q9NP58	ABC Transporter			ATP-binding cassette sub-family B member 6, mitochondrial	ABCB6	SUBCELLULAR LOCATION: Cell membrane {ECO:0000269|PubMed:17661442, ECO:0000269|PubMed:22246506, ECO:0000269|PubMed:22655043, ECO:0000269|PubMed:23180570, ECO:0000269|PubMed:27507172}; Multi-pass membrane protein {ECO:0000255}. Mitochondrion outer membrane {ECO:0000269|PubMed:17006453, ECO:0000269|PubMed:17661442}; Multi-pass membrane protein {ECO:0000255}. Endoplasmic reticulum membrane {ECO:00002…	ATP-binding cassette (ABC) transporter complex [GO:0043190]; cytosol [GO:0005829]; early endosome membrane [GO:0031901]; endolysosome membrane [GO:0036020]; endoplasmic reticulum [GO:0005783]; endoplasmic reticulum membrane [GO:0005789]; endosome [GO:0005768]; extracellular exosome [GO:0070062]; Golgi apparatus [GO:0005794]; Golgi membrane [GO:0000139]; integral component of membrane [GO:0016021]…	11	0	brain development [GO:0007420]; cellular copper ion homeostasis [GO:0006878]; cellular detoxification of cadmium ion [GO:0098849]; cellular iron ion homeostasis [GO:0006879]; heme metabolic process [GO:0042168]; heme transmembrane transport [GO:0035351]; heme transport [GO:0015886]; melanosome assembly [GO:1903232]; porphyrin-containing compound biosynthetic process [GO:0006779]; porphyrin-contai…	ABC-type heme transporter activity [GO:0015439]; ABC-type transporter activity [GO:0140359]; ATPase-coupled transmembrane transporter activity [GO:0042626]; ATP binding [GO:0005524]; ATP hydrolysis activity [GO:0016887]; efflux transmembrane transporter activity [GO:0015562]; heme binding [GO:0020037]; tetrapyrrole binding [GO:0046906]	ABCB6	plasma membrane
I3L4X2	29.5067	25	28	I3L4X2	ABC Transporter			NA	ABCC1	SUBCELLULAR LOCATION: Cell membrane {ECO:0000256|ARBA:ARBA00004651}; Multi-pass membrane protein {ECO:0000256|ARBA:ARBA00004651}. Membrane {ECO:0000256|ARBA:ARBA00004141}; Multi-pass membrane protein {ECO:0000256|ARBA:ARBA00004141}.	integral component of membrane [GO:0016021]; plasma membrane [GO:0005886]	14	0	NA	ABC-type glutathione S-conjugate transporter activity [GO:0015431]; ATP binding [GO:0005524]	ABCC1	plasma membrane
P33527	23.4487	2	2	P33527;A0A7I2V2E0;A0A0A0MS99;A0A7I2V4C6	ABC Transporter			Multidrug resistance-associated protein 1	ABCC1	SUBCELLULAR LOCATION: Cell membrane {ECO:0000269|PubMed:16230346, ECO:0000269|PubMed:31273342}; Multi-pass membrane protein {ECO:0000255|PROSITE-ProRule:PRU00441, ECO:0000269|PubMed:16230346}.	apical plasma membrane [GO:0016324]; basal plasma membrane [GO:0009925]; basolateral plasma membrane [GO:0016323]; extracellular exosome [GO:0070062]; integral component of plasma membrane [GO:0005887]; lateral plasma membrane [GO:0016328]; membrane [GO:0016020]; plasma membrane [GO:0005886]	16	0	carboxylic acid transmembrane transport [GO:1905039]; cell chemotaxis [GO:0060326]; cellular response to amyloid-beta [GO:1904646]; cellular response to oxidative stress [GO:0034599]; cobalamin metabolic process [GO:0009235]; export across plasma membrane [GO:0140115]; glutathione transmembrane transport [GO:0034775]; heme catabolic process [GO:0042167]; leukotriene metabolic process [GO:0006691]…	ABC-type glutathione S-conjugate transporter activity [GO:0015431]; ABC-type transporter activity [GO:0140359]; ABC-type vitamin B12 transporter activity [GO:0015420]; ABC-type xenobiotic transporter activity [GO:0008559]; ATPase-coupled inorganic anion transmembrane transporter activity [GO:0043225]; ATPase-coupled lipid transmembrane transporter activity [GO:0034040]; ATPase-coupled transmembra…	ABCC1	plasma membrane
Q92887	29.1855	9	19	Q92887	ABC Transporter			Canalicular multispecific organic anion transporter 1	ABCC2	SUBCELLULAR LOCATION: Apical cell membrane {ECO:0000269|PubMed:10220572, ECO:0000269|PubMed:11093739}; Multi-pass membrane protein {ECO:0000255}.	apical plasma membrane [GO:0016324]; cell surface [GO:0009986]; integral component of plasma membrane [GO:0005887]; intercellular canaliculus [GO:0046581]; membrane [GO:0016020]; plasma membrane [GO:0005886]	16	0	bile acid and bile salt transport [GO:0015721]; bilirubin transport [GO:0015723]; heme catabolic process [GO:0042167]; leukotriene transport [GO:0071716]; negative regulation of gene expression [GO:0010629]; transepithelial transport [GO:0070633]; transmembrane transport [GO:0055085]; transport across blood-brain barrier [GO:0150104]; xenobiotic export [GO:0046618]; xenobiotic transmembrane trans…	ABC-type glutathione S-conjugate transporter activity [GO:0015431]; ABC-type xenobiotic transporter activity [GO:0008559]; ATPase-coupled inorganic anion transmembrane transporter activity [GO:0043225]; ATPase-coupled transmembrane transporter activity [GO:0042626]; ATP binding [GO:0005524]; bilirubin transmembrane transporter activity [GO:0015127]; organic anion transmembrane transporter activit…	ABCC2	plasma membrane
O15438	28.4546	3	14	O15438	ABC Transporter			Canalicular multispecific organic anion transporter 2	ABCC3	SUBCELLULAR LOCATION: Basolateral cell membrane {ECO:0000269|PubMed:10094960, ECO:0000269|PubMed:10359813, ECO:0000269|PubMed:15083066}; Multi-pass membrane protein {ECO:0000255}.	basolateral plasma membrane [GO:0016323]; integral component of plasma membrane [GO:0005887]; membrane [GO:0016020]; plasma membrane [GO:0005886]	17	0	bile acid and bile salt transport [GO:0015721]; leukotriene transport [GO:0071716]; transmembrane transport [GO:0055085]; transport across blood-brain barrier [GO:0150104]; xenobiotic transmembrane transport [GO:0006855]; xenobiotic transport [GO:0042908]	ABC-type bile acid transporter activity [GO:0015432]; ABC-type glutathione S-conjugate transporter activity [GO:0015431]; ABC-type xenobiotic transporter activity [GO:0008559]; ATPase-coupled inorganic anion transmembrane transporter activity [GO:0043225]; ATPase-coupled transmembrane transporter activity [GO:0042626]; ATP binding [GO:0005524]; glucuronoside transmembrane transporter activity [GO…	ABCC3	plasma membrane
O15439	27.0526	2	9	O15439	ABC Transporter			Multidrug resistance-associated protein 4	ABCC4	SUBCELLULAR LOCATION: Basolateral cell membrane {ECO:0000269|PubMed:11106685, ECO:0000269|PubMed:12883481, ECO:0000269|PubMed:26721430}; Multi-pass membrane protein {ECO:0000255}. Apical cell membrane {ECO:0000269|PubMed:11856762, ECO:0000269|PubMed:26721430}; Multi-pass membrane protein {ECO:0000255}. Note=Its localization to the basolateral or apical membranes is tissue-dependent. {ECO:0000305|…	apical plasma membrane [GO:0016324]; basolateral plasma membrane [GO:0016323]; external side of apical plasma membrane [GO:0098591]; integral component of membrane [GO:0016021]; membrane [GO:0016020]; plasma membrane [GO:0005886]; platelet dense granule membrane [GO:0031088]	12	0	bile acid and bile salt transport [GO:0015721]; cAMP transport [GO:0070730]; cilium assembly [GO:0060271]; export across plasma membrane [GO:0140115]; leukotriene transport [GO:0071716]; platelet degranulation [GO:0002576]; prostaglandin secretion [GO:0032310]; prostaglandin transport [GO:0015732]; transmembrane transport [GO:0055085]; transport across blood-brain barrier [GO:0150104]; urate tran…	15-hydroxyprostaglandin dehydrogenase (NAD+) activity [GO:0016404]; ABC-type bile acid transporter activity [GO:0015432]; ABC-type glutathione S-conjugate transporter activity [GO:0015431]; ABC-type transporter activity [GO:0140359]; ABC-type xenobiotic transporter activity [GO:0008559]; ATPase-coupled inorganic anion transmembrane transporter activity [GO:0043225]; ATPase-coupled transmembrane t…	ABCC4	plasma membrane
O15440	21.5124	0	1	O15440	ABC Transporter			Multidrug resistance-associated protein 5	ABCC5	SUBCELLULAR LOCATION: Basolateral cell membrane {ECO:0000269|PubMed:24836561}; Multi-pass membrane protein {ECO:0000255}. Golgi apparatus lumen {ECO:0000269|PubMed:24836561}. Endosome membrane {ECO:0000269|PubMed:24836561}. Cytoplasmic granule {ECO:0000250|UniProtKB:Q9R1X5}. Apical cell membrane {ECO:0000269|PubMed:15501592}; Multi-pass membrane protein {ECO:0000255}. Note=In most cells, routes t…	apical plasma membrane [GO:0016324]; basolateral plasma membrane [GO:0016323]; endosome membrane [GO:0010008]; Golgi lumen [GO:0005796]; integral component of plasma membrane [GO:0005887]; membrane [GO:0016020]; plasma membrane [GO:0005886]	12	0	cAMP transport [GO:0070730]; cGMP transport [GO:0070731]; export across plasma membrane [GO:0140115]; folate transmembrane transport [GO:0098838]; glutathione transmembrane transport [GO:0034775]; heme transmembrane transport [GO:0035351]; hyaluronan biosynthetic process [GO:0030213]; purine nucleotide transport [GO:0015865]; transmembrane transport [GO:0055085]; transport across blood-brain barr…	ABC-type xenobiotic transporter activity [GO:0008559]; ATPase-coupled inorganic anion transmembrane transporter activity [GO:0043225]; ATPase-coupled transmembrane transporter activity [GO:0042626]; ATP binding [GO:0005524]; efflux transmembrane transporter activity [GO:0015562]; glutathione transmembrane transporter activity [GO:0034634]; heme transmembrane transporter activity [GO:0015232]; org…	ABCC5	plasma membrane
Q9UNQ0	24.4608	0	1	Q9UNQ0	ABC Transporter			ATP-binding cassette sub-family G member 2	ABCG2	SUBCELLULAR LOCATION: Cell membrane {ECO:0000269|PubMed:15001581, ECO:0000269|PubMed:15769853, ECO:0000269|PubMed:15807535, ECO:0000269|PubMed:18056989, ECO:0000269|PubMed:31003562, ECO:0000269|PubMed:31254042}; Multi-pass membrane protein {ECO:0000255}. Apical cell membrane {ECO:0000269|PubMed:19506252}; Multi-pass membrane protein {ECO:0000255}. Mitochondrion membrane {ECO:0000269|PubMed:231891…	apical plasma membrane [GO:0016324]; brush border membrane [GO:0031526]; external side of apical plasma membrane [GO:0098591]; integral component of membrane [GO:0016021]; membrane raft [GO:0045121]; mitochondrial membrane [GO:0031966]; nucleoplasm [GO:0005654]; plasma membrane [GO:0005886]	5	0	biotin transport [GO:0015878]; cellular detoxification [GO:1990748]; export across plasma membrane [GO:0140115]; lipid transport [GO:0006869]; organic anion transport [GO:0015711]; riboflavin transport [GO:0032218]; transepithelial transport [GO:0070633]; transmembrane transport [GO:0055085]; transport across blood-brain barrier [GO:0150104]; urate metabolic process [GO:0046415]; urate salt excre…	ABC-type xenobiotic transporter activity [GO:0008559]; ATPase-coupled transmembrane transporter activity [GO:0042626]; ATP binding [GO:0005524]; biotin transmembrane transporter activity [GO:0015225]; efflux transmembrane transporter activity [GO:0015562]; identical protein binding [GO:0042802]; organic anion transmembrane transporter activity [GO:0008514]; protein homodimerization activity [GO:0…	ABCG2	plasma membrane
A0A5F9ZHR7	27.0335	1	4	A0A5F9ZHR7;P11117;E9PQY3;E9PHY0;B7Z7D2;A0A5F9ZH82	Phosphatase			Lysosomal acid phosphatase	ACP2	NA	integral component of membrane [GO:0016021]	1	Y	NA	NA	ACP2	lysosome membrane
A0A7P0TA76	25.5507	1	4	A0A7P0TA76;O95573;A0A7P0TBB1;A0A7P0T8L6;A0A7P0TB52;A0A7P0T905	Enzyme			Long-chain-fatty-acid--CoA ligase 3	ACSL3	NA	integral component of membrane [GO:0016021]	1	0	NA	NA	ACSL3
O60488	27.4197	6	11	O60488;A0A804HI36	Enzyme			Long-chain-fatty-acid--CoA ligase 4	ACSL4	SUBCELLULAR LOCATION: Mitochondrion outer membrane {ECO:0000250}; Single-pass type III membrane protein {ECO:0000250}. Peroxisome membrane {ECO:0000250}; Single-pass type III membrane protein {ECO:0000250}. Microsome membrane {ECO:0000250}; Single-pass type III membrane protein {ECO:0000250}. Endoplasmic reticulum membrane {ECO:0000269|PubMed:24269233}; Single-pass type III membrane protein {ECO:…	cytoplasm [GO:0005737]; endoplasmic reticulum [GO:0005783]; endoplasmic reticulum membrane [GO:0005789]; extracellular exosome [GO:0070062]; integral component of membrane [GO:0016021]; lipid droplet [GO:0005811]; membrane [GO:0016020]; mitochondria-associated endoplasmic reticulum membrane [GO:0044233]; mitochondrial outer membrane [GO:0005741]; peroxisomal membrane [GO:0005778]; plasma membrane…	1	0	embryonic process involved in female pregnancy [GO:0060136]; fatty acid metabolic process [GO:0006631]; lipid biosynthetic process [GO:0008610]; lipid metabolic process [GO:0006629]; long-chain fatty acid metabolic process [GO:0001676]; long-chain fatty-acyl-CoA biosynthetic process [GO:0035338]; long-chain fatty-acyl-CoA metabolic process [GO:0035336]; negative regulation of prostaglandin secret…	arachidonate-CoA ligase activity [GO:0047676]; ATP binding [GO:0005524]; long-chain fatty acid-CoA ligase activity [GO:0004467]; palmitoyl-CoA ligase activity [GO:0090433]; very long-chain fatty acid-CoA ligase activity [GO:0031957]	ACSL4	mitochondrial membrane
O14672	28.4427	12	15	O14672	peptidase			Disintegrin and metalloproteinase domain-containing protein 10	ADAM10	SUBCELLULAR LOCATION: Cell membrane {ECO:0000269|PubMed:20624979, ECO:0000269|PubMed:23676497, ECO:0000269|PubMed:24990881, ECO:0000269|PubMed:26686862, ECO:0000269|PubMed:29430990, ECO:0000269|PubMed:30463011}; Single-pass type I membrane protein {ECO:0000305}. Golgi apparatus membrane {ECO:0000269|PubMed:12475894}; Single-pass type I membrane protein {ECO:0000305}. Cytoplasmic vesicle, clathrin…	adherens junction [GO:0005912]; axon [GO:0030424]; cell surface [GO:0009986]; clathrin-coated vesicle [GO:0030136]; cytoplasm [GO:0005737]; dendrite [GO:0030425]; endoplasmic reticulum lumen [GO:0005788]; extracellular exosome [GO:0070062]; focal adhesion [GO:0005925]; glutamatergic synapse [GO:0098978]; Golgi apparatus [GO:0005794]; Golgi-associated vesicle [GO:0005798]; Golgi membrane [GO:00001…	1	Y	adherens junction organization [GO:0034332]; amyloid precursor protein catabolic process [GO:0042987]; cell-cell signaling [GO:0007267]; cochlea development [GO:0090102]; constitutive protein ectodomain proteolysis [GO:0051089]; extracellular matrix disassembly [GO:0022617]; integrin-mediated signaling pathway [GO:0007229]; in utero embryonic development [GO:0001701]; membrane protein ectodomain …	endopeptidase activity [GO:0004175]; integrin binding [GO:0005178]; metal ion binding [GO:0046872]; metalloendopeptidase activity [GO:0004222]; metalloendopeptidase activity involved in amyloid precursor protein catabolic process [GO:1902945]; metallopeptidase activity [GO:0008237]; protein homodimerization activity [GO:0042803]; protein kinase binding [GO:0019901]; SH3 domain binding [GO:0017124…	ADAM10	plasma membrane
Q13444	26.4862	3	5	Q13444	Peptidase			Disintegrin and metalloproteinase domain-containing protein 15	ADAM15	SUBCELLULAR LOCATION: Endomembrane system {ECO:0000269|PubMed:12243749}; Single-pass type I membrane protein {ECO:0000269|PubMed:12243749}. Cell junction, adherens junction {ECO:0000269|PubMed:12243749}. Cell projection, cilium, flagellum {ECO:0000250}. Cytoplasmic vesicle, secretory vesicle, acrosome {ECO:0000250}. Note=The majority of the protein is localized in a perinuclear compartment which …	acrosomal vesicle [GO:0001669]; adherens junction [GO:0005912]; cell surface [GO:0009986]; extracellular exosome [GO:0070062]; extracellular space [GO:0005615]; integral component of membrane [GO:0016021]; motile cilium [GO:0031514]; plasma membrane [GO:0005886]	1	Y	angiogenesis [GO:0001525]; cardiac epithelial to mesenchymal transition [GO:0060317]; cell-matrix adhesion [GO:0007160]; cellular response to phorbol 13-acetate 12-myristate [GO:1904628]; collagen catabolic process [GO:0030574]; extracellular matrix disassembly [GO:0022617]; immune response to tumor cell [GO:0002418]; innate immune response [GO:0045087]; integrin-mediated signaling pathway [GO:00…	integrin binding [GO:0005178]; metal ion binding [GO:0046872]; metalloendopeptidase activity [GO:0004222]; metallopeptidase activity [GO:0008237]; SH3 domain binding [GO:0017124]	ADAM15	endosome membrane
Q13443	27.382	8	14	Q13443;A0A7I2V3W3;A0A7I2V2Z6;A0A7I2V4B3;A0A7I2YQ97;A0AVL1;A0A7I2V5N8;F8WC54;A0A7I2V2E1;A0A7I2V3B5	Peptidase			Disintegrin and metalloproteinase domain-containing protein 9	ADAM9	SUBCELLULAR LOCATION: [Isoform 1]: Cell membrane {ECO:0000269|PubMed:8647900}; Single-pass type I membrane protein {ECO:0000255}.; SUBCELLULAR LOCATION: [Isoform 2]: Secreted {ECO:0000269|PubMed:12054541}.	cell surface [GO:0009986]; extracellular exosome [GO:0070062]; extracellular space [GO:0005615]; focal adhesion [GO:0005925]; integral component of membrane [GO:0016021]; intrinsic component of external side of plasma membrane [GO:0031233]	1	Y	amyloid precursor protein catabolic process [GO:0042987]; cell adhesion [GO:0007155]; cell adhesion mediated by integrin [GO:0033627]; cell-cell adhesion mediated by integrin [GO:0033631]; cell-matrix adhesion [GO:0007160]; cell migration [GO:0016477]; cellular response to lipopolysaccharide [GO:0071222]; integrin-mediated signaling pathway [GO:0007229]; keratinocyte differentiation [GO:0030216];…	collagen binding [GO:0005518]; integrin binding [GO:0005178]; laminin binding [GO:0043236]; metal ion binding [GO:0046872]; metalloendopeptidase activity [GO:0004222]; metalloendopeptidase activity involved in amyloid precursor protein catabolic process [GO:1902945]; metallopeptidase activity [GO:0008237]; protein kinase C binding [GO:0005080]; SH3 domain binding [GO:0017124]	ADAM9	plasma membrane
A0A0A0MSC1	NA	1	2	A0A0A0MSC1;U3KQ91;O60266;C9JLX3;H7C1A6	Enzyme			Adenylate cyclase type 3	ADCY3	SUBCELLULAR LOCATION: Membrane {ECO:0000256|ARBA:ARBA00004141}; Multi-pass membrane protein {ECO:0000256|ARBA:ARBA00004141}.	integral component of membrane [GO:0016021]; plasma membrane [GO:0005886]	12	0	activation of adenylate cyclase activity [GO:0007190]; adenylate cyclase-modulating G protein-coupled receptor signaling pathway [GO:0007188]; cAMP biosynthetic process [GO:0006171]; intracellular signal transduction [GO:0035556]; negative regulation of inflammatory response to antigenic stimulus [GO:0002862]; regulation of biological quality [GO:0065008]; system process [GO:0003008]	adenylate cyclase activity [GO:0004016]; ATP binding [GO:0005524]; metal ion binding [GO:0046872]
O43306	30.9057	0	13	O43306;D6RIU6;A0A075B6R3	Enzyme			Adenylate cyclase type 6	ADCY6;SPATA20;HELZ	SUBCELLULAR LOCATION: Cell membrane {ECO:0000269|PubMed:17110384}; Multi-pass membrane protein {ECO:0000305}. Cell projection, cilium {ECO:0000250|UniProtKB:Q01341}. Cell projection, stereocilium {ECO:0000250|UniProtKB:Q01341}.	cilium [GO:0005929]; integral component of plasma membrane [GO:0005887]; intrinsic component of plasma membrane [GO:0031226]; membrane [GO:0016020]; plasma membrane [GO:0005886]; stereocilium [GO:0032420]	12	0	adenylate cyclase-activating G protein-coupled receptor signaling pathway [GO:0007189]; adenylate cyclase-inhibiting G protein-coupled receptor signaling pathway [GO:0007193]; blood vessel diameter maintenance [GO:0097746]; cAMP biosynthetic process [GO:0006171]; cellular response to catecholamine stimulus [GO:0071870]; cellular response to forskolin [GO:1904322]; cellular response to prostagland…	adenylate cyclase activity [GO:0004016]; ATP binding [GO:0005524]; metal ion binding [GO:0046872]; protein kinase binding [GO:0019901]; protein kinase C binding [GO:0005080]	ADCY6;SPATA20;HELZ	plasma membrane
O60503	27.0765	2	9	O60503	Enzyme			Adenylate cyclase type 9	ADCY9	SUBCELLULAR LOCATION: Cell membrane {ECO:0000269|PubMed:10987815, ECO:0000269|PubMed:9628827}; Multi-pass membrane protein {ECO:0000305}.	axon [GO:0030424]; dendrite [GO:0030425]; integral component of membrane [GO:0016021]; integral component of plasma membrane [GO:0005887]; plasma membrane [GO:0005886]	12	0	adenylate cyclase-activating adrenergic receptor signaling pathway [GO:0071880]; adenylate cyclase-activating G protein-coupled receptor signaling pathway [GO:0007189]; cAMP biosynthetic process [GO:0006171]; intracellular signal transduction [GO:0035556]; in utero embryonic development [GO:0001701]; signal transduction [GO:0007165]	adenylate cyclase activity [GO:0004016]; ATP binding [GO:0005524]; metal ion binding [GO:0046872]	ADCY9	plasma membrane
H3BRU4	22.6626	1	1	H3BRU4;Q86Y34;F8W8F7	receptor			Probable G-protein coupled receptor 97	ADGRG3;GPR97	SUBCELLULAR LOCATION: Membrane {ECO:0000256|ARBA:ARBA00004141}; Multi-pass membrane protein {ECO:0000256|ARBA:ARBA00004141}.	integral component of membrane [GO:0016021]	1	Y	NA	NA	ADGRG3;GPR97	membrane
Q6RW13	25.6911	6	5	Q6RW13	Receptor			Type-1 angiotensin II receptor-associated protein	AGTRAP	SUBCELLULAR LOCATION: Endoplasmic reticulum membrane {ECO:0000269|PubMed:12960423}; Multi-pass membrane protein {ECO:0000269|PubMed:12960423}. Golgi apparatus membrane {ECO:0000269|PubMed:12960423}; Multi-pass membrane protein {ECO:0000269|PubMed:12960423}. Cytoplasmic vesicle membrane {ECO:0000269|PubMed:12960423}; Multi-pass membrane protein {ECO:0000269|PubMed:12960423}. Note=Present in perinu…	cell cortex [GO:0005938]; cytoplasmic vesicle membrane [GO:0030659]; endoplasmic reticulum membrane [GO:0005789]; Golgi apparatus [GO:0005794]; Golgi membrane [GO:0000139]; integral component of membrane [GO:0016021]; intracellular membrane-bounded organelle [GO:0043231]; plasma membrane [GO:0005886]	3	0	regulation of blood pressure [GO:0008217]; response to hypoxia [GO:0001666]	angiotensin type II receptor activity [GO:0004945]; identical protein binding [GO:0042802]	AGTRAP	ER membrane
P51648	21.1695	0	0	P51648;A0A5F9ZHN9;A0A5F9ZHI5;J3QRD1;A0A5F9ZGX4;A0A5F9ZI12;A0A5K1VW72;I3L1M4	Enzyme			Fatty aldehyde dehydrogenase	ALDH3A2	SUBCELLULAR LOCATION: Microsome membrane {ECO:0000269|PubMed:9133646}; Single-pass membrane protein {ECO:0000305|PubMed:25047030, ECO:0000305|PubMed:9133646}. Endoplasmic reticulum membrane {ECO:0000305|PubMed:9133646}; Single-pass membrane protein {ECO:0000305|PubMed:25047030, ECO:0000305|PubMed:9133646}; Cytoplasmic side {ECO:0000250|UniProtKB:P30839}.	cytoplasm [GO:0005737]; cytosol [GO:0005829]; endoplasmic reticulum membrane [GO:0005789]; integral component of membrane [GO:0016021]; intracellular membrane-bounded organelle [GO:0043231]; peroxisomal membrane [GO:0005778]; peroxisome [GO:0005777]	1	0	cellular aldehyde metabolic process [GO:0006081]; central nervous system development [GO:0007417]; epidermis development [GO:0008544]; fatty acid metabolic process [GO:0006631]; hexadecanal metabolic process [GO:0046458]; peripheral nervous system development [GO:0007422]; phytol metabolic process [GO:0033306]; sesquiterpenoid metabolic process [GO:0006714]	aldehyde dehydrogenase (NAD+) activity [GO:0004029]; glyceraldehyde-3-phosphate dehydrogenase (NAD+) (non-phosphorylating) activity [GO:0043878]; long-chain-alcohol oxidase activity [GO:0046577]; long-chain-aldehyde dehydrogenase activity [GO:0050061]; medium-chain-aldehyde dehydrogenase activity [GO:0052814]; protein homodimerization activity [GO:0042803]	ALDH3A2	ER membrane
Q9H1A4	21.5856	0	0	Q9H1A4;H0Y564	Adaptor/Chaperone/chaperone binding			Anaphase-promoting complex subunit 1	ANAPC1	NA	anaphase-promoting complex [GO:0005680]; cytosol [GO:0005829]; nucleoplasm [GO:0005654]	2	0	anaphase-promoting complex-dependent catabolic process [GO:0031145]; cell division [GO:0051301]; metaphase/anaphase transition of mitotic cell cycle [GO:0007091]; protein K11-linked ubiquitination [GO:0070979]	molecular adaptor activity [GO:0060090]	ANAPC1
A0A7P0TBC5	26.9399	3	7	A0A7P0TBC5;Q4KMQ2;A0A7P0TAW4;A0A7P0T8Y2;A0A7P0TAF4;A0A7P0TBI1;A0A7P0TBD5	Other			Anoctamin-6	ANO6	SUBCELLULAR LOCATION: Cell membrane {ECO:0000256|ARBA:ARBA00004651}; Multi-pass membrane protein {ECO:0000256|ARBA:ARBA00004651}. Membrane {ECO:0000256|ARBA:ARBA00004141, ECO:0000256|RuleBase:RU280814}; Multi-pass membrane protein {ECO:0000256|ARBA:ARBA00004141, ECO:0000256|RuleBase:RU280814}.	integral component of membrane [GO:0016021]; plasma membrane [GO:0005886]	8	0	blood coagulation [GO:0007596]; calcium activated phospholipid scrambling [GO:0061588]; chloride transmembrane transport [GO:1902476]; dendritic cell chemotaxis [GO:0002407]; positive regulation of bone mineralization [GO:0030501]; positive regulation of ion transmembrane transport [GO:0034767]	protein dimerization activity [GO:0046983]	ANO6	plasma membrane
Q9H6X2	20.3402	0	1	Q9H6X2	Receptor			Anthrax toxin receptor 1	ANTXR1	SUBCELLULAR LOCATION: Cell membrane {ECO:0000269|PubMed:16762926}; Single-pass type I membrane protein {ECO:0000269|PubMed:16762926}. Cell projection, lamellipodium membrane {ECO:0000269|PubMed:16762926}; Single-pass type I membrane protein {ECO:0000269|PubMed:16762926}. Cell projection, filopodium membrane {ECO:0000269|PubMed:16762926}; Single-pass type I membrane protein {ECO:0000269|PubMed:167…	cell surface [GO:0009986]; endosome membrane [GO:0010008]; external side of plasma membrane [GO:0009897]; filopodium membrane [GO:0031527]; integral component of membrane [GO:0016021]; lamellipodium membrane [GO:0031258]; plasma membrane [GO:0005886]	1	Y	actin cytoskeleton reorganization [GO:0031532]; blood vessel development [GO:0001568]; negative regulation of extracellular matrix assembly [GO:1901202]; positive regulation of metallopeptidase activity [GO:1905050]; reproductive process [GO:0022414]; substrate adhesion-dependent cell spreading [GO:0034446]; toxin transport [GO:1901998]	actin filament binding [GO:0051015]; collagen binding [GO:0005518]; metal ion binding [GO:0046872]; transmembrane signaling receptor activity [GO:0004888]	ANTXR1	plasma membrane
Q06481	22.7131	1	1	Q06481	Regulator			Amyloid-like protein 2	APLP2	SUBCELLULAR LOCATION: Cell membrane {ECO:0000305}; Single-pass type I membrane protein {ECO:0000305}. Nucleus {ECO:0000305}.	endoplasmic reticulum lumen [GO:0005788]; extracellular exosome [GO:0070062]; integral component of membrane [GO:0016021]; membrane [GO:0016020]; nucleus [GO:0005634]; plasma membrane [GO:0005886]; platelet alpha granule membrane [GO:0031092]	1	Y	G protein-coupled receptor signaling pathway [GO:0007186]	DNA binding [GO:0003677]; heparin binding [GO:0008201]; identical protein binding [GO:0042802]; serine-type endopeptidase inhibitor activity [GO:0004867]; transition metal ion binding [GO:0046914]	APLP2	plasma membrane
Q9HDC9	22.4022	0	0	Q9HDC9;H0Y512	Enzyme			Adipocyte plasma membrane-associated protein	APMAP	SUBCELLULAR LOCATION: Membrane {ECO:0000269|PubMed:18513186}; Single-pass type II membrane protein {ECO:0000269|PubMed:18513186}.	cell surface [GO:0009986]; integral component of membrane [GO:0016021]; membrane [GO:0016020]	1	0	biosynthetic process [GO:0009058]	arylesterase activity [GO:0004064]; strictosidine synthase activity [GO:0016844]	APMAP	plasma membrane
E9PG40	22.3576	0	0	E9PG40;P05067;H7C0V9;A0A0A0MRG2	Regulator			Amyloid beta A4 protein;N-APP;Soluble APP-alpha;Soluble APP-beta;C99;Beta-amyloid protein 42;Beta-amyloid protein 40;C83;P3(42);P3(40);C80;Gamma-secretase C-terminal fragment 59;Gamma-secretase C-terminal fragment 57;Gamma-secretase C-terminal fragment 50;C31	APP	SUBCELLULAR LOCATION: Cell membrane {ECO:0000256|ARBA:ARBA00004251, ECO:0000256|RuleBase:RU367156}; Single-pass type I membrane protein {ECO:0000256|ARBA:ARBA00004251, ECO:0000256|RuleBase:RU367156}. Cell projection, growth cone {ECO:0000256|ARBA:ARBA00004624}. Cell surface {ECO:0000256|ARBA:ARBA00004241}. Cytoplasmic vesicle {ECO:0000256|ARBA:ARBA00004541}. Early endosome {ECO:0000256|ARBA:ARBA0…	cell surface [GO:0009986]; clathrin-coated pit [GO:0005905]; early endosome [GO:0005769]; extracellular region [GO:0005576]; Golgi-associated vesicle [GO:0005798]; growth cone [GO:0030426]; integral component of membrane [GO:0016021]; nucleus [GO:0005634]; perikaryon [GO:0043204]	1	Y	apoptotic process [GO:0006915]; cell adhesion [GO:0007155]; endocytosis [GO:0006897]; nervous system development [GO:0007399]; Notch signaling pathway [GO:0007219]	heparin binding [GO:0008201]; serine-type endopeptidase inhibitor activity [GO:0004867]; transition metal ion binding [GO:0046914]	APP
O75915	29.3126	0	2	O75915	Other			PRA1 family protein 3	ARL6IP5	SUBCELLULAR LOCATION: Endoplasmic reticulum membrane {ECO:0000250|UniProtKB:Q9ES40}; Multi-pass membrane protein {ECO:0000255}. Cell membrane {ECO:0000250|UniProtKB:Q9ES40}; Multi-pass membrane protein {ECO:0000255}. Cytoplasm {ECO:0000250|UniProtKB:Q9ES40}. Cytoplasm, cytoskeleton {ECO:0000250|UniProtKB:Q9ES40}. Note=Also exists as a soluble form in the cytoplasm. Associated with microtubules. {…	cytoskeleton [GO:0005856]; endoplasmic reticulum membrane [GO:0005789]; integral component of membrane [GO:0016021]; membrane [GO:0016020]; plasma membrane [GO:0005886]	4	0	cellular response to organic cyclic compound [GO:0071407]; glutathione metabolic process [GO:0006749]; intrinsic apoptotic signaling pathway in response to oxidative stress [GO:0008631]; learning or memory [GO:0007611]; L-glutamate import across plasma membrane [GO:0098712]; L-glutamate transmembrane transport [GO:0015813]; negative regulation of L-glutamate import across plasma membrane [GO:0002…	NA	ARL6IP5	ER membrane
Q12797	21.3764	0	2	Q12797	Enzyme			Aspartyl/asparaginyl beta-hydroxylase	ASPH	SUBCELLULAR LOCATION: [Isoform 1]: Endoplasmic reticulum membrane; Single-pass type II membrane protein {ECO:0000250|UniProtKB:Q28056}.; SUBCELLULAR LOCATION: [Isoform 4]: Sarcoplasmic reticulum membrane; Single-pass type II membrane protein {ECO:0000305|PubMed:15485681}.; SUBCELLULAR LOCATION: [Isoform 8]: Endoplasmic reticulum membrane; Single-pass type II membrane protein {ECO:0000269|PubMed:2…	calcium channel complex [GO:0034704]; cortical endoplasmic reticulum [GO:0032541]; endoplasmic reticulum [GO:0005783]; endoplasmic reticulum membrane [GO:0005789]; integral component of endoplasmic reticulum membrane [GO:0030176]; integral component of membrane [GO:0016021]; junctional sarcoplasmic reticulum membrane [GO:0014701]; plasma membrane [GO:0005886]; sarcoplasmic reticulum lumen [GO:003…	1	0	activation of cysteine-type endopeptidase activity [GO:0097202]; activation of store-operated calcium channel activity [GO:0032237]; calcium ion homeostasis [GO:0055074]; calcium ion transmembrane transport [GO:0070588]; cellular response to calcium ion [GO:0071277]; detection of calcium ion [GO:0005513]; face morphogenesis [GO:0060325]; limb morphogenesis [GO:0035108]; muscle contraction [GO:000…	calcium ion binding [GO:0005509]; electron transfer activity [GO:0009055]; peptidyl-aspartic acid 3-dioxygenase activity [GO:0062101]; structural constituent of muscle [GO:0008307]; structural molecule activity [GO:0005198]; transmembrane transporter binding [GO:0044325]	ASPH	ER membrane
Q7Z3C6	27.1827	1	11	Q7Z3C6	Enzyme			Autophagy-related protein 9A	ATG9A	SUBCELLULAR LOCATION: Preautophagosomal structure membrane {ECO:0000269|PubMed:18936157, ECO:0000269|PubMed:32073997, ECO:0000269|PubMed:33106659}; Multi-pass membrane protein {ECO:0000269|PubMed:32610138, ECO:0000269|PubMed:33106659}. Cytoplasmic vesicle, autophagosome membrane {ECO:0000269|PubMed:19910472}; Multi-pass membrane protein {ECO:0000269|PubMed:32610138, ECO:0000269|PubMed:33106659}. …	autophagosome [GO:0005776]; endoplasmic reticulum membrane [GO:0005789]; endosome [GO:0005768]; Golgi apparatus [GO:0005794]; Golgi membrane [GO:0000139]; integral component of membrane [GO:0016021]; intracellular membrane-bounded organelle [GO:0043231]; late endosome [GO:0005770]; late endosome membrane [GO:0031902]; membrane [GO:0016020]; mitochondrion [GO:0005739]; phagophore assembly site [GO…	4	0	autophagosome assembly [GO:0000045]; autophagy of mitochondrion [GO:0000422]; bone morphogenesis [GO:0060349]; late nucleophagy [GO:0044805]; positive regulation of necrotic cell death [GO:0010940]; protein localization to phagophore assembly site [GO:0034497]	phospholipid scramblase activity [GO:0017128]	ATG9A	ER membrane
Q8NHH9	27.4757	3	10	Q8NHH9;B5MCN0;H7C3A2	Enzyme			Atlastin-2	ATL2	SUBCELLULAR LOCATION: Endoplasmic reticulum membrane {ECO:0000269|PubMed:18270207, ECO:0000269|PubMed:27619977}; Multi-pass membrane protein {ECO:0000269|PubMed:18270207}. Note=Localizes at endoplasmic reticulum (ER) three-way tubular junctions (PubMed:27619977). {ECO:0000269|PubMed:27619977}.	endoplasmic reticulum [GO:0005783]; endoplasmic reticulum tubular network membrane [GO:0098826]; integral component of membrane [GO:0016021]; membrane [GO:0016020]	2	0	endoplasmic reticulum organization [GO:0007029]; endoplasmic reticulum tubular network membrane organization [GO:1990809]; Golgi organization [GO:0007030]; protein homooligomerization [GO:0051260]	GTPase activity [GO:0003924]; GTP binding [GO:0005525]; identical protein binding [GO:0042802]	ATL2	ER membrane
Q6DD88	27.3725	4	16	Q6DD88	Enzyme			Atlastin-3	ATL3	SUBCELLULAR LOCATION: Endoplasmic reticulum membrane {ECO:0000269|PubMed:18270207, ECO:0000269|PubMed:24459106, ECO:0000269|PubMed:27619977}; Multi-pass membrane protein {ECO:0000269|PubMed:18270207, ECO:0000269|PubMed:24459106}. Note=Localizes to endoplasmic reticulum tubules and accumulates in punctuate structures corresponding to 3-way junctions, which represent crossing-points at which the tu…	endoplasmic reticulum [GO:0005783]; endoplasmic reticulum tubular network [GO:0071782]; endoplasmic reticulum tubular network membrane [GO:0098826]; integral component of membrane [GO:0016021]; membrane [GO:0016020]	2	0	endoplasmic reticulum organization [GO:0007029]; Golgi organization [GO:0007030]; positive regulation of endoplasmic reticulum tubular network organization [GO:1903373]; protein homooligomerization [GO:0051260]	GTPase activity [GO:0003924]; GTP binding [GO:0005525]; identical protein binding [GO:0042802]	ATL3	ER membrane
E9PEJ6	24.894	0	4	E9PEJ6;H0Y547;P98196	ATPase Pump			Phospholipid-transporting ATPase;Probable phospholipid-transporting ATPase IH	ATP11A	SUBCELLULAR LOCATION: Membrane {ECO:0000256|ARBA:ARBA00004141, ECO:0000256|RuleBase:RU362033}; Multi-pass membrane protein {ECO:0000256|ARBA:ARBA00004141, ECO:0000256|RuleBase:RU362033}.	endomembrane system [GO:0012505]; integral component of membrane [GO:0016021]; intracellular membrane-bounded organelle [GO:0043231]	10	0	phospholipid translocation [GO:0045332]	ATPase-coupled intramembrane lipid transporter activity [GO:0140326]; ATP binding [GO:0005524]; magnesium ion binding [GO:0000287]	ATP11A	plasma membrane
Q9Y2G3	25.9268	1	1	Q9Y2G3;H7C4W6	ATPase Pump			Probable phospholipid-transporting ATPase IF;Phospholipid-transporting ATPase	ATP11B	SUBCELLULAR LOCATION: Recycling endosome membrane {ECO:0000269|PubMed:21914794}; Multi-pass membrane protein. Early endosome {ECO:0000269|PubMed:23585472}. Endoplasmic reticulum {ECO:0000269|PubMed:21914794}. Golgi apparatus, trans-Golgi network {ECO:0000269|PubMed:23585472}. Note=Exit from the endoplasmic reticulum requires the presence of TMEM30A, but not TMEM30B (PubMed:21914794). In the prese…	azurophil granule membrane [GO:0035577]; early endosome membrane [GO:0031901]; endoplasmic reticulum [GO:0005783]; integral component of membrane [GO:0016021]; membrane [GO:0016020]; nuclear inner membrane [GO:0005637]; phospholipid-translocating ATPase complex [GO:1990531]; plasma membrane [GO:0005886]; recycling endosome [GO:0055037]; recycling endosome membrane [GO:0055038]; trans-Golgi networ…	10	0	aminophospholipid transport [GO:0015917]; ion transmembrane transport [GO:0034220]; ion transport [GO:0006811]; phospholipid translocation [GO:0045332]	ATPase-coupled intramembrane lipid transporter activity [GO:0140326]; ATP binding [GO:0005524]; ion transmembrane transporter activity [GO:0015075]; magnesium ion binding [GO:0000287]; phosphatidylethanolamine flippase activity [GO:0090555]; phosphatidylserine floppase activity [GO:0090556]	ATP11B	endosome membrane
A0A067XG54	25.2218	1	5	A0A067XG54;A0A804HIW2;Q8NB49	ATPase Pump			Phospholipid-transporting ATPase;Phospholipid-transporting ATPase IG	ATP11C	SUBCELLULAR LOCATION: Membrane {ECO:0000256|ARBA:ARBA00004141, ECO:0000256|RuleBase:RU362033}; Multi-pass membrane protein {ECO:0000256|ARBA:ARBA00004141, ECO:0000256|RuleBase:RU362033}.	endomembrane system [GO:0012505]; integral component of membrane [GO:0016021]	10	0	phospholipid translocation [GO:0045332]	ATPase-coupled intramembrane lipid transporter activity [GO:0140326]; ATP binding [GO:0005524]; magnesium ion binding [GO:0000287]	ATP11C	membrane
A0A2R8Y635	25.5309	1	2	A0A2R8Y635;A0A2R8YDN7;Q9H7F0	ATPase Pump			Probable cation-transporting ATPase 13A3	ATP13A3	SUBCELLULAR LOCATION: Membrane {ECO:0000256|ARBA:ARBA00004141}; Multi-pass membrane protein {ECO:0000256|ARBA:ARBA00004141}.	integral component of membrane [GO:0016021]	11	0	NA	ATPase-coupled cation transmembrane transporter activity [GO:0019829]; ATP binding [GO:0005524]; metal ion binding [GO:0046872]	ATP13A3	plasma membrane
P05023	34.3443	107	156	P05023	ATPase Pump	Adaptor/Chaperone/chaperone binding	phosphatase	Sodium/potassium-transporting ATPase subunit alpha-1	ATP1A1	SUBCELLULAR LOCATION: Basolateral cell membrane {ECO:0000250|UniProtKB:P06685}; Multi-pass membrane protein {ECO:0000255}. Cell membrane, sarcolemma {ECO:0000269|PubMed:7711835}; Multi-pass membrane protein {ECO:0000255}. Cell projection, axon {ECO:0000250|UniProtKB:P06685}. Melanosome {ECO:0000269|PubMed:17081065}. Note=Identified by mass spectrometry in melanosome fractions from stage I to stag…	apical plasma membrane [GO:0016324]; axon [GO:0030424]; basolateral plasma membrane [GO:0016323]; endoplasmic reticulum [GO:0005783]; extracellular exosome [GO:0070062]; extracellular vesicle [GO:1903561]; Golgi apparatus [GO:0005794]; integral component of membrane [GO:0016021]; lateral plasma membrane [GO:0016328]; melanosome [GO:0042470]; membrane [GO:0016020]; membrane raft [GO:0045121]; orga…	8	0	cardiac muscle cell action potential involved in contraction [GO:0086002]; cell communication by electrical coupling involved in cardiac conduction [GO:0086064]; cellular potassium ion homeostasis [GO:0030007]; cellular response to steroid hormone stimulus [GO:0071383]; cellular sodium ion homeostasis [GO:0006883]; membrane repolarization [GO:0086009]; membrane repolarization during cardiac muscl…	ATP binding [GO:0005524]; chaperone binding [GO:0051087]; phosphatase activity [GO:0016791]; potassium ion binding [GO:0030955]; protein heterodimerization activity [GO:0046982]; P-type sodium:potassium-exchanging transporter activity [GO:0005391]; sodium ion binding [GO:0031402]; steroid hormone binding [GO:1990239]	ATP1A1	plasma membrane
P05026	29.4719	9	13	P05026;V9GYR2	ATPase Pump	Adaptor/Chaperone/chaperone binding	regulator	Sodium/potassium-transporting ATPase subunit beta-1	ATP1B1	SUBCELLULAR LOCATION: Cell membrane {ECO:0000255}; Single-pass type II membrane protein {ECO:0000255}. Apical cell membrane {ECO:0000250|UniProtKB:P07340}; Single-pass type II membrane protein {ECO:0000255}. Cell membrane, sarcolemma {ECO:0000250|UniProtKB:P14094}. Note=Colocalizes with OBSCN at the intercalated disk and sarcolemma in cardiomyocytes. Localizes in long striations at the level of Z…	apical plasma membrane [GO:0016324]; basolateral plasma membrane [GO:0016323]; caveola [GO:0005901]; extracellular exosome [GO:0070062]; extracellular vesicle [GO:1903561]; intercalated disc [GO:0014704]; lateral plasma membrane [GO:0016328]; membrane [GO:0016020]; organelle membrane [GO:0031090]; plasma membrane [GO:0005886]; sarcolemma [GO:0042383]; sodium:potassium-exchanging ATPase complex [G…	1	0	ATP metabolic process [GO:0046034]; cardiac muscle contraction [GO:0060048]; cation transmembrane transport [GO:0098655]; cell adhesion [GO:0007155]; cell communication by electrical coupling involved in cardiac conduction [GO:0086064]; cellular calcium ion homeostasis [GO:0006874]; cellular potassium ion homeostasis [GO:0030007]; cellular sodium ion homeostasis [GO:0006883]; establishment or mai…	ATPase activator activity [GO:0001671]; ATPase binding [GO:0051117]; MHC class II protein complex binding [GO:0023026]; protein C-terminus binding [GO:0008022]; protein heterodimerization activity [GO:0046982]; protein kinase binding [GO:0019901]; protein-macromolecule adaptor activity [GO:0030674]; P-type sodium:potassium-exchanging transporter activity [GO:0005391]	ATP1B1	plasma membrane
P54709	31.7003	14	29	P54709	ATPase Pump	Adaptor/Chaperone/chaperone binding	regulator	Sodium/potassium-transporting ATPase subunit beta-3	ATP1B3	SUBCELLULAR LOCATION: Apical cell membrane {ECO:0000250|UniProtKB:Q63377}; Single-pass type II membrane protein {ECO:0000255}. Basolateral cell membrane {ECO:0000250|UniProtKB:Q63377}; Single-pass type II membrane protein {ECO:0000255}. Melanosome {ECO:0000269|PubMed:17081065}. Note=Identified by mass spectrometry in melanosome fractions from stage I to stage IV.	apical plasma membrane [GO:0016324]; basolateral plasma membrane [GO:0016323]; extracellular exosome [GO:0070062]; melanosome [GO:0042470]; plasma membrane [GO:0005886]; sodium:potassium-exchanging ATPase complex [GO:0005890]; sperm flagellum [GO:0036126]	1	0	cellular potassium ion homeostasis [GO:0030007]; cellular sodium ion homeostasis [GO:0006883]; membrane repolarization [GO:0086009]; positive regulation of ATPase activity [GO:0032781]; positive regulation of potassium ion import across plasma membrane [GO:1903288]; positive regulation of potassium ion transmembrane transporter activity [GO:1901018]; positive regulation of sodium ion export acros…	ATPase activator activity [GO:0001671]; ATPase binding [GO:0051117]; protein-macromolecule adaptor activity [GO:0030674]	ATP1B3	plasma membrane
P16615	26.7388	3	10	P16615;H7C5W9	ATPase Pump			Sarcoplasmic/endoplasmic reticulum calcium ATPase 2	ATP2A2	SUBCELLULAR LOCATION: Endoplasmic reticulum membrane {ECO:0000250|UniProtKB:O55143}; Multi-pass membrane protein {ECO:0000255}. Sarcoplasmic reticulum membrane {ECO:0000269|PubMed:12804600}; Multi-pass membrane protein {ECO:0000255}.	calcium ion-transporting ATPase complex [GO:0090534]; endoplasmic reticulum [GO:0005783]; endoplasmic reticulum membrane [GO:0005789]; integral component of membrane [GO:0016021]; integral component of plasma membrane [GO:0005887]; longitudinal sarcoplasmic reticulum [GO:0014801]; membrane [GO:0016020]; platelet dense tubular network membrane [GO:0031095]; ribbon synapse [GO:0097470]; sarcoplasmi…	9	0	autophagosome assembly [GO:0000045]; autophagosome membrane docking [GO:0016240]; calcium ion import into sarcoplasmic reticulum [GO:1990036]; calcium ion transmembrane transport [GO:0070588]; calcium ion transport from cytosol to endoplasmic reticulum [GO:1903515]; cardiac muscle hypertrophy in response to stress [GO:0014898]; cell adhesion [GO:0007155]; cellular calcium ion homeostasis [GO:0006…	ATP binding [GO:0005524]; calcium ion binding [GO:0005509]; enzyme binding [GO:0019899]; protein C-terminus binding [GO:0008022]; P-type calcium transporter activity [GO:0005388]; P-type calcium transporter activity involved in regulation of cardiac muscle cell membrane potential [GO:0086039]; P-type ion transporter activity [GO:0015662]; S100 protein binding [GO:0044548]; transmembrane transport…	ATP2A2	ER membrane
P20020	28.8408	31	13	P20020;E7ERY9	ATPase Pump			Plasma membrane calcium-transporting ATPase 1;Calcium-transporting ATPase	ATP2B1	SUBCELLULAR LOCATION: Cell membrane {ECO:0000269|PubMed:18029012}; Multi-pass membrane protein {ECO:0000255}. Basolateral cell membrane {ECO:0000250|UniProtKB:G5E829}. Cell junction, synapse {ECO:0000250|UniProtKB:G5E829}. Cell junction, synapse, presynaptic cell membrane {ECO:0000250|UniProtKB:G5E829}; Multi-pass membrane protein {ECO:0000255}. Cytoplasmic vesicle, secretory vesicle, synaptic ve…	apical plasma membrane [GO:0016324]; basolateral plasma membrane [GO:0016323]; cytoplasmic side of plasma membrane [GO:0009898]; dendritic spine membrane [GO:0032591]; extracellular exosome [GO:0070062]; GABA-ergic synapse [GO:0098982]; glutamatergic synapse [GO:0098978]; immunological synapse [GO:0001772]; integral component of plasma membrane [GO:0005887]; integral component of presynaptic acti…	8	0	aging [GO:0007568]; brain development [GO:0007420]; calcium ion export across plasma membrane [GO:1990034]; cellular calcium ion homeostasis [GO:0006874]; cellular response to corticosterone stimulus [GO:0071386]; cellular response to vitamin D [GO:0071305]; ion transmembrane transport [GO:0034220]; negative regulation of cytokine production [GO:0001818]; negative regulation of cytosolic calcium …	ATPase-coupled cation transmembrane transporter activity [GO:0019829]; ATP binding [GO:0005524]; ATP hydrolysis activity [GO:0016887]; calcium ion transmembrane transporter activity [GO:0015085]; calmodulin binding [GO:0005516]; metal ion binding [GO:0046872]; PDZ domain binding [GO:0030165]; P-type calcium transporter activity [GO:0005388]; P-type calcium transporter activity involved in regulat…	ATP2B1	plasma membrane
Q16720	23.2267	0	0	Q16720;A0A804HKZ0	ATPase Pump			Plasma membrane calcium-transporting ATPase 3	ATP2B3	SUBCELLULAR LOCATION: Cell membrane {ECO:0000269|PubMed:18029012, ECO:0000269|PubMed:25953895}; Multi-pass membrane protein {ECO:0000255}. Cell junction, synapse, presynaptic cell membrane {ECO:0000250|UniProtKB:Q64568}; Multi-pass membrane protein {ECO:0000255}. Note=Localized at parallel fiber terminals. {ECO:0000250|UniProtKB:Q64568}.	extracellular vesicle [GO:1903561]; GABA-ergic synapse [GO:0098982]; glutamatergic synapse [GO:0098978]; integral component of plasma membrane [GO:0005887]; integral component of presynaptic membrane [GO:0099056]; intracellular membrane-bounded organelle [GO:0043231]; parallel fiber [GO:1990032]; parallel fiber to Purkinje cell synapse [GO:0098688]; plasma membrane [GO:0005886]	8	0	calcium ion export across plasma membrane [GO:1990034]; cellular calcium ion homeostasis [GO:0006874]; ion transmembrane transport [GO:0034220]; regulation of cardiac conduction [GO:1903779]; regulation of cytosolic calcium ion concentration [GO:0051480]	ATPase-coupled cation transmembrane transporter activity [GO:0019829]; ATP binding [GO:0005524]; calcium ion transmembrane transporter activity [GO:0015085]; calmodulin binding [GO:0005516]; metal ion binding [GO:0046872]; PDZ domain binding [GO:0030165]; P-type calcium transporter activity [GO:0005388]; P-type calcium transporter activity involved in regulation of presynaptic cytosolic calcium i…	ATP2B3	plasma membrane
P23634	30.5167	48	49	P23634	ATPase Pump	regulator		Plasma membrane calcium-transporting ATPase 4	ATP2B4	SUBCELLULAR LOCATION: Cell membrane {ECO:0000269|PubMed:2137451}; Multi-pass membrane protein {ECO:0000255}. Cell projection, cilium, flagellum membrane {ECO:0000250|UniProtKB:Q6Q477}; Multi-pass membrane protein {ECO:0000255}.	basolateral plasma membrane [GO:0016323]; caveola [GO:0005901]; glutamatergic synapse [GO:0098978]; integral component of plasma membrane [GO:0005887]; integral component of presynaptic active zone membrane [GO:0099059]; intracellular membrane-bounded organelle [GO:0043231]; membrane [GO:0016020]; membrane raft [GO:0045121]; neuron projection [GO:0043005]; plasma membrane [GO:0005886]; protein-co…	10	0	calcium ion export [GO:1901660]; calcium ion import across plasma membrane [GO:0098703]; calcium ion transmembrane import into cytosol [GO:0097553]; calcium ion transmembrane transport [GO:0070588]; cellular calcium ion homeostasis [GO:0006874]; cellular response to acetylcholine [GO:1905145]; cellular response to epinephrine stimulus [GO:0071872]; flagellated sperm motility [GO:0030317]; hippoca…	ATPase-coupled cation transmembrane transporter activity [GO:0019829]; ATP binding [GO:0005524]; calcium-dependent protein binding [GO:0048306]; calcium ion transmembrane transporter activity [GO:0015085]; calmodulin binding [GO:0005516]; metal ion binding [GO:0046872]; nitric-oxide synthase binding [GO:0050998]; nitric-oxide synthase inhibitor activity [GO:0036487]; PDZ domain binding [GO:003016…	ATP2B4	plasma membrane
P98194	26.4645	1	5	P98194;B4E2Q0	ATPase Pump			Calcium-transporting ATPase type 2C member 1;Calcium-transporting ATPase	ATP2C1	SUBCELLULAR LOCATION: Golgi apparatus, trans-Golgi network membrane {ECO:0000269|PubMed:12707275, ECO:0000269|PubMed:14632183, ECO:0000269|PubMed:21187401}; Multi-pass membrane protein {ECO:0000255}. Golgi apparatus, Golgi stack membrane {ECO:0000269|PubMed:21187401}; Multi-pass membrane protein {ECO:0000255}. Note=During neuron differentiation, shifts from juxtanuclear Golgi position to multiple…	cis-Golgi network membrane [GO:0033106]; endoplasmic reticulum [GO:0005783]; Golgi apparatus [GO:0005794]; Golgi cisterna membrane [GO:0032580]; Golgi membrane [GO:0000139]; integral component of Golgi membrane [GO:0030173]; integral component of membrane [GO:0016021]; membrane [GO:0016020]; plasma membrane [GO:0005886]; trans-Golgi network [GO:0005802]	10	0	actin cytoskeleton reorganization [GO:0031532]; calcium-dependent cell-cell adhesion via plasma membrane cell adhesion molecules [GO:0016339]; calcium ion transmembrane transport [GO:0070588]; calcium ion transport [GO:0006816]; cellular calcium ion homeostasis [GO:0006874]; cellular manganese ion homeostasis [GO:0030026]; epidermis development [GO:0008544]; Golgi calcium ion homeostasis [GO:0032…	ATP binding [GO:0005524]; calcium ion binding [GO:0005509]; manganese ion binding [GO:0030145]; metal ion binding [GO:0046872]; P-type calcium transporter activity [GO:0005388]; P-type ion transporter activity [GO:0015662]; P-type manganese transporter activity [GO:0140613]	ATP2C1	Golgi membrane
Q93050	28.1623	14	13	Q93050;B7Z2A9;B7Z641	ATPase Pump			V-type proton ATPase 116 kDa subunit a isoform 1;V-type proton ATPase subunit a	ATP6V0A1	SUBCELLULAR LOCATION: Cytoplasmic vesicle, clathrin-coated vesicle membrane {ECO:0000250|UniProtKB:P25286}; Multi-pass membrane protein {ECO:0000255}. Cytoplasmic vesicle, secretory vesicle, synaptic vesicle membrane {ECO:0000250|UniProtKB:P25286}; Multi-pass membrane protein {ECO:0000255}. Melanosome {ECO:0000269|PubMed:12643545, ECO:0000269|PubMed:17081065}. Note=Identified by mass spectrometry…	cytosol [GO:0005829]; endosome membrane [GO:0010008]; extracellular exosome [GO:0070062]; ficolin-1-rich granule membrane [GO:0101003]; Golgi apparatus [GO:0005794]; integral component of membrane [GO:0016021]; intracellular membrane-bounded organelle [GO:0043231]; lysosomal membrane [GO:0005765]; melanosome [GO:0042470]; nuclear speck [GO:0016607]; perinuclear region of cytoplasm [GO:0048471]; p…	8	0	regulation of macroautophagy [GO:0016241]; toxin transport [GO:1901998]; vacuolar acidification [GO:0007035]	ATPase binding [GO:0051117]; proton transmembrane transporter activity [GO:0015078]	ATP6V0A1	vesicle membrane
Q9Y487	23.6077	1	2	Q9Y487;A0A6Q8PFU6;Q8TBM3	ATPase Pump			V-type proton ATPase 116 kDa subunit a isoform 2;V-type proton ATPase subunit a	ATP6V0A2	SUBCELLULAR LOCATION: Cell membrane; Multi-pass membrane protein. Endosome membrane. Note=In kidney proximal tubules, also detected in subapical vesicles. {ECO:0000250}.	acrosomal vesicle [GO:0001669]; endosome membrane [GO:0010008]; integral component of membrane [GO:0016021]; lysosomal membrane [GO:0005765]; perinuclear region of cytoplasm [GO:0048471]; phagocytic vesicle membrane [GO:0030670]; plasma membrane [GO:0005886]; vacuolar proton-transporting V-type ATPase, V0 domain [GO:0000220]; vacuolar proton-transporting V-type ATPase complex [GO:0016471]	8	Y	cellular iron ion homeostasis [GO:0006879]; cellular response to increased oxygen levels [GO:0036295]; immune response [GO:0006955]; regulation of macroautophagy [GO:0016241]; vacuolar acidification [GO:0007035]	ATPase binding [GO:0051117]; proton transmembrane transporter activity [GO:0015078]	ATP6V0A2	plasma membrane
Q04656	28.3186	4	18	Q04656	ATPase Pump	Adaptor/Chaperone/chaperone binding		Copper-transporting ATPase 1	ATP7A	SUBCELLULAR LOCATION: Golgi apparatus, trans-Golgi network membrane {ECO:0000269|PubMed:10484781, ECO:0000269|PubMed:28389643, ECO:0000269|PubMed:9147644, ECO:0000269|PubMed:9467005}; Multi-pass membrane protein {ECO:0000255}. Cell membrane {ECO:0000269|PubMed:10484781, ECO:0000269|PubMed:28389643, ECO:0000269|PubMed:9147644}; Multi-pass membrane protein {ECO:0000255}. Melanosome membrane {ECO:00…	apical plasma membrane [GO:0016324]; axon [GO:0030424]; basolateral plasma membrane [GO:0016323]; brush border membrane [GO:0031526]; cell leading edge [GO:0031252]; cytosol [GO:0005829]; dendrite [GO:0030425]; early endosome membrane [GO:0031901]; endoplasmic reticulum [GO:0005783]; Golgi apparatus [GO:0005794]; integral component of membrane [GO:0016021]; late endosome [GO:0005770]; melanosome …	8	0	blood vessel development [GO:0001568]; blood vessel remodeling [GO:0001974]; cartilage development [GO:0051216]; catecholamine metabolic process [GO:0006584]; cellular copper ion homeostasis [GO:0006878]; cellular response to amino acid stimulus [GO:0071230]; cellular response to antibiotic [GO:0071236]; cellular response to cadmium ion [GO:0071276]; cellular response to cobalt ion [GO:0071279]; …	ATP binding [GO:0005524]; chaperone binding [GO:0051087]; copper-dependent protein binding [GO:0032767]; copper ion binding [GO:0005507]; copper ion transmembrane transporter activity [GO:0005375]; cuprous ion binding [GO:1903136]; P-type divalent copper transporter activity [GO:0043682]; P-type monovalent copper transporter activity [GO:0140581]; small GTPase binding [GO:0031267]; superoxide dis…	ATP7A	Golgi membrane
O75110	24.823	1	2	O75110;A0A0A0MR22	ATPase Pump			Probable phospholipid-transporting ATPase IIA;Phospholipid-transporting ATPase	ATP9A	SUBCELLULAR LOCATION: Early endosome membrane {ECO:0000269|PubMed:21914794, ECO:0000269|PubMed:27733620, ECO:0000269|PubMed:30213940}; Multi-pass membrane protein {ECO:0000255}. Recycling endosome membrane {ECO:0000269|PubMed:21914794, ECO:0000269|PubMed:27733620}; Multi-pass membrane protein {ECO:0000255}. Golgi apparatus, trans-Golgi network membrane {ECO:0000269|PubMed:21914794, ECO:0000269|Pu…	early endosome [GO:0005769]; early endosome membrane [GO:0031901]; endosome [GO:0005768]; integral component of membrane [GO:0016021]; perinuclear region of cytoplasm [GO:0048471]; plasma membrane [GO:0005886]; recycling endosome [GO:0055037]; recycling endosome membrane [GO:0055038]; trans-Golgi network [GO:0005802]; trans-Golgi network membrane [GO:0032588]	11	0	endocytosis [GO:0006897]; negative regulation of exosomal secretion [GO:1903542]; phospholipid translocation [GO:0045332]; regulation of endocytic recycling [GO:2001135]; regulation of retrograde transport, endosome to Golgi [GO:1905279]; retrograde vesicle-mediated transport, Golgi to endoplasmic reticulum [GO:0006890]	ATPase-coupled intramembrane lipid transporter activity [GO:0140326]; ATP binding [GO:0005524]; magnesium ion binding [GO:0000287]; protease binding [GO:0002020]	ATP9A	endosome membrane
Q6UW56	22.7514	0	0	Q6UW56	Other			All-trans retinoic acid-induced differentiation factor	ATRAID	SUBCELLULAR LOCATION: Nucleus envelope {ECO:0000269|PubMed:21723284}. Cell membrane {ECO:0000269|PubMed:17524364}; Single-pass membrane protein {ECO:0000269|PubMed:17524364}. Note=Colocalizes with NELL1 on the nuclear envelope and the perinuclear region (PubMed:21723284).	integral component of membrane [GO:0016021]; intracellular membrane-bounded organelle [GO:0043231]; lysosomal membrane [GO:0005765]; nuclear envelope [GO:0005635]; perinuclear region of cytoplasm [GO:0048471]; plasma membrane [GO:0005886]	1	Y	cell differentiation [GO:0030154]; negative regulation of cellular protein catabolic process [GO:1903363]; negative regulation of osteoblast proliferation [GO:0033689]; positive regulation of bone mineralization [GO:0030501]; positive regulation of osteoblast differentiation [GO:0045669]; regulation of gene expression [GO:0010468]	NA	ATRAID	ER membrane
P30530	22.4941	0	1	P30530;M0R0W6	Receptor		kinase	Tyrosine-protein kinase receptor UFO;Receptor protein-tyrosine kinase	AXL	SUBCELLULAR LOCATION: Cell membrane {ECO:0000269|PubMed:28076778, ECO:0000269|PubMed:29379210, ECO:0000269|PubMed:7896447}; Single-pass type I membrane protein {ECO:0000269|PubMed:7896447}.	actin cytoskeleton [GO:0015629]; cell surface [GO:0009986]; extracellular exosome [GO:0070062]; extracellular space [GO:0005615]; host cell surface [GO:0044228]; integral component of plasma membrane [GO:0005887]; intracellular membrane-bounded organelle [GO:0043231]; plasma membrane [GO:0005886]; receptor complex [GO:0043235]	1	Y	animal organ regeneration [GO:0031100]; blood vessel remodeling [GO:0001974]; cell maturation [GO:0048469]; cell migration [GO:0016477]; cellular response to extracellular stimulus [GO:0031668]; cellular response to hydrogen peroxide [GO:0070301]; cellular response to interferon-alpha [GO:0035457]; cellular response to lipopolysaccharide [GO:0071222]; dendritic cell differentiation [GO:0097028]; …	ATP binding [GO:0005524]; myosin heavy chain binding [GO:0032036]; phosphatidylinositol 3-kinase binding [GO:0043548]; phosphatidylserine binding [GO:0001786]; protein serine/threonine/tyrosine kinase activity [GO:0004712]; protein tyrosine kinase activity [GO:0004713]; transmembrane receptor protein tyrosine kinase activity [GO:0004714]; virus receptor activity [GO:0001618]	AXL	plasma membrane
C9IYK6	22.9201	0	1	C9IYK6;C9JTE9;H7C5E2;A0A669KBH7;A0A669KB27;A0A669KAY5;Q9UHQ4;C9JGJ9;B7Z2L0;H0Y7N8;F8WB99	Vesicle/Cargo Protein			B-cell receptor-associated protein 29	BCAP29	SUBCELLULAR LOCATION: Endoplasmic reticulum membrane {ECO:0000256|RuleBase:RU367026}; Multi-pass membrane protein {ECO:0000256|RuleBase:RU367026}. Membrane {ECO:0000256|ARBA:ARBA00004141}; Multi-pass membrane protein {ECO:0000256|ARBA:ARBA00004141}.	endoplasmic reticulum membrane [GO:0005789]; integral component of membrane [GO:0016021]	3	0	endoplasmic reticulum to Golgi vesicle-mediated transport [GO:0006888]; intracellular protein transport [GO:0006886]; protein localization to endoplasmic reticulum exit site [GO:0070973]	NA	BCAP29	ER membrane
P51572	26.3535	8	6	P51572;A0A2R8Y5M6	other			B-cell receptor-associated protein 31	BCAP31	SUBCELLULAR LOCATION: Endoplasmic reticulum membrane {ECO:0000269|PubMed:31206022, ECO:0000269|PubMed:9334338, ECO:0000269|PubMed:9396746}; Multi-pass membrane protein {ECO:0000255}. Endoplasmic reticulum-Golgi intermediate compartment membrane {ECO:0000269|PubMed:11042173, ECO:0000269|PubMed:9396746}; Multi-pass membrane protein {ECO:0000255}. Note=May shuttle between the ER and the intermediate…	clathrin-coated vesicle [GO:0030136]; cytosol [GO:0005829]; endoplasmic reticulum [GO:0005783]; endoplasmic reticulum-Golgi intermediate compartment membrane [GO:0033116]; endoplasmic reticulum membrane [GO:0005789]; Golgi cisterna membrane [GO:0032580]; Golgi membrane [GO:0000139]; integral component of lumenal side of endoplasmic reticulum membrane [GO:0071556]; integral component of plasma mem…	3	0	apoptotic process [GO:0006915]; calcium-mediated signaling using intracellular calcium source [GO:0035584]; endoplasmic reticulum to Golgi vesicle-mediated transport [GO:0006888]; negative regulation of endoplasmic reticulum calcium ion concentration [GO:0032471]; positive regulation of cysteine-type endopeptidase activity involved in apoptotic process [GO:0043280]; positive regulation of cytosol…	MHC class I protein binding [GO:0042288]; protein-containing complex binding [GO:0044877]	BCAP31	ER membrane
A0A7P0TA85	33.5462	42	66	A0A7P0TA85;P35613;A0A7P0TB04;I3L192;A0A087WUV8	receptor			Basigin	BSG	SUBCELLULAR LOCATION: Basolateral cell membrane {ECO:0000256|ARBA:ARBA00023768}; Single-pass type I membrane protein {ECO:0000256|ARBA:ARBA00023768}. Cell membrane {ECO:0000256|ARBA:ARBA00004251}; Single-pass type I membrane protein {ECO:0000256|ARBA:ARBA00004251}. Endoplasmic reticulum membrane {ECO:0000256|ARBA:ARBA00004115}; Single-pass type I membrane protein {ECO:0000256|ARBA:ARBA00004115}. …	basolateral plasma membrane [GO:0016323]; endoplasmic reticulum membrane [GO:0005789]; integral component of membrane [GO:0016021]; lateral plasma membrane [GO:0016328]	1	Y	axon guidance [GO:0007411]; cell adhesion [GO:0007155]	cadherin binding [GO:0045296]; cell-cell adhesion mediator activity [GO:0098632]; mannose binding [GO:0005537]; signaling receptor activity [GO:0038023]; virus receptor activity [GO:0001618]	BSG	plasma membrane
A0A7P0T8A7	24.7907	1	2	A0A7P0T8A7;R4GMX5	Other			NA	BSG	SUBCELLULAR LOCATION: Basolateral cell membrane {ECO:0000256|ARBA:ARBA00023768}; Single-pass type I membrane protein {ECO:0000256|ARBA:ARBA00023768}. Cell membrane {ECO:0000256|ARBA:ARBA00004251}; Single-pass type I membrane protein {ECO:0000256|ARBA:ARBA00004251}. Endoplasmic reticulum membrane {ECO:0000256|ARBA:ARBA00004115}; Single-pass type I membrane protein {ECO:0000256|ARBA:ARBA00004115}. …	basolateral plasma membrane [GO:0016323]; endoplasmic reticulum membrane [GO:0005789]; integral component of membrane [GO:0016021]; lateral plasma membrane [GO:0016328]	1	0	axon guidance [GO:0007411]; cell adhesion [GO:0007155]	mannose binding [GO:0005537]	BSG	plasma membrane
Q10589	27.7398	2	3	Q10589	Regulator			Bone marrow stromal antigen 2	BST2	SUBCELLULAR LOCATION: Golgi apparatus, trans-Golgi network. Cell membrane {ECO:0000269|PubMed:26172439}; Single-pass type II membrane protein. Cell membrane {ECO:0000269|PubMed:19879838, ECO:0000269|PubMed:26172439}; Lipid-anchor, GPI-anchor {ECO:0000269|PubMed:19879838, ECO:0000305|PubMed:26172439}. Membrane raft. Cytoplasm. Apical cell membrane {ECO:0000250}. Note=Shuttles between the cell memb…	anchored component of membrane [GO:0031225]; apical plasma membrane [GO:0016324]; azurophil granule membrane [GO:0035577]; cell surface [GO:0009986]; cytosol [GO:0005829]; extracellular exosome [GO:0070062]; Golgi apparatus [GO:0005794]; integral component of membrane [GO:0016021]; membrane [GO:0016020]; membrane raft [GO:0045121]; multivesicular body [GO:0005771]; plasma membrane [GO:0005886]	1	0	B cell activation [GO:0042113]; defense response to virus [GO:0051607]; innate immune response [GO:0045087]; negative regulation of cell growth [GO:0030308]; negative regulation of cell migration [GO:0030336]; negative regulation of intracellular transport of viral material [GO:1901253]; negative regulation of plasmacytoid dendritic cell cytokine production [GO:0002737]; negative regulation of vi…	identical protein binding [GO:0042802]; metalloendopeptidase inhibitor activity [GO:0008191]; protein homodimerization activity [GO:0042803]; RNA binding [GO:0003723]	BST2	Golgi membrane
Q7KYR7	26.3025	0	3	Q7KYR7	other			Butyrophilin subfamily 2 member A1	BTN2A1	SUBCELLULAR LOCATION: Membrane {ECO:0000250}; Single-pass type I membrane protein {ECO:0000250}.	external side of plasma membrane [GO:0009897]; integral component of plasma membrane [GO:0005887]; plasma membrane [GO:0005886]	1	Y	lipid metabolic process [GO:0006629]; regulation of cytokine production [GO:0001817]; T cell receptor signaling pathway [GO:0050852]	signaling receptor binding [GO:0005102]	BTN2A1	plasma membrane
Q96GQ5	26.5287	3	5	Q96GQ5;A0A2R8YFK6;A0A7I2V2J8	Other			RUS1 family protein C16orf58	C16orf58	SUBCELLULAR LOCATION: Membrane {ECO:0000305}; Single-pass membrane protein {ECO:0000305}.	integral component of membrane [GO:0016021]; membrane [GO:0016020]	2	0	NA	NA	C16orf58	ER membrane
Q16790	28.694	6	9	Q16790;A0A087WYS4	Enzyme			Carbonic anhydrase 9	CA9	SUBCELLULAR LOCATION: Nucleus {ECO:0000269|PubMed:8486430}. Nucleus, nucleolus {ECO:0000269|PubMed:8486430}. Cell membrane {ECO:0000269|PubMed:8486430}; Single-pass type I membrane protein {ECO:0000269|PubMed:8486430}. Cell projection, microvillus membrane {ECO:0000269|PubMed:8486430}; Single-pass type I membrane protein {ECO:0000269|PubMed:8486430}. Note=Found on the surface microvilli and in th…	basolateral plasma membrane [GO:0016323]; integral component of membrane [GO:0016021]; microvillus membrane [GO:0031528]; nucleolus [GO:0005730]; plasma membrane [GO:0005886]	1	Y	morphogenesis of an epithelium [GO:0002009]; one-carbon metabolic process [GO:0006730]; response to hypoxia [GO:0001666]; response to testosterone [GO:0033574]; response to xenobiotic stimulus [GO:0009410]; secretion [GO:0046903]	carbonate dehydratase activity [GO:0004089]; hydro-lyase activity [GO:0016836]; zinc ion binding [GO:0008270]	CA9	plasma membrane
P54289	26.9681	0	2	P54289	ion channel			Voltage-dependent calcium channel subunit alpha-2/delta-1;Voltage-dependent calcium channel subunit alpha-2-1;Voltage-dependent calcium channel subunit delta-1	CACNA2D1	SUBCELLULAR LOCATION: Membrane {ECO:0000305}; Single-pass type I membrane protein {ECO:0000305}.	extracellular exosome [GO:0070062]; L-type voltage-gated calcium channel complex [GO:1990454]; sarcoplasmic reticulum [GO:0016529]; voltage-gated calcium channel complex [GO:0005891]	1	Y	calcium ion import across plasma membrane [GO:0098703]; calcium ion transmembrane transport via high voltage-gated calcium channel [GO:0061577]; calcium ion transport [GO:0006816]; calcium ion transport into cytosol [GO:0060402]; cardiac muscle cell action potential involved in contraction [GO:0086002]; cellular response to amyloid-beta [GO:1904646]; membrane depolarization during bundle of His c…	metal ion binding [GO:0046872]; voltage-gated calcium channel activity [GO:0005245]	CACNA2D1	exosome membrane
A0A087X0T8	22.6831	0	0	A0A087X0T8;A0A087X1W8;A0A0A0MTJ8;X5DQS5;Q9BY67;F5H125	Adhesion Molecule			Cell adhesion molecule 1	CADM1	SUBCELLULAR LOCATION: Membrane {ECO:0000256|ARBA:ARBA00004479}; Single-pass type I membrane protein {ECO:0000256|ARBA:ARBA00004479}.	integral component of membrane [GO:0016021]	1	0	NA	NA	CADM1	plasma membrane
Q13554	22.3525	0	1	Q13554;Q13555;H0Y6G2;Q8WU40;Q5SWX3;H7BXS4;A0A2Q3DQE3;H7BZC6;E9PBG7;A0A5F9ZH50;D6RFJ0;H0Y9C2;E9PF82;D6R938;A0A5F9ZH21;A0A5F9ZHM9;A0A804HIC9;A0A5K1VW76;A0A5F9ZHY2;Q9UQM7;Q13557	Kinase			Calcium/calmodulin-dependent protein kinase type II subunit beta;Calcium/calmodulin-dependent protein kinase type II subunit gamma;Calcium/calmodulin-dependent protein kinase type II subunit alpha;Calcium/calmodulin-dependent protein kinase type II subunit delta	CAMK2B;CAMK2G;CAMK2D;CAMK2A	SUBCELLULAR LOCATION: Cytoplasm, cytoskeleton {ECO:0000269|PubMed:21529938}. Cytoplasm, cytoskeleton, microtubule organizing center, centrosome {ECO:0000250}. Sarcoplasmic reticulum membrane {ECO:0000269|PubMed:21529938}; Peripheral membrane protein {ECO:0000269|PubMed:21529938}; Cytoplasmic side {ECO:0000269|PubMed:21529938}. Cell junction, synapse {ECO:0000250|UniProtKB:P08413}. Note=In slow-tw…	calcium- and calmodulin-dependent protein kinase complex [GO:0005954]; cytoplasm [GO:0005737]; cytosol [GO:0005829]; endocytic vesicle membrane [GO:0030666]; microtubule organizing center [GO:0005815]; neuron projection [GO:0043005]; nucleoplasm [GO:0005654]; sarcoplasmic reticulum membrane [GO:0033017]; synapse [GO:0045202]	1	0	positive regulation of dendritic spine morphogenesis [GO:0061003]; positive regulation of neuron projection development [GO:0010976]; positive regulation of synapse maturation [GO:0090129]; protein autophosphorylation [GO:0046777]; protein phosphorylation [GO:0006468]; regulation of calcium ion transport [GO:0051924]; regulation of dendritic spine development [GO:0060998]; regulation of long-term…	actin binding [GO:0003779]; ATP binding [GO:0005524]; calmodulin binding [GO:0005516]; calmodulin-dependent protein kinase activity [GO:0004683]; identical protein binding [GO:0042802]; protein homodimerization activity [GO:0042803]; protein serine/threonine/tyrosine kinase activity [GO:0004712]; protein serine kinase activity [GO:0106310]	CAMK2B;CAMK2G;CAMK2D;CAMK2A	ER membrane
A0A7P0T937	27.8706	6	8	A0A7P0T937;P27824;A0A7P0TAE9;A0A7P0TB65;A0A7P0T840;A0A7P0T8G1;A0A7P0T9L0;A0A7P0Z4D6;A0A7P0Z484;D6RGY2;A0A7P0TAR9;A0A7P0Z4H2	Other			Calnexin	CANX	NA	endoplasmic reticulum [GO:0005783]; integral component of membrane [GO:0016021]	1	Y	protein folding [GO:0006457]	calcium ion binding [GO:0005509]; unfolded protein binding [GO:0051082]	CANX
A0A2U3TZN6	27.4	6	8	A0A2U3TZN6	Kinase			Peripheral plasma membrane protein CASK	CASK	NA	cell junction [GO:0030054]	1	0	localization [GO:0051179]	ATP binding [GO:0005524]; protein kinase activity [GO:0004672]	CASK
R4GN18	28.5207	3	6	R4GN18	CD antigens			Membrane cofactor protein	CD46	NA	integral component of membrane [GO:0016021]	1	0	NA	NA	CD46	vesicle membrane
P15529	27.6236	4	7	P15529	Receptor			Membrane cofactor protein	CD46	SUBCELLULAR LOCATION: Cytoplasmic vesicle, secretory vesicle, acrosome inner membrane {ECO:0000269|PubMed:12112588, ECO:0000269|PubMed:14597734, ECO:0000269|PubMed:15307194}; Single-pass type I membrane protein {ECO:0000269|PubMed:12112588, ECO:0000269|PubMed:14597734, ECO:0000269|PubMed:15307194}. Note=Inner acrosomal membrane of spermatozoa. Internalized upon binding of Measles virus, Herpesvir…	cell surface [GO:0009986]; extracellular exosome [GO:0070062]; focal adhesion [GO:0005925]; inner acrosomal membrane [GO:0002079]; integral component of plasma membrane [GO:0005887]; plasma membrane [GO:0005886]	1	Y	adaptive immune response [GO:0002250]; complement activation, classical pathway [GO:0006958]; innate immune response [GO:0045087]; negative regulation of complement activation, classical pathway [GO:0045959]; negative regulation of gene expression [GO:0010629]; positive regulation of gene expression [GO:0010628]; positive regulation of interleukin-10 production [GO:0032733]; positive regulation o…	cadherin binding [GO:0045296]; signaling receptor activity [GO:0038023]; virus receptor activity [GO:0001618]	CD46	vesicle membrane
A0A2R8YHB3	23.5236	0	2	A0A2R8YHB3;A0A3B3IRP5;Q6P1J9;A0A2R8Y640;A0A1B0GUB2	Other			Parafibromin	CDC73	NA	Cdc73/Paf1 complex [GO:0016593]	1	0	histone modification [GO:0016570]; transcription elongation from RNA polymerase II promoter [GO:0006368]	NA	CDC73
Q96G23	24.3427	0	1	Q96G23;Q5SZE2;Q5SZE3;H0YKH6;Q5SZE4;Q5SZE1;H0YNU7	Enzyme			Ceramide synthase 2	CERS2	SUBCELLULAR LOCATION: Endoplasmic reticulum membrane {ECO:0000269|PubMed:18165233}; Multi-pass membrane protein {ECO:0000255}.	endoplasmic reticulum [GO:0005783]; endoplasmic reticulum membrane [GO:0005789]; integral component of membrane [GO:0016021]; membrane [GO:0016020]	6	0	ceramide biosynthetic process [GO:0046513]; negative regulation of axon regeneration [GO:0048681]; negative regulation of Schwann cell migration [GO:1900148]; negative regulation of Schwann cell proliferation involved in axon regeneration [GO:1905045]; regulation of lipid metabolic process [GO:0019216]; sphingolipid biosynthetic process [GO:0030148]	DNA binding [GO:0003677]; N-acyltransferase activity [GO:0016410]; sphingosine N-acyltransferase activity [GO:0050291]	CERS2	ER membrane
P51790	27.2271	2	6	P51790;A0A087WU31;A0A0A0MTB7;E9PE15	Transporter	ion channel		H(+)/Cl(-) exchange transporter 3;Chloride channel protein	CLCN3	SUBCELLULAR LOCATION: [Isoform 1]: Early endosome membrane {ECO:0000269|PubMed:12471024}; Multi-pass membrane protein {ECO:0000255}. Late endosome membrane {ECO:0000269|PubMed:12471024}; Multi-pass membrane protein {ECO:0000255}. Lysosome membrane {ECO:0000250|UniProtKB:P51791}; Multi-pass membrane protein {ECO:0000255}. Cell membrane {ECO:0000250|UniProtKB:P51792}; Multi-pass membrane protein {E…	apical plasma membrane [GO:0016324]; axon terminus [GO:0043679]; cell surface [GO:0009986]; cytoplasmic vesicle [GO:0031410]; early endosome [GO:0005769]; early endosome membrane [GO:0031901]; endosome membrane [GO:0010008]; external side of plasma membrane [GO:0009897]; GABA-ergic synapse [GO:0098982]; glutamatergic synapse [GO:0098978]; Golgi apparatus [GO:0005794]; Golgi membrane [GO:0000139];…	11	0	adult locomotory behavior [GO:0008344]; chloride transmembrane transport [GO:1902476]; endosomal lumen acidification [GO:0048388]; negative regulation of cell volume [GO:0045794]; phagocytosis, engulfment [GO:0006911]; photoreceptor cell maintenance [GO:0045494]; positive regulation of reactive oxygen species biosynthetic process [GO:1903428]; regulation of pH [GO:0006885]; synaptic transmission,…	antiporter activity [GO:0015297]; ATP binding [GO:0005524]; chloride channel activity [GO:0005254]; PDZ domain binding [GO:0030165]; solute:proton antiporter activity [GO:0015299]; voltage-gated chloride channel activity [GO:0005247]; volume-sensitive chloride channel activity [GO:0072320]	CLCN3	endosome membrane
P51795	22.6578	0	0	P51795;A0A2R8YGW0	Transporter	ion channel		H(+)/Cl(-) exchange transporter 5	CLCN5	SUBCELLULAR LOCATION: Golgi apparatus membrane {ECO:0000269|PubMed:19019917}; Multi-pass membrane protein {ECO:0000269|PubMed:19019917}. Endosome membrane {ECO:0000269|PubMed:19019917}; Multi-pass membrane protein {ECO:0000269|PubMed:19019917}. Cell membrane {ECO:0000269|PubMed:19019917}; Multi-pass membrane protein {ECO:0000269|PubMed:19019917}.	apical part of cell [GO:0045177]; cytosol [GO:0005829]; early endosome [GO:0005769]; endosome membrane [GO:0010008]; Golgi apparatus [GO:0005794]; Golgi membrane [GO:0000139]; integral component of plasma membrane [GO:0005887]; lysosomal membrane [GO:0005765]; membrane [GO:0016020]; plasma membrane [GO:0005886]; synaptic vesicle [GO:0008021]	10	0	chloride transport [GO:0006821]; endocytosis [GO:0006897]; excretion [GO:0007588]; ion transmembrane transport [GO:0034220]	antiporter activity [GO:0015297]; ATP binding [GO:0005524]; chloride channel activity [GO:0005254]; identical protein binding [GO:0042802]; solute:proton antiporter activity [GO:0015299]; voltage-gated chloride channel activity [GO:0005247]	CLCN5	Golgi membrane
P51797	22.8688	1	1	P51797	Transporter	ion channel		Chloride transport protein 6	CLCN6	SUBCELLULAR LOCATION: Late endosome membrane {ECO:0000269|PubMed:17534424, ECO:0000269|PubMed:33217309}; Multi-pass membrane protein {ECO:0000269|PubMed:17534424}.	endosome membrane [GO:0010008]; integral component of membrane [GO:0016021]; intracellular membrane-bounded organelle [GO:0043231]; lysosomal membrane [GO:0005765]	12	0	cell volume homeostasis [GO:0006884]; chloride transport [GO:0006821]; ion transmembrane transport [GO:0034220]; response to mechanical stimulus [GO:0009612]; signal transduction [GO:0007165]	antiporter activity [GO:0015297]; ATP binding [GO:0005524]; chloride transmembrane transporter activity [GO:0015108]; voltage-gated chloride channel activity [GO:0005247]	CLCN6	endosome membrane
P51798	27.3966	1	2	P51798;A0A1W2PP17	Transporter	ion channel		H(+)/Cl(-) exchange transporter 7	CLCN7	SUBCELLULAR LOCATION: Lysosome membrane {ECO:0000269|PubMed:17897319, ECO:0000269|PubMed:18449189, ECO:0000269|PubMed:21527911}; Multi-pass membrane protein {ECO:0000269|PubMed:17897319, ECO:0000269|PubMed:18449189, ECO:0000269|PubMed:21527911}.	chloride channel complex [GO:0034707]; cytoplasmic vesicle [GO:0031410]; intracellular membrane-bounded organelle [GO:0043231]; lysosomal membrane [GO:0005765]; membrane [GO:0016020]; nucleoplasm [GO:0005654]	11	0	response to pH [GO:0009268]; transepithelial chloride transport [GO:0030321]	antiporter activity [GO:0015297]; ATP binding [GO:0005524]; chloride channel activity [GO:0005254]; chloride transmembrane transporter activity [GO:0015108]; voltage-gated chloride channel activity [GO:0005247]	CLCN7	lysosome membrane
P56749	23.7558	1	1	P56749	Other			Claudin-12	CLDN12	SUBCELLULAR LOCATION: Cell junction, tight junction. Cell membrane {ECO:0000269|PubMed:20375010}; Multi-pass membrane protein {ECO:0000255}.	bicellular tight junction [GO:0005923]; integral component of membrane [GO:0016021]; lateral plasma membrane [GO:0016328]; plasma membrane [GO:0005886]	4	0	calcium-independent cell-cell adhesion via plasma membrane cell-adhesion molecules [GO:0016338]; maintenance of blood-brain barrier [GO:0035633]	identical protein binding [GO:0042802]	CLDN12	plasma membrane
D6RIU2	20.7648	0	0	D6RIU2;D6RDP6;H0Y8T9;D6RHU6;D6RDY1;D6RA76;D6RC11;D6R9S8;D6RCE6;D6RFX6;D6RDI6;D6RCR8;A0A0R4J2F2;Q9NY35;D6RAZ7	Other			Claudin domain-containing protein 1	CLDND1	NA	integral component of membrane [GO:0016021]	1	0	NA	NA	CLDND1	plasma membrane
Q9H6B4	25.2475	1	4	Q9H6B4	Other			CXADR-like membrane protein	CLMP	SUBCELLULAR LOCATION: Cell junction, tight junction {ECO:0000269|PubMed:14573622, ECO:0000269|PubMed:22155368}. Cell membrane {ECO:0000305}; Single-pass type I membrane protein {ECO:0000305}.	bicellular tight junction [GO:0005923]; cell surface [GO:0009986]; cytoplasmic microtubule [GO:0005881]; integral component of membrane [GO:0016021]; plasma membrane [GO:0005886]	1	Y	digestive tract development [GO:0048565]	NA	CLMP	plasma membrane
A0A0D9SF04	21.4439	0	1	A0A0D9SF04	Other			Battenin	CLN3	SUBCELLULAR LOCATION: Membrane {ECO:0000256|ARBA:ARBA00004141}; Multi-pass membrane protein {ECO:0000256|ARBA:ARBA00004141}.	integral component of membrane [GO:0016021]	1	0	NA	NA	CLN3	membrane
A0A494C0R8	27.3755	10	17	A0A494C0R8;I3L2B0	Other			NA	CLUH	SUBCELLULAR LOCATION: Cytoplasm {ECO:0000256|HAMAP-Rule:MF_03013}. Cytoplasmic granule {ECO:0000256|HAMAP-Rule:MF_03013}.	cytoplasm [GO:0005737]	1	0	mitochondrion organization [GO:0007005]	RNA binding [GO:0003723]	CLUH
J3QRP2	23.8514	0	1	J3QRP2;Q8IZR5	Other			CKLF-like MARVEL transmembrane domain-containing protein 4	CMTM4	SUBCELLULAR LOCATION: Membrane {ECO:0000256|ARBA:ARBA00004141}; Multi-pass membrane protein {ECO:0000256|ARBA:ARBA00004141}.	integral component of membrane [GO:0016021]	2	Y	NA	NA	CMTM4	plasma membrane
Q9NX76	24.7593	3	1	Q9NX76	Other			CKLF-like MARVEL transmembrane domain-containing protein 6	CMTM6	SUBCELLULAR LOCATION: Cell membrane {ECO:0000269|PubMed:28813410, ECO:0000269|PubMed:28813417}; Multi-pass membrane protein {ECO:0000255}. Early endosome membrane {ECO:0000269|PubMed:28813417}; Multi-pass membrane protein {ECO:0000255}. Recycling endosome membrane {ECO:0000269|PubMed:28813417}; Multi-pass membrane protein {ECO:0000255}. Note=Co-localizes with PD-L1/CD274 in the plasma membrane an…	azurophil granule membrane [GO:0035577]; early endosome membrane [GO:0031901]; integral component of membrane [GO:0016021]; intracellular membrane-bounded organelle [GO:0043231]; membrane [GO:0016020]; plasma membrane [GO:0005886]; recycling endosome membrane [GO:0055038]; specific granule membrane [GO:0035579]	4	0	endocytic recycling [GO:0032456]; protein transport [GO:0015031]; regulation of protein stability [GO:0031647]	NA	CMTM6	plasma membrane
Q9H8M5	28.1045	3	13	Q9H8M5	Transporter			Metal transporter CNNM2	CNNM2	SUBCELLULAR LOCATION: Cell membrane {ECO:0000250}; Multi-pass membrane protein {ECO:0000250}.	basolateral plasma membrane [GO:0016323]; integral component of membrane [GO:0016021]; intracellular membrane-bounded organelle [GO:0043231]; plasma membrane [GO:0005886]	4	0	magnesium ion homeostasis [GO:0010960]	ATP binding [GO:0005524]; magnesium ion transmembrane transporter activity [GO:0015095]; transmembrane transporter activity [GO:0022857]	CNNM2	plasma membrane
Q8NE01	26.5805	3	7	Q8NE01	Transporter			Metal transporter CNNM3	CNNM3	SUBCELLULAR LOCATION: Cell membrane {ECO:0000250}; Multi-pass membrane protein {ECO:0000250}.	integral component of membrane [GO:0016021]; intracellular membrane-bounded organelle [GO:0043231]; membrane [GO:0016020]; plasma membrane [GO:0005886]	3	Y	ion transport [GO:0006811]; magnesium ion homeostasis [GO:0010960]	transmembrane transporter activity [GO:0022857]	CNNM3	plasma membrane
Q6P4Q7	23.6125	0	1	Q6P4Q7	Transporter			Metal transporter CNNM4	CNNM4	SUBCELLULAR LOCATION: Cell membrane {ECO:0000269|PubMed:22399287}; Multi-pass membrane protein {ECO:0000269|PubMed:22399287}.	basolateral plasma membrane [GO:0016323]; integral component of membrane [GO:0016021]; intracellular membrane-bounded organelle [GO:0043231]; plasma membrane [GO:0005886]; protein-containing complex [GO:0032991]	4	Y	enamel mineralization [GO:0070166]; magnesium ion homeostasis [GO:0010960]; magnesium ion transport [GO:0015693]; metal ion homeostasis [GO:0055065]; response to stimulus [GO:0050896]; visual perception [GO:0007601]	magnesium ion transmembrane transporter activity [GO:0015095]; sodium ion transmembrane transporter activity [GO:0015081]; transmembrane transporter activity [GO:0022857]	CNNM4	plasma membrane
Q9BZ76	27.1262	7	7	Q9BZ76;A0A7P0T8P0;A0A590UJU1	Other			Contactin-associated protein-like 3	CNTNAP3	SUBCELLULAR LOCATION: [Isoform 1]: Cell membrane {ECO:0000305}; Single-pass type I membrane protein {ECO:0000305}.; SUBCELLULAR LOCATION: [Isoform 2]: Secreted {ECO:0000305}.	extracellular region [GO:0005576]; integral component of membrane [GO:0016021]; plasma membrane [GO:0005886]	1	Y	cell adhesion [GO:0007155]; cell recognition [GO:0008037]	NA	CNTNAP3	plasma membrane
Q86Y22	25.3805	0	3	Q86Y22;H3BN72;H3BNV9	Other			Collagen alpha-1(XXIII) chain	COL23A1;COX4I1	SUBCELLULAR LOCATION: Cell membrane {ECO:0000250}; Single-pass type II membrane protein {ECO:0000250}; Extracellular side {ECO:0000250}.	cell surface [GO:0009986]; collagen-containing extracellular matrix [GO:0062023]; collagen trimer [GO:0005581]; endoplasmic reticulum lumen [GO:0005788]; extracellular matrix [GO:0031012]; extracellular space [GO:0005615]; integral component of membrane [GO:0016021]; plasma membrane [GO:0005886]	1	0	extracellular matrix organization [GO:0030198]	extracellular matrix structural constituent [GO:0005201]; heparin binding [GO:0008201]; identical protein binding [GO:0042802]	COL23A1;COX4I1	plasma membrane
Q7L5N1	23.4723	5	0	Q7L5N1;E7EM64	Peptidase			COP9 signalosome complex subunit 6	COPS6	SUBCELLULAR LOCATION: Nucleus {ECO:0000269|PubMed:9535219}. Cytoplasm {ECO:0000269|PubMed:9535219}.; SUBCELLULAR LOCATION: Cytoplasm, perinuclear region {ECO:0000269|PubMed:9520381}. Note=(Microbial infection) The interaction with HIV-1 Vpr protein possibly leads its translocation to a perinuclear region. {ECO:0000269|PubMed:9520381}.	COP9 signalosome [GO:0008180]; cytoplasm [GO:0005737]; cytosol [GO:0005829]; nucleoplasm [GO:0005654]; nucleus [GO:0005634]; perinuclear region of cytoplasm [GO:0048471]	1	Y	protein deneddylation [GO:0000338]	metallopeptidase activity [GO:0008237]	COPS6
P09669	21.7999	0	0	P09669	Enzyme			Cytochrome c oxidase subunit 6C	COX6C	SUBCELLULAR LOCATION: Mitochondrion inner membrane {ECO:0000269|PubMed:30030519}; Single-pass membrane protein {ECO:0000269|PubMed:30030519}.	integral component of membrane [GO:0016021]; mitochondrial inner membrane [GO:0005743]; mitochondrial membrane [GO:0031966]; mitochondrial respiratory chain complex IV [GO:0005751]; mitochondrion [GO:0005739]	1	0	generation of precursor metabolites and energy [GO:0006091]; mitochondrial electron transport, cytochrome c to oxygen [GO:0006123]	NA	COX6C	mitochondrial membrane
O75976	30.1661	16	42	O75976	Peptidase			Carboxypeptidase D	CPD	SUBCELLULAR LOCATION: Cell membrane {ECO:0000250|UniProtKB:Q90240}; Single-pass type I membrane protein {ECO:0000255}.	extracellular exosome [GO:0070062]; extracellular space [GO:0005615]; integral component of membrane [GO:0016021]; membrane [GO:0016020]; plasma membrane [GO:0005886]	1	Y	peptide metabolic process [GO:0006518]; protein processing [GO:0016485]	metallocarboxypeptidase activity [GO:0004181]; serine-type carboxypeptidase activity [GO:0004185]; zinc ion binding [GO:0008270]	CPD	plasma membrane
P14384	27.6155	5	7	P14384;F8W111	Peptidase			Carboxypeptidase M	CPM	SUBCELLULAR LOCATION: Cell membrane {ECO:0000269|PubMed:12457462}; Lipid-anchor, GPI-anchor {ECO:0000269|PubMed:12457462}.	anchored component of membrane [GO:0031225]; cell surface [GO:0009986]; extracellular exosome [GO:0070062]; extracellular region [GO:0005576]; extracellular space [GO:0005615]; plasma membrane [GO:0005886]	1	Y	anatomical structure morphogenesis [GO:0009653]; peptide metabolic process [GO:0006518]; protein processing [GO:0016485]	carboxypeptidase activity [GO:0004180]; metallocarboxypeptidase activity [GO:0004181]; zinc ion binding [GO:0008270]	CPM	plasma membrane
Q6UVK1	29.9546	29	40	Q6UVK1	Receptor			Chondroitin sulfate proteoglycan 4	CSPG4	SUBCELLULAR LOCATION: Cell membrane {ECO:0000250|UniProtKB:Q00657}; Single-pass type I membrane protein {ECO:0000250|UniProtKB:Q00657}; Extracellular side {ECO:0000250|UniProtKB:Q00657}. Apical cell membrane {ECO:0000250|UniProtKB:Q00657}; Single-pass type I membrane protein {ECO:0000250|UniProtKB:Q00657}; Extracellular side {ECO:0000250|UniProtKB:Q00657}. Cell projection, lamellipodium membrane …	apical plasma membrane [GO:0016324]; cell surface [GO:0009986]; collagen-containing extracellular matrix [GO:0062023]; extracellular exosome [GO:0070062]; extracellular region [GO:0005576]; focal adhesion [GO:0005925]; Golgi lumen [GO:0005796]; integral component of plasma membrane [GO:0005887]; lamellipodium membrane [GO:0031258]; lysosomal lumen [GO:0043202]; nucleoplasm [GO:0005654]; plasma me…	1	Y	angiogenesis [GO:0001525]; cell population proliferation [GO:0008283]; glial cell migration [GO:0008347]; intracellular signal transduction [GO:0035556]; platelet-derived growth factor receptor signaling pathway [GO:0048008]; positive regulation of MAPK cascade [GO:0043410]; positive regulation of peptidyl-tyrosine phosphorylation [GO:0050731]; ruffle assembly [GO:0097178]; substrate-dependent ce…	coreceptor activity [GO:0015026]; protein kinase binding [GO:0019901]	CSPG4	plasma membrane
O60888	22.3157	0	0	O60888;D6RA29;A0A0A0MT20	Other			Protein CutA	CUTA;SPARCL1;EMILIN1	NA	extracellular exosome [GO:0070062]; membrane [GO:0016020]	1	0	protein localization [GO:0008104]; response to metal ion [GO:0010038]	copper ion binding [GO:0005507]; enzyme binding [GO:0019899]	CUTA;SPARCL1;EMILIN1	membrane
P78310	27.9822	5	9	P78310	Receptor			Coxsackievirus and adenovirus receptor	CXADR	SUBCELLULAR LOCATION: [Isoform 1]: Cell membrane {ECO:0000269|PubMed:15533241}; Single-pass type I membrane protein {ECO:0000255}. Basolateral cell membrane {ECO:0000269|PubMed:11316797, ECO:0000269|PubMed:12021372, ECO:0000269|PubMed:12297051, ECO:0000269|PubMed:15364909}; Single-pass type I membrane protein {ECO:0000255}. Cell junction, tight junction {ECO:0000269|PubMed:11734628, ECO:0000269|P…	acrosomal vesicle [GO:0001669]; adherens junction [GO:0005912]; apicolateral plasma membrane [GO:0016327]; basolateral plasma membrane [GO:0016323]; bicellular tight junction [GO:0005923]; cell body [GO:0044297]; cell-cell junction [GO:0005911]; cell junction [GO:0030054]; cytoplasm [GO:0005737]; extracellular region [GO:0005576]; extracellular space [GO:0005615]; filopodium [GO:0030175]; growth …	1	Y	actin cytoskeleton reorganization [GO:0031532]; AV node cell-bundle of His cell adhesion involved in cell communication [GO:0086072]; AV node cell to bundle of His cell communication [GO:0086067]; cardiac muscle cell development [GO:0055013]; cell-cell junction organization [GO:0045216]; defense response to virus [GO:0051607]; epithelial structure maintenance [GO:0010669]; gamma-delta T cell acti…	beta-catenin binding [GO:0008013]; cell adhesion molecule binding [GO:0050839]; cell adhesive protein binding involved in AV node cell-bundle of His cell communication [GO:0086082]; connexin binding [GO:0071253]; identical protein binding [GO:0042802]; integrin binding [GO:0005178]; PDZ domain binding [GO:0030165]; signaling receptor binding [GO:0005102]; virus receptor activity [GO:0001618]	CXADR	plasma membrane
P61073	26.4567	4	6	P61073	G protein-coupled receptor			C-X-C chemokine receptor type 4	CXCR4	SUBCELLULAR LOCATION: Cell membrane {ECO:0000269|PubMed:10452968, ECO:0000305|PubMed:20929726}; Multi-pass membrane protein {ECO:0000269|PubMed:20929726}. Cell junction. Early endosome. Late endosome. Lysosome. Note=In unstimulated cells, diffuse pattern on plasma membrane. On agonist stimulation, colocalizes with ITCH at the plasma membrane where it becomes ubiquitinated. In the presence of anti…	cell junction [GO:0030054]; cell leading edge [GO:0031252]; cell surface [GO:0009986]; cytoplasm [GO:0005737]; cytoplasmic vesicle [GO:0031410]; early endosome [GO:0005769]; external side of plasma membrane [GO:0009897]; extracellular exosome [GO:0070062]; integral component of membrane [GO:0016021]; late endosome [GO:0005770]; lysosome [GO:0005764]; nucleus [GO:0005634]; plasma membrane [GO:0005…	7	0	apoptotic process [GO:0006915]; brain development [GO:0007420]; calcium-mediated signaling [GO:0019722]; cardiac muscle contraction [GO:0060048]; cell chemotaxis [GO:0060326]; cellular response to cytokine stimulus [GO:0071345]; cellular response to xenobiotic stimulus [GO:0071466]; CXCL12-activated CXCR4 signaling pathway [GO:0038160]; dendritic cell chemotaxis [GO:0002407]; detection of mechani…	actin binding [GO:0003779]; C-C chemokine binding [GO:0019957]; C-C chemokine receptor activity [GO:0016493]; coreceptor activity [GO:0015026]; C-X-C chemokine receptor activity [GO:0016494]; C-X-C motif chemokine 12 receptor activity [GO:0038147]; G protein-coupled receptor activity [GO:0004930]; myosin light chain binding [GO:0032027]; small molecule binding [GO:0036094]; ubiquitin binding [GO:…	CXCR4	plasma membrane
P00387	27.0275	1	6	P00387;B1AHF3	Enzyme			NADH-cytochrome b5 reductase 3;NADH-cytochrome b5 reductase 3 membrane-bound form;NADH-cytochrome b5 reductase 3 soluble form	CYB5R3	SUBCELLULAR LOCATION: [Isoform 1]: Endoplasmic reticulum membrane; Lipid-anchor; Cytoplasmic side. Mitochondrion outer membrane; Lipid-anchor; Cytoplasmic side.; SUBCELLULAR LOCATION: [Isoform 2]: Cytoplasm. Note=Produces the soluble form found in erythrocytes.	azurophil granule lumen [GO:0035578]; cytoplasm [GO:0005737]; endoplasmic reticulum [GO:0005783]; endoplasmic reticulum membrane [GO:0005789]; extracellular region [GO:0005576]; hemoglobin complex [GO:0005833]; lipid droplet [GO:0005811]; membrane [GO:0016020]; mitochondrial outer membrane [GO:0005741]; mitochondrion [GO:0005739]; nitric-oxide synthase complex [GO:1903958]	1	0	blood circulation [GO:0008015]; cholesterol biosynthetic process [GO:0006695]; nitric oxide biosynthetic process [GO:0006809]	cytochrome-b5 reductase activity, acting on NAD(P)H [GO:0004128]; FAD binding [GO:0071949]	CYB5R3	ER membrane
P24462	29.2711	11	23	P24462;H0Y5D0	Enzyme			Cytochrome P450 3A7	CYP3A7;PBX3	SUBCELLULAR LOCATION: Endoplasmic reticulum membrane; Peripheral membrane protein. Microsome membrane {ECO:0000305|PubMed:2492179}; Peripheral membrane protein.	endoplasmic reticulum membrane [GO:0005789]	1	0	estrogen metabolic process [GO:0008210]; lipid hydroxylation [GO:0002933]; oxidative demethylation [GO:0070989]; retinoic acid metabolic process [GO:0042573]; retinol metabolic process [GO:0042572]; steroid biosynthetic process [GO:0006694]; steroid metabolic process [GO:0008202]; xenobiotic metabolic process [GO:0006805]	all-trans retinoic acid 18-hydroxylase activity [GO:0062183]; aromatase activity [GO:0070330]; estrogen 16-alpha-hydroxylase activity [GO:0101020]; estrogen 2-hydroxylase activity [GO:0101021]; heme binding [GO:0020037]; iron ion binding [GO:0005506]; monooxygenase activity [GO:0004497]; oxygen binding [GO:0019825]; retinoic acid 4-hydroxylase activity [GO:0008401]; steroid hydroxylase activity […	CYP3A7;PBX3	ER membrane
Q16850	21.2349	0	0	Q16850	Enzyme			Lanosterol 14-alpha demethylase	CYP51A1	SUBCELLULAR LOCATION: Endoplasmic reticulum membrane {ECO:0000250|UniProtKB:Q64654}; Single-pass membrane protein {ECO:0000255}. Microsome membrane {ECO:0000250|UniProtKB:Q64654}; Single-pass membrane protein {ECO:0000255}.	endoplasmic reticulum [GO:0005783]; endoplasmic reticulum membrane [GO:0005789]; integral component of membrane [GO:0016021]; membrane [GO:0016020]	1	Y	cholesterol biosynthetic process [GO:0006695]; negative regulation of amyloid-beta clearance [GO:1900222]; negative regulation of protein catabolic process [GO:0042177]; negative regulation of protein secretion [GO:0050709]; steroid biosynthetic process [GO:0006694]; sterol metabolic process [GO:0016125]	heme binding [GO:0020037]; iron ion binding [GO:0005506]; monooxygenase activity [GO:0004497]; oxidoreductase activity [GO:0016491]; sterol 14-demethylase activity [GO:0008398]	CYP51A1	ER membrane
Q14118	25.2713	1	2	Q14118	Receptor			Dystroglycan;Alpha-dystroglycan;Beta-dystroglycan	DAG1	SUBCELLULAR LOCATION: [Alpha-dystroglycan]: Secreted, extracellular space.; SUBCELLULAR LOCATION: [Beta-dystroglycan]: Cell membrane {ECO:0000269|PubMed:18764929}; Single-pass type I membrane protein. Cytoplasm, cytoskeleton. Nucleus, nucleoplasm {ECO:0000269|PubMed:18764929}. Cell membrane, sarcolemma {ECO:0000250}. Cell junction, synapse, postsynaptic cell membrane {ECO:0000250}. Note=The monom…	adherens junction [GO:0005912]; basement membrane [GO:0005604]; basolateral plasma membrane [GO:0016323]; collagen-containing extracellular matrix [GO:0062023]; contractile ring [GO:0070938]; costamere [GO:0043034]; cytoplasm [GO:0005737]; cytoskeleton [GO:0005856]; cytosol [GO:0005829]; dystroglycan complex [GO:0016011]; dystrophin-associated glycoprotein complex [GO:0016010]; endoplasmic reticu…	1	Y	aging [GO:0007568]; angiogenesis involved in wound healing [GO:0060055]; axon guidance [GO:0007411]; axon regeneration [GO:0031103]; basement membrane organization [GO:0071711]; branching involved in salivary gland morphogenesis [GO:0060445]; calcium-dependent cell-matrix adhesion [GO:0016340]; cellular response to cholesterol [GO:0071397]; cellular response to mechanical stimulus [GO:0071260]; c…	actin binding [GO:0003779]; alpha-actinin binding [GO:0051393]; calcium ion binding [GO:0005509]; dystroglycan binding [GO:0002162]; laminin-1 binding [GO:0043237]; laminin binding [GO:0043236]; SH2 domain binding [GO:0042169]; structural constituent of muscle [GO:0008307]; tubulin binding [GO:0015631]; vinculin binding [GO:0017166]; virus receptor activity [GO:0001618]	DAG1	secreted
Q8NCG7	29.0747	11	16	Q8NCG7;E7ET49	Enzyme			Sn1-specific diacylglycerol lipase beta	DAGLB	SUBCELLULAR LOCATION: Cell membrane {ECO:0000269|PubMed:14610053}; Multi-pass membrane protein {ECO:0000255}.	integral component of membrane [GO:0016021]; lysosomal membrane [GO:0005765]; nucleoplasm [GO:0005654]; plasma membrane [GO:0005886]; postsynaptic membrane [GO:0045211]	4	0	arachidonic acid metabolic process [GO:0019369]; endocannabinoid signaling pathway [GO:0071926]; G protein-coupled glutamate receptor signaling pathway [GO:0007216]; lipid catabolic process [GO:0016042]; neuroblast proliferation [GO:0007405]; neurogenesis [GO:0022008]; neurotransmitter biosynthetic process [GO:0042136]; positive regulation of triglyceride catabolic process [GO:0010898]; prostagla…	acylglycerol lipase activity [GO:0047372]; lipase activity [GO:0016298]; metal ion binding [GO:0046872]; triglyceride lipase activity [GO:0004806]	DAGLB	plasma membrane
Q16832	23.6665	0	0	Q16832	Receptor		kinase	Discoidin domain-containing receptor 2	DDR2	SUBCELLULAR LOCATION: Cell membrane {ECO:0000269|PubMed:18201965, ECO:0000269|PubMed:20223752, ECO:0000269|PubMed:9659899}; Single-pass type I membrane protein {ECO:0000269|PubMed:18201965, ECO:0000269|PubMed:20223752, ECO:0000269|PubMed:9659899}.	actin cytoskeleton [GO:0015629]; apical plasma membrane [GO:0016324]; focal adhesion [GO:0005925]; integral component of plasma membrane [GO:0005887]; plasma membrane [GO:0005886]; receptor complex [GO:0043235]	1	Y	biomineral tissue development [GO:0031214]; cell adhesion [GO:0007155]; chondrocyte proliferation [GO:0035988]; collagen-activated tyrosine kinase receptor signaling pathway [GO:0038063]; collagen fibril organization [GO:0030199]; endochondral bone growth [GO:0003416]; ossification [GO:0001503]; peptidyl-tyrosine phosphorylation [GO:0018108]; positive regulation of DNA-binding transcription facto…	ATP binding [GO:0005524]; collagen binding [GO:0005518]; protein serine/threonine/tyrosine kinase activity [GO:0004712]; protein tyrosine kinase collagen receptor activity [GO:0038062]; transmembrane receptor protein tyrosine kinase activity [GO:0004714]	DDR2	plasma membrane
A0A0A0MTI1	27.1314	0	1	A0A0A0MTI1;Q15392	Enzyme			Delta(24)-sterol reductase	DHCR24	NA	integral component of membrane [GO:0016021]	3	Y	NA	delta24-sterol reductase activity [GO:0050614]; FAD binding [GO:0071949]	DHCR24	ER membrane
Q96SL1	26.8886	0	3	Q96SL1	Other			Disrupted in renal carcinoma protein 2	DIRC2	SUBCELLULAR LOCATION: Lysosome membrane {ECO:0000269|PubMed:21692750}; Multi-pass membrane protein {ECO:0000269|PubMed:21692750}.	integral component of membrane [GO:0016021]; intracellular membrane-bounded organelle [GO:0043231]; lysosomal membrane [GO:0005765]	11	0	NA	NA	DIRC2	lysosome membrane
Q14126	23.853	0	0	Q14126	other			Desmoglein-2	DSG2	SUBCELLULAR LOCATION: Cell membrane {ECO:0000269|PubMed:31402609}; Single-pass type I membrane protein. Cell junction, desmosome.	cell-cell junction [GO:0005911]; cell junction [GO:0030054]; cell surface [GO:0009986]; cornified envelope [GO:0001533]; desmosome [GO:0030057]; extracellular exosome [GO:0070062]; integral component of membrane [GO:0016021]; intercalated disc [GO:0014704]; intracellular membrane-bounded organelle [GO:0043231]; plasma membrane [GO:0005886]	1	Y	bundle of His cell-Purkinje myocyte adhesion involved in cell communication [GO:0086073]; cell adhesion [GO:0007155]; cell-cell adhesion [GO:0098609]; desmosome organization [GO:0002934]; homophilic cell adhesion via plasma membrane adhesion molecules [GO:0007156]; Purkinje myocyte development [GO:0003165]; regulation of heart rate by cardiac conduction [GO:0086091]; regulation of ventricular car…	calcium ion binding [GO:0005509]; cell adhesion molecule binding [GO:0050839]; cell adhesive protein binding involved in bundle of His cell-Purkinje myocyte communication [GO:0086083]	DSG2	plasma membrane
A0A494C0R9	29.1271	13	25	A0A494C0R9;A0A0C4DGI8;P09871;G3V365	Other			Complement C1s subcomponent;Complement C1s subcomponent heavy chain;Complement C1s subcomponent light chain	DTX3;C1S;AK7	NA	NA	1	0	NA	NA	DTX3;C1S;AK7
P42892	28.1697	10	10	P42892;A0A3B3ISF9	Peptidase			Endothelin-converting enzyme 1	ECE1	SUBCELLULAR LOCATION: Cell membrane; Single-pass type II membrane protein.	early endosome [GO:0005769]; endosome [GO:0005768]; external side of plasma membrane [GO:0009897]; extracellular exosome [GO:0070062]; integral component of membrane [GO:0016021]; intrinsic component of endosome membrane [GO:0031302]; lysosomal membrane [GO:0005765]; membrane [GO:0016020]; perinuclear region of cytoplasm [GO:0048471]; plasma membrane [GO:0005886]; vesicle [GO:0031982]; Weibel-Pal…	1	0	axonogenesis involved in innervation [GO:0060385]; bradykinin catabolic process [GO:0010815]; calcitonin catabolic process [GO:0010816]; ear development [GO:0043583]; embryonic digit morphogenesis [GO:0042733]; embryonic heart tube development [GO:0035050]; endothelin maturation [GO:0034959]; G protein-coupled receptor signaling pathway [GO:0007186]; heart development [GO:0007507]; hormone catabo…	endopeptidase activity [GO:0004175]; metalloendopeptidase activity [GO:0004222]; peptide hormone binding [GO:0017046]; protein homodimerization activity [GO:0042803]; zinc ion binding [GO:0008270]	ECE1	plasma membrane
P98172	25.3676	2	6	P98172	other			Ephrin-B1	EFNB1	SUBCELLULAR LOCATION: Cell membrane {ECO:0000269|PubMed:10197531, ECO:0000269|PubMed:7973638}; Single-pass type I membrane protein {ECO:0000255}. Membrane raft {ECO:0000269|PubMed:10197531}. Note=May recruit GRIP1 and GRIP2 to membrane raft domains. {ECO:0000269|PubMed:10197531}.; SUBCELLULAR LOCATION: [Ephrin-B1 C-terminal fragment]: Cell membrane {ECO:0000269|PubMed:16930449}; Single-pass type …	cytoplasm [GO:0005737]; extracellular exosome [GO:0070062]; integral component of plasma membrane [GO:0005887]; membrane raft [GO:0045121]; nucleus [GO:0005634]; plasma membrane [GO:0005886]; synapse [GO:0045202]	1	Y	axon guidance [GO:0007411]; cell adhesion [GO:0007155]; cell-cell signaling [GO:0007267]; embryonic pattern specification [GO:0009880]; ephrin receptor signaling pathway [GO:0048013]; neural crest cell migration [GO:0001755]; positive regulation of T cell proliferation [GO:0042102]; T cell costimulation [GO:0031295]	ephrin receptor binding [GO:0046875]	EFNB1	plasma membrane
P00533	29.7732	27	39	P00533;E9PFD7;Q504U8	Receptor		kinase	Epidermal growth factor receptor;Receptor protein-tyrosine kinase	EGFR	SUBCELLULAR LOCATION: Cell membrane {ECO:0000269|PubMed:17182860, ECO:0000269|PubMed:20462955, ECO:0000269|PubMed:23589287, ECO:0000269|PubMed:27153536, ECO:0000269|PubMed:2790960}; Single-pass type I membrane protein {ECO:0000269|PubMed:27153536}. Endoplasmic reticulum membrane {ECO:0000269|PubMed:27153536}; Single-pass type I membrane protein. Golgi apparatus membrane; Single-pass type I membra…	basal plasma membrane [GO:0009925]; basolateral plasma membrane [GO:0016323]; cell junction [GO:0030054]; cell surface [GO:0009986]; clathrin-coated endocytic vesicle membrane [GO:0030669]; cytoplasm [GO:0005737]; early endosome membrane [GO:0031901]; endoplasmic reticulum membrane [GO:0005789]; endosome [GO:0005768]; endosome membrane [GO:0010008]; extracellular space [GO:0005615]; focal adhesio…	1	Y	activation of phospholipase A2 activity by calcium-mediated signaling [GO:0043006]; activation of phospholipase C activity [GO:0007202]; cell-cell adhesion [GO:0098609]; cell differentiation [GO:0030154]; cell morphogenesis [GO:0000902]; cell surface receptor signaling pathway [GO:0007166]; cellular response to amino acid stimulus [GO:0071230]; cellular response to cadmium ion [GO:0071276]; cellu…	actin filament binding [GO:0051015]; ATPase binding [GO:0051117]; ATP binding [GO:0005524]; cadherin binding [GO:0045296]; chromatin binding [GO:0003682]; double-stranded DNA binding [GO:0003690]; enzyme binding [GO:0019899]; epidermal growth factor-activated receptor activity [GO:0005006]; epidermal growth factor binding [GO:0048408]; identical protein binding [GO:0042802]; kinase binding [GO:00…	EGFR	plasma membrane
Q9BW60	22.616	0	1	Q9BW60	Enzyme			Elongation of very long chain fatty acids protein 1	ELOVL1	SUBCELLULAR LOCATION: Endoplasmic reticulum membrane {ECO:0000255|HAMAP-Rule:MF_03201, ECO:0000269|PubMed:20937905, ECO:0000269|PubMed:30487246}; Multi-pass membrane protein {ECO:0000255|HAMAP-Rule:MF_03201}.	endoplasmic reticulum [GO:0005783]; endoplasmic reticulum membrane [GO:0005789]; integral component of endoplasmic reticulum membrane [GO:0030176]; membrane [GO:0016020]	7	0	alpha-linolenic acid metabolic process [GO:0036109]; ceramide biosynthetic process [GO:0046513]; establishment of skin barrier [GO:0061436]; fatty acid elongation, monounsaturated fatty acid [GO:0034625]; fatty acid elongation, polyunsaturated fatty acid [GO:0034626]; fatty acid elongation, saturated fatty acid [GO:0019367]; linoleic acid metabolic process [GO:0043651]; long-chain fatty-acyl-CoA …	3-oxo-arachidoyl-CoA synthase activity [GO:0102336]; 3-oxo-cerotoyl-CoA synthase activity [GO:0102337]; 3-oxo-lignoceronyl-CoA synthase activity [GO:0102338]; fatty acid elongase activity [GO:0009922]; very-long-chain 3-ketoacyl-CoA synthase activity [GO:0102756]	ELOVL1	ER membrane
A0A0A0MTI6	22.0628	0	1	A0A0A0MTI6;Q9NYP7	Enzyme			Elongation of very long chain fatty acids protein;Elongation of very long chain fatty acids protein 5	ELOVL5	SUBCELLULAR LOCATION: Endoplasmic reticulum membrane {ECO:0000256|ARBA:ARBA00004477}; Multi-pass membrane protein {ECO:0000256|ARBA:ARBA00004477}. Membrane {ECO:0000256|ARBA:ARBA00004141}; Multi-pass membrane protein {ECO:0000256|ARBA:ARBA00004141}.	endoplasmic reticulum [GO:0005783]; endoplasmic reticulum membrane [GO:0005789]; integral component of membrane [GO:0016021]	4	0	fatty acid elongation, saturated fatty acid [GO:0019367]; very long-chain fatty acid biosynthetic process [GO:0042761]	fatty acid elongase activity [GO:0009922]; very-long-chain 3-ketoacyl-CoA synthase activity [GO:0102756]	ELOVL5	ER membrane
Q9UHX3	27.4997	5	10	Q9UHX3;M0R0K5	G protein-coupled receptor			EGF-like module-containing mucin-like hormone receptor-like 2	EMR2;ADGRE2	SUBCELLULAR LOCATION: Cell membrane {ECO:0000269|PubMed:22310662, ECO:0000269|PubMed:26841242}; Multi-pass membrane protein. Cell projection, ruffle membrane {ECO:0000269|PubMed:17928360}; Multi-pass membrane protein. Note=Localized at the leading edge of migrating cells. {ECO:0000269|PubMed:17928360}.	integral component of membrane [GO:0016021]; integral component of plasma membrane [GO:0005887]; leading edge membrane [GO:0031256]; plasma membrane [GO:0005886]; ruffle membrane [GO:0032587]	7	Y	adenylate cyclase-activating G protein-coupled receptor signaling pathway [GO:0007189]; cell adhesion [GO:0007155]; cell migration [GO:0016477]; cell surface receptor signaling pathway [GO:0007166]; G protein-coupled receptor signaling pathway [GO:0007186]; granulocyte chemotaxis [GO:0071621]; inflammatory response [GO:0006954]; regulation of mast cell degranulation [GO:0043304]	calcium ion binding [GO:0005509]; chondroitin sulfate binding [GO:0035374]; G protein-coupled receptor activity [GO:0004930]	EMR2;ADGRE2	plasma membrane
P17813	28.3842	8	11	P17813;F5GX88	Receptor			Endoglin	ENG	SUBCELLULAR LOCATION: Cell membrane {ECO:0000269|PubMed:10545596, ECO:0000269|PubMed:1326540, ECO:0000269|PubMed:1692830, ECO:0000269|PubMed:17540773, ECO:0000269|PubMed:8370410}; Single-pass type I membrane protein {ECO:0000305|PubMed:1692830, ECO:0000305|PubMed:8370410}.	cell surface [GO:0009986]; endothelial microparticle [GO:0072563]; external side of plasma membrane [GO:0009897]; extracellular space [GO:0005615]; focal adhesion [GO:0005925]; integral component of membrane [GO:0016021]; nuclear body [GO:0016604]; plasma membrane [GO:0005886]; receptor complex [GO:0043235]	1	Y	artery morphogenesis [GO:0048844]; atrial cardiac muscle tissue morphogenesis [GO:0055009]; atrioventricular canal morphogenesis [GO:1905222]; BMP signaling pathway [GO:0030509]; bone development [GO:0060348]; branching involved in blood vessel morphogenesis [GO:0001569]; cardiac atrium morphogenesis [GO:0003209]; cardiac ventricle morphogenesis [GO:0003208]; cell adhesion [GO:0007155]; cell chem…	activin binding [GO:0048185]; coreceptor activity [GO:0015026]; galactose binding [GO:0005534]; glycosaminoglycan binding [GO:0005539]; identical protein binding [GO:0042802]; protein homodimerization activity [GO:0042803]; transforming growth factor beta-activated receptor activity [GO:0005024]; transforming growth factor beta binding [GO:0050431]; transmembrane signaling receptor activity [GO:0…	ENG	plasma membrane
P16422	28.5501	15	16	P16422;B5MCA4	Adhesion Molecule			Epithelial cell adhesion molecule	EPCAM	SUBCELLULAR LOCATION: Lateral cell membrane {ECO:0000269|PubMed:15195135, ECO:0000269|PubMed:16054130, ECO:0000269|PubMed:19785009}; Single-pass type I membrane protein {ECO:0000269|PubMed:16054130}. Cell junction, tight junction {ECO:0000269|PubMed:16054130}. Note=Colocalizes with CLDN7 at the lateral cell membrane and tight junction. {ECO:0000269|PubMed:16054130}.	apical plasma membrane [GO:0016324]; basolateral plasma membrane [GO:0016323]; bicellular tight junction [GO:0005923]; cell surface [GO:0009986]; extracellular exosome [GO:0070062]; integral component of membrane [GO:0016021]; lateral plasma membrane [GO:0016328]; plasma membrane [GO:0005886]	1	Y	negative regulation of cell-cell adhesion mediated by cadherin [GO:2000048]; positive regulation of cell population proliferation [GO:0008284]; positive regulation of stem cell proliferation [GO:2000648]; positive regulation of transcription by RNA polymerase II [GO:0045944]; signal transduction involved in regulation of gene expression [GO:0023019]; stem cell differentiation [GO:0048863]; ureter…	cadherin binding involved in cell-cell adhesion [GO:0098641]; protein-containing complex binding [GO:0044877]	EPCAM	plasma membrane
P29317	29.7961	20	35	P29317	Receptor		kinase	Ephrin type-A receptor 2	EPHA2	SUBCELLULAR LOCATION: Cell membrane {ECO:0000269|PubMed:18794797, ECO:0000269|PubMed:19573808, ECO:0000269|PubMed:20223987, ECO:0000269|PubMed:20861311, ECO:0000269|PubMed:34067457}; Single-pass type I membrane protein {ECO:0000255}. Cell projection, ruffle membrane {ECO:0000269|PubMed:19573808}; Single-pass type I membrane protein {ECO:0000255}. Cell projection, lamellipodium membrane {ECO:00002…	cell surface [GO:0009986]; focal adhesion [GO:0005925]; integral component of plasma membrane [GO:0005887]; lamellipodium [GO:0030027]; lamellipodium membrane [GO:0031258]; leading edge membrane [GO:0031256]; neuron projection [GO:0043005]; plasma membrane [GO:0005886]; receptor complex [GO:0043235]; ruffle membrane [GO:0032587]; tight junction [GO:0070160]	1	Y	activation of GTPase activity [GO:0090630]; axial mesoderm formation [GO:0048320]; axon guidance [GO:0007411]; blood vessel endothelial cell proliferation involved in sprouting angiogenesis [GO:0002043]; bone remodeling [GO:0046849]; branching involved in mammary gland duct morphogenesis [GO:0060444]; cAMP metabolic process [GO:0046058]; cell adhesion [GO:0007155]; cell chemotaxis [GO:0060326]; c…	ATP binding [GO:0005524]; cadherin binding [GO:0045296]; growth factor binding [GO:0019838]; protein serine/threonine/tyrosine kinase activity [GO:0004712]; transmembrane-ephrin receptor activity [GO:0005005]; transmembrane receptor protein tyrosine kinase activity [GO:0004714]; virus receptor activity [GO:0001618]	EPHA2	plasma membrane
B7ZKW7	22.3535	0	1	B7ZKW7;F8W9W0;B7ZKJ3;F8VP57;P54756	Receptor		kinase	Receptor protein-tyrosine kinase;Ephrin type-A receptor 5	EPHA5	SUBCELLULAR LOCATION: Membrane {ECO:0000256|ARBA:ARBA00004479}; Single-pass type I membrane protein {ECO:0000256|ARBA:ARBA00004479}.	integral component of plasma membrane [GO:0005887]	1	0	NA	ATP binding [GO:0005524]; ephrin receptor activity [GO:0005003]; protein serine/threonine/tyrosine kinase activity [GO:0004712]	EPHA5	plasma membrane
P54760	26.9232	7	9	P54760;Q96L35	Receptor		kinase	Ephrin type-B receptor 4;Receptor protein-tyrosine kinase	EPHB4	SUBCELLULAR LOCATION: Cell membrane {ECO:0000269|PubMed:28687708, ECO:0000269|PubMed:8188704}; Single-pass type I membrane protein {ECO:0000269|PubMed:8188704}.	cytosol [GO:0005829]; extracellular exosome [GO:0070062]; extracellular region [GO:0005576]; integral component of plasma membrane [GO:0005887]; neuron projection [GO:0043005]; plasma membrane [GO:0005886]; receptor complex [GO:0043235]	1	Y	angiogenesis [GO:0001525]; axon guidance [GO:0007411]; cell adhesion [GO:0007155]; cell migration involved in sprouting angiogenesis [GO:0002042]; ephrin receptor signaling pathway [GO:0048013]; heart morphogenesis [GO:0003007]; positive regulation of kinase activity [GO:0033674]; protein autophosphorylation [GO:0046777]; transmembrane receptor protein tyrosine kinase signaling pathway [GO:000716…	ATP binding [GO:0005524]; ephrin receptor activity [GO:0005003]; protein serine/threonine/tyrosine kinase activity [GO:0004712]; transmembrane-ephrin receptor activity [GO:0005005]; transmembrane receptor protein tyrosine kinase activity [GO:0004714]	EPHB4	plasma membrane
P04626	24.3717	0	2	P04626;J3QLU9;B4DTR1	Receptor		kinase	Receptor tyrosine-protein kinase erbB-2;Receptor protein-tyrosine kinase	ERBB2	SUBCELLULAR LOCATION: [Isoform 1]: Cell membrane {ECO:0000269|PubMed:31138794}; Single-pass type I membrane protein. Early endosome {ECO:0000269|PubMed:31138794}. Cytoplasm, perinuclear region. Nucleus. Note=Translocation to the nucleus requires endocytosis, probably endosomal sorting and is mediated by importin beta-1/KPNB1. Also detected in VPS35-positive endosome-to-TGN retrograde vesicles (Pu…	apical plasma membrane [GO:0016324]; basal plasma membrane [GO:0009925]; basolateral plasma membrane [GO:0016323]; cytosol [GO:0005829]; early endosome [GO:0005769]; endosome membrane [GO:0010008]; ERBB3:ERBB2 complex [GO:0038143]; integral component of membrane [GO:0016021]; integral component of plasma membrane [GO:0005887]; myelin sheath [GO:0043209]; nucleus [GO:0005634]; perinuclear region o…	1	Y	cell surface receptor signaling pathway [GO:0007166]; cellular response to epidermal growth factor stimulus [GO:0071364]; cellular response to growth factor stimulus [GO:0071363]; enzyme linked receptor protein signaling pathway [GO:0007167]; heart development [GO:0007507]; intracellular signal transduction [GO:0035556]; motor neuron axon guidance [GO:0008045]; myelination [GO:0042552]; negative …	ATP binding [GO:0005524]; ErbB-3 class receptor binding [GO:0043125]; identical protein binding [GO:0042802]; protein C-terminus binding [GO:0008022]; protein heterodimerization activity [GO:0046982]; protein phosphatase binding [GO:0019903]; protein serine/threonine/tyrosine kinase activity [GO:0004712]; protein tyrosine kinase activity [GO:0004713]; RNA polymerase I core binding [GO:0001042]; t…	ERBB2	plasma membrane
Q969X5	21.7067	0	0	Q969X5	Vesicle/Cargo Protein			Endoplasmic reticulum-Golgi intermediate compartment protein 1	ERGIC1	SUBCELLULAR LOCATION: Endoplasmic reticulum membrane {ECO:0000269|PubMed:15308636}; Multi-pass membrane protein {ECO:0000269|PubMed:15308636}. Endoplasmic reticulum-Golgi intermediate compartment membrane {ECO:0000269|PubMed:15308636}; Multi-pass membrane protein {ECO:0000269|PubMed:15308636}. Golgi apparatus membrane {ECO:0000269|PubMed:15308636}; Multi-pass membrane protein {ECO:0000269|PubMed:…	COPII-coated ER to Golgi transport vesicle [GO:0030134]; endoplasmic reticulum [GO:0005783]; endoplasmic reticulum-Golgi intermediate compartment [GO:0005793]; endoplasmic reticulum-Golgi intermediate compartment membrane [GO:0033116]; integral component of endoplasmic reticulum membrane [GO:0030176]; integral component of Golgi membrane [GO:0030173]; intracellular membrane-bounded organelle [GO:…	2	0	endoplasmic reticulum to Golgi vesicle-mediated transport [GO:0006888]; retrograde vesicle-mediated transport, Golgi to endoplasmic reticulum [GO:0006890]	NA	ERGIC1	ER membrane
H0Y5K5	23.1783	0	1	H0Y5K5;Q9Y282;A0A1W2PPS8;H0Y621	Vesicle/Cargo Protein			Endoplasmic reticulum-Golgi intermediate compartment protein 3	ERGIC3	SUBCELLULAR LOCATION: Endoplasmic reticulum membrane {ECO:0000256|ARBA:ARBA00004477}; Multi-pass membrane protein {ECO:0000256|ARBA:ARBA00004477}. Endoplasmic reticulum-Golgi intermediate compartment membrane {ECO:0000256|ARBA:ARBA00004457}; Multi-pass membrane protein {ECO:0000256|ARBA:ARBA00004457}. Membrane {ECO:0000256|ARBA:ARBA00004141}; Multi-pass membrane protein {ECO:0000256|ARBA:ARBA0000…	endoplasmic reticulum-Golgi intermediate compartment membrane [GO:0033116]; endoplasmic reticulum membrane [GO:0005789]; integral component of membrane [GO:0016021]	2	0	vesicle-mediated transport [GO:0016192]	NA	ERGIC3
Q9BSJ8	27.2231	2	7	Q9BSJ8	Other			Extended synaptotagmin-1	ESYT1	SUBCELLULAR LOCATION: Endoplasmic reticulum membrane {ECO:0000269|PubMed:29469807}; Multi-pass membrane protein {ECO:0000255}. Cell membrane {ECO:0000269|PubMed:29469807}; Peripheral membrane protein {ECO:0000269|PubMed:29469807}. Note=Localizes primarily to the endoplasmic reticulum (PubMed:29469807). Recruited to sites of contact between the endoplasmic reticulum and the cell membrane in respon…	endoplasmic reticulum [GO:0005783]; endoplasmic reticulum membrane [GO:0005789]; extrinsic component of cytoplasmic side of plasma membrane [GO:0031234]; integral component of endoplasmic reticulum membrane [GO:0030176]; intrinsic component of endoplasmic reticulum membrane [GO:0031227]; membrane [GO:0016020]	2	0	endoplasmic reticulum-plasma membrane tethering [GO:0061817]; lipid transport [GO:0006869]	calcium-dependent phospholipid binding [GO:0005544]; calcium ion binding [GO:0005509]; identical protein binding [GO:0042802]; phosphatidylcholine binding [GO:0031210]; phosphatidylethanolamine binding [GO:0008429]; phosphatidylinositol binding [GO:0035091]	ESYT1	ER membrane
H7BXI1	24.2595	0	3	H7BXI1;A0A499FIX8;A0A087WXU3;A0FGR8	Other			Extended synaptotagmin-2	ESYT2	SUBCELLULAR LOCATION: Cell membrane {ECO:0000256|ARBA:ARBA00004202}; Peripheral membrane protein {ECO:0000256|ARBA:ARBA00004202}. Endoplasmic reticulum membrane {ECO:0000256|ARBA:ARBA00004477}; Multi-pass membrane protein {ECO:0000256|ARBA:ARBA00004477}. Membrane {ECO:0000256|ARBA:ARBA00004141}; Multi-pass membrane protein {ECO:0000256|ARBA:ARBA00004141}. Membrane {ECO:0000256|ARBA:ARBA00004170};…	endoplasmic reticulum membrane [GO:0005789]; integral component of membrane [GO:0016021]; plasma membrane [GO:0005886]	2	0	endoplasmic reticulum-plasma membrane tethering [GO:0061817]; lipid transport [GO:0006869]	lipid binding [GO:0008289]; metal ion binding [GO:0046872]	ESYT2	plasma membrane
P58658	24.346	2	3	P58658;J3QSB2	Other			Protein eva-1 homolog C	EVA1C;ERAL1	SUBCELLULAR LOCATION: Membrane {ECO:0000305}; Single-pass type I membrane protein {ECO:0000305}.	integral component of membrane [GO:0016021]	1	0	NA	carbohydrate binding [GO:0030246]; heparin binding [GO:0008201]	EVA1C;ERAL1	membrane
A0A087WY82	26.8029	2	7	A0A087WY82;Q9Y624	Adhesion Molecule			Junctional adhesion molecule A	F11R	SUBCELLULAR LOCATION: Cell junction, tight junction {ECO:0000256|ARBA:ARBA00004435}. Cell membrane {ECO:0000256|ARBA:ARBA00004251}; Single-pass type I membrane protein {ECO:0000256|ARBA:ARBA00004251}. Membrane {ECO:0000256|ARBA:ARBA00004479}; Single-pass type I membrane protein {ECO:0000256|ARBA:ARBA00004479}.	bicellular tight junction [GO:0005923]; integral component of membrane [GO:0016021]; plasma membrane [GO:0005886]	1	Y	cell adhesion [GO:0007155]	NA	F11R	plasma membrane
O60427	23.3611	0	1	O60427;A0A0A0MR51;H7C2V0	Enzyme			Fatty acid desaturase 1	FADS1	SUBCELLULAR LOCATION: [Isoform 1]: Endoplasmic reticulum membrane {ECO:0000250|UniProtKB:A4UVI1}; Multi-pass membrane protein {ECO:0000250|UniProtKB:A4UVI1}. Mitochondrion {ECO:0000269|PubMed:22619218}.; SUBCELLULAR LOCATION: [Isoform 2]: Endoplasmic reticulum membrane {ECO:0000250|UniProtKB:A4UVI1}; Multi-pass membrane protein {ECO:0000250|UniProtKB:A4UVI1}.	endoplasmic reticulum membrane [GO:0005789]; integral component of membrane [GO:0016021]; intracellular membrane-bounded organelle [GO:0043231]; membrane [GO:0016020]; mitochondrion [GO:0005739]	4	0	alpha-linolenic acid metabolic process [GO:0036109]; cell-cell signaling [GO:0007267]; cellular response to starvation [GO:0009267]; icosanoid biosynthetic process [GO:0046456]; linoleic acid metabolic process [GO:0043651]; lipid metabolic process [GO:0006629]; long-chain fatty acid biosynthetic process [GO:0042759]; phospholipid biosynthetic process [GO:0008654]; regulation of cell differentiati…	acyl-CoA delta5-desaturase activity [GO:0062076]; C-5 sterol desaturase activity [GO:0000248]; linoleoyl-CoA desaturase activity [GO:0016213]; omega-6 fatty acid desaturase activity [GO:0045485]; oxidoreductase activity [GO:0016491]; oxidoreductase activity, acting on paired donors, with oxidation of a pair of donors resulting in the reduction of molecular oxygen to two molecules of water [GO:001…	FADS1	ER membrane
Q8TBP5	21.7615	0	0	Q8TBP5	Other			Membrane protein FAM174A	FAM174A	SUBCELLULAR LOCATION: Membrane {ECO:0000305}; Single-pass type I membrane protein {ECO:0000305}.	integral component of membrane [GO:0016021]	1	Y	NA	NA	FAM174A	membrane
P81408	21.9602	0	0	P81408	Other			Protein FAM189B	FAM189B	SUBCELLULAR LOCATION: Membrane {ECO:0000305}; Multi-pass membrane protein {ECO:0000305}.	integral component of membrane [GO:0016021]	4	0	NA	WW domain binding [GO:0050699]	FAM189B	membrane
H7BZJ7	22.3132	0	1	H7BZJ7;A0A6Q8PFY3;Q9BXW9	Other			Fanconi anemia group D2 protein	FANCD2	NA	NA	1	0	DNA repair [GO:0006281]	NA	FANCD2
P25445	25.9451	0	7	P25445;K9J972;H7C5Z8;A0A087WTM9	Receptor			Tumor necrosis factor receptor superfamily member 6	FAS	SUBCELLULAR LOCATION: [Isoform 1]: Cell membrane {ECO:0000269|PubMed:1713127, ECO:0000269|PubMed:25301068}; Single-pass type I membrane protein {ECO:0000305}. Membrane raft {ECO:0000269|PubMed:25301068}.; SUBCELLULAR LOCATION: [Isoform 2]: Secreted.; SUBCELLULAR LOCATION: [Isoform 3]: Secreted.; SUBCELLULAR LOCATION: [Isoform 4]: Secreted.; SUBCELLULAR LOCATION: [Isoform 5]: Secreted.; SUBCELLULA…	CD95 death-inducing signaling complex [GO:0031265]; cell surface [GO:0009986]; cytosol [GO:0005829]; death-inducing signaling complex [GO:0031264]; external side of plasma membrane [GO:0009897]; extracellular exosome [GO:0070062]; integral component of membrane [GO:0016021]; membrane raft [GO:0045121]; nuclear body [GO:0016604]; plasma membrane [GO:0005886]	1	Y	activation-induced cell death of T cells [GO:0006924]; apoptotic process [GO:0006915]; cellular response to amino acid starvation [GO:0034198]; cellular response to hyperoxia [GO:0071455]; cellular response to mechanical stimulus [GO:0071260]; extrinsic apoptotic signaling pathway [GO:0097191]; extrinsic apoptotic signaling pathway in absence of ligand [GO:0097192]; Fas signaling pathway [GO:0036…	calmodulin binding [GO:0005516]; identical protein binding [GO:0042802]; kinase binding [GO:0019900]; signaling receptor activity [GO:0038023]; tumor necrosis factor-activated receptor activity [GO:0005031]	FAS	plasma membrane
Q14318	NA	1	1	Q14318;U3KQI1;A0A0A0MTJ1;U3KQ64	Enzyme	Adaptor/Chaperone/chaperone binding		Peptidyl-prolyl cis-trans isomerase FKBP8	FKBP8	SUBCELLULAR LOCATION: Mitochondrion {ECO:0000269|PubMed:16176796}. Mitochondrion membrane {ECO:0000305}; Single-pass membrane protein; Cytoplasmic side {ECO:0000305}.; SUBCELLULAR LOCATION: [Isoform 1]: Mitochondrion membrane {ECO:0000269|PubMed:12510191, ECO:0000269|PubMed:18385096}; Single-pass membrane protein; Cytoplasmic side {ECO:0000305}.; SUBCELLULAR LOCATION: [Isoform 3]: Mitochondrion m…	cytosol [GO:0005829]; endoplasmic reticulum [GO:0005783]; integral component of endoplasmic reticulum membrane [GO:0030176]; membrane [GO:0016020]; mitochondrial membrane [GO:0031966]; mitochondrion [GO:0005739]; protein-containing complex [GO:0032991]	1	0	apoptotic process [GO:0006915]; camera-type eye development [GO:0043010]; cell fate specification [GO:0001708]; dorsal/ventral neural tube patterning [GO:0021904]; intracellular signal transduction [GO:0035556]; multicellular organism growth [GO:0035264]; negative regulation of apoptotic process [GO:0043066]; negative regulation of protein phosphorylation [GO:0001933]; positive regulation of BMP …	disordered domain specific binding [GO:0097718]; identical protein binding [GO:0042802]; metal ion binding [GO:0046872]; peptidyl-prolyl cis-trans isomerase activity [GO:0003755]; protein folding chaperone [GO:0044183]
P21333	29.9187	28	43	P21333	Regulator			Filamin-A	FLNA	SUBCELLULAR LOCATION: Cytoplasm, cell cortex {ECO:0000269|PubMed:16291724}. Cytoplasm, cytoskeleton {ECO:0000250|UniProtKB:Q8BTM8}. Perikaryon {ECO:0000250|UniProtKB:Q8BTM8}. Cell projection, growth cone {ECO:0000250|UniProtKB:Q8BTM8}. Note=Colocalizes with CPMR1 in the central region of DRG neuron growth cone (By similarity). Following SEMA3A stimulation of DRG neurons, colocalizes with F-actin …	actin cytoskeleton [GO:0015629]; actin filament bundle [GO:0032432]; axonal growth cone [GO:0044295]; brush border [GO:0005903]; cell-cell junction [GO:0005911]; cell cortex [GO:0005938]; cytoplasm [GO:0005737]; cytosol [GO:0005829]; extracellular exosome [GO:0070062]; extracellular region [GO:0005576]; focal adhesion [GO:0005925]; membrane [GO:0016020]; Myb complex [GO:0031523]; nucleolus [GO:00…	1	0	actin crosslink formation [GO:0051764]; actin cytoskeleton reorganization [GO:0031532]; adenylate cyclase-inhibiting dopamine receptor signaling pathway [GO:0007195]; angiogenesis [GO:0001525]; blood vessel remodeling [GO:0001974]; cell-cell junction organization [GO:0045216]; cilium assembly [GO:0060271]; cytoplasmic sequestering of protein [GO:0051220]; early endosome to late endosome transport…	actin filament binding [GO:0051015]; cadherin binding [GO:0045296]; DNA-binding transcription factor binding [GO:0140297]; Fc-gamma receptor I complex binding [GO:0034988]; G protein-coupled receptor binding [GO:0001664]; GTPase binding [GO:0051020]; kinase binding [GO:0019900]; potassium channel regulator activity [GO:0015459]; protein homodimerization activity [GO:0042803]; protein kinase C bin…	FLNA
Q9Y5Y0	26.9391	10	8	Q9Y5Y0;H7C3Z2	Transporter			Feline leukemia virus subgroup C receptor-related protein 1	FLVCR1	SUBCELLULAR LOCATION: [Isoform 1]: Cell membrane {ECO:0000250}; Multi-pass membrane protein {ECO:0000250}.; SUBCELLULAR LOCATION: [Isoform 2]: Mitochondrion membrane {ECO:0000250}; Multi-pass membrane protein {ECO:0000250}.	integral component of membrane [GO:0016021]; mitochondrial inner membrane [GO:0005743]; mitochondrion [GO:0005739]; plasma membrane [GO:0005886]	12	0	blood vessel development [GO:0001568]; cellular iron ion homeostasis [GO:0006879]; embryonic digit morphogenesis [GO:0042733]; embryonic skeletal system morphogenesis [GO:0048704]; erythrocyte differentiation [GO:0030218]; erythrocyte maturation [GO:0043249]; head morphogenesis [GO:0060323]; heme biosynthetic process [GO:0006783]; heme export [GO:0097037]; heme transport [GO:0015886]; in utero em…	heme binding [GO:0020037]; heme transmembrane transporter activity [GO:0015232]	FLVCR1	plasma membrane
P15328	26.6532	6	6	P15328	Receptor			Folate receptor alpha	FOLR1	SUBCELLULAR LOCATION: Cell membrane; Lipid-anchor, GPI-anchor. Secreted {ECO:0000305}. Cytoplasmic vesicle. Cytoplasmic vesicle, clathrin-coated vesicle. Endosome. Apical cell membrane {ECO:0000250}. Note=Endocytosed into cytoplasmic vesicles and then recycled to the cell membrane.	anchored component of external side of plasma membrane [GO:0031362]; apical plasma membrane [GO:0016324]; basolateral plasma membrane [GO:0016323]; brush border membrane [GO:0031526]; cell surface [GO:0009986]; clathrin-coated vesicle [GO:0030136]; endoplasmic reticulum-Golgi intermediate compartment membrane [GO:0033116]; endoplasmic reticulum membrane [GO:0005789]; endosome [GO:0005768]; ER to …	1	Y	anterior neural tube closure [GO:0061713]; axon regeneration [GO:0031103]; cardiac neural crest cell migration involved in outflow tract morphogenesis [GO:0003253]; cell adhesion [GO:0007155]; cellular response to folic acid [GO:0071231]; folate import across plasma membrane [GO:1904447]; folic acid metabolic process [GO:0046655]; folic acid transport [GO:0015884]; fusion of sperm to egg plasma m…	folic acid binding [GO:0005542]; folic acid receptor activity [GO:0061714]; signaling receptor activity [GO:0038023]	FOLR1	plasma membrane
A0A7P0T8U2	24.1547	0	2	A0A7P0T8U2;P09958	Peptidase			Furin	FURIN	NA	integral component of membrane [GO:0016021]	1	Y	NA	serine-type endopeptidase activity [GO:0004252]	FURIN
P10253	25.945	11	6	P10253	Enzyme			Lysosomal alpha-glucosidase;76 kDa lysosomal alpha-glucosidase;70 kDa lysosomal alpha-glucosidase	GAA	SUBCELLULAR LOCATION: Lysosome {ECO:0000269|PubMed:17897319}. Lysosome membrane {ECO:0000269|PubMed:17897319}.	azurophil granule membrane [GO:0035577]; extracellular exosome [GO:0070062]; ficolin-1-rich granule membrane [GO:0101003]; intracellular membrane-bounded organelle [GO:0043231]; lysosomal lumen [GO:0043202]; lysosomal membrane [GO:0005765]; lysosome [GO:0005764]; membrane [GO:0016020]; plasma membrane [GO:0005886]; tertiary granule membrane [GO:0070821]	1	0	cardiac muscle contraction [GO:0060048]; diaphragm contraction [GO:0002086]; glucose metabolic process [GO:0006006]; glycogen catabolic process [GO:0005980]; heart morphogenesis [GO:0003007]; locomotory behavior [GO:0007626]; lysosome organization [GO:0007040]; maltose metabolic process [GO:0000023]; muscle cell cellular homeostasis [GO:0046716]; neuromuscular process controlling balance [GO:0050…	alpha-1,4-glucosidase activity [GO:0004558]; alpha-glucosidase activity [GO:0090599]; carbohydrate binding [GO:0030246]; hydrolase activity, hydrolyzing O-glycosyl compounds [GO:0004553]; maltose alpha-glucosidase activity [GO:0032450]	GAA	lysosome membrane
Q86SF2	25.9614	0	3	Q86SF2;H0YAH3	Enzyme			N-acetylgalactosaminyltransferase 7;Polypeptide N-acetylgalactosaminyltransferase	GALNT7	SUBCELLULAR LOCATION: Golgi apparatus membrane {ECO:0000250}; Single-pass type II membrane protein {ECO:0000250}.	extracellular exosome [GO:0070062]; Golgi apparatus [GO:0005794]; Golgi membrane [GO:0000139]; integral component of membrane [GO:0016021]; membrane [GO:0016020]	1	0	carbohydrate metabolic process [GO:0005975]; O-glycan processing [GO:0016266]; protein O-linked glycosylation [GO:0006493]	carbohydrate binding [GO:0030246]; metal ion binding [GO:0046872]; polypeptide N-acetylgalactosaminyltransferase activity [GO:0004653]	GALNT7	Golgi membrane
A0A7I2V2L5	22.9904	0	1	A0A7I2V2L5;Q92538;A0A7I2V452;A0A669KBG8;A0A669KB10;A0A7P0RGV0;A0A7I2YQM2;A0A7I2YQ65;A0A7I2V514;A0A7I2V529;A0A7I2V4K2;A0A7I2V3Y5;A0A7I2V2L4	Other			Golgi-specific brefeldin A-resistance guanine nucleotide exchange factor 1	GBF1	NA	NA	1	0	regulation of ARF protein signal transduction [GO:0032012]	guanyl-nucleotide exchange factor activity [GO:0005085]	GBF1
Q92896	27.2324	5	7	Q92896;H3BM42	Receptor			Golgi apparatus protein 1	GLG1	SUBCELLULAR LOCATION: Golgi apparatus membrane {ECO:0000269|PubMed:2355176}; Single-pass type I membrane protein {ECO:0000255}. Golgi outpost {ECO:0000250|UniProtKB:Q62638}. Cytoplasm, cytoskeleton, microtubule organizing center {ECO:0000250|UniProtKB:Q62638}. Note=Golgi medial cisternae. Localizes to the postsynaptic Golgi apparatus region, also named Golgi outpost, which shapes dendrite morphol…	cytoskeleton [GO:0005856]; extracellular exosome [GO:0070062]; extracellular matrix [GO:0031012]; Golgi apparatus [GO:0005794]; Golgi membrane [GO:0000139]; integral component of membrane [GO:0016021]; membrane [GO:0016020]; plasma membrane [GO:0005886]	1	Y	bone morphogenesis [GO:0060349]; negative regulation of protein processing [GO:0010955]; negative regulation of transforming growth factor beta receptor signaling pathway [GO:0030512]; regulation of chondrocyte differentiation [GO:0032330]	fibroblast growth factor binding [GO:0017134]; signaling receptor binding [GO:0005102]	GLG1	Golgi membrane
A0A087WV34	25.8043	1	2	A0A087WV34;Q8WWB7;X6R6A3;A0A087X0W3	Other			Glycosylated lysosomal membrane protein	GLMP	SUBCELLULAR LOCATION: Lysosome membrane {ECO:0000256|ARBA:ARBA00024189}; Single-pass type I membrane protein {ECO:0000256|ARBA:ARBA00024189}; Lumenal side {ECO:0000256|ARBA:ARBA00024189}.	integral component of membrane [GO:0016021]; lysosomal membrane [GO:0005765]	3	0	NA	NA	GLMP	lysosome membrane
O95837	22.8037	0	0	O95837	Enzyme			Guanine nucleotide-binding protein subunit alpha-14	GNA14	NA	extracellular exosome [GO:0070062]; heterotrimeric G-protein complex [GO:0005834]; plasma membrane [GO:0005886]	2	0	action potential [GO:0001508]; adenylate cyclase-modulating G protein-coupled receptor signaling pathway [GO:0007188]; phospholipase C-activating dopamine receptor signaling pathway [GO:0060158]; signal transduction [GO:0007165]	G-protein beta/gamma-subunit complex binding [GO:0031683]; G protein-coupled receptor binding [GO:0001664]; GTPase activity [GO:0003924]; GTP binding [GO:0005525]; metal ion binding [GO:0046872]	GNA14
Q8TBA6	19.2394	0	0	Q8TBA6	Vesicle/Cargo Protein			Golgin subfamily A member 5	GOLGA5	SUBCELLULAR LOCATION: Golgi apparatus membrane {ECO:0000269|PubMed:9915833}; Single-pass type IV membrane protein {ECO:0000269|PubMed:9915833}. Note=Found throughout the Golgi, both on cisternae and, at higher abundance, on the tubulo-vesicular structures of the cis-Golgi network.	cis-Golgi network [GO:0005801]; Golgi apparatus [GO:0005794]; Golgi cisterna [GO:0031985]; Golgi membrane [GO:0000139]; integral component of membrane [GO:0016021]; membrane [GO:0016020]; transport vesicle [GO:0030133]	1	0	Golgi organization [GO:0007030]; Golgi vesicle transport [GO:0048193]; retrograde transport, vesicle recycling within Golgi [GO:0000301]	protein homodimerization activity [GO:0042803]; small GTPase binding [GO:0031267]	GOLGA5	Golgi membrane
O00461	24.3901	2	3	O00461;F8W785	Other			Golgi integral membrane protein 4	GOLIM4	SUBCELLULAR LOCATION: Golgi apparatus, Golgi stack membrane; Single-pass type II membrane protein. Endosome membrane; Single-pass type II membrane protein. Membrane {ECO:0000305}; Lipid-anchor {ECO:0000305}. Note=Localizes to cis and medial Golgi cisternae. Probably cycles between early Golgi and distal compartments like endosome.	cis-Golgi network [GO:0005801]; endocytic vesicle [GO:0030139]; endosome membrane [GO:0010008]; Golgi apparatus [GO:0005794]; Golgi cisterna membrane [GO:0032580]; Golgi lumen [GO:0005796]; Golgi membrane [GO:0000139]; integral component of membrane [GO:0016021]; membrane [GO:0016020]; transport vesicle [GO:0030133]	1	0	NA	NA	GOLIM4	Golgi membrane
E9PCW1	24.275	0	0	E9PCW1;O95249;B4DQA8;K7EJC8;G5E9T8	Vesicle/Cargo Protein			Golgi SNAP receptor complex member 1	GOSR1	SUBCELLULAR LOCATION: Golgi apparatus membrane {ECO:0000256|ARBA:ARBA00004409}; Single-pass type IV membrane protein {ECO:0000256|ARBA:ARBA00004409}. Membrane {ECO:0000256|ARBA:ARBA00004211}; Single-pass type IV membrane protein {ECO:0000256|ARBA:ARBA00004211}.	cis-Golgi network [GO:0005801]; Golgi membrane [GO:0000139]; integral component of membrane [GO:0016021]	1	0	endoplasmic reticulum to Golgi vesicle-mediated transport [GO:0006888]; protein transport [GO:0015031]	NA	GOSR1
P35052	21.3525	0	0	P35052;H7C410;H7BZL4	Other			Glypican-1;Secreted glypican-1	GPC1	SUBCELLULAR LOCATION: Cell membrane; Lipid-anchor, GPI-anchor; Extracellular side. Endosome. Note=S-nitrosylated form recycled in endosomes. Localizes to CAV1-containing vesicles close to the cell surface. Cleavage of heparan sulfate side chains takes place mainly in late endosomes. Associates with both forms of PRNP in lipid rafts. Colocalizes with APP in perinuclear compartments and with CP in …	anchored component of plasma membrane [GO:0046658]; cell surface [GO:0009986]; collagen-containing extracellular matrix [GO:0062023]; cytosol [GO:0005829]; endosome [GO:0005768]; extracellular exosome [GO:0070062]; extracellular matrix [GO:0031012]; extracellular region [GO:0005576]; extracellular space [GO:0005615]; Golgi lumen [GO:0005796]; intrinsic component of plasma membrane [GO:0031226]; l…	1	Y	cell migration [GO:0016477]; heparan sulfate proteoglycan catabolic process [GO:0030200]; myelin assembly [GO:0032288]; negative regulation of fibroblast growth factor receptor signaling pathway [GO:0040037]; positive regulation of skeletal muscle cell differentiation [GO:2001016]; regulation of protein localization to membrane [GO:1905475]; Schwann cell differentiation [GO:0014037]	copper ion binding [GO:0005507]; fibroblast growth factor binding [GO:0017134]; laminin binding [GO:0043236]	GPC1	plasma membrane
Q9Y653	21.3896	0	0	Q9Y653;A0A5F9ZHT7;A0A5F9ZH94;H3BNH4;H3BV52;H3BRH0	G protein-coupled receptor	regulator		G-protein coupled receptor 56;GPR56 N-terminal fragment;GPR56 C-terminal fragment	GPR56;ADGRG1	SUBCELLULAR LOCATION: Cell membrane {ECO:0000269|PubMed:21349848, ECO:0000269|PubMed:24949629}; Multi-pass membrane protein {ECO:0000255}.; SUBCELLULAR LOCATION: [ADGRG1 N-terminal fragment]: Secreted {ECO:0000269|PubMed:21349848}.; SUBCELLULAR LOCATION: [ADGRG1 C-terminal fragment]: Membrane raft {ECO:0000269|PubMed:24949629}. Note=Interaction with its ligand COL3A1 leads to the release of ADGRG…	extracellular exosome [GO:0070062]; glial limiting end-foot [GO:0097451]; integral component of membrane [GO:0016021]; integral component of plasma membrane [GO:0005887]; membrane raft [GO:0045121]	7	Y	adenylate cyclase-activating G protein-coupled receptor signaling pathway [GO:0007189]; angiogenesis [GO:0001525]; brain development [GO:0007420]; cell adhesion [GO:0007155]; cell-cell signaling [GO:0007267]; cell migration [GO:0016477]; cell surface receptor signaling pathway [GO:0007166]; cerebral cortex radial glia-guided migration [GO:0021801]; cerebral cortex regionalization [GO:0021796]; G …	collagen binding [GO:0005518]; extracellular matrix binding [GO:0050840]; G protein-coupled receptor activity [GO:0004930]; heparin binding [GO:0008201]	GPR56;ADGRG1	plasma membrane
Q8NFJ5	30.2653	20	28	Q8NFJ5;A0A3B3ITN8	G protein-coupled receptor	regulator		Retinoic acid-induced protein 3	GPRC5A	SUBCELLULAR LOCATION: Cell membrane {ECO:0000269|PubMed:9857033}; Multi-pass membrane protein {ECO:0000255}. Cytoplasmic vesicle membrane {ECO:0000269|PubMed:9857033}; Multi-pass membrane protein {ECO:0000255}. Note=Localized in perinuclear vesicles, probably Golgi-associated vesicles. {ECO:0000269|PubMed:18000218}.	cytoplasmic vesicle membrane [GO:0030659]; extracellular exosome [GO:0070062]; integral component of plasma membrane [GO:0005887]; intracellular membrane-bounded organelle [GO:0043231]; nucleolus [GO:0005730]; plasma membrane [GO:0005886]; receptor complex [GO:0043235]; vesicle [GO:0031982]	7	0	negative regulation of epidermal growth factor-activated receptor activity [GO:0007175]; signal transduction [GO:0007165]	cadherin binding [GO:0045296]; G protein-coupled receptor activity [GO:0004930]; protein kinase activator activity [GO:0030295]	GPRC5A	plasma membrane
A8MXZ4	23.1897	1	2	A8MXZ4;A0A0C4DFY5;Q9NQ84;J9JIE0	G protein-coupled receptor			G-protein coupled receptor family C group 5 member C	GPRC5C	SUBCELLULAR LOCATION: Cell membrane {ECO:0000256|ARBA:ARBA00004651}; Multi-pass membrane protein {ECO:0000256|ARBA:ARBA00004651}. Membrane {ECO:0000256|ARBA:ARBA00004141}; Multi-pass membrane protein {ECO:0000256|ARBA:ARBA00004141}.	integral component of membrane [GO:0016021]; plasma membrane [GO:0005886]	7	Y	NA	G protein-coupled receptor activity [GO:0004930]	GPRC5C
Q14832	26.1779	1	0	Q14832;C9J2I2	Regulator	enzyme	G protein-coupled receptor	Metabotropic glutamate receptor 3	GRM3	SUBCELLULAR LOCATION: Cell membrane {ECO:0000269|PubMed:8840013}; Multi-pass membrane protein {ECO:0000269|PubMed:8840013}.	astrocyte projection [GO:0097449]; axon [GO:0030424]; dendritic spine [GO:0043197]; glutamatergic synapse [GO:0098978]; integral component of plasma membrane [GO:0005887]; integral component of postsynaptic membrane [GO:0099055]; integral component of presynaptic membrane [GO:0099056]; plasma membrane [GO:0005886]; postsynaptic density [GO:0014069]	7	Y	chemical synaptic transmission [GO:0007268]; gene expression [GO:0010467]; G protein-coupled glutamate receptor signaling pathway [GO:0007216]; negative regulation of adenylate cyclase activity [GO:0007194]; regulation of synaptic transmission, glutamatergic [GO:0051966]	adenylate cyclase inhibiting G protein-coupled glutamate receptor activity [GO:0001640]; calcium channel regulator activity [GO:0005246]; glutamate receptor activity [GO:0008066]; G protein-coupled receptor activity [GO:0004930]; group II metabotropic glutamate receptor activity [GO:0001641]; scaffold protein binding [GO:0097110]	GRM3	plasma membrane
F8W7W8	27.597	2	4	F8W7W8;Q30201;Q6B0J5	other			Hereditary hemochromatosis protein	HFE	SUBCELLULAR LOCATION: Cell membrane {ECO:0000256|ARBA:ARBA00004251}; Single-pass type I membrane protein {ECO:0000256|ARBA:ARBA00004251}.	HFE-transferrin receptor complex [GO:1990712]; integral component of membrane [GO:0016021]; nucleoplasm [GO:0005654]; plasma membrane [GO:0005886]	1	Y	iron ion import across plasma membrane [GO:0098711]; negative regulation of T cell antigen processing and presentation [GO:0002626]	transferrin receptor binding [GO:1990459]	HFE
Q53Z42	31.4166	22	39	Q53Z42;H0YBE4;A0A2R8YCL6;E9PAM5;H0YJM1;A0A7I2V2Q4;A0A087WZL9;A0A0A0MT16;R4GNG4;K7ES08;X6R9A6;D6RAB4	other			NA	HLA-A;GPX3;C11orf21;MIS18BP1;ZNF644;ABCA13;C9orf114;HSH2D;IPPK;SH3BP2	NA	cell surface [GO:0009986]; early endosome membrane [GO:0031901]; ER to Golgi transport vesicle membrane [GO:0012507]; integral component of lumenal side of endoplasmic reticulum membrane [GO:0071556]; phagocytic vesicle membrane [GO:0030670]; plasma membrane [GO:0005886]; recycling endosome membrane [GO:0055038]	1	Y	antigen processing and presentation of exogenous peptide antigen via MHC class I, TAP-independent [GO:0002480]; interferon-gamma-mediated signaling pathway [GO:0060333]; leukocyte activation [GO:0045321]	NA	HLA-A;GPX3;C11orf21;MIS18BP1;ZNF644;ABCA13;C9orf114;HSH2D;IPPK;SH3BP2	plasma membrane
D9J307	29.9654	15	26	D9J307;F8W7D4;Q2L6G2;C9JYW5;D5H3J5	Other			NA	HLA-B;PVR;STAG3	NA	cell surface [GO:0009986]; early endosome membrane [GO:0031901]; ER to Golgi transport vesicle membrane [GO:0012507]; integral component of lumenal side of endoplasmic reticulum membrane [GO:0071556]; phagocytic vesicle membrane [GO:0030670]; plasma membrane [GO:0005886]; recycling endosome membrane [GO:0055038]	1	Y	antigen processing and presentation of exogenous peptide antigen via MHC class I, TAP-independent [GO:0002480]; interferon-gamma-mediated signaling pathway [GO:0060333]; leukocyte activation [GO:0045321]	NA	HLA-B;PVR;STAG3	plasma membrane
A0A075B6F6	23.3968	0	1	A0A075B6F6;A0A0S2Z6F0;A0A3B3IT72;A0A3B3IUB5;Q8TCT9;A0A0C4DGU3	Peptidase			Minor histocompatibility antigen H13	HM13	SUBCELLULAR LOCATION: Membrane {ECO:0000256|ARBA:ARBA00004366}; Multi-pass membrane protein {ECO:0000256|ARBA:ARBA00004366}; Lumenal side {ECO:0000256|ARBA:ARBA00004366}.	integral component of cytoplasmic side of endoplasmic reticulum membrane [GO:0071458]; integral component of lumenal side of endoplasmic reticulum membrane [GO:0071556]	6	0	NA	aspartic-type endopeptidase activity [GO:0004190]; protein homodimerization activity [GO:0042803]	HM13	ER membrane
P30519	22.9275	0	3	P30519;A0A087WT44;I3L159;I3L1F5;I3L276;I3L4P8;A0A1B0GXH0;I3L463	Enzyme			Heme oxygenase 2	HMOX2	SUBCELLULAR LOCATION: Microsome. Endoplasmic reticulum.	endoplasmic reticulum membrane [GO:0005789]; membrane [GO:0016020]; plasma membrane [GO:0005886]; specific granule membrane [GO:0035579]	1	0	heme catabolic process [GO:0042167]; heme oxidation [GO:0006788]; iron ion homeostasis [GO:0055072]; response to hypoxia [GO:0001666]; response to oxidative stress [GO:0006979]	heme binding [GO:0020037]; heme oxygenase (decyclizing) activity [GO:0004392]; metal ion binding [GO:0046872]	HMOX2	ER membrane
Q7Z6Z7	29.8427	29	47	Q7Z6Z7	Enzyme			E3 ubiquitin-protein ligase HUWE1	HUWE1	SUBCELLULAR LOCATION: Cytoplasm {ECO:0000269|PubMed:19713937}. Nucleus {ECO:0000269|PubMed:19713937}. Mitochondrion {ECO:0000269|PubMed:30217973}. Note=Mainly expressed in the cytoplasm of most tissues, except in the nucleus of spermatogonia, primary spermatocytes and neuronal cells (By similarity). Recruited to mitochondria following interaction with AMBRA1 (PubMed:30217973). {ECO:0000250|UniPro…	cytoplasm [GO:0005737]; cytosol [GO:0005829]; extracellular exosome [GO:0070062]; extracellular region [GO:0005576]; ficolin-1-rich granule lumen [GO:1904813]; Golgi membrane [GO:0000139]; membrane [GO:0016020]; mitochondrion [GO:0005739]; nucleoplasm [GO:0005654]; nucleus [GO:0005634]; secretory granule lumen [GO:0034774]	3	0	base-excision repair [GO:0006284]; cell differentiation [GO:0030154]; circadian regulation of gene expression [GO:0032922]; Golgi organization [GO:0007030]; histone ubiquitination [GO:0016574]; membrane fusion [GO:0061025]; negative regulation of mitochondrial fusion [GO:0010637]; positive regulation of mitophagy in response to mitochondrial depolarization [GO:0098779]; positive regulation of pro…	DNA binding [GO:0003677]; RNA binding [GO:0003723]; ubiquitin protein ligase activity [GO:0061630]; ubiquitin-protein transferase activity [GO:0004842]	HUWE1
P05362	27.468	14	9	P05362	Receptor			Intercellular adhesion molecule 1	ICAM1	SUBCELLULAR LOCATION: Membrane; Single-pass type I membrane protein.	cell surface [GO:0009986]; collagen-containing extracellular matrix [GO:0062023]; external side of plasma membrane [GO:0009897]; extracellular exosome [GO:0070062]; extracellular space [GO:0005615]; focal adhesion [GO:0005925]; immunological synapse [GO:0001772]; integral component of plasma membrane [GO:0005887]; membrane [GO:0016020]; membrane raft [GO:0045121]; plasma membrane [GO:0005886]	1	Y	adhesion of symbiont to host [GO:0044406]; cell adhesion [GO:0007155]; cell adhesion mediated by integrin [GO:0033627]; cellular response to amyloid-beta [GO:1904646]; cellular response to glucose stimulus [GO:0071333]; cellular response to leukemia inhibitory factor [GO:1990830]; establishment of endothelial barrier [GO:0061028]; heterophilic cell-cell adhesion via plasma membrane cell adhesion …	integrin binding [GO:0005178]; signaling receptor activity [GO:0038023]; transmembrane signaling receptor activity [GO:0004888]; virus receptor activity [GO:0001618]	ICAM1	plasma membrane
A0A7P0T8E0	29.6308	0	2	A0A7P0T8E0;P13164;A0A7P0T921;A0A7P0TAH2;A0A7P0TB03;A0A7P0Z452;A0A7P0TAW0;A0A7P0T9N0;A0A7P0TA40;A0A7P0TAF0;A0A7P0T8C2	Other			Interferon-induced transmembrane protein 1	IFITM1	NA	integral component of membrane [GO:0016021]	2	0	NA	NA	IFITM1
E9PS44	26.4223	1	2	E9PS44;A0A7P0TBF9	Other			NA	IFITM3	NA	integral component of membrane [GO:0016021]	2	0	NA	NA	IFITM3	plasma membrane
Q01628	25.8864	5	3	Q01628	Other			Interferon-induced transmembrane protein 3	IFITM3	SUBCELLULAR LOCATION: Cell membrane {ECO:0000269|PubMed:20943977, ECO:0000269|PubMed:22511783, ECO:0000269|PubMed:26354436}; Single-pass type II membrane protein {ECO:0000269|PubMed:20943977, ECO:0000269|PubMed:22511783}. Late endosome membrane {ECO:0000269|PubMed:22046135}; Single-pass type II membrane protein {ECO:0000305}. Early endosome membrane {ECO:0000269|PubMed:26354436, ECO:0000269|PubMe…	early endosome membrane [GO:0031901]; integral component of membrane [GO:0016021]; late endosome membrane [GO:0031902]; lysosomal membrane [GO:0005765]; perinuclear region of cytoplasm [GO:0048471]; plasma membrane [GO:0005886]; protein-containing complex [GO:0032991]	2	0	defense response to virus [GO:0051607]; immune response [GO:0006955]; negative regulation of viral entry into host cell [GO:0046597]; negative regulation of viral genome replication [GO:0045071]; negative regulation of viral transcription [GO:0032897]; response to interferon-alpha [GO:0035455]; response to interferon-beta [GO:0035456]; response to interferon-gamma [GO:0034341]; response to virus …	NA	IFITM3	plasma membrane
C9J5X1	29.9261	18	48	C9J5X1;P08069	Receptor	kinase		Tyrosine-protein kinase receptor;Insulin-like growth factor 1 receptor;Insulin-like growth factor 1 receptor alpha chain;Insulin-like growth factor 1 receptor beta chain	IGF1R	SUBCELLULAR LOCATION: Membrane {ECO:0000256|ARBA:ARBA00004479}; Single-pass type I membrane protein {ECO:0000256|ARBA:ARBA00004479}.	integral component of membrane [GO:0016021]; plasma membrane [GO:0005886]; receptor complex [GO:0043235]	1	Y	protein autophosphorylation [GO:0046777]; transmembrane receptor protein tyrosine kinase signaling pathway [GO:0007169]	ATP binding [GO:0005524]; insulin-like growth factor binding [GO:0005520]; insulin receptor substrate binding [GO:0043560]; phosphatidylinositol 3-kinase binding [GO:0043548]; protein serine/threonine/tyrosine kinase activity [GO:0004712]; transmembrane receptor protein tyrosine kinase activity [GO:0004714]	IGF1R	plasma membrane
P11717	31.2303	47	105	P11717;A0A7I2V381	Receptor			Cation-independent mannose-6-phosphate receptor	IGF2R	SUBCELLULAR LOCATION: Golgi apparatus membrane {ECO:0000269|PubMed:18817523}; Single-pass type I membrane protein {ECO:0000269|PubMed:2957598}. Endosome membrane {ECO:0000269|PubMed:18817523}; Single-pass type I membrane protein {ECO:0000269|PubMed:2957598}. Note=Mainly localized in the Golgi at steady state and not detectable in lysosome (PubMed:18817523). Colocalized with DPP4 in internalized c…	cell surface [GO:0009986]; clathrin coat [GO:0030118]; clathrin-coated endocytic vesicle membrane [GO:0030669]; early endosome [GO:0005769]; endocytic vesicle [GO:0030139]; endosome [GO:0005768]; endosome membrane [GO:0010008]; extracellular exosome [GO:0070062]; focal adhesion [GO:0005925]; Golgi apparatus [GO:0005794]; Golgi membrane [GO:0000139]; integral component of plasma membrane [GO:00058…	1	Y	animal organ regeneration [GO:0031100]; G protein-coupled receptor signaling pathway [GO:0007186]; liver development [GO:0001889]; lysosomal transport [GO:0007041]; positive regulation by host of viral process [GO:0044794]; positive regulation of apoptotic process [GO:0043065]; post-embryonic development [GO:0009791]; receptor-mediated endocytosis [GO:0006898]; response to retinoic acid [GO:00325…	enzyme binding [GO:0019899]; G-protein alpha-subunit binding [GO:0001965]; identical protein binding [GO:0042802]; insulin-like growth factor-activated receptor activity [GO:0005010]; insulin-like growth factor binding [GO:0005520]; insulin-like growth factor II binding [GO:0031995]; mannose binding [GO:0005537]; phosphoprotein binding [GO:0051219]; retinoic acid binding [GO:0001972]; retromer co…	IGF2R	Golgi membrane
O75054	23.6523	0	0	O75054	Other			Immunoglobulin superfamily member 3	IGSF3	SUBCELLULAR LOCATION: Membrane {ECO:0000305}; Single-pass type I membrane protein {ECO:0000305}.	cell surface [GO:0009986]; integral component of membrane [GO:0016021]	1	Y	lacrimal gland development [GO:0032808]	NA	IGSF3	plasma membrane
Q969P0	27.8022	7	13	Q969P0;C9J8Z4	Other			Immunoglobulin superfamily member 8	IGSF8	SUBCELLULAR LOCATION: Cell membrane {ECO:0000250}; Single-pass membrane protein.	extracellular exosome [GO:0070062]; integral component of membrane [GO:0016021]; intracellular membrane-bounded organelle [GO:0043231]; membrane [GO:0016020]; plasma membrane [GO:0005886]	1	Y	cell motility [GO:0048870]; nervous system development [GO:0007399]; single fertilization [GO:0007338]; skeletal muscle tissue development [GO:0007519]	NA	IGSF8	plasma membrane
Q70UQ0	22.3363	0	0	Q70UQ0	other			Inhibitor of nuclear factor kappa-B kinase-interacting protein	IKBIP	SUBCELLULAR LOCATION: Endoplasmic reticulum membrane {ECO:0000269|PubMed:15389287}; Single-pass membrane protein {ECO:0000269|PubMed:15389287}. Note=Isoform 4 deletion of the hydrophobic, or transmembrane region between AA 45-63 results in uniform distribution throughout the cell, suggesting that this region is responsible for endoplasmic reticulum localization.	endoplasmic reticulum [GO:0005783]; endoplasmic reticulum membrane [GO:0005789]; integral component of membrane [GO:0016021]; membrane [GO:0016020]	1	0	response to X-ray [GO:0010165]	NA	IKBIP	ER membrane
A0A494C1C4	22.184	0	0	A0A494C1C4;P78552	Receptor			Interleukin-13 receptor subunit alpha-1	IL13RA1	SUBCELLULAR LOCATION: Membrane {ECO:0000256|ARBA:ARBA00004479}; Single-pass type I membrane protein {ECO:0000256|ARBA:ARBA00004479}.	integral component of membrane [GO:0016021]	1	0	NA	cytokine receptor activity [GO:0004896]	IL13RA1	membrane
Q96F46	23.5894	0	1	Q96F46	Receptor			Interleukin-17 receptor A	IL17RA	SUBCELLULAR LOCATION: [Isoform 1]: Cell membrane {ECO:0000269|PubMed:17911633}; Single-pass type I membrane protein {ECO:0000255}.; SUBCELLULAR LOCATION: [Isoform 2]: Secreted {ECO:0000269|PubMed:24084331}.	extracellular region [GO:0005576]; integral component of plasma membrane [GO:0005887]; plasma membrane [GO:0005886]	1	Y	cell surface receptor signaling pathway [GO:0007166]; defense response to fungus [GO:0050832]; fibroblast activation [GO:0072537]; granulocyte chemotaxis [GO:0071621]; inflammatory response [GO:0006954]; innate immune response [GO:0045087]; interleukin-17-mediated signaling pathway [GO:0097400]; positive regulation of chemokine (C-X-C motif) ligand 1 production [GO:2000340]; positive regulation o…	interleukin-17 receptor activity [GO:0030368]; signaling receptor binding [GO:0005102]	IL17RA	plasma membrane
Q6UWB1	25.7086	0	0	Q6UWB1	Receptor			Interleukin-27 receptor subunit alpha	IL27RA	SUBCELLULAR LOCATION: Membrane; Single-pass type I membrane protein.	external side of plasma membrane [GO:0009897]; integral component of plasma membrane [GO:0005887]; interleukin-12 receptor complex [GO:0042022]; interleukin-23 receptor complex [GO:0072536]; plasma membrane [GO:0005886]; receptor complex [GO:0043235]	1	Y	cell surface receptor signaling pathway [GO:0007166]; cytokine-mediated signaling pathway [GO:0019221]; defense response to Gram-positive bacterium [GO:0050830]; immune response [GO:0006955]; negative regulation of interleukin-17 production [GO:0032700]; negative regulation of interleukin-6 production [GO:0032715]; negative regulation of neuron apoptotic process [GO:0043524]; negative regulation …	cytokine binding [GO:0019955]; cytokine receptor activity [GO:0004896]; interleukin-27 receptor activity [GO:0045509]; transmembrane signaling receptor activity [GO:0004888]	IL27RA	plasma membrane
P40189	23.489	0	1	P40189;A0A494BZU0	Receptor			Interleukin-6 receptor subunit beta	IL6ST	SUBCELLULAR LOCATION: [Isoform 1]: Cell membrane {ECO:0000269|PubMed:19915009}; Single-pass type I membrane protein {ECO:0000255}.; SUBCELLULAR LOCATION: [Isoform 2]: Secreted {ECO:0000269|PubMed:24629561}.	ciliary neurotrophic factor receptor complex [GO:0070110]; dendrite [GO:0030425]; external side of plasma membrane [GO:0009897]; extracellular exosome [GO:0070062]; extracellular region [GO:0005576]; extracellular space [GO:0005615]; interleukin-6 receptor complex [GO:0005896]; membrane [GO:0016020]; membrane raft [GO:0045121]; neuronal cell body [GO:0043025]; oncostatin-M receptor complex [GO:00…	1	Y	ciliary neurotrophic factor-mediated signaling pathway [GO:0070120]; cytokine-mediated signaling pathway [GO:0019221]; glycogen metabolic process [GO:0005977]; interleukin-27-mediated signaling pathway [GO:0070106]; interleukin-6-mediated signaling pathway [GO:0070102]; intestinal epithelial cell development [GO:0060576]; leukemia inhibitory factor signaling pathway [GO:0048861]; negative regulat…	ciliary neurotrophic factor receptor activity [GO:0004897]; ciliary neurotrophic factor receptor binding [GO:0005127]; cytokine binding [GO:0019955]; cytokine receptor activity [GO:0004896]; growth factor binding [GO:0019838]; identical protein binding [GO:0042802]; interleukin-11 binding [GO:0019970]; interleukin-11 receptor activity [GO:0004921]; interleukin-27 receptor activity [GO:0045509]; s…	IL6ST	plasma membrane
P06213	27.8386	4	16	P06213	Vesicle/Cargo Protein		kinase	Insulin receptor;Insulin receptor subunit alpha;Insulin receptor subunit beta	INSR	SUBCELLULAR LOCATION: Cell membrane {ECO:0000250|UniProtKB:P15208}; Single-pass type I membrane protein {ECO:0000305}. Late endosome {ECO:0000250|UniProtKB:P15208}. Lysosome {ECO:0000250|UniProtKB:P15208}. Note=Binding of insulin to INSR induces internalization and lysosomal degradation of the receptor, a means for down-regulating this signaling pathway after stimulation. In the presence of SORL1…	axon [GO:0030424]; caveola [GO:0005901]; dendrite membrane [GO:0032590]; endosome membrane [GO:0010008]; external side of plasma membrane [GO:0009897]; extracellular exosome [GO:0070062]; insulin receptor complex [GO:0005899]; integral component of plasma membrane [GO:0005887]; late endosome [GO:0005770]; lysosome [GO:0005764]; membrane [GO:0016020]; neuronal cell body membrane [GO:0032809]; plas…	1	Y	activation of protein kinase activity [GO:0032147]; activation of protein kinase B activity [GO:0032148]; adrenal gland development [GO:0030325]; amyloid-beta clearance [GO:0097242]; carbohydrate metabolic process [GO:0005975]; cellular response to growth factor stimulus [GO:0071363]; cellular response to insulin stimulus [GO:0032869]; dendritic spine maintenance [GO:0097062]; epidermis developme…	amyloid-beta binding [GO:0001540]; ATP binding [GO:0005524]; cargo receptor activity [GO:0038024]; GTP binding [GO:0005525]; identical protein binding [GO:0042802]; insulin-activated receptor activity [GO:0005009]; insulin binding [GO:0043559]; insulin-like growth factor I binding [GO:0031994]; insulin-like growth factor II binding [GO:0031995]; insulin-like growth factor receptor binding [GO:000…	INSR	plasma membrane
Q8TB96	25.0249	0	1	Q8TB96;F5GXC5;H3BUJ1	Other			T-cell immunomodulatory protein	ITFG1	SUBCELLULAR LOCATION: Secreted {ECO:0000305}. Membrane {ECO:0000305}; Single-pass type I membrane protein {ECO:0000305}.	extracellular exosome [GO:0070062]; integral component of membrane [GO:0016021]; plasma membrane [GO:0005886]	1	Y	NA	NA	ITFG1	secreted
Q9H0X4	27.9	9	13	Q9H0X4;B4DGG1	Other			Protein ITFG3	ITFG3	SUBCELLULAR LOCATION: Membrane {ECO:0000305}; Single-pass type II membrane protein {ECO:0000305}.	cell surface [GO:0009986]; extracellular exosome [GO:0070062]; integral component of membrane [GO:0016021]	1	0	NA	NA	ITFG3	plasma membrane
P56199	29.7425	29	32	P56199	Adhesion Molecule			Integrin alpha-1	ITGA1	SUBCELLULAR LOCATION: Membrane; Single-pass type I membrane protein.	acrosomal vesicle [GO:0001669]; basal part of cell [GO:0045178]; cell surface [GO:0009986]; external side of plasma membrane [GO:0009897]; extracellular exosome [GO:0070062]; focal adhesion [GO:0005925]; integrin alpha1-beta1 complex [GO:0034665]; integrin complex [GO:0008305]; membrane [GO:0016020]; membrane raft [GO:0045121]; neuron projection [GO:0043005]; perikaryon [GO:0043204]; plasma membr…	1	Y	cell-matrix adhesion [GO:0007160]; cellular extravasation [GO:0045123]; integrin-mediated signaling pathway [GO:0007229]; negative regulation of cell population proliferation [GO:0008285]; negative regulation of epidermal growth factor receptor signaling pathway [GO:0042059]; neuron projection morphogenesis [GO:0048812]; neutrophil chemotaxis [GO:0030593]; positive regulation of MAPK cascade [GO:…	collagen binding [GO:0005518]; collagen binding involved in cell-matrix adhesion [GO:0098639]; metal ion binding [GO:0046872]; protein phosphatase binding [GO:0019903]; signaling receptor binding [GO:0005102]	ITGA1	plasma membrane
P17301	29.5568	30	22	P17301	Adhesion Molecule	receptor		Integrin alpha-2	ITGA2	SUBCELLULAR LOCATION: Membrane; Single-pass type I membrane protein.	axon terminus [GO:0043679]; basal part of cell [GO:0045178]; cell surface [GO:0009986]; external side of plasma membrane [GO:0009897]; focal adhesion [GO:0005925]; integrin alpha2-beta1 complex [GO:0034666]; integrin complex [GO:0008305]; nucleus [GO:0005634]; perinuclear region of cytoplasm [GO:0048471]; plasma membrane [GO:0005886]	1	Y	animal organ morphogenesis [GO:0009887]; blood coagulation [GO:0007596]; cell adhesion [GO:0007155]; cell adhesion mediated by integrin [GO:0033627]; cell-matrix adhesion [GO:0007160]; cell population proliferation [GO:0008283]; cell-substrate adhesion [GO:0031589]; cellular response to estradiol stimulus [GO:0071392]; cellular response to mechanical stimulus [GO:0071260]; collagen-activated sign…	amyloid-beta binding [GO:0001540]; collagen binding [GO:0005518]; collagen binding involved in cell-matrix adhesion [GO:0098639]; collagen receptor activity [GO:0038064]; heparan sulfate proteoglycan binding [GO:0043395]; integrin binding [GO:0005178]; laminin binding [GO:0043236]; metal ion binding [GO:0046872]; protein-containing complex binding [GO:0044877]; virus receptor activity [GO:0001618]	ITGA2	plasma membrane
P26006	29.8673	15	31	P26006	Adhesion Molecule			Integrin alpha-3;Integrin alpha-3 heavy chain;Integrin alpha-3 light chain	ITGA3	SUBCELLULAR LOCATION: Cell membrane {ECO:0000269|PubMed:15611341, ECO:0000269|PubMed:32487760}; Single-pass type I membrane protein {ECO:0000255}. Cell membrane {ECO:0000269|PubMed:15611341}; Lipid-anchor {ECO:0000269|PubMed:15611341}. Cell projection, invadopodium membrane {ECO:0000269|PubMed:10455171}; Single-pass type I membrane protein {ECO:0000255}. Cell projection, filopodium membrane {ECO:…	basolateral plasma membrane [GO:0016323]; cell periphery [GO:0071944]; cell surface [GO:0009986]; excitatory synapse [GO:0060076]; external side of plasma membrane [GO:0009897]; extracellular exosome [GO:0070062]; filopodium membrane [GO:0031527]; focal adhesion [GO:0005925]; growth cone filopodium [GO:1990812]; integrin alpha3-beta1 complex [GO:0034667]; integrin complex [GO:0008305]; perinuclea…	1	Y	cell-matrix adhesion [GO:0007160]; dendritic spine maintenance [GO:0097062]; exploration behavior [GO:0035640]; heart development [GO:0007507]; integrin-mediated signaling pathway [GO:0007229]; lung development [GO:0030324]; maternal process involved in female pregnancy [GO:0060135]; memory [GO:0007613]; mesodermal cell differentiation [GO:0048333]; negative regulation of cell projection organiza…	collagen binding [GO:0005518]; fibronectin binding [GO:0001968]; integrin binding [GO:0005178]; laminin binding [GO:0043236]; metal ion binding [GO:0046872]; protease binding [GO:0002020]; protein domain specific binding [GO:0019904]; protein heterodimerization activity [GO:0046982]	ITGA3	plasma membrane
P08648	30.4181	17	34	P08648	Adhesion Molecule	receptor		Integrin alpha-5;Integrin alpha-5 heavy chain;Integrin alpha-5 light chain	ITGA5	SUBCELLULAR LOCATION: Membrane; Single-pass type I membrane protein. Cell junction, focal adhesion {ECO:0000269|PubMed:17158881}. Cell surface {ECO:0000269|PubMed:17158881}.	alphav-beta3 integrin-vitronectin complex [GO:0071062]; cell surface [GO:0009986]; cytoplasmic vesicle [GO:0031410]; endoplasmic reticulum [GO:0005783]; external side of plasma membrane [GO:0009897]; focal adhesion [GO:0005925]; Golgi apparatus [GO:0005794]; integrin alpha5-beta1 complex [GO:0034674]; integrin complex [GO:0008305]; plasma membrane [GO:0005886]; ruffle [GO:0001726]; synapse [GO:00…	1	Y	angiogenesis [GO:0001525]; CD40 signaling pathway [GO:0023035]; cell adhesion [GO:0007155]; cell adhesion mediated by integrin [GO:0033627]; cell-cell adhesion mediated by integrin [GO:0033631]; cell-substrate adhesion [GO:0031589]; cell-substrate junction assembly [GO:0007044]; endodermal cell differentiation [GO:0035987]; female pregnancy [GO:0007565]; heterophilic cell-cell adhesion via plasma…	epidermal growth factor receptor binding [GO:0005154]; integrin binding [GO:0005178]; metal ion binding [GO:0046872]; platelet-derived growth factor receptor binding [GO:0005161]; vascular endothelial growth factor receptor 2 binding [GO:0043184]; virus receptor activity [GO:0001618]	ITGA5	plasma membrane
P23229	29.3259	18	27	P23229	Adhesion Molecule			Integrin alpha-6;Integrin alpha-6 heavy chain;Integrin alpha-6 light chain;Processed integrin alpha-6	ITGA6	SUBCELLULAR LOCATION: Cell membrane {ECO:0000269|PubMed:22314500}; Single-pass type I membrane protein {ECO:0000255}. Cell membrane {ECO:0000269|PubMed:22314500}; Lipid-anchor {ECO:0000269|PubMed:22314500}.	cell surface [GO:0009986]; focal adhesion [GO:0005925]; integrin complex [GO:0008305]; plasma membrane [GO:0005886]	1	Y	cell-substrate adhesion [GO:0031589]; cell-substrate junction assembly [GO:0007044]; ectodermal cell differentiation [GO:0010668]; integrin-mediated signaling pathway [GO:0007229]; nail development [GO:0035878]; negative regulation of extrinsic apoptotic signaling pathway [GO:2001237]; positive regulation of apoptotic process [GO:0043065]; positive regulation of cell migration [GO:0030335]; posit…	cadherin binding [GO:0045296]; insulin-like growth factor I binding [GO:0031994]; metal ion binding [GO:0046872]; neuregulin binding [GO:0038132]	ITGA6	plasma membrane
P06756	28.4867	9	20	P06756	Adhesion Molecule	receptor	ion channel	Integrin alpha-V;Integrin alpha-V heavy chain;Integrin alpha-V light chain	ITGAV	SUBCELLULAR LOCATION: Cell membrane; Single-pass type I membrane protein. Cell junction, focal adhesion {ECO:0000269|PubMed:17158881}.	alphav-beta3 integrin-HMGB1 complex [GO:0035868]; alphav-beta3 integrin-IGF-1-IGF1R complex [GO:0035867]; alphav-beta3 integrin-PKCalpha complex [GO:0035866]; cell surface [GO:0009986]; cytosol [GO:0005829]; external side of plasma membrane [GO:0009897]; extracellular exosome [GO:0070062]; filopodium membrane [GO:0031527]; focal adhesion [GO:0005925]; integral component of plasma membrane [GO:000…	1	Y	angiogenesis [GO:0001525]; apolipoprotein A-I-mediated signaling pathway [GO:0038027]; apoptotic cell clearance [GO:0043277]; calcium ion transmembrane transport [GO:0070588]; cell adhesion [GO:0007155]; cell adhesion mediated by integrin [GO:0033627]; cell-matrix adhesion [GO:0007160]; cell migration [GO:0016477]; cell-substrate adhesion [GO:0031589]; endodermal cell differentiation [GO:0035987]…	coreceptor activity [GO:0015026]; extracellular matrix binding [GO:0050840]; extracellular matrix protein binding [GO:1990430]; fibronectin binding [GO:0001968]; integrin binding [GO:0005178]; metal ion binding [GO:0046872]; opsonin binding [GO:0001846]; protease binding [GO:0002020]; protein kinase C binding [GO:0005080]; transforming growth factor beta binding [GO:0050431]; virus receptor activ…	ITGAV	plasma membrane
A0A7I2V2F9	31.9861	66	63	A0A7I2V2F9;E7EUI6;H7C4K3;P05556;A0A7I2V348;C9JPK5;A0A7I2V5Z8;A0A7I2V5T3	Adhesion Molecule	receptor		Integrin beta;Integrin beta-1	ITGB1	SUBCELLULAR LOCATION: Cell junction, focal adhesion {ECO:0000256|ARBA:ARBA00004246}. Cell membrane {ECO:0000256|ARBA:ARBA00004251}; Single-pass type I membrane protein {ECO:0000256|ARBA:ARBA00004251}. Cell projection, invadopodium membrane {ECO:0000256|ARBA:ARBA00004297}; Single-pass type I membrane protein {ECO:0000256|ARBA:ARBA00004297}. Cell projection, lamellipodium {ECO:0000256|ARBA:ARBA0000…	cell surface [GO:0009986]; focal adhesion [GO:0005925]; integrin complex [GO:0008305]; lamellipodium [GO:0030027]; melanosome [GO:0042470]; recycling endosome [GO:0055037]; ruffle membrane [GO:0032587]	1	Y	cell-matrix adhesion [GO:0007160]; extracellular matrix organization [GO:0030198]; integrin-mediated signaling pathway [GO:0007229]	signaling receptor activity [GO:0038023]	ITGB1	plasma membrane
P16144	28.9233	7	37	P16144	Adhesion Molecule			Integrin beta-4	ITGB4	SUBCELLULAR LOCATION: Cell membrane; Single-pass type I membrane protein. Cell membrane; Lipid-anchor. Cell junction, hemidesmosome. Note=Colocalizes with DST at the leading edge of migrating keratinocytes.	basal plasma membrane [GO:0009925]; basement membrane [GO:0005604]; cell junction [GO:0030054]; cell leading edge [GO:0031252]; cell surface [GO:0009986]; extracellular exosome [GO:0070062]; focal adhesion [GO:0005925]; hemidesmosome [GO:0030056]; integrin complex [GO:0008305]; nuclear membrane [GO:0031965]; nucleolus [GO:0005730]; plasma membrane [GO:0005886]; receptor complex [GO:0043235]	1	Y	autophagy [GO:0006914]; cell adhesion [GO:0007155]; cell adhesion mediated by integrin [GO:0033627]; cell-matrix adhesion [GO:0007160]; cell migration [GO:0016477]; cell motility [GO:0048870]; filopodium assembly [GO:0046847]; hemidesmosome assembly [GO:0031581]; integrin-mediated signaling pathway [GO:0007229]; mesodermal cell differentiation [GO:0048333]; nail development [GO:0035878]; peripher…	G protein-coupled receptor binding [GO:0001664]; integrin binding [GO:0005178]	ITGB4	plasma membrane
P18084	26.8889	5	11	P18084	Adhesion Molecule	receptor		Integrin beta-5	ITGB5	SUBCELLULAR LOCATION: Membrane; Single-pass type I membrane protein.	cell surface [GO:0009986]; extracellular exosome [GO:0070062]; focal adhesion [GO:0005925]; integrin alphav-beta5 complex [GO:0034684]; phagocytic vesicle [GO:0045335]; plasma membrane [GO:0005886]; receptor complex [GO:0043235]	1	Y	cell adhesion mediated by integrin [GO:0033627]; cell-matrix adhesion [GO:0007160]; cell migration [GO:0016477]; endodermal cell differentiation [GO:0035987]; epithelial cell-cell adhesion [GO:0090136]; integrin-mediated signaling pathway [GO:0007229]; stress fiber assembly [GO:0043149]; transforming growth factor beta receptor signaling pathway [GO:0007179]	integrin binding [GO:0005178]; signaling receptor activity [GO:0038023]; virus receptor activity [GO:0001618]	ITGB5	plasma membrane
P26012	24.4232	0	0	P26012	Adhesion Molecule	receptor		Integrin beta-8	ITGB8	SUBCELLULAR LOCATION: Cell membrane {ECO:0000269|PubMed:1918072}; Single-pass type I membrane protein {ECO:0000255}.	cell surface [GO:0009986]; extracellular exosome [GO:0070062]; focal adhesion [GO:0005925]; integrin alphav-beta8 complex [GO:0034686]; integrin complex [GO:0008305]; plasma membrane [GO:0005886]	1	Y	cartilage development [GO:0051216]; cell adhesion [GO:0007155]; cell adhesion mediated by integrin [GO:0033627]; cell migration [GO:0016477]; ganglioside metabolic process [GO:0001573]; hard palate development [GO:0060022]; immune response [GO:0006955]; integrin-mediated signaling pathway [GO:0007229]; Langerhans cell differentiation [GO:0061520]; negative regulation of gene expression [GO:001062…	extracellular matrix protein binding [GO:1990430]; integrin binding [GO:0005178]; signaling receptor activity [GO:0038023]	ITGB8	plasma membrane
Q9Y287	26.4528	0	1	Q9Y287;A0A3B3ITP9;A0A3B3IU60	Regulator			Integral membrane protein 2B;BRI2, membrane form;BRI2 intracellular domain;BRI2C, soluble form;Bri23 peptide	ITM2B	SUBCELLULAR LOCATION: [Integral membrane protein 2B]: Golgi apparatus membrane {ECO:0000269|PubMed:14656991, ECO:0000269|PubMed:19114711}; Single-pass type II membrane protein {ECO:0000269|PubMed:10526337}. Note=Immature BRI2 (imBRI2) is cleaved by furin in the Golgi into mBRI2 and a Bri23 peptide. mBRI2 is transported to the plasma membrane and Bri23 peptide is secreted.; SUBCELLULAR LOCATION: […	endosome membrane [GO:0010008]; extracellular exosome [GO:0070062]; extracellular region [GO:0005576]; extracellular space [GO:0005615]; Golgi apparatus [GO:0005794]; Golgi-associated vesicle membrane [GO:0030660]; Golgi membrane [GO:0000139]; integral component of organelle membrane [GO:0031301]; intracellular membrane-bounded organelle [GO:0043231]; membrane [GO:0016020]; plasma membrane [GO:00…	1	0	negative regulation of amyloid precursor protein biosynthetic process [GO:0042985]; nervous system development [GO:0007399]	amyloid-beta binding [GO:0001540]; ATP binding [GO:0005524]	ITM2B	Golgi membrane
Q9Y219	22.0309	0	1	Q9Y219	Other			Protein jagged-2	JAG2	SUBCELLULAR LOCATION: Membrane; Single-pass type I membrane protein.	integral component of plasma membrane [GO:0005887]; plasma membrane [GO:0005886]	1	Y	auditory receptor cell fate commitment [GO:0009912]; cell differentiation [GO:0030154]; epithelial cell apoptotic process involved in palatal shelf morphogenesis [GO:1990134]; gamma-delta T cell differentiation [GO:0042492]; in utero embryonic development [GO:0001701]; morphogenesis of embryonic epithelium [GO:0016331]; Notch signaling pathway [GO:0007219]; odontogenesis of dentin-containing toot…	calcium ion binding [GO:0005509]; growth factor activity [GO:0008083]; Notch binding [GO:0005112]	JAG2	plasma membrane
Q8N5M9	21.9215	0	0	Q8N5M9;A0A3B3ITE9	Other			Protein jagunal homolog 1	JAGN1	SUBCELLULAR LOCATION: Endoplasmic reticulum membrane {ECO:0000269|PubMed:25129144}; Multi-pass membrane protein {ECO:0000255}.	endoplasmic reticulum [GO:0005783]; endoplasmic reticulum membrane [GO:0005789]; integral component of membrane [GO:0016021]	4	0	cellular response to tunicamycin [GO:1904577]; defense response to fungus [GO:0050832]; endoplasmic reticulum organization [GO:0007029]; exocytosis [GO:0006887]; granulocyte colony-stimulating factor signaling pathway [GO:0038158]; negative regulation of insulin secretion involved in cellular response to glucose stimulus [GO:0061179]; neutrophil differentiation [GO:0030223]; neutrophil mediated i…	NA	JAGN1	ER membrane
P57087	21.1656	0	0	P57087	Adhesion Molecule			Junctional adhesion molecule B	JAM2	SUBCELLULAR LOCATION: Cell membrane {ECO:0000269|PubMed:10779521, ECO:0000269|PubMed:11590146, ECO:0000269|PubMed:31851307}; Single-pass type I membrane protein {ECO:0000269|PubMed:10779521, ECO:0000269|PubMed:11590146}. Cell junction {ECO:0000269|PubMed:10779521, ECO:0000269|PubMed:10945976}. Cell junction, tight junction {ECO:0000250|UniProtKB:Q9JI59}. Note=Localized at tight junctions of both …	bicellular tight junction [GO:0005923]; cell-cell contact zone [GO:0044291]; cell surface [GO:0009986]; integral component of plasma membrane [GO:0005887]; plasma membrane [GO:0005886]; protein complex involved in cell adhesion [GO:0098636]; somatodendritic compartment [GO:0036477]; tight junction [GO:0070160]	1	Y	cell-cell adhesion [GO:0098609]; cellular extravasation [GO:0045123]; hematopoietic stem cell migration to bone marrow [GO:0097241]; leukocyte tethering or rolling [GO:0050901]; lymphocyte aggregation [GO:0071593]; maintenance of blood-brain barrier [GO:0035633]; myoblast fusion [GO:0007520]; negative regulation of myelination [GO:0031642]; positive regulation of lymphocyte migration [GO:2000403]…	integrin binding [GO:0005178]	JAM2	plasma membrane
O76095	22.9167	0	2	O76095	other			Protein JTB	JTB	SUBCELLULAR LOCATION: Membrane {ECO:0000305}; Single-pass type I membrane protein {ECO:0000305}. Mitochondrion {ECO:0000250}. Cytoplasm. Cytoplasm, cytoskeleton, microtubule organizing center, centrosome. Cytoplasm, cytoskeleton, spindle. Note=Detected at the centrosome and along spindle fibers during prophase and metaphase. Detected at the midbody during telophase.	cytoplasm [GO:0005737]; integral component of plasma membrane [GO:0005887]; membrane [GO:0016020]; microtubule organizing center [GO:0005815]; midbody [GO:0030496]; mitochondrion [GO:0005739]; spindle [GO:0005819]	1	Y	apoptotic process [GO:0006915]; mitotic cell cycle [GO:0000278]; mitotic cytokinesis [GO:0000281]; positive regulation of protein kinase activity [GO:0045860]	protein kinase binding [GO:0019901]	JTB	plasma membrane
O00180	22.0729	0	0	O00180	ion channel			Potassium channel subfamily K member 1	KCNK1	SUBCELLULAR LOCATION: Cell membrane {ECO:0000269|PubMed:15820677, ECO:0000269|PubMed:17693262, ECO:0000269|PubMed:20498050, ECO:0000269|PubMed:21653227, ECO:0000269|PubMed:22282804, ECO:0000269|PubMed:22431633, ECO:0000269|PubMed:23169818, ECO:0000269|PubMed:25001086, ECO:0000269|PubMed:8605869, ECO:0000269|PubMed:8978667}; Multi-pass membrane protein {ECO:0000269|PubMed:22282804, ECO:0000269|Pub…	apical plasma membrane [GO:0016324]; brush border membrane [GO:0031526]; dendrite [GO:0030425]; integral component of membrane [GO:0016021]; integral component of plasma membrane [GO:0005887]; intracellular membrane-bounded organelle [GO:0043231]; inward rectifier potassium channel complex [GO:1902937]; perikaryon [GO:0043204]; plasma membrane [GO:0005886]; potassium channel complex [GO:0034705];…	5	0	potassium ion transmembrane transport [GO:0071805]; potassium ion transport [GO:0006813]; regulation of resting membrane potential [GO:0060075]; response to nicotine [GO:0035094]; sodium ion transmembrane transport [GO:0035725]; stabilization of membrane potential [GO:0030322]	identical protein binding [GO:0042802]; inward rectifier potassium channel activity [GO:0005242]; potassium channel activity [GO:0005267]; potassium ion leak channel activity [GO:0022841]; sodium channel activity [GO:0005272]	KCNK1	plasma membrane
Q8NC54	22.8085	1	0	Q8NC54	Other			Keratinocyte-associated transmembrane protein 2	KCT2	SUBCELLULAR LOCATION: Membrane {ECO:0000305}; Single-pass type I membrane protein {ECO:0000305}.	integral component of membrane [GO:0016021]	1	Y	NA	NA	KCT2	membrane
Q15053	23.6273	1	0	Q15053	Other			Uncharacterized protein KIAA0040	KIAA0040	SUBCELLULAR LOCATION: Membrane {ECO:0000255}; Single-pass membrane protein {ECO:0000255}.	integral component of membrane [GO:0016021]	1	0	NA	NA	KIAA0040	membrane
E7EN73	24.3949	1	1	E7EN73;Q8IZA0;C9J519	Other			Dyslexia-associated protein KIAA0319-like protein	KIAA0319L	NA	Golgi apparatus [GO:0005794]; integral component of membrane [GO:0016021]; nucleolus [GO:0005730]	2	0	NA	NA	KIAA0319L	plasma membrane
A2RU67	23.3347	1	1	A2RU67;Q69YM1	Other			Uncharacterized protein KIAA1467	KIAA1467;DKFZp762C0813	SUBCELLULAR LOCATION: Membrane {ECO:0000255}; Single-pass membrane protein {ECO:0000255}. Golgi outpost {ECO:0000250|UniProtKB:D3ZWJ9}. Cytoplasm, cytoskeleton, microtubule organizing center {ECO:0000250|UniProtKB:D3ZWJ9}. Note=Localizes to the postsynaptic Golgi apparatus region, also named Golgi outpost, which shapes dendrite morphology by functioning as sites of acentrosomal microtubule nuclea…	cytoskeleton [GO:0005856]; Golgi apparatus [GO:0005794]; integral component of membrane [GO:0016021]	1	0	NA	NA	KIAA1467;DKFZp762C0813
Q8IYS2	21.9512	0	1	Q8IYS2	Other			Uncharacterized protein KIAA2013	KIAA2013	SUBCELLULAR LOCATION: Membrane {ECO:0000305}; Single-pass type I membrane protein {ECO:0000305}.	integral component of membrane [GO:0016021]; membrane [GO:0016020]	1	Y	NA	NA	KIAA2013	Golgi membrane
Q96J84	24.7095	1	5	Q96J84;B4DN67	Adhesion Molecule			Kin of IRRE-like protein 1	KIRREL	SUBCELLULAR LOCATION: Cell membrane {ECO:0000269|PubMed:31472902}; Single-pass type I membrane protein {ECO:0000305}. Note=Predominantly located at podocyte slit diaphragm.	cell-cell junction [GO:0005911]; dendritic shaft [GO:0043198]; integral component of plasma membrane [GO:0005887]; perinuclear region of cytoplasm [GO:0048471]; plasma membrane [GO:0005886]	1	Y	cell-cell adhesion [GO:0098609]; cell-cell junction maintenance [GO:0045217]; excretion [GO:0007588]; glomerular filtration [GO:0003094]; negative regulation of protein phosphorylation [GO:0001933]; positive regulation of actin filament polymerization [GO:0030838]	cell adhesion molecule binding [GO:0050839]; myosin binding [GO:0017022]	KIRREL	plasma membrane
Q86UP2	24.5438	3	5	Q86UP2;G3V4Y7	Other			Kinectin	KTN1	SUBCELLULAR LOCATION: Endoplasmic reticulum membrane; Single-pass type II membrane protein. Note=Vesicle membrane protein anchored to the endoplasmic reticulum.	endoplasmic reticulum [GO:0005783]; endoplasmic reticulum lumen [GO:0005788]; endoplasmic reticulum membrane [GO:0005789]; integral component of endoplasmic reticulum membrane [GO:0030176]; integral component of membrane [GO:0016021]; integral component of plasma membrane [GO:0005887]; membrane [GO:0016020]	1	0	microtubule-based movement [GO:0007018]; protein transport [GO:0015031]	cadherin binding [GO:0045296]; kinesin binding [GO:0019894]; RNA binding [GO:0003723]	KTN1	ER membrane
P32004	31.679	31	65	P32004	Receptor			Neural cell adhesion molecule L1	L1CAM	SUBCELLULAR LOCATION: Cell membrane {ECO:0000269|PubMed:12514225, ECO:0000269|PubMed:20621658, ECO:0000269|PubMed:22973895, ECO:0000269|PubMed:26891472}; Single-pass type I membrane protein {ECO:0000250|UniProtKB:Q05695}. Cell projection, growth cone {ECO:0000250|UniProtKB:Q05695}. Cell projection, axon {ECO:0000269|PubMed:20621658}. Cell projection, dendrite. Note=Colocalized with SHTN1 in close…	axon [GO:0030424]; axonal growth cone [GO:0044295]; cell surface [GO:0009986]; collagen-containing extracellular matrix [GO:0062023]; dendrite [GO:0030425]; focal adhesion [GO:0005925]; integral component of membrane [GO:0016021]; neuronal cell body [GO:0043025]; plasma membrane [GO:0005886]	1	Y	axon development [GO:0061564]; axon guidance [GO:0007411]; cell adhesion [GO:0007155]; cell-matrix adhesion [GO:0007160]; cell migration [GO:0016477]; chemotaxis [GO:0006935]; homophilic cell adhesion via plasma membrane adhesion molecules [GO:0007156]; nervous system development [GO:0007399]; neuron projection development [GO:0031175]; positive regulation of axon extension [GO:0045773]; synapse …	axon guidance receptor activity [GO:0008046]; protein domain specific binding [GO:0019904]	L1CAM	plasma membrane
P11279	31.7775	6	23	P11279	Receptor			Lysosome-associated membrane glycoprotein 1	LAMP1	SUBCELLULAR LOCATION: Cell membrane {ECO:0000269|PubMed:2022921, ECO:0000269|PubMed:23847195}; Single-pass type I membrane protein {ECO:0000255}. Endosome membrane; Single-pass type I membrane protein {ECO:0000255}. Lysosome membrane {ECO:0000269|PubMed:16176980, ECO:0000269|PubMed:17897319}; Single-pass type I membrane protein {ECO:0000255}. Late endosome membrane {ECO:0000269|PubMed:16176980}; …	autolysosome [GO:0044754]; autophagosome membrane [GO:0000421]; azurophil granule membrane [GO:0035577]; cytolytic granule membrane [GO:0101004]; cytoplasm [GO:0005737]; cytosol [GO:0005829]; endosome membrane [GO:0010008]; external side of plasma membrane [GO:0009897]; extracellular exosome [GO:0070062]; ficolin-1-rich granule membrane [GO:0101003]; integral component of plasma membrane [GO:0005…	1	Y	establishment of protein localization to organelle [GO:0072594]; Golgi to lysosome transport [GO:0090160]; granzyme-mediated programmed cell death signaling pathway [GO:0140507]; positive regulation of natural killer cell degranulation [GO:0043323]; positive regulation of natural killer cell mediated cytotoxicity [GO:0045954]; protein stabilization [GO:0050821]; regulation of organelle transport …	enzyme binding [GO:0019899]; protein domain specific binding [GO:0019904]; virus receptor activity [GO:0001618]	LAMP1	plasma membrane
H0YCG2	25.3639	2	3	H0YCG2;P13473	Other			Lysosome-associated membrane glycoprotein 2	LAMP2	SUBCELLULAR LOCATION: Endosome membrane {ECO:0000256|ARBA:ARBA00004530}; Single-pass type I membrane protein {ECO:0000256|ARBA:ARBA00004530}. Lysosome membrane {ECO:0000256|PROSITE-ProRule:PRU00740}; Single-pass type I membrane protein {ECO:0000256|PROSITE-ProRule:PRU00740}. Membrane {ECO:0000256|ARBA:ARBA00004479}; Single-pass type I membrane protein {ECO:0000256|ARBA:ARBA00004479}.	integral component of membrane [GO:0016021]; lysosomal membrane [GO:0005765]	1	0	NA	NA	LAMP2	lysosome membrane
Q6UWM7	21.9879	0	1	Q6UWM7;J3KSW1	Enzyme			Lactase-like protein	LCTL;PIK3R5	SUBCELLULAR LOCATION: Endoplasmic reticulum membrane {ECO:0000250}; Single-pass membrane protein {ECO:0000250}.	brush border [GO:0005903]; endoplasmic reticulum membrane [GO:0005789]; integral component of membrane [GO:0016021]	1	Y	carbohydrate metabolic process [GO:0005975]; lens morphogenesis in camera-type eye [GO:0002089]; response to stimulus [GO:0050896]; visual perception [GO:0007601]	hydrolase activity, hydrolyzing O-glycosyl compounds [GO:0004553]	LCTL;PIK3R5	ER membrane
J3KMZ9	28.1701	5	9	J3KMZ9;H0YMD1;P01130	Receptor			Low-density lipoprotein receptor	LDLR	SUBCELLULAR LOCATION: Membrane {ECO:0000256|ARBA:ARBA00004479}; Single-pass type I membrane protein {ECO:0000256|ARBA:ARBA00004479}.	integral component of membrane [GO:0016021]	1	0	endocytosis [GO:0006897]	calcium ion binding [GO:0005509]	LDLR	endosome membrane
O95202	23.1689	0	0	O95202	transporter			LETM1 and EF-hand domain-containing protein 1, mitochondrial	LETM1	SUBCELLULAR LOCATION: Mitochondrion inner membrane {ECO:0000269|PubMed:14706454, ECO:0000269|PubMed:15138253, ECO:0000269|PubMed:18628306, ECO:0000269|PubMed:19797662}; Single-pass membrane protein {ECO:0000269|PubMed:14706454, ECO:0000269|PubMed:15138253, ECO:0000269|PubMed:18628306}.	integral component of membrane [GO:0016021]; mitochondrial inner membrane [GO:0005743]; mitochondrion [GO:0005739]	1	0	calcium export from the mitochondrion [GO:0099093]; cellular metal ion homeostasis [GO:0006875]; cristae formation [GO:0042407]; mitochondrial calcium ion homeostasis [GO:0051560]; mitochondrial calcium ion transmembrane transport [GO:0006851]; negative regulation of mitochondrial calcium ion concentration [GO:0051562]; protein hexamerization [GO:0034214]; protein homooligomerization [GO:0051260]…	calcium:proton antiporter activity [GO:0015369]; calcium ion binding [GO:0005509]; ribosome binding [GO:0043022]	LETM1	mitochondrial membrane
Q9BXB1	24.341	1	4	Q9BXB1	G protein-coupled receptor			Leucine-rich repeat-containing G-protein coupled receptor 4	LGR4	SUBCELLULAR LOCATION: Cell membrane {ECO:0000269|PubMed:21693646, ECO:0000269|PubMed:22815884}; Multi-pass membrane protein {ECO:0000269|PubMed:21693646, ECO:0000269|PubMed:22815884}.	integral component of plasma membrane [GO:0005887]; plasma membrane [GO:0005886]	7	Y	activation of adenylate cyclase activity [GO:0007190]; adenylate cyclase-activating G protein-coupled receptor signaling pathway [GO:0007189]; bone mineralization [GO:0030282]; bone remodeling [GO:0046849]; canonical Wnt signaling pathway involved in metanephric kidney development [GO:0061290]; cell differentiation involved in metanephros development [GO:0072202]; circadian regulation of gene exp…	G protein-coupled peptide receptor activity [GO:0008528]; G protein-coupled receptor activity [GO:0004930]; protein-hormone receptor activity [GO:0016500]; transmembrane signaling receptor activity [GO:0004888]	LGR4	plasma membrane
Q6ZUX7	22.8162	0	1	Q6ZUX7	Other			Lipoma HMGIC fusion partner-like 2 protein	LHFPL2	SUBCELLULAR LOCATION: Membrane {ECO:0000305}; Multi-pass membrane protein {ECO:0000305}.	integral component of membrane [GO:0016021]; membrane [GO:0016020]; plasma membrane [GO:0005886]; platelet alpha granule membrane [GO:0031092]	4	0	development of primary female sexual characteristics [GO:0046545]; development of primary male sexual characteristics [GO:0046546]; positive regulation of fertilization [GO:1905516]; single fertilization [GO:0007338]	NA	LHFPL2	membrane
P49257	28.228	1	7	P49257	Other			Protein ERGIC-53	LMAN1	SUBCELLULAR LOCATION: Endoplasmic reticulum-Golgi intermediate compartment membrane; Single-pass type I membrane protein. Golgi apparatus membrane; Single-pass membrane protein. Endoplasmic reticulum membrane; Single-pass type I membrane protein.	collagen-containing extracellular matrix [GO:0062023]; COPII-coated ER to Golgi transport vesicle [GO:0030134]; endoplasmic reticulum [GO:0005783]; endoplasmic reticulum-Golgi intermediate compartment [GO:0005793]; endoplasmic reticulum-Golgi intermediate compartment membrane [GO:0033116]; endoplasmic reticulum membrane [GO:0005789]; ER to Golgi transport vesicle membrane [GO:0012507]; extracellu…	1	Y	blood coagulation [GO:0007596]; endoplasmic reticulum organization [GO:0007029]; endoplasmic reticulum to Golgi vesicle-mediated transport [GO:0006888]; Golgi organization [GO:0007030]; negative regulation of protein targeting to mitochondrion [GO:1903215]; positive regulation of organelle organization [GO:0010638]; protein folding [GO:0006457]; protein transport [GO:0015031]	mannose binding [GO:0005537]; metal ion binding [GO:0046872]; unfolded protein binding [GO:0051082]	LMAN1	ER-golgi membrane
Q12907	27.7735	1	8	Q12907;D6RBV2;D6RDX1;D6RIU4	Other			Vesicular integral-membrane protein VIP36	LMAN2	SUBCELLULAR LOCATION: Endoplasmic reticulum-Golgi intermediate compartment membrane {ECO:0000269|PubMed:10444376}; Single-pass type I membrane protein {ECO:0000269|PubMed:10444376}. Golgi apparatus membrane {ECO:0000269|PubMed:10444376}; Single-pass membrane protein {ECO:0000269|PubMed:10444376}. Endoplasmic reticulum membrane {ECO:0000269|PubMed:10444376}; Single-pass type I membrane protein {EC…	cell surface [GO:0009986]; COPII-coated ER to Golgi transport vesicle [GO:0030134]; endoplasmic reticulum-Golgi intermediate compartment [GO:0005793]; endoplasmic reticulum-Golgi intermediate compartment membrane [GO:0033116]; endoplasmic reticulum membrane [GO:0005789]; extracellular exosome [GO:0070062]; extracellular space [GO:0005615]; Golgi apparatus [GO:0005794]; Golgi membrane [GO:0000139]…	1	0	endoplasmic reticulum organization [GO:0007029]; endoplasmic reticulum to Golgi vesicle-mediated transport [GO:0006888]; Golgi organization [GO:0007030]; positive regulation of phagocytosis [GO:0050766]; protein transport [GO:0015031]; retrograde vesicle-mediated transport, Golgi to endoplasmic reticulum [GO:0006890]	carbohydrate binding [GO:0030246]; heat shock protein binding [GO:0031072]; mannose binding [GO:0005537]; metal ion binding [GO:0046872]	LMAN2	ER-golgi membrane
A0A3B3ITP2	25.9656	5	1	A0A3B3ITP2;A0A7P0TA34;A0A7P0T8H1	Other			Lysosomal cobalamin transport escort protein LMBD1	LMBRD1	NA	integral component of membrane [GO:0016021]	5	0	NA	NA	LMBRD1	membrane
A0A3B3IT31	22.3935	0	1	A0A3B3IT31;Q9NUN5;A0A494C126;A0A3B3IRS7;A0A3B3IU68;A0A3F2YP66	Transporter			Probable lysosomal cobalamin transporter	LMBRD1	NA	integral component of membrane [GO:0016021]	9	0	NA	NA	LMBRD1	membrane
Q68DH5	23.5783	0	2	Q68DH5	Other			LMBR1 domain-containing protein 2	LMBRD2	SUBCELLULAR LOCATION: Cell membrane {ECO:0000305|PubMed:28388415}; Multi-pass membrane protein {ECO:0000255}.	integral component of membrane [GO:0016021]; membrane [GO:0016020]; plasma membrane [GO:0005886]	10	0	adrenergic receptor signaling pathway [GO:0071875]	NA	LMBRD2	plasma membrane
Q9UIQ6	24.2498	1	0	Q9UIQ6	Peptidase			Leucyl-cystinyl aminopeptidase;Leucyl-cystinyl aminopeptidase, pregnancy serum form	LNPEP	SUBCELLULAR LOCATION: Cell membrane {ECO:0000269|PubMed:11389728}; Single-pass type II membrane protein {ECO:0000269|PubMed:11389728}. Note=In brain only the membrane-bound form is found. The protein resides in intracellular vesicles together with GLUT4 and can then translocate to the cell surface in response to insulin and/or oxytocin. Localization may be determined by dileucine internalization …	cytoplasm [GO:0005737]; cytoplasmic vesicle membrane [GO:0030659]; cytosol [GO:0005829]; early endosome lumen [GO:0031905]; extracellular region [GO:0005576]; integral component of plasma membrane [GO:0005887]; lysosomal membrane [GO:0005765]; membrane [GO:0016020]; perinuclear region of cytoplasm [GO:0048471]; plasma membrane [GO:0005886]	1	0	antigen processing and presentation of exogenous peptide antigen via MHC class I, TAP-independent [GO:0002480]; cell-cell signaling [GO:0007267]; female pregnancy [GO:0007565]; negative regulation of cold-induced thermogenesis [GO:0120163]; peptide catabolic process [GO:0043171]; protein catabolic process [GO:0030163]; protein polyubiquitination [GO:0000209]; proteolysis [GO:0006508]; regulation …	aminopeptidase activity [GO:0004177]; metalloaminopeptidase activity [GO:0070006]; metallopeptidase activity [GO:0008237]; peptide binding [GO:0042277]; zinc ion binding [GO:0008270]	LNPEP	plasma membrane
Q07954	22.224	1	0	Q07954	Vesicle/Cargo Protein	receptor		Prolow-density lipoprotein receptor-related protein 1;Low-density lipoprotein receptor-related protein 1 85 kDa subunit;Low-density lipoprotein receptor-related protein 1 515 kDa subunit;Low-density lipoprotein receptor-related protein 1 intracellular domain	LRP1	SUBCELLULAR LOCATION: [Low-density lipoprotein receptor-related protein 1 85 kDa subunit]: Cell membrane; Single-pass type I membrane protein. Membrane, coated pit.; SUBCELLULAR LOCATION: [Low-density lipoprotein receptor-related protein 1 515 kDa subunit]: Cell membrane; Peripheral membrane protein; Extracellular side. Membrane, coated pit.; SUBCELLULAR LOCATION: [Low-density lipoprotein recepto…	basolateral plasma membrane [GO:0016323]; clathrin-coated pit [GO:0005905]; cytoskeleton [GO:0005856]; early endosome [GO:0005769]; endocytic vesicle membrane [GO:0030666]; focal adhesion [GO:0005925]; Golgi apparatus [GO:0005794]; integral component of plasma membrane [GO:0005887]; lysosomal membrane [GO:0005765]; membrane [GO:0016020]; nucleus [GO:0005634]; plasma membrane [GO:0005886]; plasma …	1	Y	amyloid-beta clearance [GO:0097242]; amyloid-beta clearance by cellular catabolic process [GO:0150094]; amyloid-beta clearance by transcytosis [GO:0150093]; aorta morphogenesis [GO:0035909]; apoptotic cell clearance [GO:0043277]; astrocyte activation involved in immune response [GO:0002265]; cellular response to amyloid-beta [GO:1904646]; enzyme linked receptor protein signaling pathway [GO:00071…	alpha-2 macroglobulin receptor activity [GO:0016964]; amyloid-beta binding [GO:0001540]; apolipoprotein binding [GO:0034185]; apolipoprotein receptor activity [GO:0030226]; calcium ion binding [GO:0005509]; cargo receptor activity [GO:0038024]; clathrin heavy chain binding [GO:0032050]; heparan sulfate proteoglycan binding [GO:0043395]; lipoprotein particle receptor binding [GO:0070325]; low-dens…	LRP1	plasma membrane
Q14114	27.1275	1	11	Q14114;A0A590UJ57;A0A590UKB1;A0A590UJF9;E9PP15;A0A590UJ98;A0A590UK84;A0A590UJJ8;A0A590UJH5;A0A590UK53;A0A590UJT0;A0A590UK97;A0A590UK45	Vesicle/Cargo Protein	receptor		Low-density lipoprotein receptor-related protein 8	LRP8	SUBCELLULAR LOCATION: Cell membrane {ECO:0000250}; Single-pass type I membrane protein {ECO:0000250}. Secreted {ECO:0000250}. Note=Isoforms that contain the exon coding for a furin-type cleavage site are proteolytically processed, leading to a secreted receptor fragment. {ECO:0000250}.	axon [GO:0030424]; caveola [GO:0005901]; cell surface [GO:0009986]; dendrite [GO:0030425]; extracellular space [GO:0005615]; integral component of membrane [GO:0016021]; membrane [GO:0016020]; microtubule associated complex [GO:0005875]; neuronal cell body [GO:0043025]; plasma membrane [GO:0005886]; postsynaptic density [GO:0014069]; receptor complex [GO:0043235]	1	Y	ammon gyrus development [GO:0021541]; cellular response to cholesterol [GO:0071397]; cellular response to growth factor stimulus [GO:0071363]; chemical synaptic transmission [GO:0007268]; cytokine-mediated signaling pathway [GO:0019221]; dendrite morphogenesis [GO:0048813]; endocytosis [GO:0006897]; layer formation in cerebral cortex [GO:0021819]; lipid metabolic process [GO:0006629]; modulation …	amyloid-beta binding [GO:0001540]; apolipoprotein binding [GO:0034185]; calcium-dependent protein binding [GO:0048306]; calcium ion binding [GO:0005509]; cargo receptor activity [GO:0038024]; high-density lipoprotein particle binding [GO:0008035]; kinesin binding [GO:0019894]; low-density lipoprotein particle receptor activity [GO:0005041]; protein N-terminus binding [GO:0047485]; reelin receptor…	LRP8	plasma membrane
Q96AG4	20.5493	0	0	Q96AG4	Other			Leucine-rich repeat-containing protein 59	LRRC59	SUBCELLULAR LOCATION: Microsome membrane {ECO:0000250}; Single-pass type II membrane protein {ECO:0000250}. Endoplasmic reticulum membrane; Single-pass type II membrane protein. Nucleus envelope. Note=Localization in the nuclear envelope depends upon the nuclear import machinery, including KPNB1.	endoplasmic reticulum [GO:0005783]; endoplasmic reticulum membrane [GO:0005789]; integral component of membrane [GO:0016021]; membrane [GO:0016020]; mitochondrial nucleoid [GO:0042645]; nuclear envelope [GO:0005635]	1	0	positive regulation of Ras protein signal transduction [GO:0046579]; signal transduction [GO:0007165]	cadherin binding [GO:0045296]; RNA binding [GO:0003723]	LRRC59	ER membrane
Q8IWT6	26.1753	2	5	Q8IWT6	ion channel	transporter		Volume-regulated anion channel subunit LRRC8A	LRRC8A	SUBCELLULAR LOCATION: Cell membrane {ECO:0000269|PubMed:24725410, ECO:0000269|PubMed:24782309, ECO:0000269|PubMed:24790029, ECO:0000269|PubMed:26824658, ECO:0000305|PubMed:29769723}; Multi-pass membrane protein {ECO:0000269|PubMed:24725410, ECO:0000269|PubMed:24782309, ECO:0000269|PubMed:24790029, ECO:0000269|PubMed:30095067, ECO:0000269|PubMed:30127360}. Lysosome membrane {ECO:0000269|PubMed:331…	cell surface [GO:0009986]; integral component of lysosomal membrane [GO:1905103]; integral component of membrane [GO:0016021]; integral component of plasma membrane [GO:0005887]; ion channel complex [GO:0034702]; membrane [GO:0016020]; plasma membrane [GO:0005886]	4	0	anion transmembrane transport [GO:0098656]; anion transport [GO:0006820]; aspartate transmembrane transport [GO:0015810]; cellular glucose homeostasis [GO:0001678]; cell volume homeostasis [GO:0006884]; chloride transmembrane transport [GO:1902476]; cyclic-GMP-AMP transmembrane import across plasma membrane [GO:0140361]; positive regulation of insulin secretion [GO:0032024]; positive regulation o…	cyclic-GMP-AMP transmembrane transporter activity [GO:0140360]; identical protein binding [GO:0042802]; volume-sensitive anion channel activity [GO:0005225]	LRRC8A	plasma membrane
Q7L1W4	23.8728	1	2	Q7L1W4;E9PMF9	ion channel			Volume-regulated anion channel subunit LRRC8D	LRRC8D	SUBCELLULAR LOCATION: Cell membrane {ECO:0000269|PubMed:24782309, ECO:0000269|PubMed:24790029, ECO:0000269|PubMed:28193731}; Multi-pass membrane protein {ECO:0000269|PubMed:32415200}. Endoplasmic reticulum membrane {ECO:0000269|PubMed:24782309, ECO:0000305|PubMed:24790029}; Multi-pass membrane protein {ECO:0000269|PubMed:32415200}. Note=In the absence of LRRC8A, resides primarily in a cytoplasmic…	cytoplasm [GO:0005737]; endoplasmic reticulum membrane [GO:0005789]; integral component of membrane [GO:0016021]; integral component of plasma membrane [GO:0005887]; ion channel complex [GO:0034702]; membrane [GO:0016020]; plasma membrane [GO:0005886]	3	0	anion transmembrane transport [GO:0098656]; aspartate transmembrane transport [GO:0015810]; cellular glucose homeostasis [GO:0001678]; cellular response to osmotic stress [GO:0071470]; protein hexamerization [GO:0034214]; taurine transport [GO:0015734]	volume-sensitive anion channel activity [GO:0005225]	LRRC8D	plasma membrane
Q6NSJ5	22.5926	1	1	Q6NSJ5;M0R3C1;M0QZ48	ion channel			Volume-regulated anion channel subunit LRRC8E	LRRC8E	SUBCELLULAR LOCATION: Cell membrane {ECO:0000269|PubMed:24790029, ECO:0000269|PubMed:26824658, ECO:0000269|PubMed:28193731}; Multi-pass membrane protein {ECO:0000305}. Endoplasmic reticulum membrane {ECO:0000305|PubMed:24790029}. Lysosome membrane {ECO:0000269|PubMed:33139539}; Multi-pass membrane protein {ECO:0000305}. Endoplasmic reticulum membrane {ECO:0000269|PubMed:33139539}; Multi-pass memb…	cytoplasm [GO:0005737]; integral component of endoplasmic reticulum membrane [GO:0030176]; integral component of lysosomal membrane [GO:1905103]; integral component of plasma membrane [GO:0005887]; ion channel complex [GO:0034702]; plasma membrane [GO:0005886]	3	0	anion transmembrane transport [GO:0098656]; aspartate transmembrane transport [GO:0015810]; cellular response to osmotic stress [GO:0071470]; cell volume homeostasis [GO:0006884]; cyclic-GMP-AMP transmembrane import across plasma membrane [GO:0140361]	volume-sensitive anion channel activity [GO:0005225]	LRRC8E	plasma membrane
Q86X29	26.1736	3	3	Q86X29;S4R3V8	Receptor			Lipolysis-stimulated lipoprotein receptor	LSR	SUBCELLULAR LOCATION: Cell membrane {ECO:0000269|PubMed:21245199}; Single-pass type I membrane protein {ECO:0000255}. Cell junction, tight junction {ECO:0000269|PubMed:21245199, ECO:0000269|PubMed:23239027}. Note=Located at tricellular contacts. {ECO:0000269|PubMed:21245199}.	chylomicron [GO:0042627]; extracellular exosome [GO:0070062]; integral component of membrane [GO:0016021]; low-density lipoprotein particle [GO:0034362]; membrane [GO:0016020]; plasma membrane [GO:0005886]; tight junction [GO:0070160]; tricellular tight junction [GO:0061689]; very-low-density lipoprotein particle [GO:0034361]	1	0	epithelial structure maintenance [GO:0010669]; establishment of blood-brain barrier [GO:0060856]; establishment of skin barrier [GO:0061436]; liver development [GO:0001889]; maintenance of blood-brain barrier [GO:0035633]; protein localization to tricellular tight junction [GO:0061833]; tricellular tight junction assembly [GO:1904274]	NA	LSR	plasma membrane
P36941	20.7186	0	0	P36941;F5H6F8;F5H2E7	Receptor			Tumor necrosis factor receptor superfamily member 3	LTBR	SUBCELLULAR LOCATION: Membrane; Single-pass type I membrane protein.	Golgi apparatus [GO:0005794]; integral component of membrane [GO:0016021]; plasma membrane [GO:0005886]	1	Y	apoptotic process [GO:0006915]; cellular response to mechanical stimulus [GO:0071260]; immune response [GO:0006955]; myeloid dendritic cell differentiation [GO:0043011]; positive regulation of extrinsic apoptotic signaling pathway [GO:2001238]; positive regulation of I-kappaB kinase/NF-kappaB signaling [GO:0043123]; positive regulation of JNK cascade [GO:0046330]; signal transduction [GO:0007165]	identical protein binding [GO:0042802]; ubiquitin protein ligase binding [GO:0031625]	LTBR	Golgi membrane
P20645	29.2281	13	12	P20645;F5GX30	Receptor			Cation-dependent mannose-6-phosphate receptor	M6PR	SUBCELLULAR LOCATION: Lysosome membrane; Single-pass type I membrane protein.	clathrin-coated endocytic vesicle membrane [GO:0030669]; endosome [GO:0005768]; integral component of plasma membrane [GO:0005887]; late endosome [GO:0005770]; lysosomal membrane [GO:0005765]; membrane [GO:0016020]; perinuclear region of cytoplasm [GO:0048471]; plasma membrane [GO:0005886]; trans-Golgi network [GO:0005802]; trans-Golgi network membrane [GO:0032588]; transport vesicle [GO:0030133]	1	Y	endosome to lysosome transport [GO:0008333]; lysosomal transport [GO:0007041]; protein targeting to lysosome [GO:0006622]; receptor-mediated endocytosis [GO:0006898]; secretion of lysosomal enzymes [GO:0033299]	protein domain specific binding [GO:0019904]; retromer complex binding [GO:1905394]; transmembrane signaling receptor activity [GO:0004888]	M6PR	lysosome membrane
Q969L2	23.8743	3	0	Q969L2	Other			Protein MAL2	MAL2	SUBCELLULAR LOCATION: Cell membrane; Multi-pass membrane protein. Apical cell membrane; Multi-pass membrane protein. Endomembrane system. Cytoplasm, perinuclear region. Note=Associated with lipid rafts. In polarized epithelial cells, restricted to the apical surface. In hepatocytes, as well as in polarized hepatoma Hep-G2 cells, found in the canalicular membrane, equivalent to the apical surface,…	apical plasma membrane [GO:0016324]; extracellular exosome [GO:0070062]; glutamatergic synapse [GO:0098978]; hippocampal mossy fiber to CA3 synapse [GO:0098686]; integral component of membrane [GO:0016021]; integral component of synaptic vesicle membrane [GO:0030285]; membrane raft [GO:0045121]; perinuclear region of cytoplasm [GO:0048471]	4	0	myelination [GO:0042552]; transcytosis [GO:0045056]	structural constituent of myelin sheath [GO:0019911]	MAL2	plasma membrane
P43121	26.4746	5	7	P43121	Other			Cell surface glycoprotein MUC18	MCAM	SUBCELLULAR LOCATION: Membrane; Single-pass type I membrane protein.	external side of plasma membrane [GO:0009897]; extracellular region [GO:0005576]; extracellular space [GO:0005615]; focal adhesion [GO:0005925]; integral component of membrane [GO:0016021]; nucleus [GO:0005634]; plasma membrane [GO:0005886]	1	Y	anatomical structure morphogenesis [GO:0009653]; angiogenesis [GO:0001525]; cell adhesion [GO:0007155]; glomerular filtration [GO:0003094]; positive regulation of cell migration [GO:0030335]; vascular wound healing [GO:0061042]	NA	MCAM	plasma membrane
P08581	25.5436	0	3	P08581	Receptor		kinase	Hepatocyte growth factor receptor	MET	SUBCELLULAR LOCATION: Membrane; Single-pass type I membrane protein.; SUBCELLULAR LOCATION: [Isoform 3]: Secreted.	basal plasma membrane [GO:0009925]; cell surface [GO:0009986]; extracellular region [GO:0005576]; integral component of membrane [GO:0016021]; integral component of plasma membrane [GO:0005887]; plasma membrane [GO:0005886]; receptor complex [GO:0043235]	1	Y	branching morphogenesis of an epithelial tube [GO:0048754]; cell migration [GO:0016477]; cell surface receptor signaling pathway [GO:0007166]; endothelial cell morphogenesis [GO:0001886]; establishment of skin barrier [GO:0061436]; liver development [GO:0001889]; negative regulation of autophagy [GO:0010507]; negative regulation of guanyl-nucleotide exchange factor activity [GO:1905098]; negative…	ATP binding [GO:0005524]; hepatocyte growth factor-activated receptor activity [GO:0005008]; identical protein binding [GO:0042802]; protein phosphatase binding [GO:0019903]; protein serine/threonine/tyrosine kinase activity [GO:0004712]; protein tyrosine kinase activity [GO:0004713]; semaphorin receptor activity [GO:0017154]; transmembrane receptor protein tyrosine kinase activity [GO:0004714]	MET	plasma membrane
F8VQX6	22.0196	1	0	F8VQX6;H0YI09;Q9H8H3	Enzyme			Methyltransferase-like protein 7A	METTL7A	NA	integral component of membrane [GO:0016021]; lipid droplet [GO:0005811]	1	0	NA	methyltransferase activity [GO:0008168]	METTL7A
A0A494C105	23.9272	0	1	A0A494C105;Q9H3U5;H7C593;H7C5U3	Transporter			Major facilitator superfamily domain-containing protein 1	MFSD1	SUBCELLULAR LOCATION: Membrane {ECO:0000256|ARBA:ARBA00004141}; Multi-pass membrane protein {ECO:0000256|ARBA:ARBA00004141}.	integral component of membrane [GO:0016021]	11	0	NA	transmembrane transporter activity [GO:0022857]	MFSD1	endosome membrane
Q6NUT3	26.247	0	1	Q6NUT3	Transporter			Major facilitator superfamily domain-containing protein 12	MFSD12	SUBCELLULAR LOCATION: Melanosome membrane {ECO:0000269|PubMed:33208952}; Multi-pass membrane protein {ECO:0000255}. Lysosome membrane {ECO:0000269|PubMed:29025994, ECO:0000269|PubMed:33208952}; Multi-pass membrane protein {ECO:0000255}.	integral component of plasma membrane [GO:0005887]; late endosome [GO:0005770]; lysosomal membrane [GO:0005765]; lysosome [GO:0005764]; melanosome [GO:0042470]; melanosome membrane [GO:0033162]	11	0	carbohydrate transport [GO:0008643]; cysteine transmembrane transport [GO:1903712]; melanin biosynthetic process [GO:0042438]; negative regulation of melanin biosynthetic process [GO:0048022]; organic substance transport [GO:0071702]; pigment metabolic process involved in pigmentation [GO:0043474]; regulation of melanin biosynthetic process [GO:0048021]	cysteine transmembrane transporter activity [GO:0033229]; symporter activity [GO:0015293]	MFSD12	lysosome membrane
P51511	27.5365	4	10	P51511	Peptidase	regulator		Matrix metalloproteinase-15	MMP15	SUBCELLULAR LOCATION: Membrane {ECO:0000305}; Single-pass type I membrane protein {ECO:0000305}; Extracellular side {ECO:0000305}.	extracellular matrix [GO:0031012]; integral component of plasma membrane [GO:0005887]; plasma membrane [GO:0005886]	1	Y	cellular protein modification process [GO:0006464]; collagen catabolic process [GO:0030574]; endodermal cell differentiation [GO:0035987]; extracellular matrix disassembly [GO:0022617]; extracellular matrix organization [GO:0030198]; proteolysis [GO:0006508]; response to estradiol [GO:0032355]	enzyme activator activity [GO:0008047]; metalloaminopeptidase activity [GO:0070006]; metalloendopeptidase activity [GO:0004222]; zinc ion binding [GO:0008270]	MMP15	plasma membrane
O95297	28.039	3	11	O95297	Other			Myelin protein zero-like protein 1	MPZL1	SUBCELLULAR LOCATION: Membrane {ECO:0000305}; Single-pass type I membrane protein {ECO:0000305}.	cell surface [GO:0009986]; focal adhesion [GO:0005925]; integral component of plasma membrane [GO:0005887]; plasma membrane [GO:0005886]	1	Y	cell-cell signaling [GO:0007267]; transmembrane receptor protein tyrosine kinase signaling pathway [GO:0007169]	structural molecule activity [GO:0005198]	MPZL1	plasma membrane
O60487	22.078	0	1	O60487	Other			Myelin protein zero-like protein 2	MPZL2	SUBCELLULAR LOCATION: Membrane {ECO:0000305}; Single-pass type I membrane protein {ECO:0000305}.	cytoskeleton [GO:0005856]; integral component of membrane [GO:0016021]; plasma membrane [GO:0005886]	1	Y	anatomical structure morphogenesis [GO:0009653]; cell-cell adhesion [GO:0098609]; homophilic cell adhesion via plasma membrane adhesion molecules [GO:0007156]	NA	MPZL2	membrane
Q04912	25.183	1	2	Q04912;J3KQS7	Receptor		kinase	Macrophage-stimulating protein receptor;Macrophage-stimulating protein receptor alpha chain;Macrophage-stimulating protein receptor beta chain	MST1R	SUBCELLULAR LOCATION: Membrane; Single-pass type I membrane protein.	basal plasma membrane [GO:0009925]; cell surface [GO:0009986]; integral component of plasma membrane [GO:0005887]; plasma membrane [GO:0005886]; receptor complex [GO:0043235]; stress fiber [GO:0001725]; vacuole [GO:0005773]	1	Y	cell migration [GO:0016477]; defense response [GO:0006952]; innate immune response [GO:0045087]; nervous system development [GO:0007399]; phagocytosis [GO:0006909]; positive regulation of cell population proliferation [GO:0008284]; positive regulation of kinase activity [GO:0033674]; positive regulation of MAP kinase activity [GO:0043406]; positive regulation of protein kinase B signaling [GO:005…	ATP binding [GO:0005524]; enzyme binding [GO:0019899]; macrophage colony-stimulating factor receptor activity [GO:0005011]; protein serine/threonine/tyrosine kinase activity [GO:0004712]; transmembrane receptor protein tyrosine kinase activity [GO:0004714]	MST1R	plasma membrane
P03928	23.6804	0	2	P03928	ATPase Pump			ATP synthase protein 8	MT-ATP8	SUBCELLULAR LOCATION: Mitochondrion membrane; Single-pass membrane protein.	integral component of membrane [GO:0016021]; mitochondrial inner membrane [GO:0005743]; mitochondrial proton-transporting ATP synthase complex [GO:0005753]; mitochondrial proton-transporting ATP synthase complex, coupling factor F(o) [GO:0000276]	1	0	mitochondrial ATP synthesis coupled proton transport [GO:0042776]	proton transmembrane transporter activity [GO:0015078]	MT-ATP8	mitochondrial membrane
P00403	24.9486	0	1	P00403	Enzyme			Cytochrome c oxidase subunit 2	MT-CO2	SUBCELLULAR LOCATION: Mitochondrion inner membrane {ECO:0000269|PubMed:30030519}; Multi-pass membrane protein {ECO:0000269|PubMed:30030519}.	integral component of membrane [GO:0016021]; membrane [GO:0016020]; mitochondrial inner membrane [GO:0005743]; mitochondrial membrane [GO:0031966]; mitochondrial respiratory chain complex IV [GO:0005751]; mitochondrion [GO:0005739]; respiratory chain complex IV [GO:0045277]	2	0	ATP synthesis coupled electron transport [GO:0042773]; lactation [GO:0007595]; mitochondrial electron transport, cytochrome c to oxygen [GO:0006123]; positive regulation of ATP biosynthetic process [GO:2001171]; positive regulation of hydrogen peroxide biosynthetic process [GO:0010729]; positive regulation of necrotic cell death [GO:0010940]; response to cold [GO:0009409]	copper ion binding [GO:0005507]; cytochrome-c oxidase activity [GO:0004129]	MT-CO2	mitochondrial membrane
P48039	28.9448	0	0	P48039	G protein-coupled receptor			Melatonin receptor type 1A	MTNR1A	SUBCELLULAR LOCATION: Cell membrane; Multi-pass membrane protein.	integral component of plasma membrane [GO:0005887]; plasma membrane [GO:0005886]; receptor complex [GO:0043235]	7	0	adenylate cyclase-inhibiting G protein-coupled receptor signaling pathway [GO:0007193]; circadian rhythm [GO:0007623]; G protein-coupled receptor signaling pathway [GO:0007186]; G protein-coupled receptor signaling pathway, coupled to cyclic nucleotide second messenger [GO:0007187]; mating behavior [GO:0007617]	G protein-coupled receptor activity [GO:0004930]; hormone binding [GO:0042562]; melatonin receptor activity [GO:0008502]; organic cyclic compound binding [GO:0097159]	MTNR1A	plasma membrane
A6ZIE4	27.2236	4	7	A6ZIE4;A6ZIE3;B1AVQ7;A0A0A0MRB3;A0A0C4DGW3;A0A087X2A4;A0A087WWM1;P15941;A0A087WVJ0;A0A0A0MSH4;A0A087X0L2	Other			Mucin-1;Mucin-1 subunit alpha;Mucin-1 subunit beta	MUC1	NA	integral component of membrane [GO:0016021]; plasma membrane [GO:0005886]	1	Y	NA	NA	MUC1
Q9NZM1	32.5278	77	153	Q9NZM1;H0YD14	Other			Myoferlin	MYOF	SUBCELLULAR LOCATION: Cell membrane; Single-pass type II membrane protein. Nucleus membrane; Single-pass type II membrane protein. Cytoplasmic vesicle membrane; Single-pass type II membrane protein. Note=Concentrated at the membrane sites of both myoblast-myoblast and myoblast-myotube fusions. Detected at the plasmalemma in endothelial cells lining intact blood vessels (By similarity). Found at n…	caveola [GO:0005901]; cytoplasmic vesicle [GO:0031410]; cytoplasmic vesicle membrane [GO:0030659]; extracellular exosome [GO:0070062]; integral component of membrane [GO:0016021]; intracellular membrane-bounded organelle [GO:0043231]; nuclear envelope [GO:0005635]; nuclear membrane [GO:0031965]; plasma membrane [GO:0005886]	1	0	blood circulation [GO:0008015]; membrane fusion [GO:0061025]; muscle contraction [GO:0006936]; myoblast fusion [GO:0007520]; plasma membrane organization [GO:0007009]; plasma membrane repair [GO:0001778]; T-tubule organization [GO:0033292]	metal ion binding [GO:0046872]; phospholipid binding [GO:0005543]	MYOF	plasma membrane
A0A494C0F3	26.3791	2	2	A0A494C0F3	Enzyme			EXPERA domain-containing protein	NA	SUBCELLULAR LOCATION: Endoplasmic reticulum membrane {ECO:0000256|ARBA:ARBA00004477}; Multi-pass membrane protein {ECO:0000256|ARBA:ARBA00004477}. Membrane {ECO:0000256|ARBA:ARBA00004141}; Multi-pass membrane protein {ECO:0000256|ARBA:ARBA00004141}.	endoplasmic reticulum membrane [GO:0005789]; integral component of membrane [GO:0016021]	3	0	sterol metabolic process [GO:0016125]	cholestenol delta-isomerase activity [GO:0047750]
H3BN98	21.7166	2	1	H3BN98	Other			40S ribosomal protein S15a	NA	NA	integral component of membrane [GO:0016021]; ribosome [GO:0005840]; Sec61 translocon complex [GO:0005784]	4	0	cotranslational protein targeting to membrane [GO:0006613]; translation [GO:0006412]	structural constituent of ribosome [GO:0003735]
Q9UK23	25.5873	1	2	Q9UK23;K7EPH3	Enzyme			N-acetylglucosamine-1-phosphodiester alpha-N-acetylglucosaminidase	NAGPA	SUBCELLULAR LOCATION: Golgi apparatus, Golgi stack membrane {ECO:0000269|PubMed:12058031}; Single-pass type I membrane protein {ECO:0000269|PubMed:12058031}. Golgi apparatus, trans-Golgi network {ECO:0000269|PubMed:12058031}. Note=Cis/medial Golgi.	Golgi cisterna membrane [GO:0032580]; integral component of membrane [GO:0016021]	1	Y	carbohydrate metabolic process [GO:0005975]; cellular protein modification process [GO:0006464]; lysosome organization [GO:0007040]; protein glycosylation [GO:0006486]; protein targeting to lysosome [GO:0006622]; secretion of lysosomal enzymes [GO:0033299]	N-acetylglucosamine-1-phosphodiester alpha-N-acetylglucosaminidase activity [GO:0003944]	NAGPA	Golgi membrane
O15394	18.8766	0	0	O15394	Adhesion Molecule			Neural cell adhesion molecule 2	NCAM2	SUBCELLULAR LOCATION: Cell membrane; Single-pass type I membrane protein.	axon [GO:0030424]; integral component of membrane [GO:0016021]; neuron projection [GO:0043005]; nuclear body [GO:0016604]; plasma membrane [GO:0005886]	1	Y	axonal fasciculation [GO:0007413]; neuron cell-cell adhesion [GO:0007158]; sensory perception of smell [GO:0007608]	identical protein binding [GO:0042802]	NCAM2	plasma membrane
Q9Y2A7	23.1685	0	2	Q9Y2A7	Other			Nck-associated protein 1	NCKAP1	SUBCELLULAR LOCATION: Cell membrane {ECO:0000250|UniProtKB:P28660}; Single-pass membrane protein {ECO:0000250|UniProtKB:P28660}; Cytoplasmic side {ECO:0000250|UniProtKB:P28660}. Cell projection, lamellipodium membrane {ECO:0000250|UniProtKB:P28660}; Single-pass membrane protein {ECO:0000250|UniProtKB:P28660}; Cytoplasmic side {ECO:0000250|UniProtKB:P28660}. Note=At the interface between the lamel…	cytosol [GO:0005829]; extracellular exosome [GO:0070062]; filamentous actin [GO:0031941]; focal adhesion [GO:0005925]; integral component of membrane [GO:0016021]; lamellipodium [GO:0030027]; lamellipodium membrane [GO:0031258]; ruffle [GO:0001726]; SCAR complex [GO:0031209]	1	0	apoptotic process [GO:0006915]; cell migration [GO:0016477]; cell morphogenesis [GO:0000902]; cell projection assembly [GO:0030031]; central nervous system development [GO:0007417]; cortical actin cytoskeleton organization [GO:0030866]; neuron projection morphogenesis [GO:0048812]; positive regulation of actin filament polymerization [GO:0030838]; positive regulation of Arp2/3 complex-mediated ac…	NA	NCKAP1	plasma membrane
Q969V3	22.3167	0	0	Q969V3;K7EMW4	Peptidase			Nicalin	NCLN	SUBCELLULAR LOCATION: Endoplasmic reticulum membrane {ECO:0000269|PubMed:15257293, ECO:0000269|PubMed:20538592}; Single-pass membrane protein {ECO:0000269|PubMed:15257293, ECO:0000269|PubMed:20538592}.	endoplasmic reticulum membrane [GO:0005789]; integral component of membrane [GO:0016021]; membrane [GO:0016020]; protein-containing complex [GO:0032991]	2	0	protein stabilization [GO:0050821]; regulation of protein complex stability [GO:0061635]; regulation of protein-containing complex assembly [GO:0043254]; regulation of signal transduction [GO:0009966]	metalloexopeptidase activity [GO:0008235]; ribosome binding [GO:0043022]	NCLN	ER membrane
Q68D85	26.2014	2	4	Q68D85	other			Natural cytotoxicity triggering receptor 3 ligand 1	NCR3LG1	SUBCELLULAR LOCATION: Cell membrane {ECO:0000269|PubMed:19528259}; Single-pass type I membrane protein {ECO:0000269|PubMed:19528259}.	integral component of membrane [GO:0016021]; plasma membrane [GO:0005886]	1	Y	NA	NA	NCR3LG1	plasma membrane
A0A0G2JN29	21.9829	0	0	A0A0G2JN29;A0A087X117;Q15155;A0A0G2JP90;A0A087WW46	Other			Nodal modulator 1	NOMO1	NA	NA	1	Y	NA	carbohydrate binding [GO:0030246]	NOMO1
Q5JPE7	23.054	0	1	Q5JPE7;A0A7I2V6B0;J3KN36;P69849;A0A7I2V4T6;A0A7I2V2Z5;A0A7I2V3P4;A0A7I2V4D7	Other			Nodal modulator 2;Nodal modulator 3	NOMO2;NOMO3	SUBCELLULAR LOCATION: Endoplasmic reticulum membrane {ECO:0000269|PubMed:15257293, ECO:0000269|PubMed:17261586}; Single-pass membrane protein {ECO:0000269|PubMed:15257293, ECO:0000269|PubMed:17261586}.	endoplasmic reticulum membrane [GO:0005789]; integral component of membrane [GO:0016021]; protein-containing complex [GO:0032991]	1	Y	NA	carbohydrate binding [GO:0030246]; ribosome binding [GO:0043022]	NOMO2;NOMO3	ER membrane
O15118	27.3269	3	7	O15118;K7EQ23	Receptor	transporter		Niemann-Pick C1 protein	NPC1	SUBCELLULAR LOCATION: Late endosome membrane {ECO:0000269|PubMed:12554680}; Multi-pass membrane protein {ECO:0000269|PubMed:10821832, ECO:0000269|PubMed:27238017, ECO:0000269|PubMed:28784760}. Lysosome membrane {ECO:0000269|PubMed:17897319, ECO:0000269|PubMed:9927649}; Multi-pass membrane protein {ECO:0000269|PubMed:10821832, ECO:0000269|PubMed:27238017, ECO:0000269|PubMed:28784760}.	endoplasmic reticulum [GO:0005783]; extracellular exosome [GO:0070062]; extracellular region [GO:0005576]; Golgi apparatus [GO:0005794]; integral component of lysosomal membrane [GO:1905103]; integral component of membrane [GO:0016021]; integral component of plasma membrane [GO:0005887]; late endosome membrane [GO:0031902]; lysosomal membrane [GO:0005765]; lysosome [GO:0005764]; membrane [GO:0016…	13	Y	adult walking behavior [GO:0007628]; autophagy [GO:0006914]; bile acid metabolic process [GO:0008206]; cellular response to low-density lipoprotein particle stimulus [GO:0071404]; cellular response to steroid hormone stimulus [GO:0071383]; cholesterol efflux [GO:0033344]; cholesterol homeostasis [GO:0042632]; cholesterol metabolic process [GO:0008203]; cholesterol transport [GO:0030301]; endocyto…	cholesterol binding [GO:0015485]; signaling receptor activity [GO:0038023]; sterol transporter activity [GO:0015248]; transmembrane signaling receptor activity [GO:0004888]; virus receptor activity [GO:0001618]	NPC1	endosome membrane
P16066	27.8614	3	9	P16066	Receptor		kinase	Atrial natriuretic peptide receptor 1	NPR1	SUBCELLULAR LOCATION: Membrane; Single-pass type I membrane protein.	integral component of membrane [GO:0016021]; plasma membrane [GO:0005886]; receptor complex [GO:0043235]	1	Y	blood vessel diameter maintenance [GO:0097746]; body fluid secretion [GO:0007589]; cell surface receptor signaling pathway [GO:0007166]; cGMP biosynthetic process [GO:0006182]; cGMP-mediated signaling [GO:0019934]; dopamine metabolic process [GO:0042417]; negative regulation of angiogenesis [GO:0016525]; negative regulation of cell growth [GO:0030308]; negative regulation of smooth muscle cell pr…	ATP binding [GO:0005524]; G protein-coupled peptide receptor activity [GO:0008528]; GTP binding [GO:0005525]; guanylate cyclase activity [GO:0004383]; hormone binding [GO:0042562]; natriuretic peptide receptor activity [GO:0016941]; peptide hormone binding [GO:0017046]; peptide receptor activity [GO:0001653]; protein kinase activity [GO:0004672]	NPR1	plasma membrane
Q92621	22.0358	1	1	Q92621	Other			Nuclear pore complex protein Nup205	NUP205	SUBCELLULAR LOCATION: Nucleus membrane {ECO:0000269|PubMed:12802065, ECO:0000269|PubMed:15229283}; Peripheral membrane protein {ECO:0000269|PubMed:12802065, ECO:0000269|PubMed:15229283}. Nucleus, nuclear pore complex {ECO:0000269|PubMed:12802065, ECO:0000269|PubMed:15229283, ECO:0000269|PubMed:9348540}. Note=Localized near the center, on both the cytoplasmic and nuclear side, of the NPC core stru…	cytosol [GO:0005829]; membrane [GO:0016020]; nuclear envelope [GO:0005635]; nuclear inner membrane [GO:0005637]; nuclear membrane [GO:0031965]; nuclear outer membrane [GO:0005640]; nuclear periphery [GO:0034399]; nuclear pore [GO:0005643]; nuclear pore inner ring [GO:0044611]	1	0	mRNA transport [GO:0051028]; nuclear pore complex assembly [GO:0051292]; nuclear pore organization [GO:0006999]; nucleocytoplasmic transport [GO:0006913]; protein transport [GO:0015031]	structural constituent of nuclear pore [GO:0017056]	NUP205	nucleus membrane
Q5SWX8	23.1736	0	1	Q5SWX8;F5H5P2;F5GXU9	Other			Protein odr-4 homolog	ODR4;BCKDHA	SUBCELLULAR LOCATION: Membrane {ECO:0000255}; Multi-pass membrane protein {ECO:0000255}.	integral component of membrane [GO:0016021]	2	0	protein localization [GO:0008104]	NA	ODR4;BCKDHA	ER membrane
Q8NGE3	30.4439	52	52	Q8NGE3;E9PDF2;E9PCR7	G protein-coupled receptor			Olfactory receptor 10P1	OR10P1;OGDH	SUBCELLULAR LOCATION: Cell membrane; Multi-pass membrane protein.	integral component of membrane [GO:0016021]; plasma membrane [GO:0005886]	7	0	NA	G protein-coupled receptor activity [GO:0004930]; olfactory receptor activity [GO:0004984]	OR10P1;OGDH	plasma membrane
Q8NHC5	26.4284	4	6	Q8NHC5;H0YA70	G protein-coupled receptor			Olfactory receptor 14A16	OR14A16;MCTP1	SUBCELLULAR LOCATION: Cell membrane; Multi-pass membrane protein.	integral component of membrane [GO:0016021]; plasma membrane [GO:0005886]	7	0	NA	G protein-coupled receptor activity [GO:0004930]; odorant binding [GO:0005549]; olfactory receptor activity [GO:0004984]	OR14A16;MCTP1	plasma membrane
Q8NGU2	24.5681	0	2	Q8NGU2	G protein-coupled receptor			Olfactory receptor 9A4	OR9A4	SUBCELLULAR LOCATION: Cell membrane; Multi-pass membrane protein.	integral component of membrane [GO:0016021]; plasma membrane [GO:0005886]	7	0	NA	G protein-coupled receptor activity [GO:0004930]; olfactory receptor activity [GO:0004984]	OR9A4	plasma membrane
Q96D31	22.6195	0	1	Q96D31	ion channel			Calcium release-activated calcium channel protein 1	ORAI1	SUBCELLULAR LOCATION: Cell membrane {ECO:0000269|PubMed:16582901, ECO:0000269|PubMed:16645049, ECO:0000269|PubMed:19249086, ECO:0000269|PubMed:20887894, ECO:0000269|PubMed:22641696, ECO:0000269|PubMed:23307288, ECO:0000269|PubMed:24351972, ECO:0000269|PubMed:26956484, ECO:0000269|PubMed:27185316, ECO:0000269|PubMed:28058752, ECO:0000269|PubMed:28219928}; Multi-pass membrane protein {ECO:0000269|P…	basolateral plasma membrane [GO:0016323]; calcium channel complex [GO:0034704]; cytosol [GO:0005829]; integral component of plasma membrane [GO:0005887]; membrane [GO:0016020]; membrane raft [GO:0045121]; plasma membrane [GO:0005886]; plasma membrane raft [GO:0044853]	4	0	adaptive immune response [GO:0002250]; calcium ion import [GO:0070509]; calcium ion transmembrane transport [GO:0070588]; mammary gland epithelium development [GO:0061180]; positive regulation of adenylate cyclase activity [GO:0045762]; positive regulation of calcium ion transport [GO:0051928]; regulation of calcium ion transport [GO:0051924]; store-operated calcium entry [GO:0002115]	calcium channel activity [GO:0005262]; calmodulin binding [GO:0005516]; identical protein binding [GO:0042802]; store-operated calcium channel activity [GO:0015279]	ORAI1	plasma membrane
Q9BZF1	21.4903	0	0	Q9BZF1;F8VUA7;F8VQX7	transporter			Oxysterol-binding protein-related protein 8;Oxysterol-binding protein	OSBPL8	SUBCELLULAR LOCATION: [Isoform 1]: Endoplasmic reticulum membrane {ECO:0000269|PubMed:17991739, ECO:0000269|PubMed:26206935}; Single-pass membrane protein {ECO:0000269|PubMed:17991739}. Nucleus membrane {ECO:0000269|PubMed:21698267}. Note=The presence of the N-terminus extension contains an overall negative charge that may explain the weak localization to the cortical endoplasmic reticulum (Proba…	cortical endoplasmic reticulum [GO:0032541]; cytosol [GO:0005829]; endoplasmic reticulum [GO:0005783]; endoplasmic reticulum membrane [GO:0005789]; integral component of membrane [GO:0016021]; intracellular membrane-bounded organelle [GO:0043231]; membrane [GO:0016020]; nuclear membrane [GO:0031965]	1	0	activation of protein kinase B activity [GO:0032148]; fat cell differentiation [GO:0045444]; negative regulation of cell migration [GO:0030336]; negative regulation of sequestering of triglyceride [GO:0010891]; phosphatidylserine acyl-chain remodeling [GO:0036150]; phospholipid transport [GO:0015914]; positive regulation of glucose import [GO:0046326]; positive regulation of insulin receptor sign…	cholesterol binding [GO:0015485]; phosphatidylinositol-4-phosphate binding [GO:0070273]; phosphatidylserine binding [GO:0001786]; phosphatidylserine transfer activity [GO:0140343]; phospholipid transporter activity [GO:0005548]; sterol binding [GO:0032934]; sterol transporter activity [GO:0015248]	OSBPL8	ER membrane
Q96SU4	22.7494	1	2	Q96SU4	transporter			Oxysterol-binding protein-related protein 9	OSBPL9	SUBCELLULAR LOCATION: Late endosome membrane {ECO:0000269|PubMed:20599956}. Golgi apparatus, trans-Golgi network membrane {ECO:0000269|PubMed:20599956}. Note=Localizes at the Golgi-late endosome interface.	cytosol [GO:0005829]; Golgi apparatus [GO:0005794]; intracellular membrane-bounded organelle [GO:0043231]; late endosome membrane [GO:0031902]; membrane [GO:0016020]	1	0	bile acid biosynthetic process [GO:0006699]	sterol binding [GO:0032934]; sterol transporter activity [GO:0015248]	OSBPL9	endosome membrane
Q99650	23.3336	1	1	Q99650	Receptor			Oncostatin-M-specific receptor subunit beta	OSMR	SUBCELLULAR LOCATION: Membrane {ECO:0000305}; Single-pass type I membrane protein {ECO:0000305}.	apical plasma membrane [GO:0016324]; external side of plasma membrane [GO:0009897]; oncostatin-M receptor complex [GO:0005900]; plasma membrane [GO:0005886]; receptor complex [GO:0043235]	1	Y	cytokine-mediated signaling pathway [GO:0019221]; oncostatin-M-mediated signaling pathway [GO:0038165]; positive regulation of acute inflammatory response [GO:0002675]; positive regulation of cell population proliferation [GO:0008284]; response to cytokine [GO:0034097]	ciliary neurotrophic factor receptor binding [GO:0005127]; cytokine binding [GO:0019955]; cytokine receptor activity [GO:0004896]; growth factor binding [GO:0019838]; leukemia inhibitory factor receptor activity [GO:0004923]	OSMR	plasma membrane
Q86WC4	25.5328	1	5	Q86WC4	Other			Osteopetrosis-associated transmembrane protein 1	OSTM1	SUBCELLULAR LOCATION: Lysosome membrane {ECO:0000269|PubMed:21527911}; Single-pass type I membrane protein {ECO:0000269|PubMed:21527911}. Note=Requires CLCN7 to travel to lysosomes.	chloride channel complex [GO:0034707]; cytosol [GO:0005829]; lysosomal membrane [GO:0005765]	1	Y	osteoclast differentiation [GO:0030316]; transepithelial chloride transport [GO:0030321]	NA	OSTM1	lysosome membrane
J3KNA0	22.546	0	0	J3KNA0;A0A087X0L7;Q15070	Enzyme			Mitochondrial inner membrane protein OXA1L	OXA1L	SUBCELLULAR LOCATION: Membrane {ECO:0000256|ARBA:ARBA00004141, ECO:0000256|RuleBase:RU003945}; Multi-pass membrane protein {ECO:0000256|ARBA:ARBA00004141, ECO:0000256|RuleBase:RU003945}.	integral component of membrane [GO:0016021]; mitochondrion [GO:0005739]	4	0	NA	membrane insertase activity [GO:0032977]	OXA1L	mitochondrial membrane
H0Y9I4	22.6277	0	0	H0Y9I4;A0A804HLE0;A0A804HIQ0;A0A804HI59;P19021	Enzyme			Peptidyl-glycine alpha-amidating monooxygenase;Peptidylglycine alpha-hydroxylating monooxygenase;Peptidyl-alpha-hydroxyglycine alpha-amidating lyase	PAM	NA	integral component of membrane [GO:0016021]	1	0	NA	NA	PAM	Golgi membrane
O60245	24.6633	0	0	O60245;H0YAH0	Other			Protocadherin-7	PCDH7	SUBCELLULAR LOCATION: Cell membrane; Single-pass type I membrane protein.	integral component of plasma membrane [GO:0005887]; plasma membrane [GO:0005886]; platelet alpha granule membrane [GO:0031092]	1	Y	cell adhesion [GO:0007155]; homophilic cell adhesion via plasma membrane adhesion molecules [GO:0007156]	calcium ion binding [GO:0005509]	PCDH7	plasma membrane
Q9H6A9	23.6971	0	2	Q9H6A9	Other			Pecanex-like protein 3	PCNXL3	SUBCELLULAR LOCATION: Membrane {ECO:0000305}; Multi-pass membrane protein {ECO:0000305}.	integral component of membrane [GO:0016021]	13	0	NA	NA	PCNXL3	membrane
P16284	24.3703	0	1	P16284	Receptor			Platelet endothelial cell adhesion molecule	PECAM1	SUBCELLULAR LOCATION: Cell membrane {ECO:0000269|PubMed:17580308}; Single-pass type I membrane protein {ECO:0000305}. Note=Cell surface expression on neutrophils is down-regulated upon fMLP or CXCL8/IL8-mediated stimulation. {ECO:0000269|PubMed:17580308}.; SUBCELLULAR LOCATION: [Isoform Long]: Cell membrane {ECO:0000269|PubMed:18388311, ECO:0000269|PubMed:19342684}; Single-pass type I membrane pr…	cell-cell junction [GO:0005911]; extracellular exosome [GO:0070062]; extracellular space [GO:0005615]; integral component of plasma membrane [GO:0005887]; membrane raft [GO:0045121]; plasma membrane [GO:0005886]; platelet alpha granule membrane [GO:0031092]; protein-containing complex [GO:0032991]; secretory granule membrane [GO:0030667]	1	Y	bicellular tight junction assembly [GO:0070830]; cell-cell adhesion [GO:0098609]; cell-cell adhesion via plasma-membrane adhesion molecules [GO:0098742]; cell recognition [GO:0008037]; cell surface receptor signaling pathway [GO:0007166]; diapedesis [GO:0050904]; establishment of endothelial barrier [GO:0061028]; glomerular endothelium development [GO:0072011]; homophilic cell adhesion via plasma…	protein homodimerization activity [GO:0042803]; transmembrane signaling receptor activity [GO:0004888]	PECAM1	plasma membrane
O15173	20.2604	0	0	O15173	Receptor	transporter		Membrane-associated progesterone receptor component 2	PGRMC2	SUBCELLULAR LOCATION: Membrane {ECO:0000305|PubMed:23793472}; Single-pass membrane protein {ECO:0000305}. Nucleus envelope {ECO:0000269|PubMed:27754849, ECO:0000269|PubMed:28111073}. Endoplasmic reticulum {ECO:0000269|PubMed:27754849}.	endomembrane system [GO:0012505]; endoplasmic reticulum [GO:0005783]; integral component of membrane [GO:0016021]; membrane [GO:0016020]; nuclear envelope [GO:0005635]	1	0	adipose tissue development [GO:0060612]	heme binding [GO:0020037]; heme transmembrane transporter activity [GO:0015232]; steroid binding [GO:0005496]; steroid hormone receptor activity [GO:0003707]	PGRMC2	ER membrane
Q92643	19.8503	0	0	Q92643;A6NEM5;B1AK81	Enzyme			GPI-anchor transamidase	PIGK	SUBCELLULAR LOCATION: Endoplasmic reticulum membrane {ECO:0000269|PubMed:11483512}; Single-pass type I membrane protein {ECO:0000269|PubMed:11483512}.	endoplasmic reticulum membrane [GO:0005789]; GPI-anchor transamidase complex [GO:0042765]; membrane [GO:0016020]	1	Y	attachment of GPI anchor to protein [GO:0016255]; protein localization to cell surface [GO:0034394]	GPI-anchor transamidase activity [GO:0003923]; protein disulfide isomerase activity [GO:0003756]	PIGK	ER membrane
Q8IV08	26.7344	1	11	Q8IV08	Enzyme			Phospholipase D3	PLD3	SUBCELLULAR LOCATION: Endoplasmic reticulum membrane {ECO:0000269|PubMed:15794758, ECO:0000269|PubMed:22428023}; Single-pass type II membrane protein {ECO:0000269|PubMed:15794758, ECO:0000269|PubMed:22428023}. Lysosome lumen {ECO:0000269|PubMed:29386126, ECO:0000269|PubMed:30312375}. Early endosome membrane {ECO:0000269|PubMed:29386126}; Single-pass type II membrane protein {ECO:0000269|PubMed:15…	early endosome membrane [GO:0031901]; endoplasmic reticulum membrane [GO:0005789]; extracellular exosome [GO:0070062]; Golgi membrane [GO:0000139]; integral component of membrane [GO:0016021]; late endosome membrane [GO:0031902]; lysosomal lumen [GO:0043202]; lysosomal membrane [GO:0005765]	1	0	immune system process [GO:0002376]; inflammatory response [GO:0006954]; myotube differentiation [GO:0014902]; regulation of cytokine production involved in inflammatory response [GO:1900015]	phospholipase D activity [GO:0004630]; single-stranded DNA 5'-3' exodeoxyribonuclease activity [GO:0045145]	PLD3	ER membrane
Q04941	30.4068	4	4	Q04941	Transporter			Proteolipid protein 2	PLP2	SUBCELLULAR LOCATION: Membrane; Multi-pass membrane protein.	endoplasmic reticulum [GO:0005783]; endoplasmic reticulum membrane [GO:0005789]; integral component of membrane [GO:0016021]; membrane [GO:0016020]; plasma membrane [GO:0005886]	4	0	chemotaxis [GO:0006935]; cytokine-mediated signaling pathway [GO:0019221]; ion transport [GO:0006811]	chemokine binding [GO:0019956]; ion transmembrane transporter activity [GO:0015075]	PLP2	ER membrane
Q9UIW2	27.6926	1	13	Q9UIW2	Receptor			Plexin-A1	PLXNA1	SUBCELLULAR LOCATION: Cell membrane {ECO:0000305}; Single-pass type I membrane protein {ECO:0000250}.	cytosol [GO:0005829]; extracellular exosome [GO:0070062]; integral component of plasma membrane [GO:0005887]; nucleoplasm [GO:0005654]; plasma membrane [GO:0005886]; semaphorin receptor complex [GO:0002116]	1	Y	dichotomous subdivision of terminal units involved in salivary gland branching [GO:0060666]; negative regulation of cell adhesion [GO:0007162]; neuron projection extension [GO:1990138]; positive regulation of axonogenesis [GO:0050772]; regulation of cell migration [GO:0030334]; regulation of cell shape [GO:0008360]; regulation of GTPase activity [GO:0043087]; regulation of smooth muscle cell migr…	semaphorin receptor activity [GO:0017154]	PLXNA1	plasma membrane
O75051	25.0558	0	1	O75051	Receptor			Plexin-A2	PLXNA2	SUBCELLULAR LOCATION: Cell membrane {ECO:0000250}; Single-pass type I membrane protein {ECO:0000250}.	integral component of plasma membrane [GO:0005887]; plasma membrane [GO:0005886]; semaphorin receptor complex [GO:0002116]	1	Y	centrosome localization [GO:0051642]; cerebellar granule cell precursor tangential migration [GO:0021935]; limb bud formation [GO:0060174]; negative regulation of cell adhesion [GO:0007162]; neural tube development [GO:0021915]; pharyngeal system development [GO:0060037]; positive regulation of axonogenesis [GO:0050772]; regulation of cell migration [GO:0030334]; regulation of cell shape [GO:0008…	identical protein binding [GO:0042802]; semaphorin receptor activity [GO:0017154]	PLXNA2	plasma membrane
O43157	24.0675	3	2	O43157	Receptor	regulator		Plexin-B1	PLXNB1	SUBCELLULAR LOCATION: [Isoform 1]: Cell membrane {ECO:0000269|PubMed:12533544}; Single-pass type I membrane protein {ECO:0000255}.; SUBCELLULAR LOCATION: [Isoform 2]: Secreted {ECO:0000269|PubMed:10520995}.; SUBCELLULAR LOCATION: [Isoform 3]: Secreted {ECO:0000269|PubMed:10520995}.	extracellular region [GO:0005576]; integral component of plasma membrane [GO:0005887]; plasma membrane [GO:0005886]; semaphorin receptor complex [GO:0002116]	1	Y	cell migration [GO:0016477]; inhibitory synapse assembly [GO:1904862]; intracellular signal transduction [GO:0035556]; negative regulation of cell adhesion [GO:0007162]; negative regulation of osteoblast proliferation [GO:0033689]; neuron projection morphogenesis [GO:0048812]; ossification involved in bone maturation [GO:0043931]; positive regulation of axonogenesis [GO:0050772]; positive regulat…	GTPase activating protein binding [GO:0032794]; GTPase activator activity [GO:0005096]; semaphorin receptor activity [GO:0017154]; semaphorin receptor binding [GO:0030215]; transmembrane signaling receptor activity [GO:0004888]	PLXNB1	plasma membrane
O15031	31.0426	42	66	O15031	Receptor			Plexin-B2	PLXNB2	SUBCELLULAR LOCATION: Cell membrane {ECO:0000269|PubMed:12533544}; Single-pass type I membrane protein {ECO:0000255}.	cell surface [GO:0009986]; extracellular exosome [GO:0070062]; integral component of plasma membrane [GO:0005887]; semaphorin receptor complex [GO:0002116]	1	Y	brain development [GO:0007420]; excitatory synapse assembly [GO:1904861]; homophilic cell adhesion via plasma membrane adhesion molecules [GO:0007156]; negative regulation of cell adhesion [GO:0007162]; neural tube closure [GO:0001843]; neuroblast proliferation [GO:0007405]; positive regulation of axonogenesis [GO:0050772]; positive regulation of neuron projection development [GO:0010976]; positi…	semaphorin receptor activity [GO:0017154]	PLXNB2	plasma membrane
Q9Y4D7	25.5208	1	4	Q9Y4D7	Receptor			Plexin-D1	PLXND1	SUBCELLULAR LOCATION: Cell membrane {ECO:0000250|UniProtKB:Q3UH93}; Single-pass membrane protein {ECO:0000250|UniProtKB:Q3UH93}. Cell projection, lamellipodium membrane {ECO:0000269|PubMed:24841563}.	integral component of plasma membrane [GO:0005887]; lamellipodium [GO:0030027]; lamellipodium membrane [GO:0031258]; plasma membrane [GO:0005886]; semaphorin receptor complex [GO:0002116]	1	Y	angiogenesis [GO:0001525]; aorta development [GO:0035904]; branching involved in blood vessel morphogenesis [GO:0001569]; cardiac septum development [GO:0003279]; coronary vasculature development [GO:0060976]; dichotomous subdivision of terminal units involved in salivary gland branching [GO:0060666]; endothelial cell migration [GO:0043542]; kidney development [GO:0001822]; negative regulation of…	protein domain specific binding [GO:0019904]; semaphorin receptor activity [GO:0017154]	PLXND1	plasma membrane
O00592	29.6948	29	10	O00592	Other			Podocalyxin	PODXL	SUBCELLULAR LOCATION: Apical cell membrane. Cell projection, lamellipodium. Cell projection, filopodium. Cell projection, ruffle. Cell projection, microvillus {ECO:0000250}. Membrane raft {ECO:0000250}. Membrane {ECO:0000305}; Single-pass type I membrane protein {ECO:0000305}. Note=In single attached epithelial cells is restricted to a preapical pole on the free plasma membrane whereas other apic…	apical plasma membrane [GO:0016324]; centriolar satellite [GO:0034451]; cytoplasm [GO:0005737]; extracellular exosome [GO:0070062]; extracellular space [GO:0005615]; filopodium [GO:0030175]; integral component of plasma membrane [GO:0005887]; intracellular membrane-bounded organelle [GO:0043231]; lamellipodium [GO:0030027]; membrane raft [GO:0045121]; microvillus membrane [GO:0031528]; nucleolus …	1	Y	cell adhesion [GO:0007155]; cell migration [GO:0016477]; epithelial tube formation [GO:0072175]; glomerular visceral epithelial cell development [GO:0072015]; negative regulation of cell adhesion [GO:0007162]; negative regulation of cell-cell adhesion [GO:0022408]; positive regulation of cell-cell adhesion mediated by integrin [GO:0033634]; positive regulation of cell migration [GO:0030335]; regu…	NA	PODXL	plasma membrane
Q9NZ53	24.4315	1	0	Q9NZ53	Other			Podocalyxin-like protein 2	PODXL2	SUBCELLULAR LOCATION: Membrane {ECO:0000305}; Single-pass type I membrane protein {ECO:0000305}.	Golgi lumen [GO:0005796]; integral component of plasma membrane [GO:0005887]	1	Y	leukocyte tethering or rolling [GO:0050901]	glycosaminoglycan binding [GO:0005539]	PODXL2	plasma membrane
A0A7I2V347	24.5501	4	0	A0A7I2V347;Q9BT43;R4GN38	Enzyme			DNA-directed RNA polymerase III subunit RPC7-like	POLR3GL;LCN12	SUBCELLULAR LOCATION: Membrane {ECO:0000256|ARBA:ARBA00004167}; Single-pass membrane protein {ECO:0000256|ARBA:ARBA00004167}. Peroxisome membrane {ECO:0000256|ARBA:ARBA00004549}; Single-pass membrane protein {ECO:0000256|ARBA:ARBA00004549}.	integral component of membrane [GO:0016021]; peroxisomal membrane [GO:0005778]	1	0	autophagy of peroxisome [GO:0030242]	fatty-acyl-CoA binding [GO:0000062]; lipid binding [GO:0008289]	POLR3GL;LCN12	peroxisome membrane
A0A0J9YXF2	23.5394	1	3	A0A0J9YXF2;Q15165;G3XAK4	Enzyme			Serum paraoxonase/arylesterase 2	PON2	NA	extracellular region [GO:0005576]; integral component of membrane [GO:0016021]	1	0	NA	acyl-L-homoserine-lactone lactonohydrolase activity [GO:0102007]; arylesterase activity [GO:0004064]; metal ion binding [GO:0046872]	PON2	ER membrane
P16435	26.8608	0	5	P16435;H0Y4R2;E7EMD0	Enzyme			NADPH--cytochrome P450 reductase	POR	SUBCELLULAR LOCATION: Endoplasmic reticulum membrane {ECO:0000255|HAMAP-Rule:MF_03212}; Single-pass membrane protein {ECO:0000255|HAMAP-Rule:MF_03212}; Cytoplasmic side {ECO:0000255|HAMAP-Rule:MF_03212}.	cytosol [GO:0005829]; endoplasmic reticulum membrane [GO:0005789]; integral component of membrane [GO:0016021]; intracellular membrane-bounded organelle [GO:0043231]; membrane [GO:0016020]; mitochondrion [GO:0005739]	1	0	carnitine metabolic process [GO:0009437]; cellular organofluorine metabolic process [GO:0090346]; cellular response to follicle-stimulating hormone stimulus [GO:0071372]; cellular response to peptide hormone stimulus [GO:0071375]; demethylation [GO:0070988]; electron transport chain [GO:0022900]; fatty acid oxidation [GO:0019395]; flavonoid metabolic process [GO:0009812]; internal peptidyl-lysine…	cytochrome-b5 reductase activity, acting on NAD(P)H [GO:0004128]; electron transfer activity [GO:0009055]; enzyme binding [GO:0019899]; flavin adenine dinucleotide binding [GO:0050660]; FMN binding [GO:0010181]; hydrolase activity [GO:0016787]; iron-cytochrome-c reductase activity [GO:0047726]; NADP binding [GO:0050661]; NADPH-hemoprotein reductase activity [GO:0003958]; nitric oxide dioxygenase …	POR	ER membrane
O14495	21.0085	0	1	O14495;A0A286YES4	Phosphatase			Lipid phosphate phosphohydrolase 3	PPAP2B	SUBCELLULAR LOCATION: Cell membrane {ECO:0000269|PubMed:12660161, ECO:0000269|PubMed:20123964, ECO:0000269|PubMed:9705349}; Multi-pass membrane protein {ECO:0000250|UniProtKB:P97544}. Basolateral cell membrane {ECO:0000269|PubMed:14527693}; Multi-pass membrane protein {ECO:0000250|UniProtKB:P97544}. Endoplasmic reticulum membrane {ECO:0000269|PubMed:23591818}; Multi-pass membrane protein {ECO:000…	adherens junction [GO:0005912]; basolateral plasma membrane [GO:0016323]; endoplasmic reticulum exit site [GO:0070971]; endoplasmic reticulum-Golgi intermediate compartment membrane [GO:0033116]; endoplasmic reticulum membrane [GO:0005789]; Golgi apparatus [GO:0005794]; Golgi membrane [GO:0000139]; integral component of membrane [GO:0016021]; integral component of plasma membrane [GO:0005887]; me…	5	0	canonical Wnt signaling pathway [GO:0060070]; canonical Wnt signaling pathway involved in positive regulation of cell-cell adhesion [GO:0044329]; canonical Wnt signaling pathway involved in positive regulation of endothelial cell migration [GO:0044328]; canonical Wnt signaling pathway involved in positive regulation of wound healing [GO:0044330]; cell-cell adhesion mediated by integrin [GO:003363…	ceramide-1-phosphate phosphatase activity [GO:0106235]; integrin binding [GO:0005178]; lipid phosphatase activity [GO:0042577]; phosphatidate phosphatase activity [GO:0008195]; sphingosine-1-phosphate phosphatase activity [GO:0042392]	PPAP2B	plasma membrane
O43688	24.9025	1	2	O43688;K7EMK9;A0A0J9YXA3	Phosphatase			Lipid phosphate phosphohydrolase 2	PPAP2C	SUBCELLULAR LOCATION: Membrane {ECO:0000269|PubMed:16467304, ECO:0000269|PubMed:9705349}; Multi-pass membrane protein {ECO:0000255}. Cell membrane {ECO:0000269|PubMed:16467304, ECO:0000269|PubMed:9705349}; Multi-pass membrane protein {ECO:0000255}. Early endosome membrane {ECO:0000269|PubMed:16467304}; Multi-pass membrane protein {ECO:0000255}. Endoplasmic reticulum membrane {ECO:0000269|PubMed:1…	caveola [GO:0005901]; early endosome [GO:0005769]; early endosome membrane [GO:0031901]; endoplasmic reticulum [GO:0005783]; endoplasmic reticulum membrane [GO:0005789]; integral component of membrane [GO:0016021]; integral component of plasma membrane [GO:0005887]; plasma membrane [GO:0005886]	6	0	ceramide metabolic process [GO:0006672]; phospholipid dephosphorylation [GO:0046839]; phospholipid metabolic process [GO:0006644]; signal transduction [GO:0007165]; sphingolipid biosynthetic process [GO:0030148]; sphingosine metabolic process [GO:0006670]	ceramide-1-phosphate phosphatase activity [GO:0106235]; lipid phosphatase activity [GO:0042577]; phosphatidate phosphatase activity [GO:0008195]; sphingosine-1-phosphate phosphatase activity [GO:0042392]	PPAP2C	plasma membrane
Q9UNN8	25.4027	0	1	Q9UNN8;A0A0U1RQQ4	Receptor			Endothelial protein C receptor	PROCR	SUBCELLULAR LOCATION: Membrane; Single-pass type I membrane protein.	cell surface [GO:0009986]; centrosome [GO:0005813]; extracellular exosome [GO:0070062]; extracellular region [GO:0005576]; extracellular space [GO:0005615]; focal adhesion [GO:0005925]; integral component of plasma membrane [GO:0005887]; perinuclear region of cytoplasm [GO:0048471]; plasma membrane [GO:0005886]	1	Y	blood coagulation [GO:0007596]; negative regulation of coagulation [GO:0050819]	signaling receptor activity [GO:0038023]	PROCR	plasma membrane
P49768	26.9598	4	7	P49768;E7ES96	ion channel	Peptidase		Presenilin-1;Presenilin-1 NTF subunit;Presenilin-1 CTF subunit;Presenilin-1 CTF12;Presenilin	PSEN1	SUBCELLULAR LOCATION: Endoplasmic reticulum {ECO:0000269|PubMed:25394380}. Endoplasmic reticulum membrane {ECO:0000269|PubMed:10593990, ECO:0000269|PubMed:8574969, ECO:0000269|PubMed:9738936, ECO:0000305|PubMed:10037471, ECO:0000305|PubMed:15274632}; Multi-pass membrane protein {ECO:0000269|PubMed:25043039, ECO:0000269|PubMed:25918421, ECO:0000269|PubMed:26280335, ECO:0000269|PubMed:26623517, ECO…	aggresome [GO:0016235]; apical plasma membrane [GO:0016324]; azurophil granule membrane [GO:0035577]; cell cortex [GO:0005938]; cell junction [GO:0030054]; cell surface [GO:0009986]; centrosome [GO:0005813]; ciliary rootlet [GO:0035253]; dendritic shaft [GO:0043198]; early endosome membrane [GO:0031901]; endoplasmic reticulum [GO:0005783]; endoplasmic reticulum membrane [GO:0005789]; gamma-secret…	8	0	amyloid-beta formation [GO:0034205]; amyloid-beta metabolic process [GO:0050435]; amyloid precursor protein catabolic process [GO:0042987]; amyloid precursor protein metabolic process [GO:0042982]; astrocyte activation [GO:0048143]; astrocyte activation involved in immune response [GO:0002265]; autophagosome assembly [GO:0000045]; blood vessel development [GO:0001568]; brain morphogenesis [GO:004…	aspartic endopeptidase activity, intramembrane cleaving [GO:0042500]; aspartic-type endopeptidase activity [GO:0004190]; ATPase binding [GO:0051117]; beta-catenin binding [GO:0008013]; cadherin binding [GO:0045296]; calcium channel activity [GO:0005262]; endopeptidase activity [GO:0004175]; growth factor receptor binding [GO:0070851]; PDZ domain binding [GO:0030165]	PSEN1	ER membrane
Q99460	30.8647	44	38	Q99460;A0A7I2V523;A0A7P0MW50;A0A7I2YQY1;A0A7I2V262;A0A7I2V5C8;A0A7I2V641;A0A7I2V2K8;A0A7I2V479;A0A7I2V4X0;A0A7I2YQI9	Regulator			26S proteasome non-ATPase regulatory subunit 1	PSMD1	NA	azurophil granule lumen [GO:0035578]; cytosol [GO:0005829]; extracellular region [GO:0005576]; membrane [GO:0016020]; nucleoplasm [GO:0005654]; nucleus [GO:0005634]; proteasome accessory complex [GO:0022624]; proteasome complex [GO:0000502]; proteasome regulatory particle [GO:0005838]; proteasome regulatory particle, base subcomplex [GO:0008540]; proteasome storage granule [GO:0034515]	1	0	proteasome-mediated ubiquitin-dependent protein catabolic process [GO:0043161]; regulation of protein catabolic process [GO:0042176]	enzyme regulator activity [GO:0030234]; ubiquitin protein ligase binding [GO:0031625]	PSMD1
A0A087WW66	25.0165	1	1	A0A087WW66;A0A7I2V491	Regulator			NA	PSMD1	NA	proteasome regulatory particle, base subcomplex [GO:0008540]	1	0	regulation of protein catabolic process [GO:0042176]	enzyme regulator activity [GO:0030234]	PSMD1
Q13200	31.1648	39	45	Q13200	Regulator			26S proteasome non-ATPase regulatory subunit 2	PSMD2	NA	cytosol [GO:0005829]; extracellular exosome [GO:0070062]; extracellular region [GO:0005576]; ficolin-1-rich granule lumen [GO:1904813]; membrane [GO:0016020]; nucleoplasm [GO:0005654]; nucleus [GO:0005634]; proteasome accessory complex [GO:0022624]; proteasome complex [GO:0000502]; proteasome regulatory particle [GO:0005838]; proteasome regulatory particle, base subcomplex [GO:0008540]; proteasom…	1	0	proteasome-mediated ubiquitin-dependent protein catabolic process [GO:0043161]; regulation of protein catabolic process [GO:0042176]	enzyme regulator activity [GO:0030234]	PSMD2
Q9P2B2	28.6687	25	12	Q9P2B2	Regulator			Prostaglandin F2 receptor negative regulator	PTGFRN	SUBCELLULAR LOCATION: Endoplasmic reticulum membrane {ECO:0000250}; Single-pass type I membrane protein {ECO:0000250}. Golgi apparatus, trans-Golgi network membrane {ECO:0000250}; Single-pass type I membrane protein {ECO:0000250}.	cell surface [GO:0009986]; endoplasmic reticulum membrane [GO:0005789]; Golgi apparatus [GO:0005794]; integral component of membrane [GO:0016021]	1	Y	lipid droplet organization [GO:0034389]; myoblast fusion involved in skeletal muscle regeneration [GO:0014905]	NA	PTGFRN	ER membrane
P18433	27.3687	3	10	P18433	Phosphatase			Receptor-type tyrosine-protein phosphatase alpha	PTPRA	SUBCELLULAR LOCATION: Cell membrane {ECO:0000255}; Single-pass type I membrane protein {ECO:0000255}. Cell junction, focal adhesion {ECO:0000250|UniProtKB:P18052}. Note=Localizes to focal adhesion sites following integrin engagement. {ECO:0000250|UniProtKB:P18052}.	extracellular exosome [GO:0070062]; focal adhesion [GO:0005925]; integral component of plasma membrane [GO:0005887]; integral component of synaptic membrane [GO:0099699]; membrane [GO:0016020]; plasma membrane [GO:0005886]; receptor complex [GO:0043235]; Schaffer collateral - CA1 synapse [GO:0098685]	1	Y	insulin receptor signaling pathway [GO:0008286]; integrin-mediated signaling pathway [GO:0007229]; modulation of chemical synaptic transmission [GO:0050804]; protein dephosphorylation [GO:0006470]; protein phosphorylation [GO:0006468]; regulation of focal adhesion assembly [GO:0051893]	protein tyrosine phosphatase activity [GO:0004725]; transmembrane receptor protein tyrosine phosphatase activity [GO:0005001]	PTPRA	plasma membrane
P23469	26.1061	0	7	P23469	Phosphatase			Receptor-type tyrosine-protein phosphatase epsilon	PTPRE	SUBCELLULAR LOCATION: [Isoform 1]: Cell membrane; Single-pass type I membrane protein.; SUBCELLULAR LOCATION: [Isoform 2]: Cytoplasm. Note=Predominantly cytoplasmic. A small fraction is also associated with nucleus and membrane. Insulin induces translocation to the membrane (By similarity). {ECO:0000250}.; SUBCELLULAR LOCATION: [Isoform 3]: Cytoplasm.	cytoplasm [GO:0005737]; integral component of membrane [GO:0016021]; nucleus [GO:0005634]; plasma membrane [GO:0005886]	1	Y	negative regulation of insulin receptor signaling pathway [GO:0046627]; protein dephosphorylation [GO:0006470]	protein tyrosine phosphatase activity [GO:0004725]; transmembrane receptor protein tyrosine phosphatase activity [GO:0005001]	PTPRE	plasma membrane
P10586	29.5869	15	38	P10586;H0Y6Z7;H0Y4H1;H0Y7Z9;H0Y380	Phosphatase			Receptor-type tyrosine-protein phosphatase F	PTPRF	SUBCELLULAR LOCATION: Membrane; Single-pass type I membrane protein.	extracellular exosome [GO:0070062]; integral component of plasma membrane [GO:0005887]; neuronal cell body [GO:0043025]; neuron projection [GO:0043005]; plasma membrane [GO:0005886]	1	Y	cell adhesion [GO:0007155]; cell migration [GO:0016477]; negative regulation of receptor binding [GO:1900121]; neuron projection regeneration [GO:0031102]; peptidyl-tyrosine dephosphorylation [GO:0035335]; protein dephosphorylation [GO:0006470]; regulation of axon regeneration [GO:0048679]; synaptic membrane adhesion [GO:0099560]; transmembrane receptor protein tyrosine phosphatase signaling path…	cell adhesion molecule binding [GO:0050839]; chondroitin sulfate proteoglycan binding [GO:0035373]; heparin binding [GO:0008201]; protein-containing complex binding [GO:0044877]; protein tyrosine phosphatase activity [GO:0004725]; transmembrane receptor protein tyrosine phosphatase activity [GO:0005001]	PTPRF	plasma membrane
A0A087WTK0	NA	1	1	A0A087WTK0;A0A087WVC6;Q12913	Phosphatase			Protein-tyrosine-phosphatase;Receptor-type tyrosine-protein phosphatase eta	PTPRJ	SUBCELLULAR LOCATION: Membrane {ECO:0000256|ARBA:ARBA00004479}; Single-pass type I membrane protein {ECO:0000256|ARBA:ARBA00004479}.	integral component of membrane [GO:0016021]	1	Y	NA	protein tyrosine phosphatase activity [GO:0004725]
Q5TG12	22.1482	2	1	Q5TG12;E9PGC5;Q15262	Phosphatase			Protein-tyrosine-phosphatase;Receptor-type tyrosine-protein phosphatase kappa	PTPRK	SUBCELLULAR LOCATION: Membrane {ECO:0000256|ARBA:ARBA00004479}; Single-pass type I membrane protein {ECO:0000256|ARBA:ARBA00004479}.	cell junction [GO:0030054]; integral component of membrane [GO:0016021]; intracellular membrane-bounded organelle [GO:0043231]; plasma membrane [GO:0005886]	1	Y	cell adhesion [GO:0007155]	protein tyrosine phosphatase activity [GO:0004725]	PTPRK	plasma membrane
Q13332	21.4594	0	1	Q13332	Phosphatase			Receptor-type tyrosine-protein phosphatase S	PTPRS	SUBCELLULAR LOCATION: Cell membrane {ECO:0000269|PubMed:26231120}; Single-pass type I membrane protein {ECO:0000305}. Cell projection, axon {ECO:0000250|UniProtKB:B0V2N1}. Perikaryon {ECO:0000250|UniProtKB:B0V2N1}. Cytoplasmic vesicle, secretory vesicle, synaptic vesicle membrane {ECO:0000250|UniProtKB:Q64605}. Cell junction, synapse, synaptosome {ECO:0000250|UniProtKB:Q64605}. Cell junction, syn…	axon [GO:0030424]; cytosol [GO:0005829]; extracellular exosome [GO:0070062]; growth cone [GO:0030426]; integral component of plasma membrane [GO:0005887]; integral component of postsynaptic density membrane [GO:0099061]; integral component of synaptic vesicle membrane [GO:0030285]; perikaryon [GO:0043204]; plasma membrane [GO:0005886]	1	Y	negative regulation of axon extension [GO:0030517]; negative regulation of axon regeneration [GO:0048681]; negative regulation of collateral sprouting [GO:0048671]; negative regulation of dendritic spine development [GO:0061000]; negative regulation of interferon-alpha production [GO:0032687]; negative regulation of interferon-beta production [GO:0032688]; negative regulation of neuron projection…	chondroitin sulfate binding [GO:0035374]; heparan sulfate proteoglycan binding [GO:0043395]; heparin binding [GO:0008201]; phosphoprotein phosphatase activity [GO:0004721]; protein tyrosine phosphatase activity [GO:0004725]	PTPRS	plasma membrane
J3KQ48	24.6819	1	2	J3KQ48;Q4J6C6	Peptidase			Prolyl endopeptidase-like	PTRH2;PREPL	NA	integral component of membrane [GO:0016021]; mitochondrion [GO:0005739]	1	0	NA	aminoacyl-tRNA hydrolase activity [GO:0004045]	PTRH2;PREPL	membrane
P53801	26.5044	4	6	P53801;A8MXQ1;A8MZH8	Other			Pituitary tumor-transforming gene 1 protein-interacting protein	PTTG1IP	SUBCELLULAR LOCATION: Membrane {ECO:0000305}; Single-pass type I membrane protein {ECO:0000305}. Cytoplasm {ECO:0000269|PubMed:10781616}. Nucleus {ECO:0000269|PubMed:10781616}. Note=According to PubMed:10781616, it is found in the cytoplasm and the nucleus.	cytoplasm [GO:0005737]; extracellular exosome [GO:0070062]; integral component of membrane [GO:0016021]; membrane [GO:0016020]; nucleoplasm [GO:0005654]; nucleus [GO:0005634]	1	Y	negative regulation of DNA damage response, signal transduction by p53 class mediator [GO:0043518]; negative regulation of intrinsic apoptotic signaling pathway by p53 class mediator [GO:1902254]; positive regulation of cellular protein catabolic process [GO:1903364]; positive regulation of protein ubiquitination [GO:0031398]; protein import into nucleus [GO:0006606]	p53 binding [GO:0002039]	PTTG1IP	exosome membrane
P15151	28.9298	6	5	P15151;A0A0A0MSA9;A0A0C4DG49	Receptor			Poliovirus receptor	PVR	SUBCELLULAR LOCATION: [Isoform Alpha]: Cell membrane; Single-pass type I membrane protein.; SUBCELLULAR LOCATION: [Isoform Delta]: Cell membrane; Single-pass type I membrane protein.; SUBCELLULAR LOCATION: [Isoform Beta]: Secreted.; SUBCELLULAR LOCATION: [Isoform Gamma]: Secreted.	adherens junction [GO:0005912]; cell surface [GO:0009986]; cytoplasm [GO:0005737]; extracellular space [GO:0005615]; focal adhesion [GO:0005925]; integral component of membrane [GO:0016021]; plasma membrane [GO:0005886]	1	Y	heterophilic cell-cell adhesion via plasma membrane cell adhesion molecules [GO:0007157]; homophilic cell adhesion via plasma membrane adhesion molecules [GO:0007156]; positive regulation of natural killer cell mediated cytotoxicity [GO:0045954]; positive regulation of natural killer cell mediated cytotoxicity directed against tumor cell target [GO:0002860]; susceptibility to natural killer cell …	cell adhesion molecule binding [GO:0050839]; signaling receptor activity [GO:0038023]; virus receptor activity [GO:0001618]	PVR	plasma membrane
Q92692	23.7013	3	1	Q92692;K7EKE8	Receptor			Nectin-2	PVRL2	SUBCELLULAR LOCATION: Cell membrane; Single-pass type I membrane protein.	apical junction complex [GO:0043296]; cell-cell contact zone [GO:0044291]; cell-cell junction [GO:0005911]; cell surface [GO:0009986]; extracellular exosome [GO:0070062]; focal adhesion [GO:0005925]; integral component of membrane [GO:0016021]; plasma membrane [GO:0005886]; zonula adherens [GO:0005915]	1	Y	acrosome assembly [GO:0001675]; adhesion of symbiont to host [GO:0044406]; cell part morphogenesis [GO:0032990]; cilium organization [GO:0044782]; coreceptor-mediated virion attachment to host cell [GO:0046814]; cytoskeleton organization [GO:0007010]; establishment of mitochondrion localization [GO:0051654]; fertilization [GO:0009566]; fusion of virus membrane with host plasma membrane [GO:001906…	cell adhesion molecule binding [GO:0050839]; coreceptor activity [GO:0015026]; identical protein binding [GO:0042802]; protein homodimerization activity [GO:0042803]; virus receptor activity [GO:0001618]	PVRL2	plasma membrane
Q6ZRP7	27.0974	0	3	Q6ZRP7	Enzyme			Sulfhydryl oxidase 2	QSOX2	SUBCELLULAR LOCATION: Membrane {ECO:0000269|PubMed:14633699}; Single-pass membrane protein {ECO:0000269|PubMed:14633699}. Secreted {ECO:0000269|PubMed:14633699}. Cell membrane {ECO:0000305}; Single-pass membrane protein {ECO:0000305}. Nucleus membrane {ECO:0000305}; Single-pass membrane protein {ECO:0000305}. Note=Seems to be predominantly targeted to the nuclear and outer plasma membrane.	extracellular space [GO:0005615]; Golgi apparatus [GO:0005794]; integral component of Golgi membrane [GO:0030173]; nuclear membrane [GO:0031965]; nucleoplasm [GO:0005654]; plasma membrane [GO:0005886]	1	Y	protein folding [GO:0006457]	flavin-linked sulfhydryl oxidase activity [GO:0016971]; protein disulfide isomerase activity [GO:0003756]	QSOX2	Golgi membrane
M0R3D4	22.2867	0	1	M0R3D4;Q9UI14	Other			Prenylated Rab acceptor protein 1	RABAC1	SUBCELLULAR LOCATION: Membrane {ECO:0000256|ARBA:ARBA00004141, ECO:0000256|RuleBase:RU363107}; Multi-pass membrane protein {ECO:0000256|ARBA:ARBA00004141, ECO:0000256|RuleBase:RU363107}.	integral component of membrane [GO:0016021]	2	0	NA	NA	RABAC1	membrane
Q8WZA2	20.3255	1	0	Q8WZA2	other			Rap guanine nucleotide exchange factor 4	RAPGEF4	SUBCELLULAR LOCATION: Cytoplasm. Membrane {ECO:0000250}; Peripheral membrane protein {ECO:0000250}.	cytosol [GO:0005829]; hippocampal mossy fiber to CA3 synapse [GO:0098686]; membrane [GO:0016020]; plasma membrane [GO:0005886]	1	0	adaptive immune response [GO:0002250]; adenylate cyclase-activating G protein-coupled receptor signaling pathway [GO:0007189]; calcium-ion regulated exocytosis [GO:0017156]; G protein-coupled receptor signaling pathway [GO:0007186]; insulin secretion [GO:0030073]; regulation of exocytosis [GO:0017157]; regulation of synaptic vesicle cycle [GO:0098693]; small GTPase mediated signal transduction [G…	cAMP binding [GO:0030552]; guanyl-nucleotide exchange factor activity [GO:0005085]; small GTPase binding [GO:0031267]	RAPGEF4	membrane
Q00765	24.3032	0	1	Q00765;E2QRG8	Receptor			Receptor expression-enhancing protein 5;Receptor expression-enhancing protein	REEP5	SUBCELLULAR LOCATION: Endoplasmic reticulum membrane {ECO:0000269|PubMed:23969831}; Multi-pass membrane protein {ECO:0000255}. Sarcoplasmic reticulum membrane {ECO:0000250|UniProtKB:Q60870}; Multi-pass membrane protein {ECO:0000255}. Note=Localizes to endoplasmic reticulum tubular network (PubMed:23969831). In cardiomyocytes, localizes to the junctional sarcoplasmic reticulum membrane which is cl…	endoplasmic reticulum [GO:0005783]; endoplasmic reticulum tubular network [GO:0071782]; integral component of membrane [GO:0016021]	2	0	endoplasmic reticulum membrane organization [GO:0090158]; endoplasmic reticulum organization [GO:0007029]; regulation of intracellular transport [GO:0032386]	NA	REEP5	ER membrane
Q8IUW5	22.0406	0	0	Q8IUW5;D6RBN9	Other			RELT-like protein 1	RELL1	SUBCELLULAR LOCATION: Cell membrane {ECO:0000269|PubMed:16389068}; Single-pass type I membrane protein {ECO:0000269|PubMed:16389068}.	integral component of membrane [GO:0016021]; microtubule cytoskeleton [GO:0015630]; plasma membrane [GO:0005886]	1	Y	positive regulation of p38MAPK cascade [GO:1900745]	NA	RELL1	plasma membrane
Q5T092	23.6735	0	0	Q5T092;A0A0A0MR06;Q5T091;O15258	Other			Protein RER1	RER1	SUBCELLULAR LOCATION: Membrane {ECO:0000256|ARBA:ARBA00004141}; Multi-pass membrane protein {ECO:0000256|ARBA:ARBA00004141}.	Golgi apparatus [GO:0005794]; integral component of membrane [GO:0016021]	3	0	localization [GO:0051179]	NA	RER1	Golgi membrane
Q6PJF5	26.3286	1	3	Q6PJF5	Transporter			Inactive rhomboid protein 2	RHBDF2	SUBCELLULAR LOCATION: Endoplasmic reticulum membrane {ECO:0000250|UniProtKB:Q80WQ6}; Multi-pass membrane protein {ECO:0000250|UniProtKB:Q80WQ6}. Cell membrane {ECO:0000269|PubMed:22265016, ECO:0000269|PubMed:29897333}.	endoplasmic reticulum membrane [GO:0005789]; Golgi lumen [GO:0005796]; integral component of membrane [GO:0016021]; plasma membrane [GO:0005886]	7	0	negative regulation of inflammatory response to antigenic stimulus [GO:0002862]; negative regulation of protein secretion [GO:0050709]; protein transport [GO:0015031]; regulation of epidermal growth factor receptor signaling pathway [GO:0042058]; regulation of protein secretion [GO:0050708]	growth factor binding [GO:0019838]; protein transporter activity [GO:0140318]	RHBDF2	ER membrane
F8WCD0	24.3523	0	2	F8WCD0;Q8NC42	Enzyme			E3 ubiquitin-protein ligase RNF149	RNF149	NA	integral component of membrane [GO:0016021]	1	Y	NA	metal ion binding [GO:0046872]	RNF149
Q9H6Y7	23.9872	1	1	Q9H6Y7;I3L0L6	Enzyme			E3 ubiquitin-protein ligase RNF167	RNF167	SUBCELLULAR LOCATION: Endomembrane system {ECO:0000269|PubMed:16314844}; Single-pass membrane protein {ECO:0000269|PubMed:16314844}. Note=Targeted to cytoplasmic membranes.	cytoplasm [GO:0005737]; endomembrane system [GO:0012505]; integral component of membrane [GO:0016021]	1	Y	negative regulation of cell cycle [GO:0045786]; protein polyubiquitination [GO:0000209]; ubiquitin-dependent protein catabolic process [GO:0006511]	ubiquitin protein ligase activity [GO:0061630]; ubiquitin-protein transferase activity [GO:0004842]; zinc ion binding [GO:0008270]	RNF167	endosome membrane
A0A0A0MTC1	23.0178	0	3	A0A0A0MTC1;A0A0A0MTR7;Q63HN8	Enzyme			E3 ubiquitin-protein ligase RNF213	RNF213	NA	cytosol [GO:0005829]; nucleolus [GO:0005730]	2	0	NA	ATP hydrolysis activity [GO:0016887]; metal ion binding [GO:0046872]; ubiquitin-protein transferase activity [GO:0004842]	RNF213
Q5M7Z0	25.8835	15	5	Q5M7Z0	Enzyme			RING finger and transmembrane domain-containing protein 1	RNFT1	SUBCELLULAR LOCATION: Endoplasmic reticulum membrane {ECO:0000269|PubMed:27485036}; Multi-pass membrane protein {ECO:0000305}.	endoplasmic reticulum [GO:0005783]; endoplasmic reticulum membrane [GO:0005789]; integral component of membrane [GO:0016021]	5	Y	positive regulation of ERAD pathway [GO:1904294]; protein autoubiquitination [GO:0051865]	metal ion binding [GO:0046872]; ubiquitin binding [GO:0043130]; ubiquitin protein ligase activity [GO:0061630]	RNFT1	ER membrane
A0A087WTM1	25.4833	2	4	A0A087WTM1;Q9Y6N7;A0A0A0MSX4;A0A087WZ85	Receptor			Roundabout homolog 1	ROBO1	NA	plasma membrane [GO:0005886]	1	0	axon midline choice point recognition [GO:0016199]; Roundabout signaling pathway [GO:0035385]	axon guidance receptor activity [GO:0008046]	ROBO1	plasma membrane
P60602	24.658	9	2	P60602	Other			Reactive oxygen species modulator 1	ROMO1	SUBCELLULAR LOCATION: Mitochondrion inner membrane {ECO:0000269|PubMed:16842742, ECO:0000269|PubMed:19535734}; Single-pass membrane protein {ECO:0000269|PubMed:16842742, ECO:0000269|PubMed:19535734}.	integral component of membrane [GO:0016021]; mitochondrion [GO:0005739]; TIM23 mitochondrial import inner membrane translocase complex [GO:0005744]	1	0	antimicrobial humoral immune response mediated by antimicrobial peptide [GO:0061844]; cellular response to reactive oxygen species [GO:0034614]; cytolysis by host of symbiont cells [GO:0051838]; defense response to bacterium [GO:0042742]; defense response to Gram-negative bacterium [GO:0050829]; defense response to Gram-positive bacterium [GO:0050830]; killing of cells of other organism [GO:00316…	NA	ROMO1	mitochondrial membrane
P04843	26.7307	2	4	P04843;B7Z4L4	Enzyme			Dolichyl-diphosphooligosaccharide--protein glycosyltransferase subunit 1	RPN1	SUBCELLULAR LOCATION: Endoplasmic reticulum {ECO:0000250|UniProtKB:E2RQ08, ECO:0000250|UniProtKB:Q9GMB0}. Endoplasmic reticulum membrane; Single-pass type I membrane protein {ECO:0000305}. Melanosome. Note=Identified by mass spectrometry in melanosome fractions from stage I to stage IV.	cytosol [GO:0005829]; endoplasmic reticulum [GO:0005783]; endoplasmic reticulum membrane [GO:0005789]; integral component of membrane [GO:0016021]; melanosome [GO:0042470]; membrane [GO:0016020]; oligosaccharyltransferase complex [GO:0008250]; rough endoplasmic reticulum [GO:0005791]	1	Y	cellular protein modification process [GO:0006464]; protein N-linked glycosylation [GO:0006487]; protein N-linked glycosylation via asparagine [GO:0018279]	RNA binding [GO:0003723]	RPN1	ER membrane
P04844	25.1599	10	2	P04844	Enzyme			Dolichyl-diphosphooligosaccharide--protein glycosyltransferase subunit 2	RPN2	SUBCELLULAR LOCATION: Endoplasmic reticulum {ECO:0000250|UniProtKB:F1PCT7}. Endoplasmic reticulum membrane; Multi-pass membrane protein {ECO:0000305}.	autophagosome membrane [GO:0000421]; endoplasmic reticulum [GO:0005783]; endoplasmic reticulum membrane [GO:0005789]; integral component of membrane [GO:0016021]; membrane [GO:0016020]; nuclear body [GO:0016604]; oligosaccharyltransferase complex [GO:0008250]; rough endoplasmic reticulum [GO:0005791]	3	Y	aging [GO:0007568]; cellular protein modification process [GO:0006464]; protein N-linked glycosylation [GO:0006487]; protein N-linked glycosylation via asparagine [GO:0018279]; response to xenobiotic stimulus [GO:0009410]	ribosome binding [GO:0043022]	RPN2	ER membrane
H0YMV8	23.8947	1	1	H0YMV8;Q71UM5;C9JLI6	Other			40S ribosomal protein S27;40S ribosomal protein S27-like	RPS27L	NA	ribosome [GO:0005840]	1	0	translation [GO:0006412]	metal ion binding [GO:0046872]; structural constituent of ribosome [GO:0003735]	RPS27L
Q8N122	24.0726	1	3	Q8N122	Regulator	Adaptor/Chaperone/chaperone binding		Regulatory-associated protein of mTOR	RPTOR	SUBCELLULAR LOCATION: Cytoplasm. Lysosome. Cytoplasmic granule {ECO:0000269|PubMed:25940091}. Note=Targeting to lysosomes depends on amino acid availability. In arsenite-stressed cells, accumulates in stress granules when associated with SPAG5 and association with lysosomes is drastically decreased.	cytoplasm [GO:0005737]; cytoplasmic stress granule [GO:0010494]; cytosol [GO:0005829]; dendrite [GO:0030425]; lysosomal membrane [GO:0005765]; lysosome [GO:0005764]; neuronal cell body [GO:0043025]; nucleoplasm [GO:0005654]; TORC1 complex [GO:0031931]	1	0	cellular response to amino acid stimulus [GO:0071230]; cellular response to leucine [GO:0071233]; cellular response to nutrient levels [GO:0031669]; cellular response to starvation [GO:0009267]; phosphorylation [GO:0016310]; positive regulation of cell growth [GO:0030307]; positive regulation of endothelial cell proliferation [GO:0001938]; positive regulation of G1/S transition of mitotic cell cy…	14-3-3 protein binding [GO:0071889]; protein-containing complex binding [GO:0044877]; protein kinase activator activity [GO:0030295]; protein kinase binding [GO:0019901]; protein-macromolecule adaptor activity [GO:0030674]; protein serine/threonine kinase inhibitor activity [GO:0030291]; RNA polymerase III type 1 promoter sequence-specific DNA binding [GO:0001002]; RNA polymerase III type 2 promo…	RPTOR
Q9P2E9	27.1746	0	2	Q9P2E9;A0A087WVV2;F8W7S5	Receptor			Ribosome-binding protein 1	RRBP1	SUBCELLULAR LOCATION: Endoplasmic reticulum membrane {ECO:0000250}; Single-pass type III membrane protein {ECO:0000250}.	endoplasmic reticulum [GO:0005783]; integral component of endoplasmic reticulum membrane [GO:0030176]; membrane [GO:0016020]; ribosome [GO:0005840]	1	0	osteoblast differentiation [GO:0001649]; protein transport [GO:0015031]; translation [GO:0006412]	RNA binding [GO:0003723]; signaling receptor activity [GO:0038023]	RRBP1	ER membrane
Q16799	27.4138	6	15	Q16799	Other			Reticulon-1	RTN1	SUBCELLULAR LOCATION: Endoplasmic reticulum membrane {ECO:0000269|PubMed:12873973}; Multi-pass membrane protein {ECO:0000255}. Golgi apparatus membrane {ECO:0000269|PubMed:12873973}; Multi-pass membrane protein {ECO:0000255}.	endoplasmic reticulum [GO:0005783]; endoplasmic reticulum membrane [GO:0005789]; Golgi membrane [GO:0000139]; integral component of endoplasmic reticulum membrane [GO:0030176]	3	0	negative regulation of amyloid-beta formation [GO:1902430]; neuron differentiation [GO:0030182]	NA	RTN1	ER membrane
O75298	26.2941	2	3	O75298	Other			Reticulon-2	RTN2	SUBCELLULAR LOCATION: Endoplasmic reticulum membrane {ECO:0000269|PubMed:22232211}; Multi-pass membrane protein {ECO:0000255}. Sarcoplasmic reticulum membrane {ECO:0000250|UniProtKB:O70622}; Multi-pass membrane protein {ECO:0000255}. Cell membrane {ECO:0000250|UniProtKB:Q6WN19}; Multi-pass membrane protein {ECO:0000255}. Cell membrane, sarcolemma {ECO:0000250|UniProtKB:O70622}; Multi-pass membran…	cell surface [GO:0009986]; endoplasmic reticulum [GO:0005783]; integral component of endoplasmic reticulum membrane [GO:0030176]; intermediate filament [GO:0005882]; sarcoplasmic reticulum membrane [GO:0033017]; terminal cisterna [GO:0014802]; T-tubule [GO:0030315]; Z disc [GO:0030018]	2	0	gene expression [GO:0010467]; intracellular protein transmembrane transport [GO:0065002]; negative regulation of amyloid-beta formation [GO:1902430]; regulation of glucose import [GO:0046324]	NA	RTN2	ER membrane
B7Z4M1	23.1753	1	0	B7Z4M1;F5H891;F5GWG7;F5H617	Other			Reticulon	RTN3	SUBCELLULAR LOCATION: Endoplasmic reticulum membrane {ECO:0000256|ARBA:ARBA00004477}; Multi-pass membrane protein {ECO:0000256|ARBA:ARBA00004477}. Membrane {ECO:0000256|ARBA:ARBA00004141}; Multi-pass membrane protein {ECO:0000256|ARBA:ARBA00004141}.	endoplasmic reticulum membrane [GO:0005789]; integral component of membrane [GO:0016021]	1	0	NA	NA	RTN3
O95197	21.8606	2	0	O95197	Other			Reticulon-3	RTN3	SUBCELLULAR LOCATION: Endoplasmic reticulum membrane {ECO:0000269|PubMed:12811824, ECO:0000269|PubMed:15286784, ECO:0000269|PubMed:16054885, ECO:0000269|PubMed:16979658, ECO:0000269|PubMed:17031492, ECO:0000269|PubMed:17182608, ECO:0000269|PubMed:17191123, ECO:0000269|PubMed:24262037, ECO:0000269|PubMed:29117567, ECO:0000269|PubMed:34313226}; Multi-pass membrane protein {ECO:0000255}. Golgi appar…	endoplasmic reticulum [GO:0005783]; endoplasmic reticulum membrane [GO:0005789]; extracellular space [GO:0005615]; Golgi apparatus [GO:0005794]; Golgi membrane [GO:0000139]; integral component of membrane [GO:0016021]; plasma membrane [GO:0005886]; synapse [GO:0045202]	3	0	apoptotic process [GO:0006915]; endoplasmic reticulum tubular network formation [GO:0071787]; endoplasmic reticulum tubular network organization [GO:0071786]; negative regulation of amyloid-beta formation [GO:1902430]; vesicle-mediated transport [GO:0016192]	NA	RTN3	ER membrane
Q9NQC3	24.5171	3	0	Q9NQC3	other			Reticulon-4	RTN4	SUBCELLULAR LOCATION: [Isoform A]: Endoplasmic reticulum membrane {ECO:0000269|PubMed:25612671, ECO:0000269|PubMed:26906412, ECO:0000269|PubMed:27619977, ECO:0000269|PubMed:27786289}; Multi-pass membrane protein {ECO:0000255}. Cell membrane; Multi-pass membrane protein {ECO:0000255}; Cytoplasmic side {ECO:0000269|PubMed:27786289}. Note=Anchored to the membrane of the endoplasmic reticulum (ER) th…	cell junction [GO:0030054]; cell projection [GO:0042995]; endoplasmic reticulum [GO:0005783]; endoplasmic reticulum membrane [GO:0005789]; endoplasmic reticulum tubular network [GO:0071782]; endoplasmic reticulum tubular network membrane [GO:0098826]; integral component of endoplasmic reticulum membrane [GO:0030176]; nuclear envelope [GO:0005635]; plasma membrane [GO:0005886]; postsynaptic densit…	3	0	apoptotic process [GO:0006915]; axonal fasciculation [GO:0007413]; blastocyst formation [GO:0001825]; cardiac epithelial to mesenchymal transition [GO:0060317]; cell adhesion involved in sprouting angiogenesis [GO:0120078]; cell migration involved in vasculogenesis [GO:0035441]; cellular response to hypoxia [GO:0071456]; cellular sphingolipid homeostasis [GO:0090156]; central nervous system vascu…	cadherin binding [GO:0045296]; protein homodimerization activity [GO:0042803]; RNA binding [GO:0003723]; ubiquitin protein ligase binding [GO:0031625]	RTN4	ER membrane
Q9HBX9	28.1666	1	10	Q9HBX9	G protein-coupled receptor			Relaxin receptor 1	RXFP1	SUBCELLULAR LOCATION: Cell membrane {ECO:0000269|PubMed:16051677}; Multi-pass membrane protein {ECO:0000269|PubMed:16051677}.	integral component of plasma membrane [GO:0005887]; plasma membrane [GO:0005886]	7	0	activation of adenylate cyclase activity [GO:0007190]; adenylate cyclase-activating G protein-coupled receptor signaling pathway [GO:0007189]; cell differentiation [GO:0030154]; extracellular matrix organization [GO:0030198]; hormone-mediated signaling pathway [GO:0009755]; lung connective tissue development [GO:0060427]; nipple morphogenesis [GO:0060658]; parturition [GO:0007567]	G protein-coupled peptide receptor activity [GO:0008528]; G protein-coupled receptor activity [GO:0004930]; hormone binding [GO:0042562]; metal ion binding [GO:0046872]	RXFP1	plasma membrane
Q8WXD0	26.2804	8	6	Q8WXD0	receptor			Relaxin receptor 2	RXFP2	SUBCELLULAR LOCATION: Cell membrane; Multi-pass membrane protein.	integral component of plasma membrane [GO:0005887]; plasma membrane [GO:0005886]	9	0	activation of adenylate cyclase activity [GO:0007190]; adenylate cyclase-activating G protein-coupled receptor signaling pathway [GO:0007189]; hormone-mediated signaling pathway [GO:0009755]; male gonad development [GO:0008584]	G protein-coupled peptide receptor activity [GO:0008528]; protein-hormone receptor activity [GO:0016500]	RXFP2	plasma membrane
P60903	24.0419	1	2	P60903	Transporter			Protein S100-A10	S100A10	NA	AnxA2-p11 complex [GO:1990665]; collagen-containing extracellular matrix [GO:0062023]; cytoplasm [GO:0005737]; extracellular exosome [GO:0070062]; extracellular region [GO:0005576]; extracellular space [GO:0005615]; extrinsic component of plasma membrane [GO:0019897]; plasma membrane [GO:0005886]; plasma membrane protein complex [GO:0098797]; RNA polymerase II transcription regulator complex [GO:…	1	0	membrane raft assembly [GO:0001765]; mRNA transcription by RNA polymerase II [GO:0042789]; positive regulation of binding [GO:0051099]; positive regulation of focal adhesion assembly [GO:0051894]; positive regulation of GTPase activity [GO:0043547]; positive regulation of plasminogen activation [GO:0010756]; positive regulation of stress fiber assembly [GO:0051496]; positive regulation of substra…	calcium-dependent protein binding [GO:0048306]; calcium ion binding [GO:0005509]; protein homodimerization activity [GO:0042803]; transmembrane transporter binding [GO:0044325]	S100A10	plasma membrane
A0A5F9ZHN7	23.9933	1	1	A0A5F9ZHN7;Q9NTJ5;E9PGZ4;F8WDN7	Phosphatase			Phosphatidylinositide phosphatase SAC1	SACM1L	NA	integral component of membrane [GO:0016021]	3	0	NA	phosphatase activity [GO:0016791]	SACM1L	ER membrane
O15126	27.5035	8	9	O15126;A0A087WXB0;A0A087WU14	Other			Secretory carrier-associated membrane protein 1	SCAMP1	SUBCELLULAR LOCATION: Golgi apparatus, trans-Golgi network membrane {ECO:0000269|PubMed:15840657}; Multi-pass membrane protein {ECO:0000269|PubMed:15840657}. Recycling endosome membrane {ECO:0000269|PubMed:15840657}; Multi-pass membrane protein {ECO:0000269|PubMed:15840657}.	clathrin-coated vesicle [GO:0030136]; integral component of membrane [GO:0016021]; integral component of synaptic vesicle membrane [GO:0030285]; plasma membrane [GO:0005886]; recycling endosome membrane [GO:0055038]; specific granule membrane [GO:0035579]; trans-Golgi network [GO:0005802]; trans-Golgi network membrane [GO:0032588]; zymogen granule membrane [GO:0042589]	4	0	endocytosis [GO:0006897]; exocytosis [GO:0006887]; post-Golgi vesicle-mediated transport [GO:0006892]; protein transport [GO:0015031]	protein domain specific binding [GO:0019904]	SCAMP1	Golgi membrane
O15127	27.329	6	4	O15127;H3BV04;H3BN93;H3BUB6;H3BPL9	Vesicle/Cargo Protein			Secretory carrier-associated membrane protein 2	SCAMP2	SUBCELLULAR LOCATION: Golgi apparatus, trans-Golgi network membrane {ECO:0000269|PubMed:15840657}; Multi-pass membrane protein {ECO:0000269|PubMed:15840657}. Recycling endosome membrane {ECO:0000269|PubMed:15840657}; Multi-pass membrane protein {ECO:0000269|PubMed:15840657}.	extracellular exosome [GO:0070062]; Golgi apparatus [GO:0005794]; integral component of membrane [GO:0016021]; intracellular membrane-bounded organelle [GO:0043231]; recycling endosome membrane [GO:0055038]; trans-Golgi network membrane [GO:0032588]	4	0	post-Golgi vesicle-mediated transport [GO:0006892]; protein transport [GO:0015031]	NA	SCAMP2	Golgi membrane
O14828	29.6085	20	27	O14828	Vesicle/Cargo Protein			Secretory carrier-associated membrane protein 3	SCAMP3	SUBCELLULAR LOCATION: Membrane; Multi-pass membrane protein.	extracellular exosome [GO:0070062]; integral component of membrane [GO:0016021]; intracellular membrane-bounded organelle [GO:0043231]; recycling endosome membrane [GO:0055038]; trans-Golgi network membrane [GO:0032588]	4	0	post-Golgi vesicle-mediated transport [GO:0006892]; protein transport [GO:0015031]	ubiquitin protein ligase binding [GO:0031625]	SCAMP3	exosome membrane
Q969E2	27.1825	4	4	Q969E2;K7EJJ4;C9JWM2	Other			Secretory carrier-associated membrane protein 4	SCAMP4	SUBCELLULAR LOCATION: Membrane; Multi-pass membrane protein.	integral component of membrane [GO:0016021]; recycling endosome membrane [GO:0055038]; trans-Golgi network membrane [GO:0032588]	4	0	protein transport [GO:0015031]	NA	SCAMP4	endosome membrane
O00767	25.1259	0	0	O00767	Enzyme			Acyl-CoA desaturase	SCD	SUBCELLULAR LOCATION: Endoplasmic reticulum membrane {ECO:0000269|PubMed:15907797}; Multi-pass membrane protein {ECO:0000269|PubMed:18765284, ECO:0000305}.	endoplasmic reticulum [GO:0005783]; endoplasmic reticulum membrane [GO:0005789]; integral component of endoplasmic reticulum membrane [GO:0030176]; integral component of membrane [GO:0016021]; membrane [GO:0016020]; nucleolus [GO:0005730]	6	0	monounsaturated fatty acid biosynthetic process [GO:1903966]; positive regulation of cold-induced thermogenesis [GO:0120162]; response to fatty acid [GO:0070542]; unsaturated fatty acid biosynthetic process [GO:0006636]	iron ion binding [GO:0005506]; oxidoreductase activity [GO:0016491]; palmitoyl-CoA 9-desaturase activity [GO:0032896]; stearoyl-CoA 9-desaturase activity [GO:0004768]	SCD	ER membrane
H0YKT4	23.1711	1	0	H0YKT4;H0YNG3;P67812	Peptidase			Signal peptidase complex catalytic subunit SEC11;Signal peptidase complex catalytic subunit SEC11A	SEC11A	NA	integral component of membrane [GO:0016021]; signal peptidase complex [GO:0005787]	2	0	signal peptide processing [GO:0006465]	serine-type endopeptidase activity [GO:0004252]	SEC11A	ER membrane
O75396	26.0086	1	4	O75396	Vesicle/Cargo Protein	receptor		Vesicle-trafficking protein SEC22b	SEC22B	SUBCELLULAR LOCATION: Endoplasmic reticulum membrane {ECO:0000250|UniProtKB:Q4KM74}; Single-pass type IV membrane protein {ECO:0000250|UniProtKB:Q4KM74}. Endoplasmic reticulum-Golgi intermediate compartment membrane {ECO:0000250|UniProtKB:Q4KM74}. Golgi apparatus, cis-Golgi network membrane {ECO:0000250|UniProtKB:Q4KM74}. Golgi apparatus, trans-Golgi network membrane {ECO:0000250|UniProtKB:Q4KM74…	endoplasmic reticulum-Golgi intermediate compartment [GO:0005793]; endoplasmic reticulum-Golgi intermediate compartment membrane [GO:0033116]; endoplasmic reticulum membrane [GO:0005789]; ER to Golgi transport vesicle membrane [GO:0012507]; Golgi membrane [GO:0000139]; integral component of membrane [GO:0016021]; melanosome [GO:0042470]; phagocytic vesicle membrane [GO:0030670]; SNARE complex [GO…	1	0	endoplasmic reticulum to Golgi vesicle-mediated transport [GO:0006888]; negative regulation of autophagosome assembly [GO:1902902]; positive regulation of protein catabolic process [GO:0045732]; protein transport [GO:0015031]; retrograde vesicle-mediated transport, Golgi to endoplasmic reticulum [GO:0006890]; vesicle fusion with Golgi apparatus [GO:0048280]	SNAP receptor activity [GO:0005484]	SEC22B	ER membrane
O95486	23.8691	1	2	O95486	translocase			Protein transport protein Sec24A	SEC24A	SUBCELLULAR LOCATION: Cytoplasmic vesicle, COPII-coated vesicle membrane {ECO:0000305|PubMed:17499046}; Peripheral membrane protein {ECO:0000305|PubMed:17499046}; Cytoplasmic side {ECO:0000305|PubMed:17499046}. Endoplasmic reticulum membrane {ECO:0000305|PubMed:17499046}; Peripheral membrane protein {ECO:0000305|PubMed:17499046}; Cytoplasmic side {ECO:0000305|PubMed:17499046}. Cytoplasm, cytosol …	COPII vesicle coat [GO:0030127]; cytosol [GO:0005829]; endoplasmic reticulum exit site [GO:0070971]; endoplasmic reticulum membrane [GO:0005789]; ER to Golgi transport vesicle membrane [GO:0012507]	1	0	cholesterol homeostasis [GO:0042632]; COPII-coated vesicle cargo loading [GO:0090110]; endoplasmic reticulum to Golgi vesicle-mediated transport [GO:0006888]; intracellular protein transport [GO:0006886]; positive regulation of protein secretion [GO:0050714]; regulation of cholesterol transport [GO:0032374]	SNARE binding [GO:0000149]; zinc ion binding [GO:0008270]	SEC24A	vesicle membrane
P60468	22.5006	1	0	P60468	translocase			Protein transport protein Sec61 subunit beta	SEC61B	SUBCELLULAR LOCATION: Endoplasmic reticulum membrane {ECO:0000269|PubMed:12475939, ECO:0000269|PubMed:27044890}; Single-pass membrane protein {ECO:0000255}.	cytosol [GO:0005829]; endoplasmic reticulum [GO:0005783]; endoplasmic reticulum membrane [GO:0005789]; endoplasmic reticulum quality control compartment [GO:0044322]; endoplasmic reticulum Sec complex [GO:0031205]; integral component of membrane [GO:0016021]; membrane [GO:0016020]; Sec61 translocon complex [GO:0005784]	1	0	posttranslational protein targeting to membrane, translocation [GO:0031204]; retrograde protein transport, ER to cytosol [GO:0030970]; SRP-dependent cotranslational protein targeting to membrane, translocation [GO:0006616]; ubiquitin-dependent ERAD pathway [GO:0030433]	epidermal growth factor binding [GO:0048408]; ribosome binding [GO:0043022]; RNA binding [GO:0003723]	SEC61B	ER membrane
Q9NPR2	22.7991	0	1	Q9NPR2;H0YMZ3;H0YN49	other			Semaphorin-4B	SEMA4B	SUBCELLULAR LOCATION: Membrane; Single-pass type I membrane protein.	extracellular space [GO:0005615]; integral component of plasma membrane [GO:0005887]; synapse [GO:0045202]	1	Y	axon guidance [GO:0007411]; negative chemotaxis [GO:0050919]; negative regulation of axon extension involved in axon guidance [GO:0048843]; neural crest cell migration [GO:0001755]; positive regulation of cell migration [GO:0030335]; semaphorin-plexin signaling pathway [GO:0071526]	chemorepellent activity [GO:0045499]; semaphorin receptor binding [GO:0030215]	SEMA4B	plasma membrane
Q9NRX5	23.8259	1	1	Q9NRX5	Adaptor/Chaperone/chaperone binding			Serine incorporator 1	SERINC1	SUBCELLULAR LOCATION: Endoplasmic reticulum membrane {ECO:0000250|UniProtKB:Q7TNK0}; Multi-pass membrane protein {ECO:0000250|UniProtKB:Q7TNK0}.	endoplasmic reticulum membrane [GO:0005789]; integral component of membrane [GO:0016021]; membrane [GO:0016020]; plasma membrane [GO:0005886]	10	0	membrane biogenesis [GO:0044091]; phosphatidylserine metabolic process [GO:0006658]; phospholipid biosynthetic process [GO:0008654]; positive regulation of CDP-diacylglycerol-serine O-phosphatidyltransferase activity [GO:1904219]; positive regulation of serine C-palmitoyltransferase activity [GO:1904222]; sphingolipid metabolic process [GO:0006665]	protein-macromolecule adaptor activity [GO:0030674]	SERINC1	ER membrane
A0A087WYL5	26.6585	3	9	A0A087WYL5;Q6UXD5	Other			Seizure 6-like protein 2	SEZ6L2	NA	endoplasmic reticulum [GO:0005783]; integral component of membrane [GO:0016021]; neuronal cell body [GO:0043025]	1	Y	adult locomotory behavior [GO:0008344]; cerebellar Purkinje cell layer development [GO:0021680]; regulation of protein kinase C signaling [GO:0090036]; synapse maturation [GO:0060074]	NA	SEZ6L2	ER membrane
O75533	29.6387	25	33	O75533	Other			Splicing factor 3B subunit 1	SF3B1	SUBCELLULAR LOCATION: Nucleus {ECO:0000269|PubMed:27720643, ECO:0000269|PubMed:28541300}. Nucleus speckle. Note=During mitosis, transiently dispersed from the nuclear speckles to the cytoplasm.	B-WICH complex [GO:0110016]; catalytic step 2 spliceosome [GO:0071013]; nuclear speck [GO:0016607]; nucleoplasm [GO:0005654]; nucleus [GO:0005634]; spliceosomal complex [GO:0005681]; U11/U12 snRNP [GO:0034693]; U12-type spliceosomal complex [GO:0005689]; U2 snRNP [GO:0005686]; U2-type precatalytic spliceosome [GO:0071005]; U2-type prespliceosome [GO:0071004]; U2-type spliceosomal complex [GO:0005…	2	0	mRNA splicing, via spliceosome [GO:0000398]; positive regulation of transcription by RNA polymerase III [GO:0045945]; RNA splicing [GO:0008380]; RNA splicing, via transesterification reactions [GO:0000375]; spliceosomal complex assembly [GO:0000245]	mRNA binding [GO:0003729]; RNA binding [GO:0003723]; splicing factor binding [GO:1990935]	SF3B1
Q5TIH2	23.0968	0	1	Q5TIH2;O95562	Vesicle/Cargo Protein			Vesicle transport protein SFT2B	SFT2D2	SUBCELLULAR LOCATION: Membrane {ECO:0000256|ARBA:ARBA00004141, ECO:0000256|RuleBase:RU363111}; Multi-pass membrane protein {ECO:0000256|ARBA:ARBA00004141, ECO:0000256|RuleBase:RU363111}.	integral component of membrane [GO:0016021]	2	0	protein transport [GO:0015031]; vesicle-mediated transport [GO:0016192]	NA	SFT2D2	endosome membrane
P11686	21.5004	1	0	P11686	Other			Pulmonary surfactant-associated protein C	SFTPC	SUBCELLULAR LOCATION: Secreted, extracellular space, surface film.	alveolar lamellar body [GO:0097208]; clathrin-coated endocytic vesicle [GO:0045334]; endoplasmic reticulum membrane [GO:0005789]; extracellular region [GO:0005576]; extracellular space [GO:0005615]; lamellar body [GO:0042599]; multivesicular body lumen [GO:0097486]	1	0	respiratory gaseous exchange by respiratory system [GO:0007585]	identical protein binding [GO:0042802]	SFTPC	secreted
Q9H9B4	21.1417	0	0	Q9H9B4;D6RDG7;S4R2X2;D6RFI0	Transporter			Sideroflexin-1	SFXN1	SUBCELLULAR LOCATION: Mitochondrion inner membrane {ECO:0000269|PubMed:30442778}; Multi-pass membrane protein {ECO:0000255}.	integral component of mitochondrial inner membrane [GO:0031305]; mitochondrion [GO:0005739]	3	0	D-serine transport [GO:0042942]; erythrocyte differentiation [GO:0030218]; iron ion transport [GO:0006826]; L-serine transport [GO:0015825]; mitochondrial transmembrane transport [GO:1990542]; one-carbon metabolic process [GO:0006730]; serine import into mitochondrion [GO:0140300]	D-serine transmembrane transporter activity [GO:0042945]; L-serine transmembrane transporter activity [GO:0015194]; serine transmembrane transporter activity [GO:0022889]; transmembrane transporter activity [GO:0022857]	SFXN1	mitochondrial membrane
A0A2R8YE48	20.8592	1	0	A0A2R8YE48;A0A2R8Y504;A0A2R8Y6I4;A0A2R8YD68;A0A2R8YGQ3;A0A2R8YH84;A0A2R8Y5X5;A0A2R8Y4P8;A0A2R8Y5J3;B7Z2R4;A0A2R8Y652;A0A2R8YGV6;A0A2R8YEY2;A0A2R8Y638;A0A2R8Y5R7;A0A2R8Y5M2;A0A2R8YFA5;A0A2R8Y6U6;A0A2R8Y4X1;A0A2R8Y4E3;E9PEH6;A0A2R8YE16;C9J4J9;A0A2R8YH48;A0A2R8Y7M6;A0A2R8Y6G8;A0A2R8Y448;A0A2R8YE99;C9JR67;A0A2R8Y7J1;A0A2R8Y821;A0A2R8Y628;A0A2R8Y6V3;A0A2U3TZN7;A0A2R8Y621;O43556	Other			Epsilon-sarcoglycan	SGCE	SUBCELLULAR LOCATION: Cell membrane, sarcolemma {ECO:0000256|ARBA:ARBA00004513}; Single-pass membrane protein {ECO:0000256|ARBA:ARBA00004513}. Cell projection, dendrite {ECO:0000256|ARBA:ARBA00004279}. Cytoplasm, cytoskeleton {ECO:0000256|ARBA:ARBA00004245}. Golgi apparatus {ECO:0000256|ARBA:ARBA00004555}.	cytoskeleton [GO:0005856]; dendrite [GO:0030425]; Golgi apparatus [GO:0005794]; integral component of membrane [GO:0016021]; sarcoglycan complex [GO:0016012]; sarcolemma [GO:0042383]	1	0	NA	NA	SGCE	plasma membrane
Q1XH10	27.4545	4	6	Q1XH10;A0A6Q8PFW6;K7EIR9;H3BRX3;F5H2C2;H0YF29	Other			SKI/DACH domain-containing protein 1	SKIDA1;ZNF227;FANCA;ACRBP;C8orf82	NA	NA	1	0	NA	NA	SKIDA1;ZNF227;FANCA;ACRBP;C8orf82
A0A2R8Y5Q7	29.2611	1	2	A0A2R8Y5Q7	SLC Transporter			Natural resistance-associated macrophage protein 2	SLC11A2	NA	endosome [GO:0005768]; integral component of membrane [GO:0016021]	7	0	iron ion homeostasis [GO:0055072]; iron ion transport [GO:0006826]	transition metal ion transmembrane transporter activity [GO:0046915]	SLC11A2	membrane
P55011	26.7421	2	11	P55011	SLC Transporter	Adaptor/Chaperone/chaperone binding		Solute carrier family 12 member 2	SLC12A2	SUBCELLULAR LOCATION: Basolateral cell membrane {ECO:0000305|PubMed:32081947, ECO:0000305|PubMed:7629105}; Multi-pass membrane protein {ECO:0000255}.	apical plasma membrane [GO:0016324]; basal plasma membrane [GO:0009925]; basolateral plasma membrane [GO:0016323]; cell body [GO:0044297]; cell body membrane [GO:0044298]; cell periphery [GO:0071944]; cell projection [GO:0042995]; cell projection membrane [GO:0031253]; cytoplasmic vesicle membrane [GO:0030659]; cytosol [GO:0005829]; extracellular exosome [GO:0070062]; extracellular vesicle [GO:19…	12	0	aging [GO:0007568]; ammonium transport [GO:0015696]; cellular chloride ion homeostasis [GO:0030644]; cellular potassium ion homeostasis [GO:0030007]; cellular response to chemokine [GO:1990869]; cellular response to potassium ion [GO:0035865]; cellular sodium ion homeostasis [GO:0006883]; cell volume homeostasis [GO:0006884]; chloride ion homeostasis [GO:0055064]; chloride transmembrane transport…	ammonium transmembrane transporter activity [GO:0008519]; cation:chloride symporter activity [GO:0015377]; chaperone binding [GO:0051087]; Hsp90 protein binding [GO:0051879]; metal ion transmembrane transporter activity [GO:0046873]; potassium:chloride symporter activity [GO:0015379]; potassium ion transmembrane transporter activity [GO:0015079]; protein kinase binding [GO:0019901]; sodium:potass…	SLC12A2	plasma membrane
J3QSS1	23.3776	0	1	J3QSS1;P55017	SLC Transporter			Solute carrier family 12 member 3	SLC12A3	SUBCELLULAR LOCATION: Membrane {ECO:0000256|ARBA:ARBA00004141}; Multi-pass membrane protein {ECO:0000256|ARBA:ARBA00004141}.	integral component of membrane [GO:0016021]; plasma membrane [GO:0005886]	12	0	sodium ion transport [GO:0006814]	cation:chloride symporter activity [GO:0015377]	SLC12A3	endosome membrane
Q9UP95	27.7401	2	10	Q9UP95;I3L4N6	SLC Transporter			Solute carrier family 12 member 4	SLC12A4	SUBCELLULAR LOCATION: Membrane; Multi-pass membrane protein.	integral component of plasma membrane [GO:0005887]; lysosomal membrane [GO:0005765]; membrane [GO:0016020]; plasma membrane [GO:0005886]; synapse [GO:0045202]	14	0	ammonium import across plasma membrane [GO:0140157]; cell volume homeostasis [GO:0006884]; chemical synaptic transmission [GO:0007268]; chloride ion homeostasis [GO:0055064]; chloride transmembrane transport [GO:1902476]; ion transport [GO:0006811]; potassium ion homeostasis [GO:0055075]; potassium ion import across plasma membrane [GO:1990573]	ammonium transmembrane transporter activity [GO:0008519]; potassium:chloride symporter activity [GO:0015379]; protein kinase binding [GO:0019901]	SLC12A4	plasma membrane
A0A6Q8PH21	26.5201	2	8	A0A6Q8PH21;Q9UHW9;B3KXX3;H0YKQ8;A0A0G2JK66	SLC Transporter			Solute carrier family 12 member 6	SLC12A6	SUBCELLULAR LOCATION: Membrane {ECO:0000256|ARBA:ARBA00004141}; Multi-pass membrane protein {ECO:0000256|ARBA:ARBA00004141}.	integral component of plasma membrane [GO:0005887]	14	0	cellular hypotonic salinity response [GO:0071477]; chloride transmembrane transport [GO:1902476]	potassium:chloride symporter activity [GO:0015379]	SLC12A6	plasma membrane
A0A0G2JNW7	24.7321	0	4	A0A0G2JNW7;Q9Y666;A0A0U1RR18;A0A0G2JQE3;H0YB78	SLC Transporter			Solute carrier family 12 member 7	SLC12A7	SUBCELLULAR LOCATION: Membrane {ECO:0000256|ARBA:ARBA00004141}; Multi-pass membrane protein {ECO:0000256|ARBA:ARBA00004141}.	integral component of plasma membrane [GO:0005887]	12	0	cell volume homeostasis [GO:0006884]; chloride transmembrane transport [GO:1902476]	potassium:chloride symporter activity [GO:0015379]	SLC12A7	plasma membrane
Q9BXP2	23.9573	0	0	Q9BXP2	SLC Transporter			Solute carrier family 12 member 9	SLC12A9	SUBCELLULAR LOCATION: Cell membrane {ECO:0000269|PubMed:10871601}; Multi-pass membrane protein {ECO:0000269|PubMed:10871601}.	extracellular exosome [GO:0070062]; integral component of membrane [GO:0016021]; plasma membrane [GO:0005886]	13	0	cell volume homeostasis [GO:0006884]; chloride ion homeostasis [GO:0055064]; chloride transmembrane transport [GO:1902476]; potassium ion homeostasis [GO:0055075]; potassium ion import across plasma membrane [GO:1990573]	cation:chloride symporter activity [GO:0015377]; potassium:chloride symporter activity [GO:0015379]	SLC12A9	plasma membrane
Q9UKG4	24.9773	1	3	Q9UKG4	SLC Transporter			Solute carrier family 13 member 4	SLC13A4	SUBCELLULAR LOCATION: Membrane; Multi-pass membrane protein.	integral component of membrane [GO:0016021]; integral component of plasma membrane [GO:0005887]; plasma membrane [GO:0005886]	10	Y	anion transmembrane transport [GO:0098656]; sulfate transport [GO:0008272]	sodium:sulfate symporter activity [GO:0015382]	SLC13A4	plasma membrane
Q8N697	25.1022	0	3	Q8N697	SLC Transporter			Solute carrier family 15 member 4	SLC15A4	SUBCELLULAR LOCATION: Lysosome membrane {ECO:0000269|PubMed:25238095, ECO:0000269|PubMed:29224352, ECO:0000269|PubMed:32433612}; Multi-pass membrane protein {ECO:0000255}. Endosome membrane {ECO:0000269|PubMed:32433612}; Multi-pass membrane protein {ECO:0000255}. Early endosome membrane {ECO:0000250|UniProtKB:Q91W98}; Multi-pass membrane protein {ECO:0000255}.	early endosome membrane [GO:0031901]; endolysosome membrane [GO:0036020]; integral component of endosome membrane [GO:0031303]; integral component of lysosomal membrane [GO:1905103]; lysosomal membrane [GO:0005765]; plasma membrane [GO:0005886]; specific granule membrane [GO:0035579]	13	0	dipeptide import across plasma membrane [GO:0140206]; histidine transport [GO:0015817]; innate immune response [GO:0045087]; ion transport [GO:0006811]; L-histidine transmembrane export from vacuole [GO:0089708]; mast cell homeostasis [GO:0033023]; peptidoglycan transport [GO:0015835]; positive regulation of innate immune response [GO:0045089]; positive regulation of nucleotide-binding oligomeriz…	dipeptide transmembrane transporter activity [GO:0071916]; L-histidine transmembrane transporter activity [GO:0005290]; peptide:proton symporter activity [GO:0015333]; peptidoglycan transmembrane transporter activity [GO:0015647]	SLC15A4	lysosome membrane
P53985	31.1571	17	20	P53985;Q5T8R3;Q5T8R5	SLC Transporter			Monocarboxylate transporter 1	SLC16A1	SUBCELLULAR LOCATION: Cell membrane {ECO:0000269|PubMed:15505343, ECO:0000269|PubMed:17127621, ECO:0000269|PubMed:24390345, ECO:0000269|PubMed:25957687}; Multi-pass membrane protein {ECO:0000255}.	apical plasma membrane [GO:0016324]; basal plasma membrane [GO:0009925]; basolateral plasma membrane [GO:0016323]; cell junction [GO:0030054]; centrosome [GO:0005813]; extracellular exosome [GO:0070062]; integral component of membrane [GO:0016021]; integral component of plasma membrane [GO:0005887]; intracellular membrane-bounded organelle [GO:0043231]; lateral plasma membrane [GO:0016328]; membr…	11	0	behavioral response to nutrient [GO:0051780]; carboxylic acid transmembrane transport [GO:1905039]; cellular response to organic cyclic compound [GO:0071407]; centrosome cycle [GO:0007098]; glucose homeostasis [GO:0042593]; lipid metabolic process [GO:0006629]; mevalonate transport [GO:0015728]; monocarboxylic acid transport [GO:0015718]; plasma membrane lactate transport [GO:0035879]; regulation…	carboxylic acid transmembrane transporter activity [GO:0046943]; identical protein binding [GO:0042802]; lactate transmembrane transporter activity [GO:0015129]; mevalonate transmembrane transporter activity [GO:0015130]; monocarboxylic acid transmembrane transporter activity [GO:0008028]; organic cyclic compound binding [GO:0097159]; symporter activity [GO:0015293]	SLC16A1	plasma membrane
J3KTM6	30.1613	11	24	J3KTM6;O15427;J3QQV2	SLC Transporter			Monocarboxylate transporter 4	SLC16A3	SUBCELLULAR LOCATION: Membrane {ECO:0000256|ARBA:ARBA00004141}; Multi-pass membrane protein {ECO:0000256|ARBA:ARBA00004141}.	integral component of plasma membrane [GO:0005887]	11	0	NA	lactate transmembrane transporter activity [GO:0015129]	SLC16A3	plasma membrane
A0A087WX92	23.5009	1	2	A0A087WX92;O15403	SLC Transporter			Monocarboxylate transporter 7	SLC16A6	SUBCELLULAR LOCATION: Membrane {ECO:0000256|ARBA:ARBA00004141}; Multi-pass membrane protein {ECO:0000256|ARBA:ARBA00004141}.	integral component of membrane [GO:0016021]	12	0	NA	transmembrane transporter activity [GO:0022857]	SLC16A6	plasma membrane
O60669	25.2574	2	2	O60669	SLC Transporter			Monocarboxylate transporter 2	SLC16A7	SUBCELLULAR LOCATION: Cell membrane {ECO:0000269|PubMed:15505343, ECO:0000269|PubMed:9786900}; Multi-pass membrane protein {ECO:0000269|PubMed:15505343, ECO:0000269|PubMed:9786900}.	integral component of membrane [GO:0016021]; integral component of plasma membrane [GO:0005887]; nucleoplasm [GO:0005654]; plasma membrane [GO:0005886]	12	0	lactate transmembrane transport [GO:0035873]; monocarboxylic acid transport [GO:0015718]; pyruvate transmembrane transport [GO:1901475]; transport across blood-brain barrier [GO:0150104]	lactate transmembrane transporter activity [GO:0015129]; monocarboxylic acid transmembrane transporter activity [GO:0008028]; pyruvate secondary active transmembrane transporter activity [GO:0005477]; pyruvate transmembrane transporter activity [GO:0050833]; symporter activity [GO:0015293]	SLC16A7	plasma membrane
Q9NRA2	24.4131	1	4	Q9NRA2	SLC Transporter			Sialin	SLC17A5	SUBCELLULAR LOCATION: Cell membrane {ECO:0000269|PubMed:22778404}; Multi-pass membrane protein {ECO:0000269|PubMed:22778404}. Cytoplasmic vesicle, secretory vesicle, synaptic vesicle membrane {ECO:0000269|PubMed:21781115}; Multi-pass membrane protein {ECO:0000269|PubMed:21781115}. Lysosome membrane {ECO:0000269|PubMed:17897319}; Multi-pass membrane protein {ECO:0000269|PubMed:17897319}.	cytosol [GO:0005829]; integral component of membrane [GO:0016021]; integral component of plasma membrane [GO:0005887]; lysosomal membrane [GO:0005765]; lysosome [GO:0005764]; membrane [GO:0016020]; plasma membrane [GO:0005886]; synaptic vesicle membrane [GO:0030672]	12	0	amino acid transport [GO:0006865]; anion transport [GO:0006820]; ion transport [GO:0006811]; response to bacterium [GO:0009617]; sialic acid transport [GO:0015739]	carbohydrate:proton symporter activity [GO:0005351]; sialic acid:proton symporter activity [GO:0015538]; sialic acid transmembrane transporter activity [GO:0015136]; transmembrane transporter activity [GO:0022857]	SLC17A5	plasma membrane
P41440	26.9062	2	5	P41440;H3BTQ3	SLC Transporter			Folate transporter 1	SLC19A1	SUBCELLULAR LOCATION: Cell membrane {ECO:0000269|PubMed:10347183, ECO:0000269|PubMed:10787414, ECO:0000269|PubMed:15337749, ECO:0000269|PubMed:16115875, ECO:0000269|PubMed:9767079}; Multi-pass membrane protein {ECO:0000255}. Apical cell membrane {ECO:0000269|PubMed:10787414}; Multi-pass membrane protein {ECO:0000255}. Basolateral cell membrane {ECO:0000269|PubMed:10787414}; Multi-pass membrane pr…	apical plasma membrane [GO:0016324]; basolateral plasma membrane [GO:0016323]; brush border membrane [GO:0031526]; integral component of plasma membrane [GO:0005887]; plasma membrane [GO:0005886]	11	0	cyclic-GMP-AMP transmembrane import across plasma membrane [GO:0140361]; female pregnancy [GO:0007565]; folate import across plasma membrane [GO:1904447]; folate transmembrane transport [GO:0098838]; folic acid metabolic process [GO:0046655]; folic acid transport [GO:0015884]; methotrexate transport [GO:0051958]; organic anion transport [GO:0015711]; transmembrane transport [GO:0055085]; transpor…	2',3'-cyclic GMP-AMP binding [GO:0061507]; cyclic-GMP-AMP transmembrane transporter activity [GO:0140360]; folate:anion antiporter activity [GO:0008518]; folic acid binding [GO:0005542]; folic acid transmembrane transporter activity [GO:0008517]; methotrexate transmembrane transporter activity [GO:0015350]; organic anion transmembrane transporter activity [GO:0008514]; xenobiotic transmembrane tr…	SLC19A1	plasma membrane
A0A2R8Y5B5	24.9317	4	1	A0A2R8Y5B5;O60779	SLC Transporter			Thiamine transporter 1	SLC19A2	SUBCELLULAR LOCATION: Cell membrane {ECO:0000256|PIRNR:PIRNR028739}; Multi-pass membrane protein {ECO:0000256|PIRNR:PIRNR028739}.	integral component of membrane [GO:0016021]; plasma membrane [GO:0005886]	10	0	NA	thiamine transmembrane transporter activity [GO:0015234]	SLC19A2	plasma membrane
Q9BZV2	23.8953	0	2	Q9BZV2	SLC Transporter			Thiamine transporter 2	SLC19A3	SUBCELLULAR LOCATION: Membrane {ECO:0000305}; Multi-pass membrane protein {ECO:0000305}.	integral component of membrane [GO:0016021]; plasma membrane [GO:0005886]	12	0	thiamine-containing compound metabolic process [GO:0042723]; thiamine transmembrane transport [GO:0071934]; transmembrane transport [GO:0055085]	thiamine transmembrane transporter activity [GO:0015234]	SLC19A3	plasma membrane
A0A087WT87	23.0834	2	1	A0A087WT87;A0A7P0TAG7;P43003;A0A087X0U3	SLC Transporter			Amino acid transporter;Excitatory amino acid transporter 1	SLC1A3	SUBCELLULAR LOCATION: Membrane {ECO:0000256|ARBA:ARBA00004141, ECO:0000256|RuleBase:RU361216}; Multi-pass membrane protein {ECO:0000256|ARBA:ARBA00004141, ECO:0000256|RuleBase:RU361216}.	integral component of membrane [GO:0016021]	6	0	NA	L-amino acid transmembrane transporter activity [GO:0015179]; organic anion transmembrane transporter activity [GO:0008514]; symporter activity [GO:0015293]	SLC1A3	plasma membrane
P43007	20.8088	1	0	P43007	SLC Transporter			Neutral amino acid transporter A	SLC1A4	SUBCELLULAR LOCATION: Membrane {ECO:0000269|PubMed:17081065}; Multi-pass membrane protein {ECO:0000269|PubMed:17081065}. Melanosome {ECO:0000269|PubMed:17081065}. Note=Identified by mass spectrometry in melanosome fractions from stage I to stage IV.	cell surface [GO:0009986]; centrosome [GO:0005813]; dendrite [GO:0030425]; extracellular exosome [GO:0070062]; integral component of membrane [GO:0016021]; integral component of plasma membrane [GO:0005887]; intermediate filament [GO:0005882]; melanosome [GO:0042470]; membrane [GO:0016020]; neuronal cell body [GO:0043025]; plasma membrane [GO:0005886]; synapse [GO:0045202]	9	0	amino acid transport [GO:0006865]; cognition [GO:0050890]; glutamine transport [GO:0006868]; hydroxyproline transport [GO:0034589]; L-alanine import across plasma membrane [GO:1904273]; L-alanine transport [GO:0015808]; L-aspartate import across plasma membrane [GO:0140009]; L-cystine transport [GO:0015811]; L-glutamate transmembrane transport [GO:0015813]; L-serine import across plasma membrane …	amino acid transmembrane transporter activity [GO:0015171]; chloride channel activity [GO:0005254]; L-alanine transmembrane transporter activity [GO:0015180]; L-aspartate transmembrane transporter activity [GO:0015183]; L-cystine transmembrane transporter activity [GO:0015184]; L-glutamine transmembrane transporter activity [GO:0015186]; L-hydroxyproline transmembrane transporter activity [GO:003…	SLC1A4	plasma membrane
Q15758	28.7729	19	9	Q15758;M0QXM4	SLC Transporter	receptor		Neutral amino acid transporter B(0);Amino acid transporter	SLC1A5	SUBCELLULAR LOCATION: Cell membrane {ECO:0000269|PubMed:8702519, ECO:0000305|PubMed:29872227}; Multi-pass membrane protein {ECO:0000269|PubMed:29872227}. Melanosome. Note=Identified by mass spectrometry in melanosome fractions from stage I to stage IV.	basal plasma membrane [GO:0009925]; extracellular exosome [GO:0070062]; integral component of membrane [GO:0016021]; integral component of plasma membrane [GO:0005887]; melanosome [GO:0042470]; membrane [GO:0016020]; plasma membrane [GO:0005886]	9	0	amino acid transport [GO:0006865]; glutamine secretion [GO:0010585]; glutamine transport [GO:0006868]; L-aspartate import across plasma membrane [GO:0140009]; L-glutamine import across plasma membrane [GO:1903803]; neutral amino acid transport [GO:0015804]; protein homotrimerization [GO:0070207]; transport across blood-brain barrier [GO:0150104]	amino acid transmembrane transporter activity [GO:0015171]; L-aspartate transmembrane transporter activity [GO:0015183]; L-glutamine transmembrane transporter activity [GO:0015186]; L-serine transmembrane transporter activity [GO:0015194]; metal ion binding [GO:0046872]; neutral amino acid transmembrane transporter activity [GO:0015175]; signaling receptor activity [GO:0038023]; symporter activit…	SLC1A5	plasma membrane
Q08357	25.4395	1	5	Q08357	SLC Transporter	receptor		Sodium-dependent phosphate transporter 2	SLC20A2	SUBCELLULAR LOCATION: Cell membrane {ECO:0000269|PubMed:9151850}; Multi-pass membrane protein {ECO:0000269|PubMed:9151850}.	extracellular exosome [GO:0070062]; integral component of plasma membrane [GO:0005887]; membrane [GO:0016020]; plasma membrane [GO:0005886]	8	0	ion transport [GO:0006811]; phosphate ion transmembrane transport [GO:0035435]	inorganic phosphate transmembrane transporter activity [GO:0005315]; signaling receptor activity [GO:0038023]; sodium:phosphate symporter activity [GO:0005436]; virus receptor activity [GO:0001618]	SLC20A2	plasma membrane
O15245	21.5082	3	1	O15245	SLC Transporter			Solute carrier family 22 member 1	SLC22A1	SUBCELLULAR LOCATION: Basolateral cell membrane {ECO:0000269|PubMed:16263091}; Multi-pass membrane protein {ECO:0000269|PubMed:16263091}.	apical plasma membrane [GO:0016324]; basolateral plasma membrane [GO:0016323]; integral component of plasma membrane [GO:0005887]; membrane [GO:0016020]; plasma membrane [GO:0005886]; presynapse [GO:0098793]	12	0	dopamine uptake [GO:0090494]; epinephrine transport [GO:0048241]; establishment or maintenance of transmembrane electrochemical gradient [GO:0010248]; neurotransmitter transport [GO:0006836]; norepinephrine transport [GO:0015874]; organic cation transport [GO:0015695]; purine-containing compound transmembrane transport [GO:0072530]; quaternary ammonium group transport [GO:0015697]; serotonin upta…	acetylcholine transmembrane transporter activity [GO:0005277]; dopamine:sodium symporter activity [GO:0005330]; identical protein binding [GO:0042802]; monoamine transmembrane transporter activity [GO:0008504]; neurotransmitter transmembrane transporter activity [GO:0005326]; norepinephrine:sodium symporter activity [GO:0005334]; organic cation transmembrane transporter activity [GO:0015101]; pyr…	SLC22A1	plasma membrane
O76082	22.2649	0	1	O76082	SLC Transporter			Solute carrier family 22 member 5	SLC22A5	SUBCELLULAR LOCATION: Membrane {ECO:0000269|PubMed:10679939}; Multi-pass membrane protein {ECO:0000269|PubMed:10679939}.	apical plasma membrane [GO:0016324]; brush border membrane [GO:0031526]; cytoplasm [GO:0005737]; cytosol [GO:0005829]; extracellular exosome [GO:0070062]; integral component of membrane [GO:0016021]; plasma membrane [GO:0005886]	12	0	(R)-carnitine transmembrane transport [GO:1902270]; carnitine transmembrane transport [GO:1902603]; carnitine transport [GO:0015879]; positive regulation of intestinal epithelial structure maintenance [GO:0060731]; quaternary ammonium group transport [GO:0015697]; response to symbiotic bacterium [GO:0009609]; sodium-dependent organic cation transport [GO:0070715]; sodium ion transport [GO:0006814…	(R)-carnitine transmembrane transporter activity [GO:1901235]; ATP binding [GO:0005524]; carnitine transmembrane transporter activity [GO:0015226]; PDZ domain binding [GO:0030165]; quaternary ammonium group transmembrane transporter activity [GO:0015651]; symporter activity [GO:0015293]; xenobiotic transmembrane transporter activity [GO:0042910]	SLC22A5	plasma membrane
P05141	22.682	0	0	P05141	SLC Transporter			ADP/ATP translocase 2;ADP/ATP translocase 2, N-terminally processed	SLC25A5	SUBCELLULAR LOCATION: Mitochondrion inner membrane {ECO:0000250|UniProtKB:P02722}; Multi-pass membrane protein {ECO:0000255}. Membrane {ECO:0000269|PubMed:27641616}; Multi-pass membrane protein {ECO:0000255}. Note=May localize to non-mitochondrial membranes. {ECO:0000269|PubMed:27641616}.	integral component of plasma membrane [GO:0005887]; membrane [GO:0016020]; membrane raft [GO:0045121]; mitochondrial inner membrane [GO:0005743]; mitochondrial nucleoid [GO:0042645]; mitochondrial permeability transition pore complex [GO:0005757]; mitochondrion [GO:0005739]; MMXD complex [GO:0071817]; nucleus [GO:0005634]	2	0	adaptive thermogenesis [GO:1990845]; adenine nucleotide transport [GO:0051503]; B cell differentiation [GO:0030183]; cellular response to leukemia inhibitory factor [GO:1990830]; chromosome segregation [GO:0007059]; erythrocyte differentiation [GO:0030218]; mitochondrial ADP transmembrane transport [GO:0140021]; mitochondrial ATP transmembrane transport [GO:1990544]; negative regulation of mitoch…	adenine nucleotide transmembrane transporter activity [GO:0000295]; adenine transmembrane transporter activity [GO:0015207]; ATP:ADP antiporter activity [GO:0005471]; oxidative phosphorylation uncoupler activity [GO:0017077]; proton transmembrane transporter activity [GO:0015078]; RNA binding [GO:0003723]; ubiquitin protein ligase binding [GO:0031625]	SLC25A5	mitochondrial membrane
P12236	27.529	4	4	P12236	SLC Transporter			ADP/ATP translocase 3;ADP/ATP translocase 3, N-terminally processed	SLC25A6	SUBCELLULAR LOCATION: Mitochondrion inner membrane {ECO:0000250|UniProtKB:P02722}; Multi-pass membrane protein {ECO:0000255}. Membrane {ECO:0000269|PubMed:27641616}; Multi-pass membrane protein {ECO:0000255}. Note=The complex formed with ARL2BP, ARL2 and SLC25A6/ANT3 is expressed in mitochondria (By similarity). May localize to non-mitochondrial membranes (By similarity). {ECO:0000250|UniProtKB:P…	integral component of membrane [GO:0016021]; membrane [GO:0016020]; mitochondrial inner membrane [GO:0005743]; mitochondrion [GO:0005739]; nucleus [GO:0005634]; TIM23 mitochondrial import inner membrane translocase complex [GO:0005744]	2	0	apoptotic process [GO:0006915]; mitochondrial ADP transmembrane transport [GO:0140021]; mitochondrial ATP transmembrane transport [GO:1990544]	ATP:ADP antiporter activity [GO:0005471]	SLC25A6	mitochondrial membrane
G3XAC1	30.762	1	3	G3XAC1;Q9BXS9;A0A0C4DFT5;F8W9I8;C9J6Y3;C9JKR6	SLC Transporter			Solute carrier family 26 member 6	SLC26A6	SUBCELLULAR LOCATION: Cell membrane {ECO:0000256|ARBA:ARBA00004651}; Multi-pass membrane protein {ECO:0000256|ARBA:ARBA00004651}. Membrane {ECO:0000256|ARBA:ARBA00004141, ECO:0000256|RuleBase:RU362052}; Multi-pass membrane protein {ECO:0000256|ARBA:ARBA00004141, ECO:0000256|RuleBase:RU362052}.	integral component of plasma membrane [GO:0005887]	10	0	intracellular pH elevation [GO:0051454]	anion:anion antiporter activity [GO:0015301]; secondary active sulfate transmembrane transporter activity [GO:0008271]	SLC26A6	plasma membrane
O14975	26.1626	2	3	O14975	SLC Transporter			Very long-chain acyl-CoA synthetase	SLC27A2	SUBCELLULAR LOCATION: Endoplasmic reticulum membrane {ECO:0000269|PubMed:11980911, ECO:0000269|PubMed:24269233}; Multi-pass membrane protein {ECO:0000255}. Peroxisome membrane {ECO:0000269|PubMed:10198260, ECO:0000269|PubMed:10640429}; Peripheral membrane protein {ECO:0000269|PubMed:10640429}. Cell membrane {ECO:0000250|UniProtKB:O35488}; Multi-pass membrane protein {ECO:0000255}. Microsome {ECO:…	cytosol [GO:0005829]; endoplasmic reticulum [GO:0005783]; endoplasmic reticulum lumen [GO:0005788]; endoplasmic reticulum membrane [GO:0005789]; extracellular exosome [GO:0070062]; integral component of endoplasmic reticulum membrane [GO:0030176]; integral component of peroxisomal membrane [GO:0005779]; peroxisomal membrane [GO:0005778]; plasma membrane [GO:0005886]; specific granule membrane [GO…	3	Y	bile acid biosynthetic process [GO:0006699]; fatty acid alpha-oxidation [GO:0001561]; fatty acid beta-oxidation [GO:0006635]; long-chain fatty acid import into cell [GO:0044539]; long-chain fatty acid metabolic process [GO:0001676]; methyl-branched fatty acid metabolic process [GO:0097089]; very long-chain fatty acid catabolic process [GO:0042760]	arachidonate-CoA ligase activity [GO:0047676]; ATP binding [GO:0005524]; cholate-CoA ligase activity [GO:0047747]; enzyme binding [GO:0019899]; fatty acid transmembrane transporter activity [GO:0015245]; long-chain fatty acid-CoA ligase activity [GO:0004467]; long-chain fatty acid transporter activity [GO:0005324]; phytanate-CoA ligase activity [GO:0050197]; pristanate-CoA ligase activity [GO:007…	SLC27A2	ER membrane
Q9Y2P5	22.6959	1	0	Q9Y2P5	SLC Transporter			Bile acyl-CoA synthetase	SLC27A5	SUBCELLULAR LOCATION: Endoplasmic reticulum membrane {ECO:0000269|PubMed:10479480}; Multi-pass membrane protein {ECO:0000255}. Microsome {ECO:0000250|UniProtKB:Q9ES38}. Cell membrane {ECO:0000250|UniProtKB:Q4LDG0}; Multi-pass membrane protein {ECO:0000255}.	basal plasma membrane [GO:0009925]; endoplasmic reticulum [GO:0005783]; endoplasmic reticulum membrane [GO:0005789]; integral component of endoplasmic reticulum membrane [GO:0030176]; protein-containing complex [GO:0032991]	3	Y	bile acid and bile salt transport [GO:0015721]; bile acid biosynthetic process [GO:0006699]; ketone body biosynthetic process [GO:0046951]; long-chain fatty acid import across plasma membrane [GO:0015911]; triglyceride mobilization [GO:0006642]; very long-chain fatty acid metabolic process [GO:0000038]	ATP binding [GO:0005524]; cholate-CoA ligase activity [GO:0047747]; fatty acid transmembrane transporter activity [GO:0015245]; long-chain fatty acid-CoA ligase activity [GO:0004467]; long-chain fatty acid transporter activity [GO:0005324]; oxidoreductase activity [GO:0016491]; protein-containing complex binding [GO:0044877]; very long-chain fatty acid-CoA ligase activity [GO:0031957]	SLC27A5	ER membrane
Q99808	25.069	1	3	Q99808	SLC Transporter			Equilibrative nucleoside transporter 1	SLC29A1	SUBCELLULAR LOCATION: Basolateral cell membrane; Multi-pass membrane protein. Apical cell membrane; Multi-pass membrane protein. Cell membrane; Multi-pass membrane protein. Note=Predominantly localized in the basolateral membrane in polarized MDCK cells.	apical plasma membrane [GO:0016324]; basolateral plasma membrane [GO:0016323]; integral component of membrane [GO:0016021]; integral component of plasma membrane [GO:0005887]; membrane [GO:0016020]; plasma membrane [GO:0005886]; postsynapse [GO:0098794]; presynapse [GO:0098793]	11	0	adenosine transport [GO:0032238]; cellular response to glucose stimulus [GO:0071333]; cellular response to hypoxia [GO:0071456]; excitatory postsynaptic potential [GO:0060079]; lactation [GO:0007595]; neurotransmitter reuptake [GO:0098810]; neurotransmitter transport [GO:0006836]; neurotransmitter uptake [GO:0001504]; nucleobase-containing compound metabolic process [GO:0006139]; nucleoside trans…	AMP transmembrane transporter activity [GO:0080122]; neurotransmitter transmembrane transporter activity [GO:0005326]; nucleoside transmembrane transporter activity [GO:0005337]; purine nucleoside transmembrane transporter activity [GO:0015211]; uridine transmembrane transporter activity [GO:0015213]	SLC29A1	plasma membrane
Q14542	22.2151	4	1	Q14542	SLC Transporter			Equilibrative nucleoside transporter 2	SLC29A2	SUBCELLULAR LOCATION: Basolateral cell membrane {ECO:0000269|PubMed:12527552}; Multi-pass membrane protein {ECO:0000269|PubMed:12527552}. Nucleus membrane {ECO:0000269|PubMed:12527552}; Multi-pass membrane protein {ECO:0000269|PubMed:12527552}. Note=Localized at the basolateral cell membrane in polarized MDCK cells.	basolateral plasma membrane [GO:0016323]; integral component of membrane [GO:0016021]; integral component of plasma membrane [GO:0005887]; nuclear membrane [GO:0031965]; nucleolus [GO:0005730]; plasma membrane [GO:0005886]; presynapse [GO:0098793]	11	0	adenine transport [GO:0015853]; adenosine transport [GO:0032238]; cellular response to insulin stimulus [GO:0032869]; guanine transport [GO:0015854]; hypoxanthine transport [GO:0035344]; lactation [GO:0007595]; neurotransmitter reuptake [GO:0098810]; neurotransmitter transport [GO:0006836]; neurotransmitter uptake [GO:0001504]; nucleoside transmembrane transport [GO:1901642]; nucleoside transport…	neurotransmitter transmembrane transporter activity [GO:0005326]; nucleoside transmembrane transporter activity [GO:0005337]; purine nucleoside transmembrane transporter activity [GO:0015211]; uridine transmembrane transporter activity [GO:0015213]	SLC29A2	plasma membrane
Q96QE2	23.331	3	0	Q96QE2	SLC Transporter			Proton myo-inositol cotransporter	SLC2A13	SUBCELLULAR LOCATION: Cell membrane {ECO:0000269|PubMed:11500374}; Multi-pass membrane protein {ECO:0000269|PubMed:11500374}.	astrocyte end-foot [GO:0097450]; cell body [GO:0044297]; cell periphery [GO:0071944]; cell projection [GO:0042995]; cytoplasm [GO:0005737]; growth cone [GO:0030426]; integral component of plasma membrane [GO:0005887]; intracellular membrane-bounded organelle [GO:0043231]; membrane [GO:0016020]; organelle membrane [GO:0031090]; plasma membrane [GO:0005886]	12	0	myo-inositol transport [GO:0015798]; positive regulation of amyloid-beta formation [GO:1902004]; transport across blood-brain barrier [GO:0150104]	ATPase binding [GO:0051117]; myo-inositol:proton symporter activity [GO:0005366]; myo-inositol transmembrane transporter activity [GO:0005365]; protease binding [GO:0002020]	SLC2A13	plasma membrane
Q9Y6M5	30.6112	19	22	Q9Y6M5	SLC Transporter		regulator	Zinc transporter 1	SLC30A1	SUBCELLULAR LOCATION: Cell membrane {ECO:0000305}; Multi-pass membrane protein {ECO:0000305}.	cytoplasm [GO:0005737]; endoplasmic reticulum [GO:0005783]; Golgi apparatus [GO:0005794]; integral component of membrane [GO:0016021]; integral component of postsynaptic density membrane [GO:0099061]; nuclear membrane [GO:0031965]; plasma membrane [GO:0005886]; Schaffer collateral - CA1 synapse [GO:0098685]; T-tubule [GO:0030315]	6	0	cadmium ion transmembrane transport [GO:0070574]; calcium ion import [GO:0070509]; cellular calcium ion homeostasis [GO:0006874]; cellular zinc ion homeostasis [GO:0006882]; detoxification of cadmium ion [GO:0071585]; detoxification of zinc ion [GO:0010312]; in utero embryonic development [GO:0001701]; negative regulation of calcium ion import [GO:0090281]; negative regulation of neurotransmitter…	calcium channel inhibitor activity [GO:0019855]; zinc ion transmembrane transporter activity [GO:0005385]	SLC30A1	plasma membrane
O15431	23.9404	2	1	O15431	SLC Transporter			High affinity copper uptake protein 1	SLC31A1	SUBCELLULAR LOCATION: Cell membrane; Multi-pass membrane protein. Note=Localizes to the apical membrane in intestinal epithelial cells. {ECO:0000250}.	integral component of plasma membrane [GO:0005887]; late endosome [GO:0005770]; plasma membrane [GO:0005886]; recycling endosome [GO:0055037]	4	0	cellular copper ion homeostasis [GO:0006878]; copper ion import [GO:0015677]; copper ion transport [GO:0006825]	copper ion transmembrane transporter activity [GO:0005375]; identical protein binding [GO:0042802]	SLC31A1	plasma membrane
Q8N357	27.9513	1	2	Q8N357	SLC Transporter			Solute carrier family 35 member F6	SLC35F6	SUBCELLULAR LOCATION: Mitochondrion. Lysosome membrane; Multi-pass membrane protein.	cytosol [GO:0005829]; extracellular exosome [GO:0070062]; integral component of membrane [GO:0016021]; intracellular membrane-bounded organelle [GO:0043231]; lysosomal membrane [GO:0005765]; membrane [GO:0016020]; mitochondrion [GO:0005739]; nucleoplasm [GO:0005654]	9	Y	negative regulation of mitochondrial outer membrane permeabilization involved in apoptotic signaling pathway [GO:1901029]; positive regulation of cell population proliferation [GO:0008284]	transmembrane transporter activity [GO:0022857]	SLC35F6	lysosome membrane
Q9H2H9	29.9283	2	5	Q9H2H9;F8VX04	SLC Transporter			Sodium-coupled neutral amino acid transporter 1	SLC38A1	SUBCELLULAR LOCATION: Cell membrane {ECO:0000269|PubMed:15054072}; Multi-pass membrane protein {ECO:0000269|PubMed:15054072}. Note=Restricted to the somatodendritic compartment of neurons. Found in the cellular processes of neurons in the developing brain (By similarity). {ECO:0000250}.	axon [GO:0030424]; basolateral plasma membrane [GO:0016323]; external side of apical plasma membrane [GO:0098591]; extracellular exosome [GO:0070062]; integral component of membrane [GO:0016021]; integral component of plasma membrane [GO:0005887]; neuronal cell body [GO:0043025]; plasma membrane [GO:0005886]	11	0	amino acid transmembrane transport [GO:0003333]; amino acid transport [GO:0006865]; female pregnancy [GO:0007565]; glutamine transport [GO:0006868]; L-alpha-amino acid transmembrane transport [GO:1902475]; neurotransmitter uptake [GO:0001504]; neutral amino acid transport [GO:0015804]; transport across blood-brain barrier [GO:0150104]	amino acid:sodium symporter activity [GO:0005283]; amino acid transmembrane transporter activity [GO:0015171]; L-amino acid transmembrane transporter activity [GO:0015179]; L-glutamine transmembrane transporter activity [GO:0015186]; neutral amino acid:sodium symporter activity [GO:0005295]; neutral amino acid transmembrane transporter activity [GO:0015175]	SLC38A1	plasma membrane
Q96QD8	27.2908	3	5	Q96QD8;F8VUY8	SLC Transporter			Sodium-coupled neutral amino acid transporter 2	SLC38A2	SUBCELLULAR LOCATION: Cell membrane {ECO:0000269|PubMed:15561425, ECO:0000269|PubMed:16616430}; Multi-pass membrane protein {ECO:0000269|PubMed:15561425, ECO:0000269|PubMed:16616430}. Note=Insulin promotes recruitment to the plasma membrane from a pool localized in the trans-Golgi network or endosomes (By similarity). Enriched in the somatodendritic compartment of neurons, it is also detected at …	axon [GO:0030424]; brush border [GO:0005903]; cytoplasm [GO:0005737]; dendrite [GO:0030425]; integral component of plasma membrane [GO:0005887]; neuronal cell body [GO:0043025]; plasma membrane [GO:0005886]; sarcolemma [GO:0042383]	11	0	alanine transport [GO:0032328]; amino acid transmembrane transport [GO:0003333]; amino acid transport [GO:0006865]; cellular response to amino acid starvation [GO:0034198]; cellular response to arsenite(3-) [GO:1903841]; cellular response to mechanical stimulus [GO:0071260]; cerebral cortex development [GO:0021987]; female pregnancy [GO:0007565]; glutamine transport [GO:0006868]; glycine betaine …	amino acid transmembrane transporter activity [GO:0015171]; L-glutamine transmembrane transporter activity [GO:0015186]; L-serine transmembrane transporter activity [GO:0015194]; neutral amino acid:sodium symporter activity [GO:0005295]	SLC38A2	plasma membrane
C9JNK4	28.7831	6	7	C9JNK4	SLC Transporter			NA	SLC38A5	NA	integral component of membrane [GO:0016021]	5	0	NA	NA	SLC38A5
Q8WUX1	22.9582	0	1	Q8WUX1	SLC Transporter			Sodium-coupled neutral amino acid transporter 5	SLC38A5	SUBCELLULAR LOCATION: Cell membrane {ECO:0000250}; Multi-pass membrane protein {ECO:0000250}.	integral component of plasma membrane [GO:0005887]; plasma membrane [GO:0005886]	11	0	amino acid transmembrane transport [GO:0003333]; amino acid transport [GO:0006865]; asparagine transmembrane transport [GO:1903713]; glutamine transport [GO:0006868]; glycine transport [GO:0015816]; L-alanine transmembrane transport [GO:1904557]; L-histidine transmembrane transport [GO:0089709]; L-serine transport [GO:0015825]; serine transport [GO:0032329]; transport across blood-brain barrier […	alanine transmembrane transporter activity [GO:0022858]; amino acid transmembrane transporter activity [GO:0015171]; glycine transmembrane transporter activity [GO:0015187]; L-asparagine transmembrane transporter activity [GO:0015182]; L-glutamine transmembrane transporter activity [GO:0015186]; L-histidine transmembrane transporter activity [GO:0005290]; L-serine transmembrane transporter activi…	SLC38A5	plasma membrane
Q8NBW4	23.3584	2	1	Q8NBW4;E7ESU6;D6R9Q7	SLC Transporter			Sodium-coupled neutral amino acid transporter 9	SLC38A9	SUBCELLULAR LOCATION: Lysosome membrane {ECO:0000269|PubMed:25561175, ECO:0000269|PubMed:25567906, ECO:0000269|PubMed:29053970, ECO:0000269|PubMed:30956113}; Multi-pass membrane protein {ECO:0000255}. Late endosome membrane {ECO:0000269|PubMed:25561175}; Multi-pass membrane protein {ECO:0000255}.	integral component of lysosomal membrane [GO:1905103]; late endosome [GO:0005770]; late endosome membrane [GO:0031902]; lysosomal membrane [GO:0005765]; lysosome [GO:0005764]	11	0	amino acid transmembrane transport [GO:0003333]; cellular response to amino acid stimulus [GO:0071230]; positive regulation of TOR signaling [GO:0032008]	amino acid transmembrane transporter activity [GO:0015171]; L-arginine transmembrane transporter activity [GO:0061459]; L-leucine transmembrane transporter activity [GO:0015190]; metal ion binding [GO:0046872]	SLC38A9	lysosome membrane
Q5T4K2	24.7286	0	3	Q5T4K2;Q5T4K4;Q9NY26	SLC Transporter			Zinc transporter ZIP1	SLC39A1	SUBCELLULAR LOCATION: Membrane {ECO:0000256|ARBA:ARBA00004141}; Multi-pass membrane protein {ECO:0000256|ARBA:ARBA00004141}.	integral component of membrane [GO:0016021]	3	0	NA	metal ion transmembrane transporter activity [GO:0046873]	SLC39A1	membrane
Q9ULF5	29.84	5	13	Q9ULF5	SLC Transporter			Zinc transporter ZIP10	SLC39A10	SUBCELLULAR LOCATION: Membrane {ECO:0000305}; Multi-pass membrane protein {ECO:0000305}.	integral component of plasma membrane [GO:0005887]	6	Y	cellular zinc ion homeostasis [GO:0006882]; negative regulation of B cell apoptotic process [GO:0002903]; positive regulation of B cell proliferation [GO:0030890]; positive regulation of B cell receptor signaling pathway [GO:0050861]; positive regulation of protein tyrosine phosphatase activity [GO:1903615]; zinc ion import across plasma membrane [GO:0071578]	zinc ion transmembrane transporter activity [GO:0005385]	SLC39A10	plasma membrane
Q15043	28.5122	5	6	Q15043;E5RIP4;E5RFT1	SLC Transporter			Zinc transporter ZIP14	SLC39A14	SUBCELLULAR LOCATION: Cell membrane {ECO:0000269|PubMed:15642354, ECO:0000269|PubMed:27231142, ECO:0000269|PubMed:27703010, ECO:0000269|PubMed:29621230}; Multi-pass membrane protein {ECO:0000255}. Apical cell membrane {ECO:0000269|PubMed:31699897}; Multi-pass membrane protein {ECO:0000255}. Basolateral cell membrane {ECO:0000269|PubMed:31028174, ECO:0000269|PubMed:31699897}; Multi-pass membrane p…	apical plasma membrane [GO:0016324]; basolateral plasma membrane [GO:0016323]; early endosome membrane [GO:0031901]; integral component of membrane [GO:0016021]; integral component of plasma membrane [GO:0005887]; late endosome membrane [GO:0031902]; lysosomal membrane [GO:0005765]; plasma membrane [GO:0005886]	6	Y	cellular response to glucose stimulus [GO:0071333]; cellular response to insulin stimulus [GO:0032869]; cellular zinc ion homeostasis [GO:0006882]; chondrocyte differentiation [GO:0002062]; gluconeogenesis [GO:0006094]; import across plasma membrane [GO:0098739]; inorganic cation transmembrane transport [GO:0098662]; insulin receptor signaling pathway [GO:0008286]; iron import into cell [GO:00332…	anion:cation symporter activity [GO:0015296]; cadmium ion transmembrane transporter activity [GO:0015086]; ferrous iron transmembrane transporter activity [GO:0015093]; iron ion transmembrane transporter activity [GO:0005381]; manganese ion transmembrane transporter activity [GO:0005384]; zinc ion transmembrane transporter activity [GO:0005385]	SLC39A14	plasma membrane
Q13433	27.4917	5	7	Q13433	SLC Transporter			Zinc transporter ZIP6	SLC39A6	SUBCELLULAR LOCATION: Cell membrane {ECO:0000269|PubMed:12839489}; Multi-pass membrane protein {ECO:0000269|PubMed:12839489}.	cell surface [GO:0009986]; endoplasmic reticulum [GO:0005783]; integral component of plasma membrane [GO:0005887]; lamellipodium membrane [GO:0031258]; plasma membrane [GO:0005886]	6	Y	cellular zinc ion homeostasis [GO:0006882]; zinc ion import across plasma membrane [GO:0071578]; zinc ion transmembrane transport [GO:0071577]	zinc ion transmembrane transporter activity [GO:0005385]	SLC39A6	plasma membrane
A0A804HKW0	29.5081	3	3	A0A804HKW0;Q9C0K1	SLC Transporter			Zinc transporter ZIP8	SLC39A8	SUBCELLULAR LOCATION: Membrane {ECO:0000256|ARBA:ARBA00004141}; Multi-pass membrane protein {ECO:0000256|ARBA:ARBA00004141}.	NA	5	Y	NA	NA	SLC39A8
F5GZS6	32.889	46	62	F5GZS6;J3KPF3;A0A7P0Z4A0;A0A7P0TAN7;P08195;A0A7P0Z4P5;A0A7P0TAT7	SLC Transporter			4F2 cell-surface antigen heavy chain	SLC3A2	NA	integral component of membrane [GO:0016021]; nucleoplasm [GO:0005654]; plasma membrane [GO:0005886]	1	0	amino acid transport [GO:0006865]; carbohydrate metabolic process [GO:0005975]	catalytic activity [GO:0003824]	SLC3A2	plasma membrane
A0A7P0TBF8	26.9873	7	5	A0A7P0TBF8	SLC Transporter			4F2 cell-surface antigen heavy chain	SLC3A2	NA	integral component of membrane [GO:0016021]	1	0	amino acid transport [GO:0006865]; carbohydrate metabolic process [GO:0005975]	catalytic activity [GO:0003824]	SLC3A2	plasma membrane
Q8N370	22.1069	0	0	Q8N370	SLC Transporter			Large neutral amino acids transporter small subunit 4	SLC43A2	SUBCELLULAR LOCATION: Membrane {ECO:0000250}; Multi-pass membrane protein {ECO:0000250}.	integral component of membrane [GO:0016021]; plasma membrane [GO:0005886]	12	0	amino acid transport [GO:0006865]; negative regulation of amino acid transport [GO:0051956]; negative regulation of leucine import [GO:0060358]; neutral amino acid transport [GO:0015804]	amino acid transmembrane transporter activity [GO:0015171]; L-amino acid transmembrane transporter activity [GO:0015179]; neutral amino acid transmembrane transporter activity [GO:0015175]	SLC43A2	plasma membrane
Q8WWI5	26.4716	8	6	Q8WWI5	SLC Transporter			Choline transporter-like protein 1	SLC44A1	SUBCELLULAR LOCATION: Cell membrane {ECO:0000269|PubMed:19357133, ECO:0000269|PubMed:31855247}; Multi-pass membrane protein {ECO:0000269|PubMed:19357133}. Mitochondrion outer membrane {ECO:0000269|PubMed:19357133}; Multi-pass membrane protein {ECO:0000269|PubMed:19357133, ECO:0000269|PubMed:31855247}.	cytosol [GO:0005829]; extracellular exosome [GO:0070062]; integral component of membrane [GO:0016021]; membrane [GO:0016020]; mitochondrial outer membrane [GO:0005741]; mitochondrion [GO:0005739]; nucleoplasm [GO:0005654]; plasma membrane [GO:0005886]	9	0	choline catabolic process [GO:0042426]; choline transport [GO:0015871]; phosphatidylcholine biosynthetic process [GO:0006656]; transmembrane transport [GO:0055085]; transport across blood-brain barrier [GO:0150104]	choline transmembrane transporter activity [GO:0015220]; transmembrane transporter activity [GO:0022857]	SLC44A1	plasma membrane
Q5BKX6	26.2888	3	6	Q5BKX6;C9JMP1	SLC Transporter			Solute carrier family 45 member 4	SLC45A4;BRDT	SUBCELLULAR LOCATION: Membrane {ECO:0000305}; Multi-pass membrane protein {ECO:0000305}.	integral component of membrane [GO:0016021]; membrane [GO:0016020]	12	0	sucrose transport [GO:0015770]	sucrose:proton symporter activity [GO:0008506]	SLC45A4;BRDT	membrane
Q96NT5	24.2801	0	2	Q96NT5;J3QRF7	SLC Transporter			Proton-coupled folate transporter	SLC46A1	SUBCELLULAR LOCATION: Apical cell membrane; Multi-pass membrane protein. Cytoplasm {ECO:0000250}. Note=Localizes to the apical membrane of intestinal cells in iron-deficient cells, while it resides in the cytoplasm in iron-replete cells. {ECO:0000250}.	apical plasma membrane [GO:0016324]; basolateral plasma membrane [GO:0016323]; brush border membrane [GO:0031526]; cell surface [GO:0009986]; cytoplasm [GO:0005737]; integral component of membrane [GO:0016021]; plasma membrane [GO:0005886]	11	0	cellular iron ion homeostasis [GO:0006879]; folate import across plasma membrane [GO:1904447]; folate transmembrane transport [GO:0098838]; folic acid metabolic process [GO:0046655]; folic acid transport [GO:0015884]; heme metabolic process [GO:0042168]; intestinal folate absorption [GO:0098829]; proton transmembrane transport [GO:1902600]	folic acid:proton symporter activity [GO:0140211]; folic acid binding [GO:0005542]; folic acid transmembrane transporter activity [GO:0008517]; heme transmembrane transporter activity [GO:0015232]; methotrexate transmembrane transporter activity [GO:0015350]; proton transmembrane transporter activity [GO:0015078]	SLC46A1	plasma membrane
P04920	30.1494	19	25	P04920;A0A7I2V5T6	SLC Transporter			Anion exchange protein 2	SLC4A2	SUBCELLULAR LOCATION: Membrane; Multi-pass membrane protein.	apical plasma membrane [GO:0016324]; basolateral plasma membrane [GO:0016323]; focal adhesion [GO:0005925]; integral component of membrane [GO:0016021]; membrane [GO:0016020]; plasma membrane [GO:0005886]	13	0	amelogenesis [GO:0097186]; anion transport [GO:0006820]; bicarbonate transport [GO:0015701]; digestive tract development [GO:0048565]; ion homeostasis [GO:0050801]; positive regulation of enamel mineralization [GO:0070175]; regulation of intracellular pH [GO:0051453]; spermatogenesis [GO:0007283]; transmembrane transport [GO:0055085]	anion:anion antiporter activity [GO:0015301]; anion transmembrane transporter activity [GO:0008509]; enzyme binding [GO:0019899]; inorganic anion exchanger activity [GO:0005452]; transmembrane transporter activity [GO:0022857]	SLC4A2	plasma membrane
E9PFN4	27.6964	4	5	E9PFN4;A0A0A0MST8;Q9Y6M7;C9JRP1	SLC Transporter			Anion exchange protein;Sodium bicarbonate cotransporter 3	SLC4A7	SUBCELLULAR LOCATION: Membrane {ECO:0000256|ARBA:ARBA00004141, ECO:0000256|RuleBase:RU362035}; Multi-pass membrane protein {ECO:0000256|ARBA:ARBA00004141, ECO:0000256|RuleBase:RU362035}.	integral component of membrane [GO:0016021]	11	0	NA	inorganic anion exchanger activity [GO:0005452]	SLC4A7	plasma membrane
H7C3C4	24.227	1	2	H7C3C4	SLC Transporter			Anion exchange protein	SLC4A7	SUBCELLULAR LOCATION: Membrane {ECO:0000256|ARBA:ARBA00004141, ECO:0000256|RuleBase:RU362035}; Multi-pass membrane protein {ECO:0000256|ARBA:ARBA00004141, ECO:0000256|RuleBase:RU362035}.	integral component of membrane [GO:0016021]	11	0	NA	inorganic anion exchanger activity [GO:0005452]	SLC4A7	plasma membrane
A0A6Q8PG35	23.7993	1	1	A0A6Q8PG35;E9PKE4;A0A6Q8PHF8;A0A6Q8PGB9;O75446	SLC Transporter			Histone deacetylase complex subunit SAP30	SLC52A2;SAP30	SUBCELLULAR LOCATION: Cell membrane {ECO:0000256|ARBA:ARBA00004651, ECO:0000256|RuleBase:RU368035}; Multi-pass membrane protein {ECO:0000256|ARBA:ARBA00004651, ECO:0000256|RuleBase:RU368035}. Membrane {ECO:0000256|ARBA:ARBA00004141}; Multi-pass membrane protein {ECO:0000256|ARBA:ARBA00004141}.	integral component of plasma membrane [GO:0005887]	4	Y	NA	riboflavin transmembrane transporter activity [GO:0032217]	SLC52A2;SAP30	plasma membrane
P53794	23.4733	1	2	P53794	SLC Transporter			Sodium/myo-inositol cotransporter	SLC5A3	SUBCELLULAR LOCATION: Membrane; Multi-pass membrane protein.	integral component of membrane [GO:0016021]; integral component of plasma membrane [GO:0005887]; perinuclear region of cytoplasm [GO:0048471]; plasma membrane [GO:0005886]; voltage-gated potassium channel complex [GO:0008076]	13	0	fucose transmembrane transport [GO:0015756]; glucose transmembrane transport [GO:1904659]; inositol metabolic process [GO:0006020]; myo-inositol import across plasma membrane [GO:1904679]; myo-inositol transport [GO:0015798]; pentose transmembrane transport [GO:0015750]; peripheral nervous system development [GO:0007422]; polyol transport [GO:0015791]; positive regulation of catalytic activity [G…	fucose transmembrane transporter activity [GO:0015150]; glucose:sodium symporter activity [GO:0005412]; myo-inositol:sodium symporter activity [GO:0005367]; myo-inositol transmembrane transporter activity [GO:0005365]; pentose transmembrane transporter activity [GO:0015146]; polyol transmembrane transporter activity [GO:0015166]; potassium channel regulator activity [GO:0015459]; transmembrane tr…	SLC5A3	plasma membrane
Q9Y289	26.0776	1	4	Q9Y289	SLC Transporter			Sodium-dependent multivitamin transporter	SLC5A6	SUBCELLULAR LOCATION: Cell membrane {ECO:0000269|PubMed:25809983, ECO:0000269|PubMed:27904971}; Multi-pass membrane protein {ECO:0000255}.; SUBCELLULAR LOCATION: Cell membrane {ECO:0000269|PubMed:28052864}; Multi-pass membrane protein {ECO:0000255}. Note=(Microbial infection) Exposure to E.coli lipopolysaccharides leeds to reduced cell membrane localization. {ECO:0000269|PubMed:28052864}.	apical plasma membrane [GO:0016324]; basal plasma membrane [GO:0009925]; basolateral plasma membrane [GO:0016323]; brush border membrane [GO:0031526]; integral component of plasma membrane [GO:0005887]; membrane [GO:0016020]; plasma membrane [GO:0005886]; vesicle membrane [GO:0012506]	13	Y	biotin import across plasma membrane [GO:1905135]; biotin transport [GO:0015878]; iodide transmembrane transport [GO:1904200]; pantothenate transmembrane transport [GO:0015887]; sodium ion transport [GO:0006814]; transport across blood-brain barrier [GO:0150104]	biotin transmembrane transporter activity [GO:0015225]; pantothenate transmembrane transporter activity [GO:0015233]; sodium-dependent multivitamin transmembrane transporter activity [GO:0008523]; symporter activity [GO:0015293]; vitamin transmembrane transporter activity [GO:0090482]	SLC5A6	plasma membrane
A0A7P0TBL2	23.8361	7	2	A0A7P0TBL2;Q9H2J7;A0A7P0T9P8;A0A7P0TB74;A0A7P0T8I1;A0A7P0T8B7	SLC Transporter			Sodium-dependent neutral amino acid transporter B(0)AT2	SLC6A15	SUBCELLULAR LOCATION: Membrane {ECO:0000256|ARBA:ARBA00004141}; Multi-pass membrane protein {ECO:0000256|ARBA:ARBA00004141}.	integral component of plasma membrane [GO:0005887]	10	0	NA	symporter activity [GO:0015293]	SLC6A15	membrane
A0A087WY96	23.0068	0	0	A0A087WY96;P31641;C9JPV1;A0A087WYN0	SLC Transporter			Transporter;Sodium- and chloride-dependent taurine transporter	SLC6A6	SUBCELLULAR LOCATION: Cell membrane {ECO:0000256|ARBA:ARBA00004651}; Multi-pass membrane protein {ECO:0000256|ARBA:ARBA00004651}. Membrane {ECO:0000256|ARBA:ARBA00004141}; Multi-pass membrane protein {ECO:0000256|ARBA:ARBA00004141}.	integral component of plasma membrane [GO:0005887]	12	0	neurotransmitter transport [GO:0006836]	taurine:sodium symporter activity [GO:0005369]	SLC6A6	plasma membrane
P48067	26.813	2	1	P48067;B7Z589	SLC Transporter			Sodium- and chloride-dependent glycine transporter 1;Transporter	SLC6A9	SUBCELLULAR LOCATION: Membrane; Multi-pass membrane protein.	apical plasma membrane [GO:0016324]; basal plasma membrane [GO:0009925]; basolateral plasma membrane [GO:0016323]; dense core granule [GO:0031045]; endosome [GO:0005768]; hippocampal mossy fiber to CA3 synapse [GO:0098686]; integral component of plasma membrane [GO:0005887]; integral component of postsynaptic membrane [GO:0099055]; integral component of presynaptic membrane [GO:0099056]; integral…	12	0	glycine import across plasma membrane [GO:1903804]; glycine transport [GO:0015816]; negative regulation of NMDA glutamate receptor activity [GO:1904782]; neurotransmitter transport [GO:0006836]; positive regulation of heme biosynthetic process [GO:0070455]; positive regulation of hemoglobin biosynthetic process [GO:0046985]; positive regulation of iron ion import across plasma membrane [GO:190444…	glycine:sodium symporter activity [GO:0015375]; glycine transmembrane transporter activity [GO:0015187]	SLC6A9	plasma membrane
P30825	27.382	2	2	P30825	SLC Transporter			High affinity cationic amino acid transporter 1	SLC7A1	SUBCELLULAR LOCATION: Cell membrane {ECO:0000250|UniProtKB:Q09143}; Multi-pass membrane protein {ECO:0000255}.	apical plasma membrane [GO:0016324]; basal plasma membrane [GO:0009925]; basolateral plasma membrane [GO:0016323]; integral component of plasma membrane [GO:0005887]; membrane [GO:0016020]; plasma membrane [GO:0005886]; protein-containing complex [GO:0032991]	14	0	amino acid import across plasma membrane [GO:0089718]; amino acid transport [GO:0006865]; arginine transmembrane transport [GO:1903826]; basic amino acid transmembrane transport [GO:1990822]; L-amino acid transport [GO:0015807]; L-arginine import across plasma membrane [GO:0097638]; L-histidine import across plasma membrane [GO:1903810]; L-ornithine transmembrane transport [GO:1903352]; lysine tr…	amino acid transmembrane transporter activity [GO:0015171]; arginine transmembrane transporter activity [GO:0015181]; basic amino acid transmembrane transporter activity [GO:0015174]; L-arginine transmembrane transporter activity [GO:0061459]; L-histidine transmembrane transporter activity [GO:0005290]; L-lysine transmembrane transporter activity [GO:0015189]; L-ornithine transmembrane transporte…	SLC7A1	plasma membrane
Q9UPY5	25.2991	0	1	Q9UPY5	SLC Transporter			Cystine/glutamate transporter	SLC7A11	SUBCELLULAR LOCATION: Membrane {ECO:0000269|PubMed:15151999}; Multi-pass membrane protein {ECO:0000269|PubMed:15151999}.	apical part of cell [GO:0045177]; astrocyte projection [GO:0097449]; brush border membrane [GO:0031526]; cell surface [GO:0009986]; cytoskeleton [GO:0005856]; integral component of membrane [GO:0016021]; plasma membrane [GO:0005886]; rough endoplasmic reticulum [GO:0005791]	14	0	adult behavior [GO:0030534]; cellular response to oxidative stress [GO:0034599]; dipeptide import across plasma membrane [GO:0140206]; glutamate homeostasis [GO:0090461]; glutathione metabolic process [GO:0006749]; glutathione transmembrane transport [GO:0034775]; lens fiber cell differentiation [GO:0070306]; L-glutamate import across plasma membrane [GO:0098712]; limb development [GO:0060173]; l…	cystine:glutamate antiporter activity [GO:0015327]; L-amino acid transmembrane transporter activity [GO:0015179]	SLC7A11	plasma membrane
A0A1W2PR06	29.8565	18	18	A0A1W2PR06;P52569	SLC Transporter			Cationic amino acid transporter 2	SLC7A2	SUBCELLULAR LOCATION: Cell membrane {ECO:0000256|ARBA:ARBA00004651}; Multi-pass membrane protein {ECO:0000256|ARBA:ARBA00004651}. Membrane {ECO:0000256|ARBA:ARBA00004141}; Multi-pass membrane protein {ECO:0000256|ARBA:ARBA00004141}.	cell junction [GO:0030054]; integral component of membrane [GO:0016021]; plasma membrane [GO:0005886]	14	0	NA	arginine transmembrane transporter activity [GO:0015181]	SLC7A2	plasma membrane
Q01650	29.6178	11	11	Q01650	SLC Transporter			Large neutral amino acids transporter small subunit 1	SLC7A5	SUBCELLULAR LOCATION: Apical cell membrane {ECO:0000269|PubMed:11742812}; Multi-pass membrane protein {ECO:0000269|PubMed:30867591}. Cell membrane {ECO:0000269|PubMed:10049700, ECO:0000269|PubMed:10391915, ECO:0000269|PubMed:10574970, ECO:0000269|PubMed:11311135, ECO:0000269|PubMed:11389679, ECO:0000269|PubMed:11557028, ECO:0000269|PubMed:11564694, ECO:0000269|PubMed:12117417, ECO:0000269|PubMed:…	amino acid transport complex [GO:1990184]; apical plasma membrane [GO:0016324]; basal plasma membrane [GO:0009925]; basolateral plasma membrane [GO:0016323]; cytosol [GO:0005829]; external side of apical plasma membrane [GO:0098591]; extracellular exosome [GO:0070062]; integral component of membrane [GO:0016021]; intracellular membrane-bounded organelle [GO:0043231]; lysosomal membrane [GO:000576…	12	0	amino acid import across plasma membrane [GO:0089718]; leucine import across plasma membrane [GO:0098713]; L-leucine import across plasma membrane [GO:1903801]; L-tryptophan transmembrane transport [GO:1904556]; negative regulation of gene expression [GO:0010629]; neutral amino acid transport [GO:0015804]; phenylalanine transport [GO:0015823]; positive regulation of cytokine production involved i…	amino acid transmembrane transporter activity [GO:0015171]; aromatic amino acid transmembrane transporter activity [GO:0015173]; L-amino acid transmembrane transporter activity [GO:0015179]; L-leucine transmembrane transporter activity [GO:0015190]; L-tryptophan transmembrane transporter activity [GO:0015196]; neutral amino acid transmembrane transporter activity [GO:0015175]; peptide antigen bin…	SLC7A5	plasma membrane
Q92536	25.2844	1	0	Q92536;H3BSB6;H3BUR2;H3BUA4;H3BNF5;E7EPZ8;H3BPV6	SLC Transporter			Y+L amino acid transporter 2	SLC7A6	SUBCELLULAR LOCATION: Basolateral cell membrane {ECO:0000269|PubMed:15756301, ECO:0000269|PubMed:16785209}; Multi-pass membrane protein {ECO:0000269|PubMed:15756301, ECO:0000269|PubMed:16785209}.	basolateral plasma membrane [GO:0016323]; integral component of plasma membrane [GO:0005887]; intracellular membrane-bounded organelle [GO:0043231]; plasma membrane [GO:0005886]	12	0	amino acid transmembrane transport [GO:0003333]; basic amino acid transmembrane transport [GO:1990822]; ornithine transport [GO:0015822]	amino acid transmembrane transporter activity [GO:0015171]; antiporter activity [GO:0015297]; basic amino acid transmembrane transporter activity [GO:0015174]; L-amino acid transmembrane transporter activity [GO:0015179]	SLC7A6	plasma membrane
P19634	25.4809	1	1	P19634	SLC Transporter	Adaptor/Chaperone/chaperone binding		Sodium/hydrogen exchanger 1	SLC9A1	SUBCELLULAR LOCATION: Membrane; Multi-pass membrane protein. Endoplasmic reticulum membrane {ECO:0000250}; Multi-pass membrane protein {ECO:0000250}. Cell membrane; Multi-pass membrane protein. Note=Colocalizes with CHP1 at the reticulum endoplasmic (By similarity). Colocalizes with CHP1 and CHP2 at the plasma membrane. {ECO:0000250}.	apical plasma membrane [GO:0016324]; basolateral plasma membrane [GO:0016323]; cation-transporting ATPase complex [GO:0090533]; cell surface [GO:0009986]; cytoplasm [GO:0005737]; endoplasmic reticulum [GO:0005783]; endoplasmic reticulum membrane [GO:0005789]; extracellular exosome [GO:0070062]; focal adhesion [GO:0005925]; integral component of membrane [GO:0016021]; integral component of plasma …	13	0	cardiac muscle cell contraction [GO:0086003]; cardiac muscle cell differentiation [GO:0055007]; cell migration [GO:0016477]; cellular response to acidic pH [GO:0071468]; cellular response to antibiotic [GO:0071236]; cellular response to cold [GO:0070417]; cellular response to electrical stimulus [GO:0071257]; cellular response to epinephrine stimulus [GO:0071872]; cellular response to hypoxia [GO…	calcium-dependent protein binding [GO:0048306]; calmodulin binding [GO:0005516]; molecular adaptor activity [GO:0060090]; phosphatidylinositol-4,5-bisphosphate binding [GO:0005546]; potassium:proton antiporter activity [GO:0015386]; protein-macromolecule adaptor activity [GO:0030674]; protein phosphatase 2B binding [GO:0030346]; sodium:proton antiporter activity [GO:0015385]; sodium:proton antipo…	SLC9A1	plasma membrane
A0A0D9SGH0	23.9486	0	0	A0A0D9SGH0;A0A7I2V2B0;A0A1B0GV11;Q92581	SLC Transporter			Sodium/hydrogen exchanger 6	SLC9A6	SUBCELLULAR LOCATION: Endosome membrane {ECO:0000256|ARBA:ARBA00004337}; Multi-pass membrane protein {ECO:0000256|ARBA:ARBA00004337}. Membrane {ECO:0000256|ARBA:ARBA00004141}; Multi-pass membrane protein {ECO:0000256|ARBA:ARBA00004141}.	axonal spine [GO:0044308]; axon terminus [GO:0043679]; dendrite [GO:0030425]; early endosome [GO:0005769]; endosome membrane [GO:0010008]; integral component of membrane [GO:0016021]; late endosome [GO:0005770]; plasma membrane [GO:0005886]; recycling endosome [GO:0055037]	11	0	brain-derived neurotrophic factor receptor signaling pathway [GO:0031547]; dendritic spine development [GO:0060996]; regulation of neurotrophin TRK receptor signaling pathway [GO:0051386]; regulation of pH [GO:0006885]; synapse organization [GO:0050808]	sodium:proton antiporter activity [GO:0015385]	SLC9A6	endosome membrane
Q9Y2E8	24.5403	0	1	Q9Y2E8	SLC Transporter			Sodium/hydrogen exchanger 8	SLC9A8	SUBCELLULAR LOCATION: Golgi apparatus membrane {ECO:0000269|PubMed:15522866}; Multi-pass membrane protein {ECO:0000269|PubMed:15522866}.	Golgi apparatus [GO:0005794]; Golgi membrane [GO:0000139]; integral component of membrane [GO:0016021]	12	0	ion transport [GO:0006811]; potassium ion transmembrane transport [GO:0071805]; regulation of intracellular pH [GO:0051453]	potassium:proton antiporter activity [GO:0015386]; sodium:proton antiporter activity [GO:0015385]	SLC9A8	Golgi membrane
Q9UIG8	24.6955	2	1	Q9UIG8	SLC Transporter			Solute carrier organic anion transporter family member 3A1	SLCO3A1	SUBCELLULAR LOCATION: Cell membrane; Multi-pass membrane protein.	integral component of plasma membrane [GO:0005887]; plasma membrane [GO:0005886]	12	0	positive regulation of NF-kappaB transcription factor activity [GO:0051092]; positive regulation of protein phosphorylation [GO:0001934]; prostaglandin transport [GO:0015732]; sodium-independent organic anion transport [GO:0043252]; transport across blood-brain barrier [GO:0150104]	sodium-independent organic anion transmembrane transporter activity [GO:0015347]	SLCO3A1	plasma membrane
Q96BD0	25.909	3	4	Q96BD0;E1P5H9	SLC Transporter			Solute carrier organic anion transporter family member 4A1	SLCO4A1	SUBCELLULAR LOCATION: Cell membrane; Multi-pass membrane protein.	integral component of plasma membrane [GO:0005887]; plasma membrane [GO:0005886]	12	0	sodium-independent organic anion transport [GO:0043252]	sodium-independent organic anion transmembrane transporter activity [GO:0015347]; thyroid hormone transmembrane transporter activity [GO:0015349]	SLCO4A1	plasma membrane
Q8IW52	23.1215	0	1	Q8IW52	Other			SLIT and NTRK-like protein 4	SLITRK4	SUBCELLULAR LOCATION: Membrane {ECO:0000305}; Single-pass type I membrane protein {ECO:0000305}. Cell membrane {ECO:0000269|PubMed:27812321}.	glutamatergic synapse [GO:0098978]; integral component of membrane [GO:0016021]; plasma membrane [GO:0005886]	1	Y	axonogenesis [GO:0007409]; positive regulation of synapse assembly [GO:0051965]; regulation of presynapse assembly [GO:1905606]; regulation of synapse organization [GO:0050807]	NA	SLITRK4	membrane
Q6IN85	23.2661	2	0	Q6IN85;H0YIY8;G3V5Z3;G3V5A2	Regulator			Serine/threonine-protein phosphatase 4 regulatory subunit 3A	SMEK1	SUBCELLULAR LOCATION: Cytoplasm {ECO:0000269|PubMed:18487071}. Cytoplasm, cytoskeleton, microtubule organizing center, centrosome {ECO:0000269|PubMed:18487071}. Nucleus {ECO:0000269|PubMed:18487071}. Note=In interphase localized in the cytoplasm and in the nucleus (with higher levels). During metaphase located in pericentriolar regions.	cytosol [GO:0005829]; microtubule organizing center [GO:0005815]; nuclear speck [GO:0016607]; nucleoplasm [GO:0005654]; protein phosphatase 4 complex [GO:0030289]	1	0	NA	NA	SMEK1
B1APM4	25.5469	1	2	B1APM4;P35610	Enzyme			Sterol O-acyltransferase 1	SOAT1	SUBCELLULAR LOCATION: Endoplasmic reticulum membrane {ECO:0000256|ARBA:ARBA00004477}; Multi-pass membrane protein {ECO:0000256|ARBA:ARBA00004477}. Membrane {ECO:0000256|ARBA:ARBA00004141}; Multi-pass membrane protein {ECO:0000256|ARBA:ARBA00004141}.	endoplasmic reticulum [GO:0005783]; endoplasmic reticulum membrane [GO:0005789]; integral component of membrane [GO:0016021]	3	0	NA	O-acyltransferase activity [GO:0008374]	SOAT1	secreted
Q99523	27.5714	2	13	Q99523	Receptor			Sortilin	SORT1	SUBCELLULAR LOCATION: Golgi apparatus, Golgi stack membrane {ECO:0000269|PubMed:16787399, ECO:0000269|PubMed:18817523}; Single-pass type I membrane protein {ECO:0000305}. Endosome membrane {ECO:0000269|PubMed:18817523}; Single-pass type I membrane protein {ECO:0000305}. Endoplasmic reticulum membrane {ECO:0000305}; Single-pass type I membrane protein {ECO:0000305}. Nucleus membrane {ECO:0000305};…	cell surface [GO:0009986]; clathrin-coated pit [GO:0005905]; clathrin-coated vesicle [GO:0030136]; cytoplasmic vesicle [GO:0031410]; cytosol [GO:0005829]; early endosome [GO:0005769]; endoplasmic reticulum membrane [GO:0005789]; endosome membrane [GO:0010008]; Golgi apparatus [GO:0005794]; Golgi cisterna membrane [GO:0032580]; integral component of membrane [GO:0016021]; lysosomal membrane [GO:00…	1	Y	endocytosis [GO:0006897]; endosome to lysosome transport [GO:0008333]; endosome transport via multivesicular body sorting pathway [GO:0032509]; extrinsic apoptotic signaling pathway via death domain receptors [GO:0008625]; glucose import [GO:0046323]; Golgi to endosome transport [GO:0006895]; Golgi to lysosome transport [GO:0090160]; G protein-coupled receptor signaling pathway [GO:0007186]; myot…	enzyme binding [GO:0019899]; nerve growth factor binding [GO:0048406]; nerve growth factor receptor activity [GO:0010465]; neurotensin receptor activity, non-G protein-coupled [GO:0030379]; retromer complex binding [GO:1905394]	SORT1	Golgi membrane
P61009	25.4677	0	0	P61009	Peptidase			Signal peptidase complex subunit 3	SPCS3	SUBCELLULAR LOCATION: Endoplasmic reticulum membrane {ECO:0000250|UniProtKB:P61008}; Single-pass type II membrane protein {ECO:0000250|UniProtKB:P61008}.	endoplasmic reticulum [GO:0005783]; endoplasmic reticulum membrane [GO:0005789]; integral component of membrane [GO:0016021]; signal peptidase complex [GO:0005787]	1	0	protein targeting to ER [GO:0045047]; proteolysis [GO:0006508]; signal peptide processing [GO:0006465]; viral protein processing [GO:0019082]	peptidase activity [GO:0008233]	SPCS3	ER membrane
Q9H2V7	26.7701	2	7	Q9H2V7;H3BMF4	Transporter			Protein spinster homolog 1	SPNS1	SUBCELLULAR LOCATION: Mitochondrion inner membrane {ECO:0000269|PubMed:12815463}; Multi-pass membrane protein {ECO:0000269|PubMed:12815463}. Note=Colocalizes with SDHB.	integral component of membrane [GO:0016021]; lysosomal membrane [GO:0005765]; mitochondrial inner membrane [GO:0005743]	12	0	lipid transport [GO:0006869]	transmembrane transporter activity [GO:0022857]	SPNS1	mitochondrial membrane
Q8TCT8	25.2069	1	1	Q8TCT8;H0YNA7	Peptidase			Signal peptide peptidase-like 2A	SPPL2A	SUBCELLULAR LOCATION: Late endosome membrane {ECO:0000269|PubMed:16829952}; Multi-pass membrane protein {ECO:0000305}. Lysosome membrane {ECO:0000250|UniProtKB:Q9JJF9}; Multi-pass membrane protein {ECO:0000250|UniProtKB:Q9JJF9}. Membrane {ECO:0000269|PubMed:15385547}; Multi-pass membrane protein {ECO:0000305}; Lumenal side {ECO:0000269|PubMed:15385547}. Note=Colocalizes with palmitoylated and myr…	extracellular exosome [GO:0070062]; Golgi-associated vesicle membrane [GO:0030660]; integral component of cytoplasmic side of endoplasmic reticulum membrane [GO:0071458]; integral component of lumenal side of endoplasmic reticulum membrane [GO:0071556]; intracellular membrane-bounded organelle [GO:0043231]; late endosome [GO:0005770]; late endosome membrane [GO:0031902]; lysosomal membrane [GO:00…	9	Y	membrane protein ectodomain proteolysis [GO:0006509]; membrane protein intracellular domain proteolysis [GO:0031293]; membrane protein proteolysis [GO:0033619]; regulation of immune response [GO:0050776]; regulation of tumor necrosis factor-mediated signaling pathway [GO:0010803]	aspartic endopeptidase activity, intramembrane cleaving [GO:0042500]; protein homodimerization activity [GO:0042803]	SPPL2A	endosome membrane
Q14534	21.3717	1	0	Q14534	Enzyme			Squalene monooxygenase	SQLE	SUBCELLULAR LOCATION: Microsome membrane {ECO:0000269|PubMed:26434806, ECO:0000269|PubMed:28972164, ECO:0000269|PubMed:30626872}; Peripheral membrane protein {ECO:0000269|PubMed:26434806, ECO:0000269|PubMed:28972164}. Endoplasmic reticulum membrane {ECO:0000305|PubMed:26434806}; Peripheral membrane protein {ECO:0000269|PubMed:26434806, ECO:0000269|PubMed:28972164}.	endoplasmic reticulum [GO:0005783]; endoplasmic reticulum membrane [GO:0005789]; integral component of membrane [GO:0016021]; intracellular membrane-bounded organelle [GO:0043231]	6	0	cellular aromatic compound metabolic process [GO:0006725]; cholesterol metabolic process [GO:0008203]; lipid droplet formation [GO:0140042]; regulation of cell population proliferation [GO:0042127]; response to organic substance [GO:0010033]; sterol biosynthetic process [GO:0016126]	FAD binding [GO:0071949]; squalene monooxygenase activity [GO:0004506]	SQLE	ER membrane
Q9H8P0	21.8609	1	1	Q9H8P0;E7ETU9	Enzyme			Polyprenol reductase	SRD5A3;PLOD2	SUBCELLULAR LOCATION: Endoplasmic reticulum membrane {ECO:0000305|PubMed:20637498}; Multi-pass membrane protein {ECO:0000305|PubMed:20637498}.	endoplasmic reticulum [GO:0005783]; endoplasmic reticulum membrane [GO:0005789]; integral component of membrane [GO:0016021]	6	0	androgen biosynthetic process [GO:0006702]; dolichol biosynthetic process [GO:0019408]; dolichol-linked oligosaccharide biosynthetic process [GO:0006488]; dolichol metabolic process [GO:0019348]; dolichyl diphosphate biosynthetic process [GO:0006489]; polyprenol catabolic process [GO:0016095]	3-oxo-5-alpha-steroid 4-dehydrogenase activity [GO:0003865]; cholestenone 5-alpha-reductase activity [GO:0047751]; oxidoreductase activity, acting on the CH-CH group of donors, NAD or NADP as acceptor [GO:0016628]; polyprenol reductase activity [GO:0102389]	SRD5A3;PLOD2	ER membrane
B8ZZX6	26.8508	2	13	B8ZZX6;Q658P3	Enzyme			Metalloreductase STEAP3	STEAP3	SUBCELLULAR LOCATION: Endosome membrane {ECO:0000256|ARBA:ARBA00004337}; Multi-pass membrane protein {ECO:0000256|ARBA:ARBA00004337}. Membrane {ECO:0000256|ARBA:ARBA00004141}; Multi-pass membrane protein {ECO:0000256|ARBA:ARBA00004141}.	endosome membrane [GO:0010008]; integral component of membrane [GO:0016021]	4	0	iron ion homeostasis [GO:0055072]	NA	STEAP3	mitochondrial membrane
Q687X5	26.6407	3	6	Q687X5;C9JS50	Enzyme			Metalloreductase STEAP4	STEAP4	SUBCELLULAR LOCATION: Cell membrane {ECO:0000269|PubMed:15897894, ECO:0000269|PubMed:18430367}; Multi-pass membrane protein {ECO:0000269|PubMed:30337524}. Golgi apparatus membrane {ECO:0000269|PubMed:15897894}; Multi-pass membrane protein {ECO:0000269|PubMed:30337524}. Early endosome membrane {ECO:0000269|PubMed:15897894}; Multi-pass membrane protein {ECO:0000269|PubMed:30337524}.	early endosome membrane [GO:0031901]; endosome [GO:0005768]; extracellular exosome [GO:0070062]; Golgi membrane [GO:0000139]; integral component of membrane [GO:0016021]; nucleoplasm [GO:0005654]; plasma membrane [GO:0005886]	6	0	copper ion import [GO:0015677]; fat cell differentiation [GO:0045444]; iron import into cell [GO:0033212]; protein homotrimerization [GO:0070207]	cupric reductase activity [GO:0008823]; electron transfer activity [GO:0009055]; FAD binding [GO:0071949]; ferric-chelate reductase (NADPH) activity [GO:0052851]; heme binding [GO:0020037]; metal ion binding [GO:0046872]	STEAP4	plasma membrane
G0XQ39	23.3083	0	1	G0XQ39;H0YDB2;Q13586	Regulator			Stromal interaction molecule 1	STIM1	SUBCELLULAR LOCATION: Endoplasmic reticulum membrane {ECO:0000256|ARBA:ARBA00004115}; Single-pass type I membrane protein {ECO:0000256|ARBA:ARBA00004115}. Membrane {ECO:0000256|ARBA:ARBA00004479}; Single-pass type I membrane protein {ECO:0000256|ARBA:ARBA00004479}.	endoplasmic reticulum [GO:0005783]; integral component of endoplasmic reticulum membrane [GO:0030176]	1	Y	activation of store-operated calcium channel activity [GO:0032237]; calcium ion transport [GO:0006816]	calcium channel regulator activity [GO:0005246]; metal ion binding [GO:0046872]	STIM1	plasma membrane
P27105	32.6008	48	43	P27105	other			Erythrocyte band 7 integral membrane protein	STOM	SUBCELLULAR LOCATION: Cell membrane {ECO:0000269|PubMed:9243190}; Peripheral membrane protein {ECO:0000269|PubMed:9243190}; Cytoplasmic side {ECO:0000269|PubMed:9243190}. Cytoplasm, cytoskeleton {ECO:0000269|PubMed:9243190}. Cell membrane {ECO:0000269|PubMed:12130500}; Lipid-anchor {ECO:0000269|PubMed:12130500}; Cytoplasmic side {ECO:0000269|PubMed:12130500}. Membrane raft {ECO:0000269|PubMed:121…	azurophil granule membrane [GO:0035577]; blood microparticle [GO:0072562]; cytoskeleton [GO:0005856]; endoplasmic reticulum [GO:0005783]; extracellular exosome [GO:0070062]; extracellular space [GO:0005615]; integral component of plasma membrane [GO:0005887]; melanosome [GO:0042470]; membrane [GO:0016020]; membrane raft [GO:0045121]; mitochondrion [GO:0005739]; perinuclear region of cytoplasm [GO…	1	0	positive regulation by host of viral genome replication [GO:0044829]; positive regulation of protein targeting to membrane [GO:0090314]; positive regulation of viral process [GO:0048524]; regulation of acid-sensing ion channel activity [GO:1901585]	identical protein binding [GO:0042802]; protein homodimerization activity [GO:0042803]; RNA polymerase binding [GO:0070063]	STOM	plasma membrane
P46977	19.5883	0	0	P46977	Enzyme			Dolichyl-diphosphooligosaccharide--protein glycosyltransferase subunit STT3A	STT3A	SUBCELLULAR LOCATION: Endoplasmic reticulum {ECO:0000269|PubMed:12887896}. Endoplasmic reticulum membrane {ECO:0000250|UniProtKB:P46978}; Multi-pass membrane protein {ECO:0000250|UniProtKB:P46978}.	endoplasmic reticulum membrane [GO:0005789]; integral component of membrane [GO:0016021]; membrane [GO:0016020]; oligosaccharyltransferase complex [GO:0008250]; oligosaccharyltransferase III complex [GO:0035000]	13	0	co-translational protein modification [GO:0043686]; post-translational protein modification [GO:0043687]; protein N-linked glycosylation [GO:0006487]; protein N-linked glycosylation via asparagine [GO:0018279]	dolichyl-diphosphooligosaccharide-protein glycotransferase activity [GO:0004579]; metal ion binding [GO:0046872]	STT3A	ER membrane
Q86Y82	26.5235	7	5	Q86Y82;B1AJQ6	vesicle/Cargo Protein	receptor		Syntaxin-12	STX12	SUBCELLULAR LOCATION: Endosome membrane; Single-pass type IV membrane protein {ECO:0000250|UniProtKB:G3V7P1}. Golgi apparatus membrane; Single-pass type IV membrane protein {ECO:0000250|UniProtKB:G3V7P1}. Endomembrane system {ECO:0000305}; Single-pass type IV membrane protein {ECO:0000305}; Cytoplasmic side {ECO:0000305}. Early endosome membrane {ECO:0000250|UniProtKB:G3V7P1}; Single-pass type IV…	early endosome membrane [GO:0031901]; endomembrane system [GO:0012505]; Golgi apparatus [GO:0005794]; Golgi membrane [GO:0000139]; integral component of membrane [GO:0016021]; integral component of synaptic vesicle membrane [GO:0030285]; intracellular membrane-bounded organelle [GO:0043231]; membrane raft [GO:0045121]; nucleoplasm [GO:0005654]; phagocytic vesicle [GO:0045335]; phagophore assembly…	1	0	autophagosome assembly [GO:0000045]; cholesterol efflux [GO:0033344]; intracellular protein transport [GO:0006886]; protein stabilization [GO:0050821]; vesicle docking [GO:0048278]; vesicle fusion [GO:0006906]	SNAP receptor activity [GO:0005484]; SNARE binding [GO:0000149]	STX12	endosome membrane
P32856	23.9042	0	1	P32856	Vesicle/Cargo Protein	receptor		Syntaxin-2	STX2	SUBCELLULAR LOCATION: Membrane; Single-pass type IV membrane protein.	basolateral plasma membrane [GO:0016323]; endomembrane system [GO:0012505]; extracellular space [GO:0005615]; integral component of membrane [GO:0016021]; intracellular membrane-bounded organelle [GO:0043231]; lamellipodium [GO:0030027]; plasma membrane [GO:0005886]; presynaptic active zone membrane [GO:0048787]; protein-containing complex [GO:0032991]; SNARE complex [GO:0031201]; synaptic vesicl…	1	0	acrosome reaction [GO:0007340]; animal organ morphogenesis [GO:0009887]; cell differentiation [GO:0030154]; cellular response to oxidative stress [GO:0034599]; cornified envelope assembly [GO:1903575]; ectoderm development [GO:0007398]; exocytosis [GO:0006887]; intracellular protein transport [GO:0006886]; signal transduction [GO:0007165]; synaptic vesicle fusion to presynaptic active zone membra…	calcium-dependent protein binding [GO:0048306]; identical protein binding [GO:0042802]; SNAP receptor activity [GO:0005484]; SNARE binding [GO:0000149]; structural molecule activity [GO:0005198]	STX2	plasma membrane
A0A0J9YW33	23.0539	0	0	A0A0J9YW33;Q13277;A0A0C4DGE4;A0A286YF28	Vesicle/Cargo Protein	receptor		Syntaxin-3	STX3	NA	integral component of membrane [GO:0016021]	1	0	exocytosis [GO:0006887]; intracellular protein transport [GO:0006886]	SNAP receptor activity [GO:0005484]	STX3	plasma membrane
Q12846	29.8152	9	22	Q12846	Vesicle/Cargo Protein	receptor	regulator	Syntaxin-4	STX4	SUBCELLULAR LOCATION: Cell membrane {ECO:0000250|UniProtKB:Q08850}; Single-pass type IV membrane protein {ECO:0000305}. Cell projection, neuron projection {ECO:0000250|UniProtKB:Q08850}. Note=Localizes to neurite tips in neuronal cells. {ECO:0000250|UniProtKB:Q08850}.	basolateral plasma membrane [GO:0016323]; cell surface [GO:0009986]; cytosol [GO:0005829]; dendritic spine [GO:0043197]; endomembrane system [GO:0012505]; endosome [GO:0005768]; extracellular exosome [GO:0070062]; extracellular space [GO:0005615]; glutamatergic synapse [GO:0098978]; integral component of membrane [GO:0016021]; lamellipodium [GO:0030027]; lateral loop [GO:0043219]; membrane [GO:00…	1	0	cellular response to interferon-gamma [GO:0071346]; cellular response to oxidative stress [GO:0034599]; cornified envelope assembly [GO:1903575]; exocytosis [GO:0006887]; intracellular protein transport [GO:0006886]; long-term synaptic potentiation [GO:0060291]; organelle fusion [GO:0048284]; positive regulation of catalytic activity [GO:0043085]; positive regulation of cell adhesion [GO:0045785]…	SNAP receptor activity [GO:0005484]; SNARE binding [GO:0000149]; sphingomyelin phosphodiesterase activator activity [GO:0016230]	STX4	plasma membrane
O43752	23.784	4	1	O43752	Vesicle/Cargo Protein	receptor		Syntaxin-6	STX6	SUBCELLULAR LOCATION: Golgi apparatus membrane {ECO:0000269|PubMed:23818989}; Single-pass type IV membrane protein {ECO:0000305}.	clathrin-coated vesicle [GO:0030136]; cytosol [GO:0005829]; early endosome [GO:0005769]; endomembrane system [GO:0012505]; Golgi apparatus [GO:0005794]; Golgi membrane [GO:0000139]; integral component of membrane [GO:0016021]; integral component of synaptic vesicle membrane [GO:0030285]; nucleoplasm [GO:0005654]; perinuclear region of cytoplasm [GO:0048471]; phagocytic vesicle [GO:0045335]; plasm…	1	0	endocytic recycling [GO:0032456]; Golgi ribbon formation [GO:0090161]; Golgi vesicle transport [GO:0048193]; intracellular protein transport [GO:0006886]; regulation of protein localization [GO:0032880]; retrograde transport, endosome to Golgi [GO:0042147]; synaptic vesicle to endosome fusion [GO:0016189]; vesicle docking [GO:0048278]; vesicle fusion [GO:0006906]	SNAP receptor activity [GO:0005484]; SNARE binding [GO:0000149]; syntaxin binding [GO:0019905]	STX6	Golgi membrane
O15400	23.2328	1	3	O15400	Vesicle/Cargo Protein	receptor	regulator	Syntaxin-7	STX7	SUBCELLULAR LOCATION: Early endosome membrane {ECO:0000250}; Single-pass type IV membrane protein {ECO:0000250}.	azurophil granule [GO:0042582]; early endosome [GO:0005769]; early endosome membrane [GO:0031901]; endocytic vesicle [GO:0030139]; endomembrane system [GO:0012505]; endosome [GO:0005768]; extracellular exosome [GO:0070062]; immunological synapse [GO:0001772]; integral component of membrane [GO:0016021]; late endosome [GO:0005770]; lysosomal membrane [GO:0005765]; lysosome [GO:0005764]; perinuclea…	1	0	intracellular protein transport [GO:0006886]; organelle assembly [GO:0070925]; organelle localization [GO:0051640]; positive regulation of receptor localization to synapse [GO:1902685]; positive regulation of T cell mediated cytotoxicity [GO:0001916]; regulation of protein localization to plasma membrane [GO:1903076]; vesicle docking [GO:0048278]; vesicle fusion [GO:0006906]	chloride channel inhibitor activity [GO:0019869]; SNAP receptor activity [GO:0005484]; SNARE binding [GO:0000149]; syntaxin binding [GO:0019905]	STX7	endosome membrane
Q9UNK0	23.6696	1	0	Q9UNK0;I3L305	Vesicle/Cargo Protein	receptor	regulator	Syntaxin-8	STX8	SUBCELLULAR LOCATION: Membrane {ECO:0000250}; Single-pass type IV membrane protein {ECO:0000250}. Note=Preferentially associated with the early endosome. To a lesser extent, also present in late endosome, the plasma membrane and coated pits (By similarity). {ECO:0000250}.	cytosol [GO:0005829]; early endosome [GO:0005769]; endomembrane system [GO:0012505]; endoplasmic reticulum [GO:0005783]; endosome [GO:0005768]; integral component of membrane [GO:0016021]; integral component of plasma membrane [GO:0005887]; late endosome [GO:0005770]; late endosome membrane [GO:0031902]; lysosomal membrane [GO:0005765]; perinuclear region of cytoplasm [GO:0048471]; phagocytic ves…	1	0	cellular response to interferon-gamma [GO:0071346]; early endosome to late endosome transport [GO:0045022]; endosome to lysosome transport [GO:0008333]; intracellular protein transport [GO:0006886]; regulation of protein localization to plasma membrane [GO:1903076]; vesicle docking [GO:0048278]; vesicle fusion [GO:0006906]	chloride channel inhibitor activity [GO:0019869]; SNAP receptor activity [GO:0005484]; SNARE binding [GO:0000149]; syntaxin binding [GO:0019905]; ubiquitin protein ligase binding [GO:0031625]	STX8	endosome membrane
Q5T8U5	25.8222	0	0	Q5T8U5;O15260	Other			Surfeit locus protein 4	SURF4	SUBCELLULAR LOCATION: Membrane {ECO:0000256|ARBA:ARBA00004141}; Multi-pass membrane protein {ECO:0000256|ARBA:ARBA00004141}.	cytoplasm [GO:0005737]; integral component of membrane [GO:0016021]	4	0	NA	NA	SURF4	ER-golgi membrane
Q8WXH0	23.8544	0	0	Q8WXH0;A0A669KBH2;A0A0C4DGK3	Other			Nesprin-2	SYNE2	SUBCELLULAR LOCATION: Nucleus outer membrane {ECO:0000305}; Single-pass type IV membrane protein {ECO:0000305}; Cytoplasmic side {ECO:0000305}. Sarcoplasmic reticulum membrane {ECO:0000305|PubMed:15671068}; Single-pass type IV membrane protein {ECO:0000305}. Cell membrane {ECO:0000305}; Single-pass membrane protein {ECO:0000305}. Cytoplasm, cytoskeleton. Mitochondrion. Nucleus, nucleoplasm. Cytop…	cytoplasm [GO:0005737]; extracellular exosome [GO:0070062]; filopodium membrane [GO:0031527]; focal adhesion [GO:0005925]; integral component of membrane [GO:0016021]; intermediate filament cytoskeleton [GO:0045111]; lamellipodium membrane [GO:0031258]; meiotic nuclear membrane microtubule tethering complex [GO:0034993]; mitochondrion [GO:0005739]; nuclear envelope [GO:0005635]; nuclear lumen [GO…	1	0	centrosome localization [GO:0051642]; nuclear migration [GO:0007097]; nuclear migration along microfilament [GO:0031022]; nucleokinesis involved in cell motility in cerebral cortex radial glia guided migration [GO:0021817]; positive regulation of cell migration [GO:0030335]; regulation of cilium assembly [GO:1902017]	actin binding [GO:0003779]; actin filament binding [GO:0051015]; cytoskeleton-nuclear membrane anchor activity [GO:0140444]	SYNE2	nucleus membrane
O43760	25.1275	2	1	O43760;K7ELS8;K7ELD9;K7ENG9	Other			Synaptogyrin-2	SYNGR2	SUBCELLULAR LOCATION: Cytoplasmic vesicle membrane {ECO:0000250|UniProtKB:O54980}; Multi-pass membrane protein {ECO:0000255}. Cytoplasmic vesicle, secretory vesicle, synaptic vesicle membrane {ECO:0000250|UniProtKB:O54980}; Multi-pass membrane protein {ECO:0000255}. Note=Localizes to cytoplasmic vesicles associated with the recycling endosomes. {ECO:0000250|UniProtKB:O54980}.; SUBCELLULAR LOCATIO…	extracellular exosome [GO:0070062]; integral component of membrane [GO:0016021]; lipid droplet [GO:0005811]; neuromuscular junction [GO:0031594]; synaptic vesicle membrane [GO:0030672]	4	0	regulated exocytosis [GO:0045055]; synaptic vesicle membrane organization [GO:0048499]	NA	SYNGR2	vesicle membrane
C9JYN0	24.46	1	1	C9JYN0;Q16563	Other			Synaptophysin-like protein 1	SYPL1	SUBCELLULAR LOCATION: Membrane {ECO:0000256|ARBA:ARBA00004141}; Multi-pass membrane protein {ECO:0000256|ARBA:ARBA00004141}.	integral component of membrane [GO:0016021]; synaptic vesicle [GO:0008021]	2	0	NA	NA	SYPL1
P09758	22.0465	1	0	P09758	Other			Tumor-associated calcium signal transducer 2	TACSTD2	SUBCELLULAR LOCATION: Membrane; Single-pass type I membrane protein.	basal plasma membrane [GO:0009925]; cytosol [GO:0005829]; extracellular exosome [GO:0070062]; extracellular space [GO:0005615]; integral component of membrane [GO:0016021]; lateral plasma membrane [GO:0016328]; membrane [GO:0016020]; nucleus [GO:0005634]	1	Y	negative regulation of branching involved in ureteric bud morphogenesis [GO:0090191]; negative regulation of cell motility [GO:2000146]; negative regulation of epithelial cell migration [GO:0010633]; negative regulation of ruffle assembly [GO:1900028]; negative regulation of stress fiber assembly [GO:0051497]; negative regulation of substrate adhesion-dependent cell spreading [GO:1900025]; positi…	NA	TACSTD2	plasma membrane
Q9UL54	24.6152	0	1	Q9UL54	Kinase	regulator		Serine/threonine-protein kinase TAO2	TAOK2	SUBCELLULAR LOCATION: Cytoplasmic vesicle membrane {ECO:0000305}; Multi-pass membrane protein {ECO:0000305}. Cytoplasm, cytoskeleton. Nucleus. Note=Catalytically active full-length phosphorylated isoform 1 localizes to microtubules in the cytoplasm predominantly on microtubule cables positioned around the nucleus. A C-terminally truncated form of isoform 1 is present in the nucleus; isoform 2 and…	actin cytoskeleton [GO:0015629]; axon [GO:0030424]; axonal growth cone [GO:0044295]; cytoplasm [GO:0005737]; cytoplasmic vesicle [GO:0031410]; cytoplasmic vesicle membrane [GO:0030659]; cytosol [GO:0005829]; dendritic growth cone [GO:0044294]; integral component of membrane [GO:0016021]; neuron projection [GO:0043005]; nucleolus [GO:0005730]; nucleoplasm [GO:0005654]; receptor complex [GO:0043235]	4	0	actin cytoskeleton organization [GO:0030036]; activation of protein kinase activity [GO:0032147]; apoptotic process [GO:0006915]; axonogenesis [GO:0007409]; basal dendrite arborization [GO:0150020]; basal dendrite morphogenesis [GO:0150019]; cell migration [GO:0016477]; cellular response to DNA damage stimulus [GO:0006974]; focal adhesion assembly [GO:0048041]; intracellular signal transduction […	ATP binding [GO:0005524]; MAP kinase kinase kinase activity [GO:0004709]; mitogen-activated protein kinase kinase binding [GO:0031434]; neuropilin binding [GO:0038191]; protein serine/threonine/tyrosine kinase activity [GO:0004712]; protein serine/threonine kinase activator activity [GO:0043539]; protein serine/threonine kinase activity [GO:0004674]; protein serine kinase activity [GO:0106310]; t…	TAOK2	vesicle membrane
Q03518	20.2882	0	0	Q03518;A0A140T9T7;A0A2R8Y4Y0	transporter			Antigen peptide transporter 1	TAP1	SUBCELLULAR LOCATION: Endoplasmic reticulum membrane {ECO:0000269|PubMed:1589036, ECO:0000269|PubMed:22638925}; Multi-pass membrane protein {ECO:0000255}. Note=The transmembrane segments seem to form a pore in the membrane.	centriolar satellite [GO:0034451]; endoplasmic reticulum [GO:0005783]; endoplasmic reticulum-Golgi intermediate compartment membrane [GO:0033116]; endoplasmic reticulum membrane [GO:0005789]; integral component of endoplasmic reticulum membrane [GO:0030176]; integral component of membrane [GO:0016021]; membrane [GO:0016020]; MHC class I peptide loading complex [GO:0042824]; phagocytic vesicle mem…	7	0	adaptive immune response [GO:0002250]; antigen processing and presentation of endogenous peptide antigen via MHC class I [GO:0019885]; antigen processing and presentation of exogenous peptide antigen via MHC class I, TAP-dependent [GO:0002479]; cytosol to endoplasmic reticulum transport [GO:0046967]; defense response [GO:0006952]; peptide transport [GO:0015833]; protein transport [GO:0015031]; tr…	ABC-type peptide antigen transporter activity [GO:0015433]; ABC-type peptide transporter activity [GO:0015440]; ADP binding [GO:0043531]; ATPase-coupled transmembrane transporter activity [GO:0042626]; ATP binding [GO:0005524]; metal ion binding [GO:0046872]; MHC class Ib protein binding [GO:0023029]; MHC class I protein binding [GO:0042288]; peptide antigen binding [GO:0042605]; peptide transmem…	TAP1	ER membrane
A0A0G2JKZ1	24.5572	0	0	A0A0G2JKZ1;A2AB90;A0A0G2JH37;A0A0A0MSV9;O15533;Q6P1N7	Other			Tapasin	TAPBP	NA	integral component of membrane [GO:0016021]	1	Y	antigen processing and presentation of endogenous peptide antigen via MHC class I [GO:0019885]	NA	TAPBP	ER membrane
Q9NYW6	24.4225	42	0	Q9NYW6	G protein-coupled receptor			Taste receptor type 2 member 3	TAS2R3	SUBCELLULAR LOCATION: Membrane; Multi-pass membrane protein.	integral component of membrane [GO:0016021]; plasma membrane [GO:0005886]	7	0	detection of chemical stimulus involved in sensory perception of bitter taste [GO:0001580]	bitter taste receptor activity [GO:0033038]; G protein-coupled receptor activity [GO:0004930]; taste receptor activity [GO:0008527]	TAS2R3	plasma membrane
Q13488	27.7857	4	12	Q13488;E9PM12;E9PNA6	transporter			V-type proton ATPase 116 kDa subunit a isoform 3;V-type proton ATPase subunit a	TCIRG1	SUBCELLULAR LOCATION: Membrane {ECO:0000250}; Multi-pass membrane protein {ECO:0000250}.	apical plasma membrane [GO:0016324]; endosome membrane [GO:0010008]; ficolin-1-rich granule membrane [GO:0101003]; integral component of plasma membrane [GO:0005887]; late endosome [GO:0005770]; lysosomal membrane [GO:0005765]; nucleus [GO:0005634]; phagocytic vesicle membrane [GO:0030670]; plasma membrane [GO:0005886]; vacuolar proton-transporting V-type ATPase, V0 domain [GO:0000220]; vacuolar …	8	Y	apoptotic process [GO:0006915]; autophagosome assembly [GO:0000045]; B cell differentiation [GO:0030183]; bone resorption [GO:0045453]; cellular calcium ion homeostasis [GO:0006874]; cellular defense response [GO:0006968]; cellular response to cytokine stimulus [GO:0071345]; dentin mineralization [GO:0097188]; enamel mineralization [GO:0070166]; establishment of cell polarity [GO:0030010]; establ…	ATPase binding [GO:0051117]; proton transmembrane transporter activity [GO:0015078]; transporter activity [GO:0005215]	TCIRG1	plasma membrane
Q9Y4R8	22.9808	0	1	Q9Y4R8;H3BRS3	Adaptor/Chaperone/chaperone binding			Telomere length regulation protein TEL2 homolog	TELO2	SUBCELLULAR LOCATION: Cytoplasm. Membrane. Nucleus. Chromosome, telomere {ECO:0000305}.	ASTRA complex [GO:0070209]; chromosome, telomeric region [GO:0000781]; cytoplasm [GO:0005737]; cytosol [GO:0005829]; membrane [GO:0016020]; nuclear body [GO:0016604]; nuclear periphery [GO:0034399]; nucleus [GO:0005634]; TORC1 complex [GO:0031931]; TORC2 complex [GO:0031932]; TTT complex [GO:0110078]	2	0	positive regulation of protein serine/threonine kinase activity [GO:0071902]; positive regulation of TORC1 signaling [GO:1904263]; positive regulation of TORC2 signaling [GO:1904515]; protein stabilization [GO:0050821]; regulation of TOR signaling [GO:0032006]; telomere maintenance via telomerase [GO:0007004]	Hsp90 protein binding [GO:0051879]; molecular adaptor activity [GO:0060090]; protein-containing complex binding [GO:0044877]; protein kinase binding [GO:0019901]; telomeric DNA binding [GO:0042162]	TELO2	membrane
P02786	32.7799	91	88	P02786;G3V0E5	Receptor	Adaptor/Chaperone/chaperone binding	peptidase	Transferrin receptor protein 1;Transferrin receptor protein 1, serum form	TFRC	SUBCELLULAR LOCATION: Cell membrane {ECO:0000269|PubMed:17081065}; Single-pass type II membrane protein {ECO:0000269|PubMed:17081065}. Melanosome {ECO:0000269|PubMed:17081065}. Note=Identified by mass spectrometry in melanosome fractions from stage I to stage IV. {ECO:0000269|PubMed:17081065}.; SUBCELLULAR LOCATION: [Transferrin receptor protein 1, serum form]: Secreted {ECO:0000269|PubMed:170810…	basolateral plasma membrane [GO:0016323]; blood microparticle [GO:0072562]; cell surface [GO:0009986]; clathrin-coated endocytic vesicle membrane [GO:0030669]; clathrin-coated pit [GO:0005905]; cytoplasmic vesicle [GO:0031410]; early endosome [GO:0005769]; endosome [GO:0005768]; endosome membrane [GO:0010008]; external side of plasma membrane [GO:0009897]; extracellular exosome [GO:0070062]; extr…	1	0	acute-phase response [GO:0006953]; aging [GO:0007568]; cellular iron ion homeostasis [GO:0006879]; cellular response to leukemia inhibitory factor [GO:1990830]; cellular response to xenobiotic stimulus [GO:0071466]; intracellular signal transduction [GO:0035556]; iron ion transport [GO:0006826]; negative regulation of apoptotic process [GO:0043066]; negative regulation of mitochondrial fusion [GO…	chaperone binding [GO:0051087]; double-stranded RNA binding [GO:0003725]; Hsp70 protein binding [GO:0030544]; identical protein binding [GO:0042802]; metalloexopeptidase activity [GO:0008235]; protein-containing complex binding [GO:0044877]; protein homodimerization activity [GO:0042803]; protein kinase binding [GO:0019901]; RNA binding [GO:0003723]; transferrin receptor activity [GO:0004998]; vi…	TFRC	plasma membrane
O43493	26.8167	17	17	O43493;A0A5F9UY30;A0A5H1ZRP2	Other			Trans-Golgi network integral membrane protein 2	TGOLN2	SUBCELLULAR LOCATION: Cell membrane; Single-pass type I membrane protein. Golgi apparatus, trans-Golgi network membrane; Single-pass type I membrane protein. Note=Primarily in trans-Golgi network. Cycles between the trans-Golgi network and the cell surface returning via endosomes.	clathrin-coated endocytic vesicle membrane [GO:0030669]; endoplasmic reticulum lumen [GO:0005788]; endosome [GO:0005768]; Golgi apparatus [GO:0005794]; integral component of membrane [GO:0016021]; nucleoplasm [GO:0005654]; plasma membrane [GO:0005886]; trans-Golgi network [GO:0005802]; trans-Golgi network transport vesicle [GO:0030140]; transport vesicle [GO:0030133]	1	Y	NA	NA	TGOLN2	plasma membrane
Q9NS93	24.389	0	1	Q9NS93;F5H7C5;H0YFW7	Other			Transmembrane 7 superfamily member 3	TM7SF3	SUBCELLULAR LOCATION: Cell membrane {ECO:0000269|PubMed:10828615}; Multi-pass membrane protein {ECO:0000255}.	extracellular exosome [GO:0070062]; integral component of membrane [GO:0016021]; plasma membrane [GO:0005886]	7	Y	cellular response to unfolded protein [GO:0034620]; negative regulation of programmed cell death [GO:0043069]; positive regulation of insulin secretion [GO:0032024]	NA	TM7SF3	plasma membrane
Q99805	28.7828	3	12	Q99805	Other			Transmembrane 9 superfamily member 2	TM9SF2	SUBCELLULAR LOCATION: Endosome membrane {ECO:0000305|PubMed:9729438}; Multi-pass membrane protein {ECO:0000255}. Golgi outpost {ECO:0000250|UniProtKB:Q66HG5}. Cytoplasm, cytoskeleton, microtubule organizing center {ECO:0000250|UniProtKB:Q66HG5}. Note=Localizes to the postsynaptic Golgi apparatus region, also named Golgi outpost, which shapes dendrite morphology by functioning as sites of acentros…	cytoskeleton [GO:0005856]; endosome [GO:0005768]; endosome membrane [GO:0010008]; extracellular exosome [GO:0070062]; Golgi apparatus [GO:0005794]; integral component of plasma membrane [GO:0005887]; membrane [GO:0016020]	9	Y	ceramide metabolic process [GO:0006672]; glycosphingolipid biosynthetic process [GO:0006688]; protein localization to membrane [GO:0072657]; regulation of heparan sulfate proteoglycan biosynthetic process [GO:0010908]	NA	TM9SF2	endosome membrane
Q9HD45	26.0866	1	6	Q9HD45;Q5TB53	Other			Transmembrane 9 superfamily member 3	TM9SF3	SUBCELLULAR LOCATION: Membrane {ECO:0000305}; Multi-pass membrane protein {ECO:0000305}.	integral component of membrane [GO:0016021]; membrane [GO:0016020]	9	Y	protein localization to membrane [GO:0072657]	NA	TM9SF3	Golgi membrane
A0A0C4DFM1	26.717	2	4	A0A0C4DFM1;Q92544	Other			Transmembrane 9 superfamily member 4	TM9SF4	SUBCELLULAR LOCATION: Membrane {ECO:0000256|ARBA:ARBA00004141}; Multi-pass membrane protein {ECO:0000256|ARBA:ARBA00004141}.	integral component of membrane [GO:0016021]	9	0	NA	NA	TM9SF4	Golgi membrane
F8VVJ4	24.1674	0	0	F8VVJ4;Q86UK5	Other			Limbin	TMBIM6;EVC2	SUBCELLULAR LOCATION: Membrane {ECO:0000256|ARBA:ARBA00004141}; Multi-pass membrane protein {ECO:0000256|ARBA:ARBA00004141}.	integral component of membrane [GO:0016021]	4	0	autophagy [GO:0006914]; negative regulation of apoptotic process [GO:0043066]; response to unfolded protein [GO:0006986]	NA	TMBIM6;EVC2
P49755	26.6534	4	5	P49755;G3V2K7	Transporter			Transmembrane emp24 domain-containing protein 10	TMED10	SUBCELLULAR LOCATION: Endoplasmic reticulum membrane {ECO:0000269|PubMed:10852829, ECO:0000269|PubMed:12237308, ECO:0000269|PubMed:9472029}; Single-pass type I membrane protein {ECO:0000255}. Endoplasmic reticulum-Golgi intermediate compartment membrane {ECO:0000269|PubMed:12237308, ECO:0000269|PubMed:32272059, ECO:0000269|PubMed:9382861}; Single-pass type I membrane protein {ECO:0000255}. Golgi …	cis-Golgi network [GO:0005801]; COPI-coated vesicle [GO:0030137]; COPII-coated ER to Golgi transport vesicle [GO:0030134]; endoplasmic reticulum [GO:0005783]; endoplasmic reticulum-Golgi intermediate compartment [GO:0005793]; endoplasmic reticulum-Golgi intermediate compartment membrane [GO:0033116]; endoplasmic reticulum membrane [GO:0005789]; ER to Golgi transport vesicle membrane [GO:0012507];…	1	Y	COPI-coated vesicle budding [GO:0035964]; COPI coating of Golgi vesicle [GO:0048205]; COPII vesicle coating [GO:0048208]; cytosol to ERGIC protein transport [GO:0106273]; endoplasmic reticulum to Golgi vesicle-mediated transport [GO:0006888]; Golgi organization [GO:0007030]; intracellular protein transport [GO:0006886]; negative regulation of aspartic-type endopeptidase activity involved in amylo…	protein transmembrane transporter activity [GO:0008320]; syntaxin binding [GO:0019905]	TMED10	ER membrane
F8W7F7	23.1686	0	0	F8W7F7	Other			NA	TMED4	SUBCELLULAR LOCATION: Endoplasmic reticulum membrane {ECO:0000256|ARBA:ARBA00004115}; Single-pass type I membrane protein {ECO:0000256|ARBA:ARBA00004115}. Membrane {ECO:0000256|ARBA:ARBA00004479, ECO:0000256|RuleBase:RU003827}; Single-pass type I membrane protein {ECO:0000256|ARBA:ARBA00004479, ECO:0000256|RuleBase:RU003827}.	endoplasmic reticulum-Golgi intermediate compartment [GO:0005793]; endoplasmic reticulum membrane [GO:0005789]; Golgi apparatus [GO:0005794]; integral component of membrane [GO:0016021]	1	Y	NA	NA	TMED4	plasma membrane
Q7Z7H5	21.5849	0	0	Q7Z7H5	Other			Transmembrane emp24 domain-containing protein 4	TMED4	SUBCELLULAR LOCATION: Endoplasmic reticulum membrane {ECO:0000250}; Single-pass type I membrane protein {ECO:0000250}.	COPII-coated ER to Golgi transport vesicle [GO:0030134]; endoplasmic reticulum [GO:0005783]; endoplasmic reticulum-Golgi intermediate compartment [GO:0005793]; endoplasmic reticulum membrane [GO:0005789]; Golgi apparatus [GO:0005794]; integral component of membrane [GO:0016021]	1	Y	endoplasmic reticulum to Golgi vesicle-mediated transport [GO:0006888]; Golgi organization [GO:0007030]; intracellular protein transport [GO:0006886]; positive regulation of I-kappaB kinase/NF-kappaB signaling [GO:0043123]	NA	TMED4	ER membrane
[truncated: 67 more rows]

## Sheet: pIMPs
Accession Number	Intensity Purified Library	MS/MS count His_Raw	MS/MS count His_Elution2	Majority protein IDs	type	type	type	Protein names	Gene names	Subcellular location [CC]	Gene ontology (cellular component)	TM	Signal peptide?	GO:BP	GO:MF	Gene names	cellular location
[truncated: 242 more rows]

## Sheet: IMP summary
Molecular Function
ABC tranporter	ABCB6	ABCC1	ABCC1	ABCC2	ABCC3	ABCC4	ABCC5	ABCG2
Adaptor/Chaperone/chaperone binding	ANAPC1	SERINC1	TELO2	FKBP8	ATP1A1	TFRC	ATP1B3	ATP1B1	ATP7A	SLC12A2	SLC9A1	RPTOR
Adhesion molecule	CADM1	EPCAM	F11R	ITGA1	ITGA2	ITGA3	ITGA5	ITGA6	ITGAV	ITGB1	ITGB4	ITGB5	ITGB8	JAM2	KIRREL	NCAM2
[truncated: 14 more rows]
[truncated: 35 more columns]

## Sheet: pIMP summary
Molecular Function
[truncated: 17 more rows]
[truncated: 9 more columns]
