# Supplementary material for: A Peptidisc-Based Survey of the Plasma Membrane Proteome of a Mammalian Cell
Source: Mol Cell Proteomics. 2023 Jun 7;22(8):100588. doi: 10.1016/j.mcpro.2023.100588 (PMC10416069; doi:10.1016/j.mcpro.2023.100588)
Supplement: Supplementary File 4 [file mmc5.xlsx]

## Sheet: Sup. File 4 summary
Supplementary File 4. Panc-1 and hPSC biological duplicates. File include:
Sheet "original" dataset downloaded from MaxQuant. Biological triplicates are included for both cell lines.
Sheet "t-test S0=0.1" dataset downloaded from MaxQuant. A student's t-test (column "student t-test difference hPSC_PANC") is conducted based on peptide "LFQ-intensity" values. P-value is given in column "-Log Student's T-test p-value hPSC_PANC".
Sheet "Panc-1 hPSC triplicate_Go annot": the subcellular location of all the proteins captured in Panc-1 and hPSC purified libraries were annotated using GO-term "subcellular location [CC]". The transmembrane segment (TMS) number was predicted using Phobius web server.
Sheet "Panc-1 hPSC triplicate_IMPs": the membrane proteins with a predicted TMS are contained in this sheet.
Sheet "Panc-1 hPSC triplicate_pIMPs": the predicted plasma integral membrane proteins are contained in this sheet.
Sheet "Mean ratio and SD": the standard deviation (SD) of fold change across the biological triplicates is calculated in this sheet.

## Sheet: original
Intensity hPSC_1	Intensity hPSC_2	Intensity hPSC_3	Intensity Panc-1_1	Intensity Panc-1_2	Intensity Panc-1_3	iBAQ	iBAQ hPSC_1	iBAQ hPSC_2	iBAQ hPSC_3	iBAQ Panc-1_1	iBAQ Panc-1_2	iBAQ Panc-1_3	LFQ intensity hPSC_1	LFQ intensity hPSC_2	LFQ intensity hPSC_3	LFQ intensity Panc-1_1	LFQ intensity Panc-1_2	LFQ intensity Panc-1_3	Peptides	Razor + unique peptides	Unique peptides	Sequence coverage [%]	Unique + razor sequence coverage [%]	Unique sequence coverage [%]	Mol. weight [kDa]	Q-value	Score	Intensity	iBAQ peptides	MS/MS count	Sequence coverage hPSC_1 [%]	Sequence coverage hPSC_2 [%]	Sequence coverage hPSC_3 [%]	Sequence coverage Panc-1_1 [%]	Sequence coverage Panc-1_2 [%]	Sequence coverage Panc-1_3 [%]	MS/MS count hPSC_1	MS/MS count hPSC_2	MS/MS count hPSC_3	MS/MS count Panc-1_1	MS/MS count Panc-1_2	MS/MS count Panc-1_3	Protein IDs	Majority protein IDs	Protein names	Gene names	id
#!{Type}E	E	E	E	E	E	E	E	E	E	E	E	E	E	E	E	E	E	E	N	N	N	N	N	N	N	N	N	N	N	N	N	N	N	N	N	N	N	N	N	N	N	N	T	T	T	T	T
26.0505	26.2047	23.4074	23.8261	NaN	22.498	24.4134	23.0505	23.2047	20.4074	20.8261	NaN	19.498	NaN	NaN	NaN	NaN	NaN	NaN	2	2	2	23.5	23.5	23.5	16.499	0	4.9114	178760000	8	4	23.5	11.8	11.8	11.8	0	11.8	1	1	1	0	0	1	A0A024R161;P50151	A0A024R161;P50151	Guanine nucleotide-binding protein subunit gamma;Guanine nucleotide-binding protein G(I)/G(S)/G(O) subunit gamma-10	hCG_1994888;GNG10	0
23.2577	NaN	21.8683	25.95	27.2698	23.8189	24.1695	20.0877	NaN	18.6984	22.4183	23.3725	19.5725	NaN	NaN	NaN	24.7096	25.2163	24.5417	3	3	3	29.9	29.9	29.9	20.459	0	7.331	256050000	9	7	6.3	0	6.3	12.1	29.9	24.1	0	0	0	2	4	1	A0A087WZA9;A0A024R4K9;A0A087X266;Q9BXJ8	A0A087WZA9;A0A024R4K9;A0A087X266;Q9BXJ8	Transmembrane protein 120A	TMEM120A;TMPIT	1
23.5916	26.8623	NaN	23.4705	25.8078	NaN	21.4934	18.7336	21.0126	NaN	18.6125	20.9498	NaN	NaN	NaN	NaN	NaN	NaN	NaN	7	6	5	19.7	18.1	16.1	61.927	0	59.031	205000000	29	13	6.4	15	1.6	4	11.7	1.6	2	4	0	2	5	0	A0A024R571;Q9H4M9;C9J2Z4;C9JC03;C9JIJ3;C9IZH1;C9JDQ8	A0A024R571;Q9H4M9;C9J2Z4;C9JC03	EH domain-containing protein 1	EHD1	2
NaN	NaN	NaN	22.8071	NaN	NaN	22.8135	NaN	NaN	NaN	19.1067	NaN	NaN	NaN	NaN	NaN	NaN	NaN	NaN	4	4	4	23.9	23.9	23.9	25.898	0	4.3534	95829000	13	3	0	0	0	3	0	0	0	0	0	0	0	0	A0A024RA52;P25787;A0A7I2V2H3;H3BT36;A0A7I2YQP7;C9JCK5	A0A024RA52;P25787;A0A7I2V2H3;H3BT36	Proteasome subunit alpha type;Proteasome subunit alpha type-2	PSMA2	3
28.2566	28.8107	26.4753	29.1978	28.9299	27.7771	25.5382	22.0445	23.7663	21.0015	23.4223	23.368	22.4466	26.7086	25.8339	26.2922	26.8053	26.1872	26.6992	18	18	17	20.8	20.8	20.1	119.41	0	46.74	2250300000	33	57	11	4.9	13.9	15.6	7.4	10	7	4	10	18	6	12	P46379;A0A7I2V508;A0A0G2JK23;A0A024RCR6;A0A7P0MQS5;A0A0G2JL47;F6S6P2;A0A0G2JJM1;X6REW1;H0Y4L1;H0Y710;F6U1F2;A0A0G2JJR8;F6U341;F6X9W3;F6VEM6;F6WML8;A0A1B0GX79;A0A7I2V3H1;F6UR09	P46379;A0A7I2V508;A0A0G2JK23;A0A024RCR6;A0A7P0MQS5;A0A0G2JL47	Large proline-rich protein BAG6	BAG6;BAT3	4
24.8104	27.1437	24.5558	25.576	NaN	25.5401	22.1684	18.6888	21.5891	17.7841	19.0838	NaN	18.4367	NaN	NaN	24.5634	24.3641	NaN	NaN	7	7	7	10.2	10.2	10.2	127.68	0	26.377	301170000	47	10	4.3	3.3	4.9	3.4	0	6.4	0	2	4	1	0	3	A0A067XG54;A0A804HIW2;Q8NB49;H7C0E8	A0A067XG54;A0A804HIW2;Q8NB49	Phospholipid-transporting ATPase;Phospholipid-transporting ATPase IG	ATP11C	5
27.9674	29.7373	NaN	28.799	NaN	NaN	20.6277	18.6681	19.648	NaN	18.5437	NaN	NaN	27.4136	26.6611	NaN	27.0167	NaN	NaN	3	3	3	1.2	1.2	1.2	426.74	0.00098184	2.5827	1624500000	198	6	0.8	1.2	0	0.8	0	0	2	2	0	2	0	0	P11532;A0A075B6G3;A0A5H1ZRP8;A0A804HKR4;A0A087WV90;A0A5H1ZRR9;H0Y304;A0A5H1ZRQ8;A0A5H1ZRP9;A0A5H1ZRQ1;A0A804HKY9;A0A7P0Z4Q6;A0A7P0TAX0;A0A5H1ZRP7;A0A7P0Z4M9;A0A7P0Z4P7;A0A7P0T8I2;A0A804HJY0;A0A7P0TAM6;A0A7P0Z447;A0A087WTU7	P11532;A0A075B6G3;A0A5H1ZRP8;A0A804HKR4;A0A087WV90;A0A5H1ZRR9;H0Y304;A0A5H1ZRQ8;A0A5H1ZRP9;A0A5H1ZRQ1;A0A804HKY9	Dystrophin	DMD	6
NaN	NaN	NaN	NaN	23.6983	NaN	19.3059	NaN	NaN	NaN	NaN	19.3059	NaN	NaN	NaN	NaN	NaN	NaN	NaN	1	1	1	4.4	4.4	4.4	51.232	0	6.6204	13611000	21	1	0	0	0	0	4.4	0	0	0	0	0	1	0	A0A075B6Q2;Q5T0N5	A0A075B6Q2;Q5T0N5	Formin-binding protein 1-like	FNBP1L	7
NaN	NaN	NaN	NaN	NaN	NaN	23.4232	NaN	NaN	NaN	NaN	NaN	NaN	NaN	NaN	NaN	NaN	NaN	NaN	1	1	1	13.9	13.9	13.9	12.537	0	5.2607	44994000	4	2	0	0	0	0	0	0	0	0	0	0	0	0	A0A0C4DH67;A0A0C4DH69;A0A075B6S5	A0A0C4DH67;A0A0C4DH69;A0A075B6S5		IGKV1-8;IGKV1-9;IGKV1-27	8
NaN	26.4415	22.3194	NaN	NaN	24.0493	18.6736	NaN	18.354	14.2319	NaN	NaN	15.9619	NaN	NaN	NaN	NaN	NaN	NaN	4	2	2	2.5	0.8	0.8	553.12	0	10.119	113730000	272	4	0.4	2.1	0.4	0	0	1.4	1	2	0	0	0	1	A0A075B730;P58107	A0A075B730;P58107	Epiplakin	EPPK1	9
24.8996	29.5336	25.2589	29.2496	29.7816	26.9498	25.633	18.8228	23.6194	19.3509	23.607	24.3359	21.9027	24.5075	25.9049	24.9554	27.0413	26.6313	26.256	12	12	4	27.4	27.4	12.5	61.097	0	100.29	2542600000	22	36	9.1	16.9	15.4	22	17.9	13.4	1	6	3	11	9	5	A0A075B759;E2QRB3;J3KQ22;H3BSP3;E7ERZ2;J3QKT4;A0A6Q8PF46;H0YDM2;E9PNH0;D6RA38;F8WB10;H3BU80;P0DN26;A0A075B767;A0A0B4J2A2;A0A0H2UH34;F5H284;Q9Y536	A0A075B759;E2QRB3;J3KQ22	Peptidyl-prolyl cis-trans isomerase;Pyrroline-5-carboxylate reductase	PPIAL4E;PYCR1	10
25.4278	27.6521	23.3791	24.8764	25.5052	23.6421	24.2274	21.5209	23.3316	18.5963	20.9695	21.3327	19.2172	NaN	25.7373	23.8189	NaN	23.5091	23.8012	2	2	2	6.5	6.5	6.5	48.839	0	12.598	364110000	15	8	4	6.5	6.5	4	6.5	6.5	0	2	2	1	1	1	A0A075B7D9;Q92804;A0A075B7F4;A0A075B7F2	A0A075B7D9;Q92804;A0A075B7F4;A0A075B7F2	TATA-binding protein-associated factor 2N	TAF15	11
26.1007	NaN	NaN	24.5244	NaN	NaN	21.1023	21.1023	NaN	NaN	20.065	NaN	NaN	NaN	NaN	NaN	NaN	NaN	NaN	2	2	1	11.9	11.9	8.8	46.613	0.0023191	2.2259	96093000	22	2	11.9	0	0	8.8	0	0	1	0	0	1	0	0	A0A087WT27;A0A494C1Q4;A0A494C1E2;A0A494C0G1;O95394;H0Y8I3;A0A494C163;A0A494C099;J3KN95;H0Y987	A0A087WT27;A0A494C1Q4;A0A494C1E2;A0A494C0G1;O95394;H0Y8I3;A0A494C163;A0A494C099;J3KN95;H0Y987	Phosphoacetylglucosamine mutase	PGM3	12
26.4933	26.9821	27.8564	26.9976	29.7045	27.8628	21.853	18.4005	20.0667	17.7795	18.6011	20.0051	19.3512	25.2087	24.8603	26.9785	25.6004	27.0112	28.199	12	12	12	56.5	56.5	56.5	41.669	0	110.01	1723400000	20	41	20	21.6	29.7	29.2	31.9	55.4	1	3	5	5	12	15	A0A087WT44;P30519;I3L159;I3L1F5;I3L4P8;A0A1B0GXH0;I3L463;I3L276;I3L1Y2	A0A087WT44;P30519;I3L159;I3L1F5	Heme oxygenase 2	HMOX2	13
26.8853	32.0637	23.0038	27.2865	29.9382	23.2954	25.1823	19.2265	24.8561	17.0081	19.3914	22.4999	18.0859	23.9437	28.5517	22.5306	24.207	25.861	NaN	19	17	17	31.7	29.8	29.8	86.589	0	104.37	5831000000	37	42	10.1	28	2.5	15.4	16.6	1.1	1	24	0	2	14	0	A0A087WT78;A0A7P0TAE1;H0YIV0;A0A7P0TAT8;P14625;A0A7P0T917;A0A7P0TAY2;A0A7P0T823;A0A7P0TBC2;A0A7P0T8R3;A0A7P0T885;A0A7P0Z405;F8W026;Q58FF3	A0A087WT78;A0A7P0TAE1;H0YIV0;A0A7P0TAT8;P14625;A0A7P0T917;A0A7P0TAY2;A0A7P0T823;A0A7P0TBC2	Endoplasmin	HSP90B1	14
NaN	27.1491	22.0611	22.7865	26.6851	25.3395	23.5676	NaN	22.5053	17.4172	18.1427	22.0412	20.6957	NaN	NaN	NaN	NaN	NaN	NaN	4	4	4	16	16	16	59.714	0	14.7	310800000	25	7	0	8.6	8.3	4.4	11.6	4.8	0	1	1	3	1	1	E7ERK9;A0A087WTA5;Q9UI10;A0A087WW69;H7C2L8;F8W8L6	E7ERK9;A0A087WTA5;Q9UI10;A0A087WW69;H7C2L8	Translation initiation factor eIF-2B subunit delta	EIF2B4	15
NaN	27.1549	NaN	NaN	NaN	NaN	18.2092	NaN	18.2092	NaN	NaN	NaN	NaN	NaN	NaN	NaN	NaN	NaN	NaN	2	2	2	3.4	3.4	3.4	129.15	0	57.496	149430000	69	3	0	3.4	0	0	0	0	0	3	0	0	0	0	A0A087WTA8;P08123	A0A087WTA8;P08123	Collagen alpha-2(I) chain	COL1A2	16
27.7147	29.1679	25.4543	NaN	NaN	20.4408	23.376	21.4116	22.8704	18.7071	NaN	NaN	15.1929	26.5348	25.9381	25.9708	NaN	NaN	NaN	6	6	6	10.5	10.5	10.5	93.329	0	37.784	870790000	38	9	6.5	8.4	4.6	0	0	1.3	1	5	3	0	0	0	A0A087WTF6;A0A087WX77;A0A087WWD4;A0A087WV75;P13591;H7BYX6;A0A087WTE4;A0A0D9SF98;A0A087WWJ5;A0A0C4DGS4;A0A087X1V2;A0A087WVU1;A0A0D9SF30	A0A087WTF6;A0A087WX77;A0A087WWD4;A0A087WV75;P13591;H7BYX6;A0A087WTE4;A0A0D9SF98;A0A087WWJ5	Neural cell adhesion molecule 1	NCAM1	17
22.4675	NaN	NaN	23.0392	NaN	24.0277	19.0941	16.5848	NaN	NaN	17.1566	NaN	18.1451	NaN	NaN	NaN	NaN	NaN	NaN	3	3	3	2.5	2.5	2.5	146.56	0	4.8092	33017000	59	4	0.9	0	0	0.9	0	2.5	0	0	0	1	0	3	A0A087WVC6;A0A087WTK0;Q12913	A0A087WVC6;A0A087WTK0;Q12913	Protein-tyrosine-phosphatase;Receptor-type tyrosine-protein phosphatase eta	PTPRJ	18
NaN	NaN	NaN	24.3151	NaN	NaN	17.1453	NaN	NaN	NaN	17.1453	NaN	NaN	NaN	NaN	NaN	NaN	NaN	NaN	2	2	2	2	2	2	240	0	3.6244	20873000	86	3	0	0	0	2	0	0	0	0	0	3	0	0	F8W6X9;A0A087WTQ6;Q7Z5N4;H7C255	F8W6X9;A0A087WTQ6;Q7Z5N4;H7C255	Protein sidekick-1	SDK1	19
NaN	NaN	NaN	NaN	NaN	NaN	19.9711	NaN	NaN	NaN	NaN	NaN	NaN	NaN	NaN	NaN	NaN	NaN	NaN	1	1	1	26.2	26.2	26.2	4.5581	0.0078254	1.5113	2055600	2	1	0	0	0	0	0	0	0	0	0	0	0	0	K7EJF8;B7Z8D3;A0A087WTV2;K7ENH2;K7ESG5;K9J957;P61289	K7EJF8;B7Z8D3;A0A087WTV2;K7ENH2;K7ESG5;K9J957;P61289	Proteasome activator complex subunit 3	PSME3	20
25.808	27.3595	21.9886	28.0116	NaN	31.3822	26.9959	23.486	25.0376	19.6667	25.6897	NaN	26.2333	NaN	NaN	NaN	NaN	NaN	NaN	5	5	5	28.9	28.9	28.9	17.764	0	42.317	3304600000	5	17	15.7	15.7	21.4	6.3	0	28.9	0	3	2	1	0	11	A6NNI4;A0A2R8Y478;A0A7I2V3T0;A0A7I2V3T7;G8JLH6;A0A087WU13;F5GXT1;P21926	A6NNI4;A0A2R8Y478;A0A7I2V3T0;A0A7I2V3T7;G8JLH6;A0A087WU13;F5GXT1;P21926	Tetraspanin;CD9 antigen	CD9	21
NaN	NaN	23.8809	27.5655	27.0422	25.7887	20.253	NaN	NaN	15.937	20.0473	21.5994	16.6573	NaN	NaN	NaN	26.0925	25.2797	25.8917	6	6	4	7.7	7.7	5.7	87.947	0	19.069	410240000	34	15	0	0	4.4	4.7	4.7	6.3	0	0	3	5	2	5	A0A087WU31;A0A0A0MTB7;P51790;E9PE15;H0Y8Z8	A0A087WU31;A0A0A0MTB7;P51790;E9PE15	Chloride channel protein;H(+)/Cl(-) exchange transporter 3	CLCN3	22
NaN	27.3762	24.8613	26.4969	27.7816	26.7945	17.089	NaN	21.7077	20.1664	20.8463	22.3842	17.089	NaN	25.0201	25.4951	25.5608	25.8157	26.6867	2	2	2	7.9	7.9	7.9	41.531	0.00050865	2.9275	646510000	17	7	0	4.1	4.1	4.1	4.1	7.9	0	2	1	0	2	2	A0A087WU53;Q9H0U3	A0A087WU53;Q9H0U3	Magnesium transporter protein 1	MAGT1	23
NaN	25.9178	NaN	25.5796	NaN	NaN	20.1966	NaN	18.9874	NaN	19.3793	NaN	NaN	NaN	23.9339	NaN	24.4513	NaN	NaN	4	4	4	14.3	14.3	14.3	50.736	0	7.3205	113540000	27	7	0	8.7	3.4	4.9	0	0	0	4	1	2	0	0	A0A087WU65;A0A2R8YE10;A0A2R8YD95;Q9NRW7;A0A2R8YF01;A0A1B0GXI6;A0A2R8YEX8	A0A087WU65;A0A2R8YE10;A0A2R8YD95;Q9NRW7;A0A2R8YF01;A0A1B0GXI6	Vacuolar protein sorting-associated protein 45	VPS45	24
NaN	26.1792	NaN	NaN	NaN	NaN	21.4787	NaN	21.4787	NaN	NaN	NaN	NaN	NaN	NaN	NaN	NaN	NaN	NaN	2	2	2	4.2	4.2	4.2	65.702	0.0042918	1.7683	75982000	26	1	0	4.2	0	0	0	0	0	1	0	0	0	0	A0A087WUB9;Q8WYA6	A0A087WUB9;Q8WYA6	Beta-catenin-like protein 1	CTNNBL1	25
NaN	28.8577	25.7254	25.1479	27.7461	26.4451	25.7934	NaN	25.0764	21.1969	21.2695	23.4579	22.5919	NaN	26.1432	25.7809	NaN	25.4026	25.8764	6	6	6	36.9	36.9	36.9	17.027	0	168.32	895580000	9	23	0	36.3	22.9	18.5	20.4	36.9	0	6	5	2	4	6	E9PL01;A0A087WUC6;E9PI68;Q15005;E9PRB9	E9PL01;A0A087WUC6;E9PI68;Q15005;E9PRB9	Signal peptidase complex subunit 2	SPCS2	26
NaN	27.2098	25.4215	NaN	26.502	24.6594	27.2653	NaN	26.2098	24.4214	NaN	25.502	23.6594	NaN	NaN	NaN	NaN	NaN	NaN	1	1	1	14.5	14.5	14.5	9.369	0	17.481	322620000	2	4	0	14.5	14.5	0	14.5	14.5	0	1	1	0	0	2	A0A087WUD3;Q9NRP0	A0A087WUD3;Q9NRP0	Oligosaccharyltransferase complex subunit OSTC	OSTC	27
24.3124	NaN	NaN	NaN	NaN	NaN	20.8547	19.9202	NaN	NaN	NaN	NaN	NaN	NaN	NaN	NaN	NaN	NaN	NaN	5	3	3	12.9	10.2	10.2	40.04	0	6.222	177100000	21	4	4.7	2.8	2.8	0	0	2.2	0	0	0	0	0	0	A0A087WUK2;O14979	A0A087WUK2;O14979	Heterogeneous nuclear ribonucleoprotein D-like	HNRNPDL	28
22.3801	NaN	NaN	24.6403	23.6516	NaN	21.0189	18.4732	NaN	NaN	19.7511	19.7447	NaN	NaN	NaN	NaN	NaN	NaN	NaN	2	2	2	10.3	10.3	10.3	40.489	0.0070306	1.5429	44787000	15	2	3.9	0	0	10.3	3.9	0	0	0	0	2	0	0	A0A087WZG9;A0A087WXK2;A0A087WX23;A0A087WUL4;E9PBL0;Q86TG7	A0A087WZG9;A0A087WXK2;A0A087WX23;A0A087WUL4;E9PBL0;Q86TG7	Retrotransposon-derived protein PEG10	PEG10;HERC5	29
23.3295	NaN	23.2086	NaN	NaN	NaN	20.3295	20.3295	NaN	20.2086	NaN	NaN	NaN	NaN	NaN	NaN	NaN	NaN	NaN	1	1	1	9	9	9	16.8	0	4.4284	20234000	8	2	9	0	9	0	0	0	1	0	1	0	0	0	A0A087WUP6;Q6UWJ1	A0A087WUP6;Q6UWJ1	Transmembrane and coiled-coil domain-containing protein 3	TMCO3	30
26.0392	30.5049	NaN	27.9539	30.2308	NaN	23.3689	19.1431	21.9629	NaN	20.0771	22.2709	NaN	25.4142	27.2264	NaN	26.2446	27.3295	NaN	14	14	14	19.1	19.1	19.1	138.68	0	64.461	3115600000	52	26	4.5	10.7	0	12	13.3	0	0	10	0	6	9	0	A0A087WUT6;O60841	A0A087WUT6;O60841	Eukaryotic translation initiation factor 5B	EIF5B	31
24.5436	NaN	22.9146	23.8804	NaN	NaN	22.7033	21.7362	NaN	20.1073	21.0731	NaN	NaN	NaN	NaN	NaN	NaN	NaN	NaN	2	2	2	19	19	19	17.444	0.0054553	1.6253	47803000	7	3	7.6	0	7.6	19	0	0	0	0	1	2	0	0	A0A0B4J222;A0A087WUW9;Q9NXU5	A0A0B4J222;A0A087WUW9;Q9NXU5	ADP-ribosylation factor-like protein 15	ARL15	32
24.952	NaN	NaN	24.5794	NaN	NaN	23.1927	22.367	NaN	NaN	21.9944	NaN	NaN	NaN	NaN	NaN	NaN	NaN	NaN	1	1	1	8.1	8.1	8.1	34.576	0	4.3328	57525000	6	2	8.1	0	0	8.1	0	0	0	0	0	2	0	0	A0A087WV34;Q8WWB7	A0A087WV34;Q8WWB7	Glycosylated lysosomal membrane protein	GLMP	33
24.3779	25.6033	21.7184	24.1318	23.8993	21.4541	20.6548	17.9218	19.6302	16.674	19.0874	18.8549	15.0577	NaN	NaN	NaN	NaN	NaN	NaN	4	4	4	8.6	8.6	8.6	70.972	0	3.7131	113130000	33	5	5.3	4.8	2.1	1.3	3.5	3.4	2	2	1	0	0	0	J3KRZ8;A0A087WVA8;Q8IWB9	J3KRZ8;A0A087WVA8;Q8IWB9	Testis-expressed sequence 2 protein	TEX2	34
NaN	NaN	21.7435	25.5846	NaN	NaN	21.0475	NaN	NaN	18.9361	20.2969	NaN	NaN	NaN	NaN	NaN	NaN	NaN	NaN	2	2	2	15.3	15.3	15.3	15.875	0.0031042	1.9307	56474000	7	3	0	0	5.1	15.3	0	0	0	0	0	2	0	0	K7ES31;K7EQM4;A0A087WVB9;K7ERF1;Q9UBQ5	K7ES31;K7EQM4;A0A087WVB9;K7ERF1;Q9UBQ5	Eukaryotic translation initiation factor 3 subunit K	EIF3K	35
NaN	NaN	NaN	23.8137	NaN	NaN	20.2287	NaN	NaN	NaN	20.2287	NaN	NaN	NaN	NaN	NaN	NaN	NaN	NaN	1	1	1	5.7	5.7	5.7	40.697	0.0089844	1.2555	14745000	12	1	0	0	0	5.7	0	0	0	0	0	1	0	0	H0Y9H4;A0A087WVP1;Q14517	H0Y9H4;A0A087WVP1;Q14517	Protocadherin Fat 1;Protocadherin Fat 1, nuclear form	FAT1	36
30.7934	33.0707	30.004	31.8017	31.8228	30.3876	26.3735	22.9448	25.257	21.6082	23.9711	23.8938	21.6724	28.6577	28.3579	28.064	28.3678	27.7789	28.1347	62	62	62	46.3	46.3	46.3	192.06	0	323.31	20926000000	90	220	20.1	28.7	21.8	30.4	15.8	28.4	11	55	35	47	23	45	A0A087WVQ6;Q00610;J3KS13;A0A087WX41;P53675;K7EJJ5;J3QL20;J3KSQ2;J3KRF5	A0A087WVQ6;Q00610	Clathrin heavy chain;Clathrin heavy chain 1	CLTC	37
NaN	NaN	22.4374	NaN	NaN	22.2526	18.9175	NaN	NaN	18.4374	NaN	NaN	16.5979	NaN	NaN	NaN	NaN	NaN	NaN	3	3	2	7.4	7.4	5.3	44.26	0.00052659	3.3344	17012000	16	3	0	0	5.3	0	0	7.4	0	0	0	0	0	1	A0A087WW40;Q9Y371	A0A087WW40;Q9Y371	Endophilin-B1	SH3GLB1	38
24.2533	25.6303	25.3894	NaN	25.7181	23.5861	24.058	21.2533	22.6303	22.3894	NaN	22.7181	20.5862	NaN	NaN	NaN	NaN	NaN	NaN	3	3	3	8.1	8.1	8.1	45.078	0	6.9044	183680000	8	5	4.5	4.5	3.5	0	4.5	4.5	0	2	1	0	1	1	A0A087WW58;C9JAG1;Q9C0D9	A0A087WW58;C9JAG1;Q9C0D9	Ethanolaminephosphotransferase 1	EPT1	39
23.7307	NaN	NaN	NaN	NaN	NaN	17.2549	17.2549	NaN	NaN	NaN	NaN	NaN	NaN	NaN	NaN	NaN	NaN	NaN	2	2	2	1.5	1.5	1.5	256.93	0.009127	1.3281	13920000	89	2	0.7	0	0	0	0	0.8	1	0	0	0	0	1	A0A384DVW2;A0A1B0GTI4;B5TYJ1;A0A1B0GU74;A0A590UJK2;A0A1B0GTW2;A0A1B0GUS3;A0A1B0GU81;A0A1B0GTN7;A0A1C7CYY9;A0A087WW63;O00555;A0A1B0GVX1;A0A1B0GUM7;K7EKF7;K7EQ95	A0A384DVW2;A0A1B0GTI4;B5TYJ1;A0A1B0GU74;A0A590UJK2;A0A1B0GTW2;A0A1B0GUS3;A0A1B0GU81;A0A1B0GTN7;A0A1C7CYY9;A0A087WW63;O00555;A0A1B0GVX1;A0A1B0GUM7;K7EKF7;K7EQ95	Voltage-dependent P/Q-type calcium channel subunit alpha-1A	CACNA1A	40
29.4684	32.1622	28.9099	30.8243	30.888	30.2002	26.5136	22.111	25.3466	21.7658	24.3296	23.4821	23.4357	28.6053	28.2664	27.8266	28.1128	27.5458	28.3711	38	38	0	44.3	44.3	0	128.1	0	323.31	11229000000	53	120	18.8	30.9	17.8	27.6	19	31.5	5	30	17	25	12	25	A0A087WW66;A0A7I2V491;H7BZR6;C9J9M4;Q5JS19;F8WCE3	A0A087WW66;A0A7I2V491		PSMD1	41
25.4004	25.9703	NaN	24.5305	NaN	NaN	20.0984	20.0785	19.6659	NaN	18.1496	NaN	NaN	NaN	NaN	NaN	NaN	NaN	NaN	6	6	6	10.9	10.9	10.9	114.43	0	17.825	134260000	40	6	4.6	5.4	0	3.4	0.9	0	1	3	0	1	1	0	A0A087WW77;Q15334	A0A087WW77;Q15334	Lethal(2) giant larvae protein homolog 1	LLGL1	42
26.3229	23.6346	18.0683	26.6594	21.0788	NaN	20.9995	19.7082	17.0198	11.4536	20.0446	14.4641	NaN	26.0655	NaN	NaN	26.1336	NaN	NaN	2	2	1	1.3	1.3	0.6	202.01	0	3.564	205440000	98	2	1.3	0.6	0.6	1.3	0.6	0	1	0	0	1	0	0	A0A087WWA3;Q4R9M9;O60333;H7C0K6;A0A0U1RQL3;O43896	A0A087WWA3;Q4R9M9;O60333;H7C0K6;A0A0U1RQL3;O43896	Kinesin-like protein;Kinesin-like protein KIF1B;Kinesin-like protein KIF1C	KIF1B;KIF1Bbeta;KIF1A;KIF1C	43
NaN	24.7402	NaN	23.0543	NaN	NaN	20.7383	NaN	20.3479	NaN	18.662	NaN	NaN	NaN	NaN	NaN	NaN	NaN	NaN	2	2	2	5.1	5.1	5.1	49.612	0.0014259	2.4117	36735000	21	2	2	3.1	0	3.1	0	0	1	1	0	0	0	0	F8W8R3;A0A087WWF6;P49005;H7C1B3;C9J8Z7;C9JLE1;C9IZD2	F8W8R3;A0A087WWF6;P49005;H7C1B3;C9J8Z7;C9JLE1;C9IZD2	DNA polymerase delta subunit 2	POLD2	44
NaN	28.9829	NaN	NaN	24.5793	22.6338	25.4641	NaN	25.2908	NaN	NaN	22.2574	20.3119	NaN	NaN	NaN	NaN	NaN	NaN	3	3	3	28.9	28.9	28.9	11.293	0	4.9713	563270000	5	3	0	28.9	0	0	8.2	11.3	0	2	0	0	1	0	A0A087WY81;J3KRB3;A0A087WWH0;J3QS96;A0A087WXM6;J3QQT2;J3KRX5;A0A0A0MRF8;A0A0A6YYL6;J3QLC8;P18621;J3KSJ0	A0A087WY81;J3KRB3;A0A087WWH0;J3QS96;A0A087WXM6;J3QQT2;J3KRX5;A0A0A0MRF8;A0A0A6YYL6;J3QLC8;P18621	60S ribosomal protein L17	RPL17;RPL17-C18orf32	45
NaN	28.0983	NaN	NaN	20.7562	NaN	22.3994	NaN	22.3858	NaN	NaN	15.6687	NaN	NaN	NaN	NaN	NaN	NaN	NaN	4	4	4	12.3	12.3	12.3	72.976	0	10.69	289130000	34	5	0	12.3	0	0	2.4	0	0	5	0	0	0	0	E9PJ21;A0A087WWI4;K7EQK2;A0A087X054;A0A494C039;Q9Y4L1	E9PJ21;A0A087WWI4;K7EQK2;A0A087X054;A0A494C039;Q9Y4L1	Hypoxia up-regulated protein 1	HYOU1	46
NaN	26.5084	25.3318	26.8567	NaN	25.3491	24.8479	NaN	23.1865	22.0098	23.5348	NaN	22.0271	NaN	NaN	25.8209	25.7227	NaN	25.6245	3	3	3	17	17	17	21.231	0	6.1914	301960000	10	10	6.9	4.3	10.1	10.1	4.3	10.1	2	1	3	1	1	2	A0A087WWM0;O43617;A0A087WYS5;A6NKE1	A0A087WWM0;O43617;A0A087WYS5	Trafficking protein particle complex subunit 3	TRAPPC3	47
26.8016	25.0419	NaN	26.5912	NaN	NaN	24.0055	22.8947	21.1351	NaN	22.6843	NaN	NaN	26.4	NaN	NaN	25.5394	NaN	NaN	2	2	1	8.6	8.6	5.4	33.921	0	4.814	252610000	15	3	8.6	5.4	0	8.6	0	0	0	1	0	2	0	0	H0YMB3;H0YLV5;A0A087WWM4;F8WAN9;H0YNJ6;Q9P2T1;H0YKE1;H0YN22;H0YK13;H0YMW6;H0YNS9;H0YK71;H0YLB8	H0YMB3;H0YLV5;A0A087WWM4;F8WAN9;H0YNJ6;Q9P2T1;H0YKE1;H0YN22;H0YK13;H0YMW6;H0YNS9;H0YK71;H0YLB8	GMP reductase;GMP reductase 2	GMPR2	48
23.4475	NaN	NaN	NaN	NaN	NaN	17.0899	17.0899	NaN	NaN	NaN	NaN	NaN	NaN	NaN	NaN	NaN	NaN	NaN	3	2	2	3.2	2.4	2.4	183.22	0.00051975	3.1693	11439000	82	1	3.2	0	0	0.8	0.8	0	1	0	0	0	0	0	E9PGF5;A0A087WWW7;A0A494C067;A0A804HI61;E9PF55;A0A2R8Y4T1;Q9HBL0;H0Y4U1;F8VV64;Q63HR2	E9PGF5;A0A087WWW7;A0A494C067;A0A804HI61;E9PF55;A0A2R8Y4T1;Q9HBL0;H0Y4U1	Tensin-1	TNS1	50
24.0901	26.1025	20.3155	23.6842	24.6706	20.8193	23.571	20.6306	22.6431	16.8561	20.2247	21.2112	17.3598	NaN	NaN	NaN	NaN	NaN	NaN	2	2	2	12.3	12.3	12.3	26.743	0	184.33	137090000	11	8	12.3	4.9	4.9	4.9	4.9	4.9	1	1	1	2	1	1	A0A087WX29;Q13148;K7EJM5;A0A0A0N0M3;K7EN94;B1AKP7;G3V162;A0A087X260;A0A087WYY0	A0A087WX29;Q13148;K7EJM5;A0A0A0N0M3;K7EN94;B1AKP7;G3V162;A0A087X260;A0A087WYY0	TAR DNA-binding protein 43	TARDBP;TDP43	51
24.4577	NaN	NaN	26.5497	23.0182	NaN	22.8639	20.3703	NaN	NaN	22.4622	18.9308	NaN	24.0788	NaN	NaN	25.1325	NaN	NaN	3	3	3	18.5	18.5	18.5	29.111	0	30.682	129770000	17	7	12.9	0	0	18.5	5.5	0	1	0	0	5	1	0	A0A087WX95;A0A087WVK5;A0A087WW20;Q9BVN2;A0A087WYU8;Q68CX2;A0A087WYB2;A0A7P0TBA8	A0A087WX95;A0A087WVK5;A0A087WW20;Q9BVN2	RUN and SH3 domain-containing protein 1	RUSC1	52
NaN	NaN	NaN	24.6606	NaN	25.2201	20.4804	NaN	NaN	NaN	19.6607	NaN	19.2743	NaN	NaN	NaN	NaN	NaN	NaN	3	3	3	6.3	6.3	6.3	80.215	0	6.4224	65607000	32	4	0	0	0	1.2	0	6.3	0	0	0	1	0	3	A0A087WXD1;Q96T83	A0A087WXD1;Q96T83	Sodium/hydrogen exchanger;Sodium/hydrogen exchanger 7	SLC9A7	53
23.7933	NaN	NaN	23.9031	NaN	NaN	22.5273	21.4713	NaN	NaN	21.5811	NaN	NaN	NaN	NaN	NaN	NaN	NaN	NaN	1	1	1	10.5	10.5	10.5	17.609	0	20.814	30224000	5	3	10.5	10.5	0	10.5	0	0	1	1	0	1	0	0	A0A087WXK3;Q9NVH2	A0A087WXK3;Q9NVH2	Integrator complex subunit 7	INTS7	54
24.6046	24.9631	NaN	24.9939	NaN	19.2217	20.7275	19.3162	20.4395	NaN	20.0473	NaN	14.6982	NaN	NaN	NaN	NaN	NaN	NaN	3	3	3	8.9	8.9	8.9	55.361	0.00049603	2.6893	92240000	23	2	6.2	3.1	0	8.9	0	3.1	0	1	0	1	0	0	A0A0G2JS92;B7Z879;A0A087WXL6;Q9H270	A0A0G2JS92;B7Z879;A0A087WXL6;Q9H270	Vacuolar protein sorting-associated protein 11 homolog	VPS11	55
26.5174	28.7886	26.7279	25.2875	NaN	22.684	24.1772	21.4058	23.6295	20.9599	20.0114	NaN	16.8532	NaN	25.7903	26.1972	24.9371	NaN	22.7497	8	8	8	23.1	23.1	23.1	63.693	0	49.66	718610000	29	19	14.8	17.2	15.1	8	0	11.1	5	5	6	1	0	2	A0A087WXM8;P50895;K7ENU8	A0A087WXM8;P50895;K7ENU8	Basal cell adhesion molecule	BCAM	56
NaN	NaN	NaN	23.5816	NaN	NaN	17.8554	NaN	NaN	NaN	17.8554	NaN	NaN	NaN	NaN	NaN	NaN	NaN	NaN	5	2	2	17.9	8.9	8.9	62.319	0	6.3576	12554000	24	3	6	3.1	3.1	14.9	3.1	3.1	0	0	0	3	0	0	A0A087WXX9;P54646	A0A087WXX9;P54646	5-AMP-activated protein kinase catalytic subunit alpha-2	PRKAA2	57
26.2643	28.8797	25.1918	25.2472	NaN	NaN	23.2232	20.8951	22.7082	20.4913	19.9162	NaN	NaN	25.1423	25.7599	NaN	24.4939	NaN	NaN	6	6	6	17.7	17.7	17.7	49.526	0	15.257	652660000	26	13	14.1	17.7	4.6	5.3	0	4.6	3	8	1	0	0	1	A0A087WY71;E9PFW3;Q96CW1;C9JJ47;C9JJD3;C9JPV8;C9JTK4;C9JGT8;H7C4C3	A0A087WY71;E9PFW3;Q96CW1;C9JJ47	AP-2 complex subunit mu	AP2M1	58
23.5368	27.4496	24.4338	NaN	24.2073	NaN	20.3262	17.6061	20.2476	14.2722	NaN	18.2766	NaN	NaN	25.5137	24.3602	NaN	NaN	NaN	4	4	4	5.3	5.3	5.3	136.57	0	14.109	240550000	61	6	1.2	2.8	1.2	0	1.4	0	0	4	0	0	1	0	A0A087WYF6;A0A0A0MR88;A0A096LPC5;E7ESD2;Q9Y4E1;Q641Q2;F8W7U3;J3KP36;Q5T1D7;A0A0A0MT65	A0A087WYF6;A0A0A0MR88;A0A096LPC5;E7ESD2;Q9Y4E1;Q641Q2;F8W7U3;J3KP36	WASH complex subunit FAM21C;WASH complex subunit FAM21A	FAM21A;FAM21C	59
24.7107	23.4722	NaN	NaN	NaN	NaN	19.1981	18.6884	17.4498	NaN	NaN	NaN	NaN	NaN	NaN	NaN	NaN	NaN	NaN	3	3	3	4.4	4.4	4.4	121.18	0	44.843	39095000	65	4	2.7	1.8	0	0	0	0	2	2	0	0	0	0	A0A087WYJ2;M0R2B7;P28340;A0A2R8Y7K6;M0QZR8	A0A087WYJ2;M0R2B7;P28340;A0A2R8Y7K6;M0QZR8	DNA polymerase;DNA polymerase delta catalytic subunit	POLD1	60
NaN	NaN	NaN	NaN	NaN	NaN	NaN	NaN	NaN	NaN	NaN	NaN	NaN	NaN	NaN	NaN	NaN	NaN	NaN	1	1	1	5.3	5.3	5.3	32.864	0.0050633	1.6626	0	11	1	0	0	0	0	0	5.3	0	0	0	0	0	1	H3BN26;A0A087WYL5;Q6UXD5	H3BN26;A0A087WYL5;Q6UXD5	Seizure 6-like protein 2	SEZ6L2	61
23.1024	25.0958	NaN	23.3778	NaN	NaN	21.9255	19.295	21.2884	NaN	19.5704	NaN	NaN	NaN	NaN	NaN	NaN	NaN	NaN	1	1	1	4.3	4.3	4.3	29.682	0.0077997	1.5016	55763000	14	1	4.3	4.3	0	4.3	0	0	0	1	0	0	0	0	A0A087WYL7;G3V4A5;O75586	A0A087WYL7;G3V4A5;O75586	Mediator of RNA polymerase II transcription subunit 6	MED6	62
23.3757	NaN	NaN	22.5077	NaN	21.407	21.5041	19.7908	NaN	NaN	18.9227	NaN	17.822	NaN	NaN	NaN	NaN	NaN	NaN	5	5	5	40.3	40.3	40.3	22.237	0	10.948	43911000	12	9	5.3	0	0	5.3	0	14.6	0	0	0	0	0	1	O43399;A0A087WYR3;A0A087WZ51	O43399;A0A087WYR3;A0A087WZ51	Tumor protein D54	TPD52L2	63
25.8171	27.5896	28.029	26.1677	NaN	22.2611	22.9258	20.999	22.1943	18.5844	19.3757	NaN	19.4537	27.1155	26.5941	27.506	24.9561	NaN	NaN	2	2	2	33.3	33.3	33.3	14.958	0	22.613	615390000	7	16	33.3	33.3	33.3	33.3	0	9.3	0	3	9	3	0	1	A0A087WYV6;A0A087WZU5;O43657	A0A087WYV6;A0A087WZU5;O43657	Tetraspanin-6	TSPAN6	64
23.527	NaN	NaN	NaN	NaN	NaN	17.942	17.942	NaN	NaN	NaN	NaN	NaN	NaN	NaN	NaN	NaN	NaN	NaN	2	2	2	2.6	2.6	2.6	131.82	0.00050916	2.9315	12087000	48	2	1.3	1.3	0	0	0	0	1	1	0	0	0	0	A0A087WYW3;P30414	A0A087WYW3;P30414	NK-tumor recognition protein;Putative peptidyl-prolyl cis-trans isomerase	NKTR	65
NaN	24.542	NaN	NaN	NaN	NaN	21.3721	NaN	21.3721	NaN	NaN	NaN	NaN	NaN	NaN	NaN	NaN	NaN	NaN	1	1	1	10	10	10	16.214	0.0014052	2.2799	24428000	9	1	0	10	0	0	0	0	0	1	0	0	0	0	A0A087WYY5;F8VR82;F8VYE8;P36873	A0A087WYY5;F8VR82;F8VYE8;P36873	Serine/threonine-protein phosphatase;Serine/threonine-protein phosphatase PP1-gamma catalytic subunit	PPP1CC	66
25.6498	NaN	NaN	27.0153	27.4951	22.7733	19.4748	20.4344	NaN	NaN	19.4748	23.0357	18.3138	24.4993	NaN	NaN	25.2172	NaN	NaN	5	5	5	14.6	14.6	14.6	63.672	0	19.054	384630000	22	15	9.6	2.3	0	12.8	7.8	4.1	2	1	0	8	3	1	A0A087WZD4;K7ENL9;Q96DM3;K7EIS6;K7EL80;K7EQJ3;K7EQ65	A0A087WZD4;K7ENL9;Q96DM3;K7EIS6	Uncharacterized protein C18orf8	C18orf8	67
23.6964	NaN	NaN	NaN	NaN	NaN	19.1114	19.1114	NaN	NaN	NaN	NaN	NaN	NaN	NaN	NaN	NaN	NaN	NaN	2	2	2	7.3	7.3	7.3	63.382	0	4.0565	13593000	24	2	4.1	0	0	3.2	0	0	1	0	0	1	0	0	A0A087WZF1;Q93052	A0A087WZF1;Q93052	Lipoma-preferred partner	LPP	68
24.17	27.6015	25.6236	24.9568	26.4661	24.6717	22.9259	19.8481	21.1376	18.5503	19.9647	19.9391	19.1539	NaN	26.1388	24.703	25.0903	25.6506	24.6784	5	5	5	24.9	24.9	24.9	39.589	0	51.044	460650000	20	17	5.4	18.9	22.3	11.2	11.2	22.3	0	5	3	1	3	2	A0A087WZK9;B3KS98;O15372;E5RJT0;E5RGU4;E5RHC7;E5RH59;E5RFW7;E5RFH0	A0A087WZK9;B3KS98;O15372	Eukaryotic translation initiation factor 3 subunit H	EIF3H	69
NaN	NaN	22.985	NaN	NaN	27.0933	22.9663	NaN	NaN	19.6858	NaN	NaN	22.8096	NaN	NaN	23.5727	NaN	NaN	27.4207	1	1	1	25.8	25.8	25.8	11.716	0	4.2853	151480000	6	5	0	0	25.8	0	0	25.8	0	0	2	0	0	3	A0A087WZX2;O95139	A0A087WZX2;O95139	NADH dehydrogenase [ubiquinone] 1 beta subcomplex subunit 6	NDUFB6	70
NaN	NaN	25.7825	NaN	NaN	26.0399	23.9473	NaN	NaN	22.7825	NaN	NaN	23.0399	NaN	NaN	26.1875	NaN	NaN	26.4753	2	2	2	16.8	16.8	16.8	14.274	0.0014158	2.354	129400000	8	2	0	0	16.8	0	0	16.8	0	0	1	0	0	1	A6NIV2;A0A087WZY2;Q9P0U1	A6NIV2;A0A087WZY2;Q9P0U1	Mitochondrial import receptor subunit TOM7 homolog	TOMM7	71
NaN	NaN	24.2348	NaN	NaN	21.3679	20.1722	NaN	NaN	19.9868	NaN	NaN	17.12	NaN	NaN	NaN	NaN	NaN	NaN	18	1	0	38.8	4.5	0	53.165	0.0014493	2.5021	22448000	19	2	28.4	33.3	26.5	33.7	33.9	28	0	0	2	0	0	0	J3QKW4;A0A087X0E5;K7ERT0;C9JJQ0;J3QQL1;A0A0J9YWN2;K7EML1	J3QKW4;A0A087X0E5;K7ERT0;C9JJQ0;J3QQL1;A0A0J9YWN2		NAPG;GGNBP2;ACSBG2;STAG1;ZNF236	72
24.9822	NaN	NaN	24.2344	NaN	NaN	20.2987	19.6247	NaN	NaN	18.8768	NaN	NaN	24.4378	NaN	NaN	23.3006	NaN	NaN	4	4	4	5.4	5.4	5.4	82.89	0	4.4463	52881000	41	4	5.4	1.2	0	4.3	0	0	2	1	0	1	0	0	A0A087X0M4;Q9BWU0;A0A087WWF4;H7C256	A0A087X0M4;Q9BWU0;A0A087WWF4	Kanadaptin	SLC4A1AP	73
29.9747	24.3067	NaN	29.5168	NaN	19.9861	26.7809	25.9747	20.3067	NaN	25.5168	NaN	15.9861	NaN	NaN	NaN	NaN	NaN	NaN	1	1	1	5.7	5.7	5.7	33.752	0.0030851	1.9025	1845000000	16	6	5.7	5.7	0	5.7	0	5.7	2	0	0	4	0	0	H7C3T3;A0A0D9SGH2;A0A5F9ZH95;A0A087X0N0;A0A0D9SFL5;C9JC32;A0A5F9ZI06;Q9UPV9	H7C3T3;A0A0D9SGH2;A0A5F9ZH95;A0A087X0N0;A0A0D9SFL5;C9JC32;A0A5F9ZI06;Q9UPV9	Trafficking kinesin-binding protein 1	TRAK1	74
NaN	NaN	24.031	NaN	NaN	NaN	21.7091	NaN	NaN	21.7091	NaN	NaN	NaN	NaN	NaN	NaN	NaN	NaN	NaN	1	1	1	19.8	19.8	19.8	13.116	0.0091597	1.3555	17142000	5	1	0	0	19.8	0	0	0	0	0	1	0	0	0	A0A087X0S2	A0A087X0S2		MFSD4	75
NaN	29.0363	26.4882	28.9666	29.0466	27.6757	26.4597	NaN	24.6439	22.0959	24.5743	24.6543	23.2835	NaN	NaN	NaN	NaN	NaN	NaN	1	1	1	1.3	1.3	1.3	67.253	0.0058504	1.5971	1938200000	21	4	0	1.3	1.3	1.3	1.3	1.3	0	1	1	0	1	1	A0A087X0V4;O94817	A0A087X0V4;O94817	Ubiquitin-like protein ATG12	ZBTB8OS;ATG12	76
NaN	NaN	NaN	24.8571	NaN	NaN	19.7973	NaN	NaN	NaN	19.3025	NaN	NaN	NaN	NaN	NaN	NaN	NaN	NaN	3	3	3	6.4	6.4	6.4	77.569	0	6.0405	42824000	47	3	0	3.2	0	2.1	0	0	0	1	0	0	0	0	A0A087X0X3;P52272;M0QYL3;M0R019;M0QZM1;M0R2T0	A0A087X0X3;P52272;M0QYL3;M0R019;M0QZM1	Heterogeneous nuclear ribonucleoprotein M	HNRNPM	77
27.8582	30.1787	26.9058	27.7496	28.4534	28.5911	24.6687	21.711	23.4584	20.2747	21.6135	22.0654	21.2669	25.4735	27.1791	26.6676	25.0003	27.0325	28.4131	21	21	2	29.4	29.4	4	139.54	0	61.933	2605700000	66	47	5.1	21.5	7.7	2.8	4.1	22.1	2	15	7	1	2	18	A0A0G2JN29;A0A087X117;Q15155;A0A0G2JP90;A0A087WW46;A0A7I2V2V8;A0A7I2V686;H3BUC9;I3L0Q6;H3BTW1	A0A0G2JN29;A0A087X117;Q15155;A0A0G2JP90;A0A087WW46	Nodal modulator 1	NOMO1	78
23.3299	28.5111	NaN	25.054	NaN	NaN	24.0557	19.082	23.8433	NaN	20.806	NaN	NaN	NaN	25.4629	NaN	23.7716	NaN	NaN	6	4	4	23.9	19	19	49.355	0	71.155	427920000	19	8	11.3	23.9	0	11.7	0	0	1	6	0	1	0	0	A0A087X142;A6NFQ9;F8W8I8;A6NMH6;Q92599;A0A0A0MRP8;C9J4G8;C9JV02	A0A087X142;A6NFQ9;F8W8I8;A6NMH6;Q92599	Septin-8	2023-09-08	79
NaN	25.6482	NaN	NaN	NaN	NaN	20.9477	NaN	20.9477	NaN	NaN	NaN	NaN	NaN	NaN	NaN	NaN	NaN	NaN	2	2	2	4.7	4.7	4.7	56.399	0	13.318	52586000	26	3	0	4.7	0	0	2.3	0	0	2	0	0	1	0	A0A087X1B2;B9A018;Q53GS9;A0A087WW31;C9J0X5	A0A087X1B2;B9A018;Q53GS9;A0A087WW31;C9J0X5	U4/U6.U5 tri-snRNP-associated protein 2	USP39	80
NaN	23.9558	NaN	NaN	NaN	NaN	23.2121	NaN	21.6339	NaN	NaN	NaN	NaN	NaN	NaN	NaN	NaN	NaN	NaN	1	1	1	17.1	17.1	17.1	8.5199	0.0014058	2.2885	48586000	5	5	0	17.1	0	0	0	0	0	1	0	0	0	0	A0A087X1B7;X6R700;Q9Y3Y2	A0A087X1B7;X6R700;Q9Y3Y2	Chromatin target of PRMT1 protein	CHTOP	81
NaN	26.6942	28.1977	22.8256	NaN	28.4091	25.8197	NaN	24.6942	24.2142	20.8256	NaN	23.0837	NaN	25.6525	27.9944	NaN	NaN	27.5496	8	8	8	73.3	73.3	73.3	12.069	0	116.4	787790000	4	18	0	36.6	73.3	8.9	0	50.5	0	1	10	0	0	6	A0A7I2V2W4;A0A087X1G1;A0A7I2V3L8;Q16718;H7BYD0;F8WAS3;C9IZN5;A0A024R772;A0A087WXR5	A0A7I2V2W4;A0A087X1G1;A0A7I2V3L8;Q16718;H7BYD0;F8WAS3;C9IZN5	NADH dehydrogenase [ubiquinone] 1 alpha subcomplex subunit 5	NDUFA5	82
22.9371	23.6959	NaN	NaN	NaN	NaN	18.4832	17.0545	17.8133	NaN	NaN	NaN	NaN	NaN	NaN	NaN	NaN	NaN	NaN	1	1	1	1.5	1.5	1.5	118.65	0.0014111	2.3221	21620000	59	1	1.5	1.5	0	0	0	0	0	1	0	0	0	0	A0A0G2JQX1;A0A0G2JPW5;A0A0G2JSA7;A0A087X1Z1;Q96RT8	A0A0G2JQX1;A0A0G2JPW5;A0A0G2JSA7;A0A087X1Z1;Q96RT8	Gamma-tubulin complex component 5	TUBGCP5	83
26.8765	28.0702	22.9015	28.3619	28.4931	27.1024	25.0116	21.7041	23.3733	18.9946	22.4374	23.563	20.2418	26.4209	25.0771	NaN	26.2186	25.9305	27.2985	7	7	7	35.8	35.8	35.8	29.126	0	22.447	1283200000	15	27	22.8	20.1	6.3	31.5	25.6	6.3	2	5	0	8	8	2	A0A087X1Z3;Q9UL46;H0YM70;H0YKU2	A0A087X1Z3;Q9UL46;H0YM70	Proteasome activator complex subunit 2	PSME2	84
23.7174	NaN	NaN	24.4125	21.2548	NaN	18.1361	17.9101	NaN	NaN	17.8929	15.4474	NaN	NaN	NaN	NaN	NaN	NaN	NaN	4	4	4	4	4	4	102.28	0.00052356	3.283	38625000	56	5	2.6	0	0	4	1.2	0	2	0	0	3	0	0	A0A087X211;Q8TCG1	A0A087X211;Q8TCG1	Protein CIP2A	KIAA1524	85
23.2173	NaN	NaN	26.0942	26.075	21.7847	22.8218	18.825	NaN	NaN	21.7019	21.6827	17.3924	NaN	NaN	NaN	NaN	NaN	NaN	4	4	4	7.5	7.5	7.5	54.502	0	39.201	155700000	21	6	2.1	0	0	7.5	4.1	2.1	0	0	0	3	3	0	C9J453;A0A087X255;A0A6Q8PF94;O15344;A0A6Q8PGE7;A0A6Q8PGA5	C9J453;A0A087X255;A0A6Q8PF94;O15344;A0A6Q8PGE7;A0A6Q8PGA5	E3 ubiquitin-protein ligase Midline-1	MID1	86
23.532	27.9139	NaN	25.2919	26.1554	23.6423	21.2837	17.4445	20.9423	NaN	17.5473	16.0506	16.6124	NaN	24.0605	NaN	24.8464	23.9891	24.4827	4	4	4	3.8	3.8	3.8	159.68	0	31.739	395090000	68	11	1.6	3.8	0	1.6	1.6	1.6	1	5	0	1	3	1	A0A087X256;Q2M389;F8W1W1;F8VNZ5;F8VYH7	A0A087X256;Q2M389;F8W1W1	WASH complex subunit 7	KIAA1033	87
25.0386	26.1847	22.2706	NaN	NaN	NaN	23.9796	22.2313	23.3773	19.4633	NaN	NaN	NaN	NaN	NaN	NaN	NaN	NaN	NaN	5	5	5	49.3	49.3	49.3	16.498	0	11.235	115800000	7	6	23	27.7	5.4	9.5	0	0	2	3	0	1	0	0	K7ES69;A0A087X271;H3BVI6;B4DDF4;B4DUT8;Q99439;A0A087WV51;A0A087X1X5;E5RFM4	K7ES69;A0A087X271;H3BVI6;B4DDF4;B4DUT8;Q99439	Calponin;Calponin-2	CNN2	88
24.3625	NaN	21.9022	23.4671	NaN	NaN	19.5004	18.7186	NaN	16.2584	17.8232	NaN	NaN	NaN	NaN	NaN	NaN	NaN	NaN	1	1	1	2.7	2.7	2.7	136.31	0	6.7826	37084000	50	3	2.7	0	2.7	2.7	0	0	0	0	1	2	0	0	E9PDU5;A0A087X295;Q9NNW5	E9PDU5;A0A087X295;Q9NNW5	WD repeat-containing protein 6	WDR6	89
NaN	NaN	NaN	24.0946	NaN	NaN	19.4507	NaN	NaN	NaN	19.4507	NaN	NaN	NaN	NaN	NaN	NaN	NaN	NaN	1	1	1	2.2	2.2	2.2	63.958	0.010019	1.1784	17914000	25	1	0	0	0	2.2	0	0	0	0	0	1	0	0	A0A087X2C4;H0YAH0;O60245	A0A087X2C4;H0YAH0;O60245	Protocadherin-7	PCDH7	90
25.6953	26.427	22.4789	28.2056	27.55	25.2805	21.9417	19.6509	17.7822	16.4345	20.8022	19.8261	17.7586	25.0601	23.7177	NaN	26.1584	24.8009	24.7039	12	12	11	13.6	13.6	11.1	145.17	0	42.96	697200000	66	33	2.8	2.4	1.4	11.7	7.6	6.2	1	4	2	13	8	5	A0A087X2D8;O60271;E9PFH7;A0A087WYG2;A0A669KB35;Q9UPT6	A0A087X2D8;O60271	C-Jun-amino-terminal kinase-interacting protein 4	SPAG9	91
27.5751	27.3023	NaN	25.1169	NaN	20.1158	20.6525	19.452	19.5551	NaN	17.2948	NaN	13.15	26.1119	23.8284	NaN	23.3469	NaN	NaN	10	10	10	7.8	7.8	7.8	289.63	0	32.09	402990000	125	15	7.5	2.4	0	2	0	0.7	8	5	0	2	0	0	A0A087X2H1;Q9ULT8;A0A087WVU6;G3V4V5;H0YJP0;H0YJD4;H0YJ72	A0A087X2H1;Q9ULT8;A0A087WVU6;G3V4V5	E3 ubiquitin-protein ligase HECTD1	HECTD1	92
30.3065	32.2022	29.4733	31.2615	31.9196	29.5135	28.1606	24.5175	26.5823	23.2027	26.0728	26.2689	23.6661	28.385	28.598	27.8312	28.5844	28.3928	27.9242	24	24	24	67.2	67.2	67.2	45.796	0	181.06	14445000000	23	124	25.6	52.6	50.9	62.5	56.8	55.8	3	31	18	19	25	25	A0A087X2I1;P62333;H0YJC0;H0YJS8;H0YJT1;H0YJE9;H0YJX2;H0YJD2;H0YJY8	A0A087X2I1;P62333;H0YJC0	26S protease regulatory subunit 10B	PSMC6	93
NaN	NaN	NaN	NaN	NaN	NaN	NaN	NaN	NaN	NaN	NaN	NaN	NaN	NaN	NaN	NaN	NaN	NaN	NaN	1	1	1	2.3	2.3	2.3	80.441	0.00053362	3.4732	0	35	1	0	2.3	0	0	0	0	0	1	0	0	0	0	A0A0D9SFH5;Q6ZSL5;A0A088AWN3;A0A804HIE8;A0A0A0MSY4;A0A0A0MSX3;Q9BZ29	A0A0D9SFH5;Q6ZSL5;A0A088AWN3;A0A804HIE8;A0A0A0MSY4;A0A0A0MSX3;Q9BZ29	Dedicator of cytokinesis protein 9	DOCK9;DDR1	94
28.8836	29.1892	NaN	30.1126	29.5596	25.6145	23.9935	19.1029	21.0902	NaN	22.9254	22.3646	19.0441	27.2408	25.5222	NaN	27.4625	26.7036	25.1708	19	19	17	61	61	51.9	54.889	0	96.324	3110900000	25	44	37	30.2	0	52.1	32.6	21.1	3	9	0	19	9	4	P30566;A0A096LNY6;A0A7P0Z472;A0A7P0T9A7;A0A1B0GTJ7;A0A1B0GWJ0;A0A1B0GTG9;A0A0A6YY92;A0A7P0T8E4;A0A096LNY5;A0A1B0GWF8;A0A096LP92;A0A096LNY4;B4DEP1;A0A096LP72;A0A096LPA2;A0A1W2PRX2;A0A096LNT0;V9GY96	P30566;A0A096LNY6;A0A7P0Z472;A0A7P0T9A7;A0A1B0GTJ7;A0A1B0GWJ0;A0A1B0GTG9;A0A0A6YY92;A0A7P0T8E4;A0A096LNY5;A0A1B0GWF8;A0A096LP92	Adenylosuccinate lyase	ADSL	95
26.0922	NaN	NaN	NaN	NaN	NaN	21.9223	21.9223	NaN	NaN	NaN	NaN	NaN	NaN	NaN	NaN	NaN	NaN	NaN	3	3	3	13.4	13.4	13.4	53.371	0.0014293	2.4188	71540000	18	3	7.4	5.9	0	0	0	0	2	1	0	0	0	0	C9JFE4;A0A096LP07;A0A096LPJ3;A8K070;Q13098;J3QQX0;J3QS88;J3KTB0;J3QLT0;J3KSA5;J3KRJ4	C9JFE4;A0A096LP07;A0A096LPJ3;A8K070;Q13098;J3QQX0	COP9 signalosome complex subunit 1	GPS1	96
23.2565	NaN	NaN	NaN	NaN	NaN	19.9346	19.9346	NaN	NaN	NaN	NaN	NaN	NaN	NaN	NaN	NaN	NaN	NaN	1	1	1	8.4	8.4	8.4	22.212	0.0014472	2.4964	10021000	10	2	8.4	0	0	0	0	0	2	0	0	0	0	0	A0A096LPH7;P48553	A0A096LPH7;P48553	Trafficking protein particle complex subunit 10	LOC102724200;TRAPPC10	97
24.5485	NaN	NaN	24.795	NaN	NaN	20.1551	20.7411	NaN	NaN	20.1551	NaN	NaN	NaN	NaN	NaN	NaN	NaN	NaN	2	2	2	15	15	15	28.663	0	3.8755	53647000	14	1	10.2	0	0	15	0	0	0	0	0	1	0	0	Q53H96;A0A0A0MQS1;B5MD87	Q53H96;A0A0A0MQS1;B5MD87	Pyrroline-5-carboxylate reductase 3;Pyrroline-5-carboxylate reductase	PYCRL	98
25.3831	NaN	NaN	23.3003	NaN	NaN	20.6888	20.3831	NaN	NaN	18.3003	NaN	NaN	NaN	NaN	NaN	NaN	NaN	NaN	3	3	3	7.9	7.9	7.9	66.953	0	6.2176	54091000	32	6	7.9	0	0	2.6	0	0	4	0	0	2	0	0	A0A0A0MR09;P43378	A0A0A0MR09;P43378	Protein-tyrosine-phosphatase;Tyrosine-protein phosphatase non-receptor type 9	PTPN9	99
27.4052	28.5796	25.1879	28.193	29.6874	29.0642	23.3153	20.1279	20.7786	16.6528	21.337	21.9029	19.5492	24.5268	24.8867	24.0971	26.359	26.5407	26.9064	33	33	2	31.9	31.9	1.3	178.05	0	122.93	2356600000	95	70	10.5	8.2	7.1	11.6	14.6	21.5	5	6	3	13	14	28	P62312;H0Y4P7;A0A0J9YWU8;A0A0A0MRA0;K7ESA4;F8WER2;H7C4J4;F8WAS6;H7C2C2;H7C2E0;C9J7U8;A0A7P0T852;D6RB05;E5RFZ1;A0A7N4I3A3;A0A087WV88;A0A7P0Z4J7;A0A0A0MQX1;D6R9B7;E9PKG8;F5H114	P62312;H0Y4P7;A0A0J9YWU8;A0A0A0MRA0;K7ESA4;F8WER2;H7C4J4;F8WAS6;H7C2C2;H7C2E0;C9J7U8;A0A7P0T852;D6RB05;E5RFZ1;A0A7N4I3A3;A0A087WV88;A0A7P0Z4J7;A0A0A0MQX1	U6 snRNA-associated Sm-like protein LSm6;Receptor expression-enhancing protein	LSM6;COL12A1;IKZF1;ATF7;ARL5A;ARMC8;GABBR1;NGEF;PIGZ;SLC35A5;TEC;NBL1;REEP2;MYO10	100
23.705	24.7033	NaN	25.2917	NaN	20.2596	15.3527	18.7981	19.7965	NaN	20.3848	NaN	15.3527	NaN	NaN	NaN	NaN	NaN	NaN	3	3	3	7.6	7.6	7.6	70.2	0.0014423	2.4767	83321000	30	3	2.6	2.6	0	4.7	0	2.9	0	1	0	1	0	1	A0A0A0MRE1;B4DJ07;Q9UPT5;A0A0A0MSB8	A0A0A0MRE1;B4DJ07;Q9UPT5;A0A0A0MSB8	Exocyst complex component 7	EXOC7	101
28.0132	27.6693	21.9681	NaN	NaN	19.9027	13.1219	19.4059	19.0619	12.6441	NaN	NaN	11.2954	NaN	NaN	NaN	NaN	NaN	NaN	3	3	3	0.6	0.6	0.6	788.36	0.0014416	2.4746	489430000	390	3	0.1	0.1	0.4	0	0.3	0.2	0	1	1	0	1	0	A0A0A0MRE3;G3V5X4;Q8WXH0;A0A669KBG2;G3V4T3;A0A0C4DGK3	A0A0A0MRE3;G3V5X4;Q8WXH0	Nesprin-2	SYNE2	102
24.4164	NaN	NaN	25.6104	26.1187	23.8882	21.8951	19.609	NaN	NaN	20.8031	19.9887	17.8145	NaN	NaN	NaN	NaN	24.1814	23.8995	4	4	4	8	8	8	75.109	0	16.182	162010000	28	9	1.8	1.8	0	2.9	4.5	7	0	1	0	3	2	3	A0A0A0MRG2;E9PG40;P05067;H7C0V9	A0A0A0MRG2;E9PG40;P05067	Amyloid beta A4 protein;N-APP;Soluble APP-alpha;Soluble APP-beta;C99;Beta-amyloid protein 42;Beta-amyloid protein 40;C83;P3(42);P3(40);C80;Gamma-secretase C-terminal fragment 59;Gamma-secretase C-terminal fragment 57;Gamma-secretase C-terminal fragment 50;C31	APP	103
NaN	24.0665	NaN	NaN	24.2233	NaN	20.6235	NaN	19.543	NaN	NaN	19.6997	NaN	NaN	NaN	NaN	NaN	NaN	NaN	2	2	2	6	6	6	47.804	0	3.48	37155000	23	2	0	6	0	0	2.6	0	0	2	0	0	0	0	A0A0A0MRI2;Q9UNH7	A0A0A0MRI2;Q9UNH7	Sorting nexin-6;Sorting nexin-6, N-terminally processed	SNX6	104
25.7186	NaN	NaN	26.7015	NaN	NaN	21.3196	19.2622	NaN	NaN	20.9232	NaN	NaN	24.5591	NaN	NaN	24.7709	NaN	NaN	6	6	6	13.4	13.4	13.4	81.104	0	10.381	164350000	50	7	10	0	0	9.6	1.8	0	1	0	0	5	1	0	F8W8M4;A0A0A0MRL6;A0A3B3IS55;A0A494C1G0;O14639;A0A494C1P1;H0Y7N6;F6XFR5;J3QSX6	F8W8M4;A0A0A0MRL6;A0A3B3IS55;A0A494C1G0;O14639;A0A494C1P1;H0Y7N6;F6XFR5;J3QSX6	Actin-binding LIM protein 1	ABLIM1	105
NaN	24.977	NaN	NaN	23.8819	NaN	20.1739	NaN	19.5796	NaN	NaN	18.6074	NaN	NaN	22.5221	NaN	NaN	21.7725	NaN	1	1	1	4.6	4.6	4.6	34.413	0	4.2772	48482000	18	2	0	4.6	0	0	4.6	0	0	2	0	0	0	0	A0A5F9ZHZ6;A0A0A0MRL7;P55210	A0A5F9ZHZ6;A0A0A0MRL7;P55210	Caspase-7;Caspase-7 subunit p20;Caspase-7 subunit p11	CASP7	106
NaN	NaN	NaN	NaN	NaN	NaN	NaN	NaN	NaN	NaN	NaN	NaN	NaN	NaN	NaN	NaN	NaN	NaN	NaN	1	1	1	3.2	3.2	3.2	55.57	0	4.561	0	22	1	0	0	3.2	0	0	0	0	0	1	0	0	0	A0A0A0MRN4;Q5BKZ1	A0A0A0MRN4;Q5BKZ1	DBIRD complex subunit ZNF326	ZNF326	107
28.1283	30.4185	26.7939	27.7296	29.6985	23.5651	26.4825	23.2442	25.4747	21.663	21.8787	24.8395	19.3951	26.7132	27.6231	26.5238	25.9697	27.4982	NaN	8	8	6	23.4	23.4	15	43.294	0	80.855	2951100000	18	19	14.8	23.2	16.5	19.8	15.3	4.8	4	6	1	3	5	0	B6VEX4;A0A0A0MRT6;Q8IZP0	B6VEX4;A0A0A0MRT6;Q8IZP0	Abl interactor 1	ABI1	108
NaN	NaN	NaN	NaN	NaN	25.7071	20.2477	NaN	NaN	NaN	NaN	NaN	20.2477	NaN	NaN	NaN	NaN	NaN	NaN	2	1	1	5.3	3.2	3.2	93.695	0.00051921	3.1677	54778000	44	2	0	2	0	2	0	3.2	0	0	0	0	0	2	A0A0A0MRX9;A0A7I2V3B6;A0A7I2V397;A0A7I2V5C6;A0A7I2V5H2;A0A7I2YQX5;A0A7I2YQT2;P0DUQ1;A0A7I2V4N3;J3KT76;A0A7I2V5R2;H0Y4F7;H0Y7C8;A0A7I2V3X0	A0A0A0MRX9;A0A7I2V3B6;A0A7I2V397;A0A7I2V5C6;A0A7I2V5H2;A0A7I2YQX5;A0A7I2YQT2;P0DUQ1;A0A7I2V4N3;J3KT76;A0A7I2V5R2;H0Y4F7;H0Y7C8;A0A7I2V3X0		PITRM1;FAM104A;TOR1B	109
28.3116	27.6337	19.0028	29.4563	26.0837	24.6727	26.001	23.3856	23.9333	15.3023	24.8356	22.3832	20.556	26.5839	24.9791	NaN	27.7942	NaN	24.9891	12	12	10	67.3	67.3	58.5	18.976	0	36.366	1417800000	13	21	52.6	15.2	4.1	67.3	4.1	29.8	2	2	0	13	1	0	A0A0A0MSI0;Q06830;A0A0A0MRQ5;P32119	A0A0A0MSI0;Q06830	Peroxiredoxin-1	PRDX1	111
25.236	24.9952	23.7555	25.2301	NaN	23.9654	21.3805	18.5394	20.2404	17.3769	19.0373	NaN	18.4948	24.0281	NaN	23.8042	23.4711	NaN	23.8735	5	5	5	14.1	14.1	14.1	52.406	0	25.326	143740000	27	8	11	3	10.6	11	0	7.6	0	1	3	1	0	3	A0A0A0MSK5;Q5JTV8;J3KN66;H0YD16;H0Y4R4	A0A0A0MSK5;Q5JTV8;J3KN66	Torsin-1A-interacting protein 1	TOR1AIP1	112
NaN	NaN	NaN	23.5399	NaN	NaN	18.1137	NaN	NaN	NaN	18.1137	NaN	NaN	NaN	NaN	NaN	NaN	NaN	NaN	2	1	1	4.6	2.8	2.8	88.841	0.0096488	1.1916	12196000	43	2	2.8	0	1.8	2.8	0	1.8	1	0	0	1	0	0	A0A0A0MSM0;Q92598;A0A087WTS8;A0A087WYC1;P34932	A0A0A0MSM0;Q92598;A0A087WTS8;A0A087WYC1;P34932	Heat shock protein 105 kDa;Heat shock 70 kDa protein 4	HSPH1;HSPA4	113
21.1774	26.0123	NaN	NaN	NaN	NaN	17.1774	17.1774	22.0123	NaN	NaN	NaN	NaN	NaN	NaN	NaN	NaN	NaN	NaN	2	2	2	10	10	10	43.99	0	6.1264	70056000	16	3	3	7	0	0	0	0	1	2	0	0	0	0	A0A0A0MSR2;E7EV99;E7ENY0;A0A804HL01;P35611;H0Y9H2	A0A0A0MSR2;E7EV99;E7ENY0;A0A804HL01;P35611;H0Y9H2	Alpha-adducin	ADD1	114
NaN	25.5735	22.9809	25.3695	25.2397	NaN	23.903	NaN	22.4035	19.8109	22.1995	22.0698	NaN	NaN	NaN	NaN	NaN	NaN	NaN	1	1	1	11.3	11.3	11.3	15.296	0.0014211	2.3926	141180000	9	2	0	11.3	11.3	11.3	11.3	0	0	0	0	1	1	0	A0A0A0MSS4;A0A0A0MSU9;Q9Y266	A0A0A0MSS4;A0A0A0MSU9;Q9Y266	Nuclear migration protein nudC	NUDC	115
26.4709	29.8174	27.2633	27.6669	30.6168	28.1031	26.5233	21.6896	24.989	20.8416	22.8367	25.5063	21.3859	25.9722	26.5707	26.9375	27.257	27.5413	27.4536	5	5	5	17	17	17	47.606	0	26.042	3348200000	14	34	15	17	15	7.8	17	15	0	8	3	4	10	9	A0A0G2JKZ1;A2AB90;A0A0G2JH37;A0A0A0MSV9;O15533;Q6P1N7;C9JA35;A0A0A0MT98	A0A0G2JKZ1;A2AB90;A0A0G2JH37;A0A0A0MSV9;O15533;Q6P1N7;C9JA35	Tapasin	TAPBP	116
27.0032	24.1825	NaN	25.9858	23.8511	21.8282	19.9462	19.6533	18.5678	NaN	17.5018	18.2364	16.2135	26.3512	NaN	NaN	24.895	NaN	NaN	4	4	4	5.4	5.4	5.4	152.57	0	17.219	238870000	49	5	5.4	0.9	0	2	0.9	0.9	2	0	0	2	1	0	A0A0A0MSW3;A0A494C1F2;P35658;H0YF36	A0A0A0MSW3;A0A494C1F2;P35658;H0YF36	Nuclear pore complex protein Nup214	NUP214	117
23.835	29.1118	28.9671	NaN	NaN	28.4267	26.5835	20.3756	25.2301	24.9965	NaN	NaN	24.5805	NaN	26.6326	28.8211	NaN	NaN	28.1314	4	4	4	7.4	7.4	7.4	35.235	0	65.922	1494800000	11	19	2.9	7.4	7.4	0	0	7.4	0	4	6	0	0	7	D6RA29;A0A0A0MT20;Q5VXM9;O60888;E9PRX8	D6RA29;A0A0A0MT20;Q5VXM9;O60888	Protein CutA	SPARCL1;EMILIN1;RPF2;CUTA	118
NaN	NaN	NaN	25.7148	NaN	NaN	21.899	NaN	NaN	NaN	21.899	NaN	NaN	NaN	NaN	NaN	NaN	NaN	NaN	2	2	2	12.7	12.7	12.7	32.57	0.00050607	2.8576	55072000	11	2	0	0	0	12.7	0	0	0	0	0	2	0	0	A0A0A0MT32;P38571	A0A0A0MT32;P38571	Lysosomal acid lipase/cholesteryl ester hydrolase	LIPA	120
22.1851	NaN	NaN	25.1504	NaN	22.1963	21.0211	17.7257	NaN	NaN	20.691	NaN	17.7369	NaN	NaN	NaN	NaN	NaN	NaN	2	2	2	8.9	8.9	8.9	38.818	0	17.017	46815000	22	5	4	0	0	8.9	0	4.9	0	0	0	4	0	1	C9JUH3;A0A0A0MT72;Q9BSQ5;A0A3B3IRS0;E9PEC4	C9JUH3;A0A0A0MT72;Q9BSQ5;A0A3B3IRS0;E9PEC4	Cerebral cavernous malformations 2 protein	CCM2	121
NaN	25.6672	18.9442	26.3521	29.5105	23.3633	20.7348	NaN	17.1081	10.8461	16.6321	20.5015	13.8327	NaN	NaN	NaN	24.329	25.9972	25.1696	13	13	13	3.5	3.5	3.5	596.48	0	19.712	915380000	274	19	0	0.6	0.3	1.5	2.5	0.7	0	1	0	6	10	2	A0A0A0MTC1;A0A0A0MTR7;Q63HN8	A0A0A0MTC1;A0A0A0MTR7;Q63HN8	E3 ubiquitin-protein ligase RNF213	RNF213	122
27.0789	NaN	NaN	NaN	NaN	NaN	19.9755	19.9755	NaN	NaN	NaN	NaN	NaN	NaN	NaN	NaN	NaN	NaN	NaN	2	1	1	10.1	6.2	6.2	60.822	0	6.6421	141760000	16	2	10.1	0	3.9	3.9	0	0	2	0	0	0	0	0	A0A0A0MTG2;O14576	A0A0A0MTG2;O14576	Cytoplasmic dynein 1 intermediate chain 1	DYNC1I1	123
26.3455	30.126	25.9632	26.0886	26.8214	NaN	24.9344	20.7581	24.6205	21.3782	17.6839	20.5723	NaN	24.9089	27.0214	24.9623	24.8177	24.8767	NaN	12	12	12	32.3	32.3	32.3	54.611	0	32.377	1512300000	24	23	8.3	29	6.2	11.2	16.8	0	1	15	3	1	3	0	A0A0A0MTH3;Q13418;E9PQ52;A0A087WW45;A0A087WWY6	A0A0A0MTH3;Q13418	Integrin-linked protein kinase	ILK	124
26.4779	28.5769	26.4902	25.7962	24.7269	22.5625	22.7299	22.0185	21.1856	20.6147	20.4394	20.2675	18.103	NaN	25.9326	25.467	25.2439	NaN	NaN	7	7	7	19.7	19.7	19.7	61.446	0	10.994	680370000	22	11	3.4	11.2	12.7	4.5	1.5	1.5	1	4	4	1	0	1	A0A0A0MTI1;Q15392	A0A0A0MTI1;Q15392	Delta(24)-sterol reductase	DHCR24	125
25.4004	26.6652	23.2101	26.3116	28.5369	26.5889	25.992	21.941	23.2058	19.7506	22.8521	25.0775	23.1295	NaN	NaN	NaN	NaN	NaN	NaN	1	1	1	5	5	5	30.742	0	12.59	734120000	11	4	5	5	5	5	5	5	0	1	0	0	1	2	A0A0A0MTI6;Q9NYP7	A0A0A0MTI6;Q9NYP7	Elongation of very long chain fatty acids protein;Elongation of very long chain fatty acids protein 5	ELOVL5	126
NaN	NaN	NaN	NaN	NaN	22.3125	17.1425	NaN	NaN	NaN	NaN	NaN	17.1425	NaN	NaN	NaN	NaN	NaN	NaN	2	2	2	3.9	3.9	3.9	98.363	0.0022727	2.1094	5208700	36	3	0	0	0	1.4	0	2.5	0	0	0	1	0	2	A0A0A0MTJ5;Q01973	A0A0A0MTJ5;Q01973	Tyrosine-protein kinase transmembrane receptor;Tyrosine-protein kinase transmembrane receptor ROR1	ROR1	127
NaN	27.6771	26.8006	27.1652	30.0054	28.3928	25.7009	NaN	23.3551	22.0121	20.8818	24.5362	23.521	NaN	26.2379	26.9306	26.765	27.2413	28.2203	9	9	9	28.9	28.9	28.9	45.807	0	57.541	1940300000	20	27	0	6.9	13.5	15.2	25	28.4	0	1	2	4	5	12	Q6PIU2;A0A0A0MTJ9;H7C046	Q6PIU2;A0A0A0MTJ9;H7C046	Neutral cholesterol ester hydrolase 1	NCEH1	128
NaN	NaN	NaN	23.1401	NaN	NaN	17.4397	NaN	NaN	NaN	17.4397	NaN	NaN	NaN	NaN	NaN	NaN	NaN	NaN	1	1	1	1.2	1.2	1.2	134.07	0.0043048	1.784	9244100	52	2	1.2	0	0	1.2	0	0	1	0	0	1	0	0	A0A0A0MTL6;Q6ZS17	A0A0A0MTL6;Q6ZS17	Protein FAM65A	FAM65A	129
26.4255	26.6878	NaN	24.2391	NaN	NaN	16.8419	15.5675	15.8298	NaN	13.3811	NaN	NaN	NaN	NaN	NaN	NaN	NaN	NaN	4	4	4	0.2	0.2	0.2	3816	0	8.5972	218030000	1856	4	0	0.1	0	0.2	0	0	1	0	0	3	0	0	Q8WZ42;A0A0A0MTS7;A0A0A0MRA3	Q8WZ42;A0A0A0MTS7;A0A0A0MRA3	Titin	TTN	130
28.6306	28.0105	27.7406	28.3022	27.9416	25.655	25.728	23.7338	24.2274	20.1318	23.4541	22.7882	21.0048	27.8974	26.6823	27.2984	26.3971	25.7604	NaN	5	5	5	24.1	24.1	24.1	25.171	0	53.156	1551800000	12	18	10.3	15.6	24.1	24.1	10.3	24.1	1	1	4	6	2	4	Q9Y3B3;A0A0A6YYA0;G3V2Y2	Q9Y3B3;A0A0A6YYA0	Transmembrane emp24 domain-containing protein 7	TMED7;TMED7-TICAM2	131
23.7287	27.9115	NaN	24.7633	NaN	24.9094	20.0976	19.4067	23.3893	NaN	20.4414	NaN	20.5874	NaN	NaN	NaN	NaN	NaN	NaN	8	8	3	22.5	22.5	13.1	54.223	0	17.846	348790000	20	10	3.7	12.9	3.1	6.6	0	3.1	0	4	1	1	0	0	A0A0A6YYJ8;Q9Y383;B8ZZ09;B8ZZ12	A0A0A6YYJ8;Q9Y383	Putative RNA-binding protein Luc7-like 2	LUC7L2	132
NaN	23.5647	22.5864	24.3651	NaN	25.0838	19.8083	NaN	20.5647	19.5864	21.3651	NaN	22.0838	NaN	NaN	NaN	NaN	NaN	NaN	2	2	2	25.6	25.6	25.6	14.013	0	3.615	98497000	8	5	0	7.8	17.8	7.8	0	25.6	0	0	1	0	0	2	I3L1U7;I3L0X9;G3V248;A0A0A6YYL4;Q9Y3D7	I3L1U7;I3L0X9;G3V248;A0A0A6YYL4;Q9Y3D7	Coronin;Mitochondrial import inner membrane translocase subunit TIM16	PAM16;IFI27L1;CORO7-PAM16	133
NaN	NaN	NaN	NaN	NaN	24.0921	21.7702	NaN	NaN	NaN	NaN	NaN	21.7702	NaN	NaN	NaN	NaN	NaN	NaN	1	1	1	15.4	15.4	15.4	7.0622	0.0014225	2.4005	17883000	5	2	0	0	0	0	0	15.4	0	0	0	0	0	2	K4DIB4;E9PJY0;E9PQ36;E9PJH7;A0A0D9SFE1;A0A0D9SEI9;E9PS95;K4DIA8;K4DIB8;K4DIB3;K4DIB6;E9PI74;A0A0D9SG84;K4DIA2;K4DIB0;A0A0D9SFA8;A0A0A6YYN8;Q9H936	K4DIB4;E9PJY0;E9PQ36;E9PJH7;A0A0D9SFE1;A0A0D9SEI9;E9PS95;K4DIA8;K4DIB8;K4DIB3;K4DIB6;E9PI74;A0A0D9SG84;K4DIA2;K4DIB0;A0A0D9SFA8;A0A0A6YYN8;Q9H936	Mitochondrial glutamate carrier 1	SLC25A22	134
NaN	23.4844	NaN	NaN	NaN	NaN	19.6771	NaN	19.6771	NaN	NaN	NaN	NaN	NaN	NaN	NaN	NaN	NaN	NaN	1	1	1	4.8	4.8	4.8	32.221	0.0030932	1.9154	11736000	14	1	0	4.8	0	0	0	0	0	1	0	0	0	0	B9TX62;F5GY88;A0A0B4J1W0;O75448	B9TX62;F5GY88;A0A0B4J1W0;O75448	Mediator of RNA polymerase II transcription subunit 24	MED24	135
23.4706	NaN	NaN	22.5897	NaN	NaN	21.5115	20.8857	NaN	NaN	20.0048	NaN	NaN	NaN	NaN	NaN	NaN	NaN	NaN	1	1	1	20.3	20.3	20.3	8.4534	0.0077017	1.4441	17937000	6	1	20.3	0	0	20.3	0	0	0	0	0	1	0	0	A0A0B4J1Z5;P52657	A0A0B4J1Z5;P52657	Transcription initiation factor IIA subunit 2	GTF2A2	136
23.9848	27.9847	19.9169	22.4989	NaN	20.9572	25.9791	21.2694	25.9353	18.3319	20.9139	NaN	19.3722	24.75	25.2439	NaN	NaN	NaN	NaN	2	2	2	68.6	68.6	68.6	5.5553	0	15.783	294080000	3	10	37.3	68.6	31.4	37.3	0	31.4	0	7	1	0	0	1	A0A0B4J213;E5RI99;P62888;A0A0C4DH44	A0A0B4J213;E5RI99;P62888;A0A0C4DH44	60S ribosomal protein L30	RPL30	138
NaN	25.23	23.9326	23.9788	NaN	22.2731	23.6128	NaN	22.6451	21.3477	21.3939	NaN	19.6881	NaN	NaN	NaN	NaN	NaN	NaN	1	1	1	13.3	13.3	13.3	8.119	0	16.67	76969000	6	4	0	13.3	13.3	13.3	13.3	13.3	0	1	1	1	1	0	A0A0B4J230;O75061	A0A0B4J230;O75061	Putative tyrosine-protein phosphatase auxilin	ATPIF1;DNAJC6	139
NaN	26.2854	NaN	NaN	NaN	21.3688	23.0105	NaN	22.9635	NaN	NaN	NaN	18.0469	NaN	NaN	NaN	NaN	NaN	NaN	2	2	2	29.4	29.4	29.4	19.382	0	3.7097	84497000	10	5	0	11.9	0	0	0	29.4	0	3	0	0	0	2	A0A0B4J287;Q9H0A8;H3BM91	A0A0B4J287;Q9H0A8;H3BM91	COMM domain-containing protein 4	COMMD4	140
NaN	28.3773	26.2211	NaN	NaN	25.044	25.1403	NaN	24.0494	23.5205	NaN	NaN	22.1944	NaN	26.6897	25.6257	NaN	NaN	25.4945	3	3	3	35.7	35.7	35.7	12.99	0	8.4561	478200000	6	7	0	35.7	35.7	0	0	35.7	0	3	1	0	0	2	K7EM56;S4R417;K7ELC2;A0A0B4J2B4;P62841;S4R456;K7EJ78;K7EQJ5	K7EM56;S4R417;K7ELC2;A0A0B4J2B4;P62841;S4R456;K7EJ78;K7EQJ5	40S ribosomal protein S15	RPS15	141
27.1216	29.3439	29.2132	31.4346	30.4961	31.3812	26.9634	22.1377	23.7155	23.0676	24.8522	25.1383	25.1146	26.4027	26.7233	28.8086	29.6429	28.5189	30.3359	15	15	15	21.1	21.1	21.1	72.54	0	130.9	8667500000	22	74	5.4	11.4	13.4	20	17.3	20.5	2	3	10	23	10	25	A0A0C4DFM1;Q92544;F8WCN2;F2Z2L1	A0A0C4DFM1;Q92544	Transmembrane 9 superfamily member 4	TM9SF4	142
22.1463	NaN	NaN	23.0831	NaN	21.7199	19.5581	17.6869	NaN	NaN	18.6237	NaN	17.2605	NaN	NaN	NaN	NaN	NaN	NaN	1	1	1	2.3	2.3	2.3	45.579	0.0089564	1.2312	16982000	22	2	2.3	0	0	2.3	0	2.3	0	0	0	1	0	1	A0A804HJR8;A0A804HLK0;A0A804HIB2;A0A804HL43;A0A804HJS5;H0YC18;A0A7P0MXI9;A0A0C4DFP8;H0YB69;C9JHI2;Q5HYA8	A0A804HJR8;A0A804HLK0;A0A804HIB2;A0A804HL43;A0A804HJS5;H0YC18;A0A7P0MXI9;A0A0C4DFP8;H0YB69;C9JHI2;Q5HYA8	Meckelin	TMEM67	143
NaN	NaN	NaN	27.8687	27.0757	NaN	22.9582	NaN	NaN	NaN	22.9491	23.3752	NaN	NaN	NaN	NaN	NaN	NaN	NaN	3	3	3	18.7	18.7	18.7	32.541	0	7.5792	387200000	13	4	0	0	0	18.7	10	0	0	0	0	4	0	0	Q9C004;A0A0C4DFS6;D6RB56	Q9C004;A0A0C4DFS6	Protein sprouty homolog 4	SPRY4	144
27.4387	27.4271	23.8451	28.3479	NaN	NaN	21.8079	20.1679	19.8223	18.4616	20.579	NaN	NaN	25.7003	24.5995	24.1266	26.6095	NaN	NaN	8	8	8	16.9	16.9	16.9	100.45	0	59.195	719080000	37	18	7.2	5.2	5.4	16.9	1	0	1	4	1	11	1	0	Q12959;C9JUA9;A0A0C4DFT3;A0A590UKA8;A0A590UJ18;A0A590UJC5;A0A590UJR5;A0A590UJ68;A0A590UJD9;A0A590UJ08;A0A590UJS9;E7EQD7;A0A590UJ64;A0A590UJ81;A0A590UK48;B4E2H8;A0A590UJ95;A0A590UJX2;A8MUT6;C9JCP6;A0A590UJ29;A0A590UK81;A0A590UJR4;C9JN61;A0A590UK02;A0A590UJL2;A0A590UK70;F2Z2L0;A0A590UJ25;A0A590UJZ4;A0A590UK52;A0A590UJ86;A0A590UK13;C9IYP1;A0A590UJE6;C9J110	Q12959;C9JUA9;A0A0C4DFT3;A0A590UKA8;A0A590UJ18;A0A590UJC5;A0A590UJR5;A0A590UJ68;A0A590UJD9;A0A590UJ08;A0A590UJS9;E7EQD7;A0A590UJ64;A0A590UJ81;A0A590UK48;B4E2H8;A0A590UJ95;A0A590UJX2;A8MUT6;C9JCP6;A0A590UJ29;A0A590UK81;A0A590UJR4	Disks large homolog 1	DLG1	145
NaN	NaN	NaN	23.5677	NaN	23.8077	17.7416	NaN	NaN	NaN	17.5015	NaN	17.7416	NaN	NaN	NaN	NaN	NaN	NaN	2	2	2	2.4	2.4	2.4	176.63	0.0050569	1.6579	27116000	67	3	0	0	0	2	0	0.4	0	0	0	2	0	1	A0A0C4DFU7;C9J164;Q70E73	A0A0C4DFU7;C9J164;Q70E73	Ras-associated and pleckstrin homology domains-containing protein 1	CCDC186;RAPH1	146
NaN	NaN	NaN	25.607	NaN	22.6173	21.9707	NaN	NaN	NaN	21.7997	NaN	18.81	NaN	NaN	NaN	NaN	NaN	NaN	2	2	2	6.1	6.1	6.1	48.186	0	14.238	57541000	14	3	0	0	0	6.1	0	3.4	0	0	0	2	0	1	A8MXZ4;A0A0C4DFY5;Q9NQ84;J9JIE0	A8MXZ4;A0A0C4DFY5;Q9NQ84;J9JIE0	G-protein coupled receptor family C group 5 member C	GPRC5C	147
27.2881	25.6349	22.8047	NaN	NaN	NaN	24.4126	23.9661	22.313	19.4828	NaN	NaN	NaN	NaN	23.2512	23.1602	NaN	NaN	NaN	4	4	4	20.9	20.9	20.9	25.655	0	14.21	223320000	10	8	12.8	13.2	8.1	0	0	0	3	3	2	0	0	0	A0A0C4DG09;Q8N126	A0A0C4DG09;Q8N126	Cell adhesion molecule 3	CADM3	148
27.2926	28.5524	22.7279	NaN	NaN	NaN	25.2281	23.5923	24.538	19.0275	NaN	NaN	NaN	NaN	26.331	NaN	NaN	NaN	NaN	3	3	3	21.3	21.3	21.3	29.404	0	49.182	590640000	13	4	4.9	21.3	4.9	0	0	0	0	4	0	0	0	0	C9J9K3;A0A0C4DG17;P08865;F8WD59	C9J9K3;A0A0C4DG17;P08865;F8WD59	40S ribosomal protein SA	RPSA	149
23.553	26.9812	NaN	26.8676	27.9868	21.3337	23.079	19.3831	22.8113	NaN	22.1826	21.6992	17.1638	NaN	NaN	NaN	NaN	NaN	NaN	7	5	3	22.3	15.4	9.8	52.789	0	18.004	536090000	18	10	2.3	10.2	10.2	16	12.5	8.1	1	1	1	5	2	0	E7EW77;E7EP65;A0A0C4DG21;A0A7D9NKC8;F8WAL6;Q9NYB9;E9PEZ7;H7C3Q7;F8WAU3;F8WCD7;F8WAZ8;F8WBL5;A0A0A0MQU9;F8WEB9;H0Y6B5	E7EW77;E7EP65;A0A0C4DG21;A0A7D9NKC8;F8WAL6;Q9NYB9;E9PEZ7	Abl interactor 2	ABI2	150
25.6204	25.7517	NaN	27.3767	25.936	24.0651	23.351	20.3513	20.9444	NaN	22.268	21.1287	19.2578	25.389	NaN	NaN	25.2576	NaN	NaN	5	5	3	8.8	8.8	6.6	94.068	0	20.721	364100000	28	7	5.9	0.9	0	8.8	2.9	1.9	1	1	0	3	1	1	A0A0C4DG68;Q8TB72;H0YDC5;H0YC97	A0A0C4DG68;Q8TB72	Pumilio homolog 2	PUM2	151
27.279	28.6192	NaN	27.3536	27.5383	25.5517	23.2782	20.6376	21.5932	NaN	20.6683	21.3287	19.514	25.9539	25.5618	NaN	24.9378	24.7962	24.9788	12	12	12	15.5	15.5	15.5	117.46	0	24.932	1008200000	53	26	8.8	8.5	0	10.8	4.9	7.1	4	5	0	5	2	6	A0A0C4DG89;Q7L014;D6RJA6	A0A0C4DG89;Q7L014	Probable ATP-dependent RNA helicase DDX46	DDX46	152
25.7763	NaN	NaN	22.5519	NaN	NaN	17.3425	20.5668	NaN	NaN	17.3425	NaN	NaN	NaN	NaN	NaN	NaN	NaN	NaN	2	2	2	3.2	3.2	3.2	80.998	0.0014395	2.466	63617000	37	1	1.3	0	0	1.9	0	0	0	0	0	1	0	0	A0A6Q8PH20;D6RBR1;A0A0C4DGB5;H0Y944;H0YA91;E9PSG1;F8W7E0;D6RGF7;A0A6Q8PG40;E9PCH5;A0A6Q8PGN6;B7Z574;E7EVY3;A0A6Q8PG72;A0A6Q8PFE5;A0A6Q8PGG5;E7ES10;E9PDE4;A0A6Q8PFF6;E7EN75;E7EQK6;P20810	A0A6Q8PH20;D6RBR1;A0A0C4DGB5;H0Y944;H0YA91;E9PSG1;F8W7E0;D6RGF7;A0A6Q8PG40;E9PCH5;A0A6Q8PGN6;B7Z574;E7EVY3;A0A6Q8PG72;A0A6Q8PFE5;A0A6Q8PGG5;E7ES10;E9PDE4;A0A6Q8PFF6;E7EN75;E7EQK6;P20810	Calpastatin	CAST	153
27.799	27.3024	25.9109	26.0757	23.875	25.0428	23.821	23.0791	20.0592	20.2593	21.289	19.5531	20.0009	25.6945	24.2835	24.5976	24.243	NaN	24.1348	10	10	10	34.6	34.6	34.6	46.494	0	31.126	582800000	20	31	28.9	13.1	25.9	23.2	3.5	21.2	5	7	8	6	0	5	A0A0C4DGG1;Q9UKS6;E9PIY1;E9PJ75;E9PNM9;E9PJ33;H0YDM6	A0A0C4DGG1;Q9UKS6;E9PIY1	Protein kinase C and casein kinase substrate in neurons protein 3	PACSIN3	154
NaN	28.3779	25.7262	26.664	24.2359	27.3226	22.6279	NaN	22.0615	19.4375	21.6196	19.1915	20.4116	NaN	25.6247	26.8324	NaN	NaN	26.5742	3	3	3	5.6	5.6	5.6	91.493	0	6.4302	698280000	33	9	0	5.6	3	1.4	4.2	4.2	0	4	1	1	1	2	A0A0C4DGH0;Q5ZPR3;H0YK40;H0YK59;H0YL10	A0A0C4DGH0;Q5ZPR3	CD276 antigen	CD276	155
NaN	NaN	NaN	23.803	NaN	NaN	16.614	NaN	NaN	NaN	16.614	NaN	NaN	NaN	NaN	NaN	NaN	NaN	NaN	2	2	2	4	4	4	124.95	0	9.8102	14636000	62	3	0	0	0	4	0	0	0	0	0	3	0	0	A0A0C4DGH6;A0JNW5;F8W1I2;F8VW65;F8W665	A0A0C4DGH6;A0JNW5;F8W1I2;F8VW65;F8W665	UHRF1-binding protein 1-like	UHRF1BP1L	156
NaN	NaN	NaN	NaN	26.0417	NaN	20.1837	NaN	NaN	NaN	NaN	20.1837	NaN	NaN	NaN	NaN	NaN	NaN	NaN	1	1	1	1.6	1.6	1.6	152.94	0	9.6149	69078000	58	2	0	0	0	0	1.6	1.6	0	0	0	0	1	1	A0A0C4DGM5;Q9NVV0	A0A0C4DGM5;Q9NVV0	Trimeric intracellular cation channel type B	ZNF106;TMEM38B	157
23.1789	24.4912	NaN	23.6649	NaN	NaN	20.297	18.009	19.3213	NaN	18.4951	NaN	NaN	NaN	NaN	NaN	NaN	NaN	NaN	3	2	2	6.9	4.8	4.8	76.805	0.00049213	2.6187	46379000	36	2	4.2	2	0	4.8	0	0	0	1	0	1	0	0	J3QRU8;A0A0C4DGN6;Q9Y2X7	J3QRU8;A0A0C4DGN6;Q9Y2X7	ARF GTPase-activating protein GIT1	GIT1	158
24.9895	NaN	NaN	27.2321	NaN	NaN	22.7208	21.2508	NaN	NaN	22.0747	NaN	NaN	NaN	NaN	NaN	NaN	NaN	NaN	5	5	5	60.1	60.1	60.1	15.958	0	8.6703	190950000	6	5	11.7	0	0	60.1	0	0	0	0	0	5	0	0	K7EM73;K7ELJ7;A0A0C4DGQ5;P04632;U3KQE2;K7EIV0;A0A075B7C0;K7EKD8;K7ES78;K7EMQ1;U3KPR7	K7EM73;K7ELJ7;A0A0C4DGQ5;P04632;U3KQE2;K7EIV0;A0A075B7C0;K7EKD8	Calpain small subunit 1	CAPNS1	159
NaN	NaN	NaN	22.819	NaN	NaN	20.4971	NaN	NaN	NaN	20.4971	NaN	NaN	NaN	NaN	NaN	NaN	NaN	NaN	1	1	1	14.6	14.6	14.6	13.578	0.0090373	1.2944	7399600	5	1	0	0	0	14.6	0	0	0	0	0	1	0	0	K7EP82;A0A0C4DGQ6;Q96P16	K7EP82;A0A0C4DGQ6;Q96P16	Regulation of nuclear pre-mRNA domain-containing protein 1A	RPRD1A	160
27.5861	31.4541	29.9415	28.9962	30.8392	29.7203	27.1277	21.6812	25.7147	23.6048	23.7267	25.4786	23.8189	27.3603	28.7057	28.6941	27.5845	29.1192	29.5646	15	15	15	44.5	44.5	44.5	50.8	0	73.698	7515800000	23	69	21.5	29.4	31.6	31.1	26.8	38.8	4	13	15	10	10	17	P39656;A0A0C4DGS1;U3KQ84	P39656;A0A0C4DGS1	Dolichyl-diphosphooligosaccharide--protein glycosyltransferase 48 kDa subunit	DDOST	161
NaN	25.619	NaN	25.853	25.2813	22.8622	21.9884	NaN	20.3335	NaN	20.5676	19.9959	17.5768	NaN	NaN	NaN	25.1306	23.8945	NaN	3	3	3	5.9	5.9	5.9	74.732	0.0014313	2.425	162270000	39	6	0	1.4	0	5.9	3.5	1.4	0	1	0	3	1	1	A0A590UJ56;A0A590UK34;A0A590UJR3;A0A590UJ21;A0A0C4DGX4;A0A590UJ50;Q13616;A0A590UJC4;A0A590UJA0	A0A590UJ56;A0A590UK34;A0A590UJR3;A0A590UJ21;A0A0C4DGX4;A0A590UJ50;Q13616;A0A590UJC4	Cullin-1	CUL1	162
25.9346	26.682	21.1262	26.1069	25.0089	NaN	21.886	19.373	20.2388	15.8042	20.0889	19.687	NaN	24.8673	24.5127	NaN	24.3483	NaN	NaN	5	5	5	7.4	7.4	7.4	86.823	0	10.377	281380000	40	10	4.6	5.1	2.9	6.7	2.3	2.3	1	2	1	5	0	1	Q5QPR4;A0A0D9SEI3;Q5QPR3;A0A0D9SER5;A0A0D9SEN2;Q9UQ88;P21127;J3KS35;E7ESP2	Q5QPR4;A0A0D9SEI3;Q5QPR3;A0A0D9SER5;A0A0D9SEN2;Q9UQ88;P21127	Cyclin-dependent kinase 11A;Cyclin-dependent kinase 11B	CDK11A;CDK11B	163
NaN	NaN	21.2217	NaN	24.7393	NaN	18.3682	NaN	NaN	14.7299	NaN	18.2474	NaN	NaN	NaN	NaN	NaN	NaN	NaN	2	2	2	1.3	1.3	1.3	218.98	0	7.9063	30453000	90	2	0	0.7	0.6	0	0.6	0	0	1	0	0	1	0	A0A0D9SEJ5;F5GY05;Q96EK7	A0A0D9SEJ5;F5GY05;Q96EK7	Constitutive coactivator of peroxisome proliferator-activated receptor gamma	FAM120B	164
24.7388	26.1521	25.794	NaN	NaN	NaN	21.5044	19.4169	20.8301	20.0829	NaN	NaN	NaN	NaN	NaN	NaN	NaN	NaN	NaN	5	5	5	10.2	10.2	10.2	84.861	0	19.304	160750000	40	6	6.1	3	7.6	0	0	0	2	1	3	0	0	0	B4DLR2;A0A0D9SEN1;Q12884;C9J131	B4DLR2;A0A0D9SEN1;Q12884	Prolyl endopeptidase FAP;Antiplasmin-cleaving enzyme FAP, soluble form	FAP	165
25.0316	NaN	NaN	24.9373	NaN	NaN	21.6633	20.7096	NaN	NaN	20.6154	NaN	NaN	23.6684	NaN	NaN	22.679	NaN	NaN	6	5	5	11.6	8.9	8.9	67.255	0	87.065	66424000	20	7	9.4	2.3	2.7	9.4	0	2.7	3	1	0	3	0	0	A0A0D9SEU5;R4GMX8;Q6VN20;R4GNA3;R4GN91;R4GMX7	A0A0D9SEU5;R4GMX8;Q6VN20	Ran-binding protein 10	RANBP10	166
NaN	NaN	NaN	23.3825	NaN	NaN	18.2531	NaN	NaN	NaN	18.2531	NaN	NaN	NaN	NaN	NaN	NaN	NaN	NaN	9	1	0	10.4	1.2	0	123.68	0	87.533	10935000	35	4	9.8	9.2	9.2	10.4	4.5	10.4	1	0	0	2	0	1	A0A0D9SF04;A0A1B0GWH8;H3BPL0;Q9UBH5;Q9UP10;H3BR84;H3BQ48;A0A1B0GV41;O95090	A0A0D9SF04			167
27.6262	30.2092	NaN	27.2536	28.3492	22.7192	24.1692	22.1647	23.4691	NaN	20.524	22.4088	17.4338	25.2807	27.471	NaN	25.8799	25.3581	23.5773	12	11	11	26.8	26.8	26.8	73.126	0	62.215	1957300000	39	23	10.6	23.5	0	14.7	18.3	3.8	3	11	0	4	3	2	A0A2R8YFR4;A0A2R8Y7T2;O00571;A0A2U3TZJ9;A0A2R8Y5G6;A0A2R8YF78;A0A2R8YDT5;A0A2R8YCW1;A0A0D9SG12;A0A0D9SFB3;A0A2R8YFS5;A0A2R8Y4A4;A0A2R8Y645;A0A0D9SF53;F6S8Q4;O15523;A0A0J9YVQ7;A0A2R8YDH3;A0A087WVZ1	A0A2R8YFR4;A0A2R8Y7T2;O00571;A0A2U3TZJ9;A0A2R8Y5G6;A0A2R8YF78;A0A2R8YDT5;A0A2R8YCW1;A0A0D9SG12;A0A0D9SFB3;A0A2R8YFS5;A0A2R8Y4A4;A0A2R8Y645;A0A0D9SF53;F6S8Q4;O15523;A0A0J9YVQ7;A0A2R8YDH3;A0A087WVZ1	ATP-dependent RNA helicase DDX3X;ATP-dependent RNA helicase DDX3Y	DDX3X;DDX3Y	168
NaN	NaN	NaN	NaN	NaN	NaN	NaN	NaN	NaN	NaN	NaN	NaN	NaN	NaN	NaN	NaN	NaN	NaN	NaN	1	1	1	3.2	3.2	3.2	51.556	0.0091743	1.3591	0	20	1	3.2	0	0	0	0	0	1	0	0	0	0	0	A0A0D9SF63;Q9BZK7	A0A0D9SF63;Q9BZK7	F-box-like/WD repeat-containing protein TBL1XR1	TBL1XR1	169
NaN	NaN	NaN	NaN	NaN	NaN	NaN	NaN	NaN	NaN	NaN	NaN	NaN	NaN	NaN	NaN	NaN	NaN	NaN	1	1	1	3.3	3.3	3.3	61.414	0.0030635	1.8614	0	14	1	0	3.3	0	0	0	0	0	1	0	0	0	0	A0A0D9SFL3;B0QYK0;C9JGE3;Q01844	A0A0D9SFL3;B0QYK0;C9JGE3;Q01844	RNA-binding protein EWS	EWSR1	170
26.2588	24.8239	NaN	25.4225	23.9184	NaN	21.9297	20.9891	20.1234	NaN	20.3142	19.218	NaN	25.1653	NaN	NaN	24.0258	NaN	NaN	4	4	3	7.1	7.1	5.3	66.321	0	6.9818	170820000	26	4	5.4	3.2	0	5.4	1.8	0	0	2	0	2	0	0	A0A0D9SFR1;Q9Y561;F5H0N1;K7EQN1;A0A2R8YGN5;A0A2R8Y359;A0A0G2JMC4	A0A0D9SFR1;Q9Y561;F5H0N1	Low-density lipoprotein receptor-related protein 12	KCNT1;LRP12;ANAPC5	171
26.6756	29.1374	26.5511	26.8156	26.2438	26.8306	22.3015	18.4842	20.7188	19.2878	20.762	19.1777	15.5034	25.6205	25.9719	25.792	25.3267	24.8894	25.3804	13	13	13	37.6	37.6	37.6	66.16	0	88.845	1113500000	29	41	15.9	24.7	24.7	17.2	5	21.6	9	9	11	8	1	3	A0A0D9SG72;P61764;A0A1B0GW76;A0A1B0GWF2;A0A1B0GVQ5;A0A2R8Y5D4;A0A1B0GTP9;A0A0D9SFQ7;A0A0D9SFW6;A0A0D9SEP9;A0A0D9SEH5;A0A096LP33	A0A0D9SG72;P61764;A0A1B0GW76;A0A1B0GWF2;A0A1B0GVQ5;A0A2R8Y5D4;A0A1B0GTP9	Syntaxin-binding protein 1	STXBP1	172
27.0243	NaN	20.795	26.7238	25.8688	21.9343	21.9124	22.9368	NaN	16.7075	22.6364	21.7814	17.8469	NaN	NaN	NaN	NaN	NaN	NaN	4	4	4	8.9	8.9	8.9	68.504	0	8.0802	314440000	17	5	4.1	0	1.3	4.1	1.8	4.4	0	0	0	2	1	2	A0A1B0GV11;A0A0D9SGH0;A0A7I2V2B0;Q92581	A0A1B0GV11;A0A0D9SGH0;A0A7I2V2B0;Q92581	Sodium/hydrogen exchanger 6	SLC9A6	173
27.3703	28.2514	25.1157	30.0484	28.9136	26.7778	25.5283	21.8617	22.7349	19.5344	24.4338	23.3275	21.3211	25.6498	24.7765	24.6303	27.3339	26.301	25.4213	21	19	9	41	37.9	18.5	70.108	0	130.64	2315000000	32	56	18.7	14.2	13.1	36	12	18.4	7	6	4	18	6	6	A0A0G2JIW1;P0DMV9;P0DMV8;V9GZ37	A0A0G2JIW1;P0DMV9;P0DMV8;V9GZ37	Heat shock 70 kDa protein 1B;Heat shock 70 kDa protein 1A	HSPA1B;HSPA1A	174
NaN	NaN	NaN	NaN	NaN	NaN	19.1887	NaN	NaN	NaN	NaN	NaN	NaN	NaN	NaN	NaN	NaN	NaN	NaN	2	2	2	11.2	11.2	11.2	20.96	0.0022311	1.9802	5975300	10	2	0	0	0	0	0	0	0	0	0	0	0	0	A2ACR1;A0A0G2JJA7;P28065;A2ACR0;A0A0G2JJQ0	A2ACR1;A0A0G2JJA7;P28065;A2ACR0;A0A0G2JJQ0	Proteasome subunit beta type;Proteasome subunit beta type-9	PSMB9	175
24.7808	NaN	NaN	25.8731	NaN	21.9908	15.8209	18.6109	NaN	NaN	19.7032	NaN	15.8209	NaN	NaN	NaN	NaN	NaN	NaN	2	2	2	3.6	3.6	3.6	165.27	0.001443	2.4777	94450000	72	2	2	0	0	2	0	1.5	0	0	0	1	0	1	A0A0G2JMS7;A0A0G2JNZ2;A0A0G2JPP5;A0A669KB89;Q14160;H0YCG0	A0A0G2JMS7;A0A0G2JNZ2;A0A0G2JPP5;A0A669KB89;Q14160;H0YCG0	Protein scribble homolog	SCRIB	176
NaN	NaN	NaN	27.0097	24.8958	27.0631	22.9882	NaN	NaN	NaN	22.481	20.6479	19.4057	NaN	NaN	NaN	26.8726	NaN	26.8859	5	5	5	15.1	15.1	15.1	59.143	0	31.845	311140000	19	9	0	0	0	10.5	2.3	11.3	0	0	0	4	1	4	Q16625;A0A0G2JMZ8;A0A7P0T9T6	Q16625;A0A0G2JMZ8	Occludin	OCLN	177
NaN	NaN	NaN	24.0323	NaN	NaN	19.5087	NaN	NaN	NaN	19.5087	NaN	NaN	NaN	NaN	NaN	NaN	NaN	NaN	1	1	1	4.5	4.5	4.5	51.12	0.0034692	1.8237	17157000	23	1	0	0	0	4.5	0	0	0	0	0	1	0	0	A1BQX2;A0A0G2JQ38;D6RA09;A0A0G2JN23;Q8N4S9	A1BQX2;A0A0G2JQ38;D6RA09;A0A0G2JN23;Q8N4S9	MARVEL domain-containing protein 2	MARVELD2	178
NaN	NaN	NaN	NaN	NaN	NaN	NaN	NaN	NaN	NaN	NaN	NaN	NaN	NaN	NaN	NaN	NaN	NaN	NaN	1	1	1	3.2	3.2	3.2	39.365	0.0038961	1.8049	0	5	1	3.2	0	0	0	0	0	1	0	0	0	0	0	A0A0G2JNJ7;H7C148;H7C3F5;A0A2H2FJL5;B7Z6J7;O75175	A0A0G2JNJ7;H7C148;H7C3F5;A0A2H2FJL5;B7Z6J7;O75175	CCR4-NOT transcription complex subunit 3	CNOT3	179
NaN	32.1359	NaN	31.8493	30.3173	29.2157	27.7594	NaN	26.7096	NaN	25.8771	23.525	22.9235	NaN	NaN	NaN	28.1547	27.2828	28.1992	42	42	39	35.6	35.6	32.7	119.13	0	323.31	12476000000	43	162	0	1.5	0	30.2	12.2	25.2	0	0	0	42	12	20	A0A0G2JNW7;Q9Y666;A0A0U1RR18;H0YB78;A0A0G2JQE3	A0A0G2JNW7;Q9Y666;A0A0U1RR18;H0YB78;A0A0G2JQE3	Solute carrier family 12 member 7	SLC12A7	181
NaN	NaN	21.2729	NaN	NaN	23.3221	18.2175	NaN	NaN	15.7493	NaN	NaN	16.1344	NaN	NaN	NaN	NaN	NaN	NaN	6	6	6	7.8	7.8	7.8	107.66	0	5.5311	21198000	46	8	0	0	1.2	0	0	5.6	0	0	0	0	0	5	J3KSY4;A0A0G2JQ15;E7EPA6;H0YLX3;P31749;H0YC10;J3KRW6;B1AKF2;D6REJ1;K7EJ18;C9JEN8;A0A6Q8PG24;H7C0Z9;F5H6C3;A0A7I2V501;A0A0G2JR43	J3KSY4;A0A0G2JQ15;E7EPA6;H0YLX3;P31749;H0YC10;J3KRW6;B1AKF2;D6REJ1;K7EJ18;C9JEN8;A0A6Q8PG24	RAC-alpha serine/threonine-protein kinase;Fibroblast growth factor	BZRAP1;LAMB1;CIB2;AKT1;PABPC1;ZNF207;TRO;ATP2C1;RNFT1;FGF12	183
NaN	26.204	NaN	25.5703	26.7044	NaN	22.506	NaN	21.0431	NaN	19.4261	21.5597	NaN	NaN	24.3493	NaN	24.3802	25.1187	NaN	3	3	2	8.1	8.1	6.6	73.516	0	5.8665	236470000	32	6	0	4.5	0	8.1	4.5	0	0	2	0	3	1	0	B7Z683;A0A0G2JQ41;A0A1C7CYZ0;I3L4Y1;Q12979;I3NI05	B7Z683;A0A0G2JQ41;A0A1C7CYZ0;I3L4Y1;Q12979;I3NI05	Active breakpoint cluster region-related protein	ABR	184
23.3521	NaN	NaN	25.2957	NaN	NaN	19.2858	18.3077	NaN	NaN	19.2858	NaN	NaN	NaN	NaN	NaN	NaN	NaN	NaN	4	4	4	10	10	10	61.116	0	5.3156	51896000	33	4	3.1	0	0	10	0	0	0	0	0	4	0	0	Q9NZW5;A0A0G2JRN8;C9J4Q3	Q9NZW5;A0A0G2JRN8;C9J4Q3	MAGUK p55 subfamily member 6	MPP6	185
NaN	NaN	NaN	NaN	NaN	NaN	20.6737	NaN	NaN	NaN	NaN	NaN	NaN	NaN	NaN	NaN	NaN	NaN	NaN	1	1	1	6.8	6.8	6.8	12.748	0.0046709	1.6867	8363700	5	1	0	0	0	0	0	0	0	0	0	0	0	0	A0A0G2JRQ6	A0A0G2JRQ6			186
NaN	26.9397	NaN	NaN	NaN	NaN	22.4763	NaN	22.4763	NaN	NaN	NaN	NaN	NaN	NaN	NaN	NaN	NaN	NaN	4	2	0	10.3	8	0	53.757	0	5.0148	128720000	15	4	2.1	10.3	2.3	2.3	2.3	2.3	0	4	0	0	0	0	A0A0G2JRX5;A0A0G2JRY6;H0YBZ9;A0A0G2JQN8;B4DP61	A0A0G2JRX5;A0A0G2JRY6			187
NaN	NaN	NaN	NaN	NaN	NaN	15.5684	NaN	NaN	NaN	NaN	NaN	NaN	NaN	NaN	NaN	NaN	NaN	NaN	7	3	3	17.9	8.5	8.5	61.823	0	3.4969	3588300	28	3	2	2	6	3.9	2	5.4	0	0	0	0	0	0	A0A0J9YVR6;E9PQ56;A0A0J9YWM1;H0YEM1;A0A0J9YYL3;A0A0J9YXJ8;A0A0J9YVP6;A0A0J9YXX5;Q9UHX1;H0YCP8;E9PL19;E9PMU7;E9PN18	A0A0J9YVR6			188
NaN	24.7731	19.4217	23.124	NaN	21.6532	20.9835	NaN	22.1882	16.8368	20.5391	NaN	19.0683	NaN	NaN	NaN	NaN	NaN	NaN	2	2	2	25	25	25	11.138	0.0089669	1.2401	41814000	6	3	0	25	14.4	10.6	0	10.6	0	1	0	1	0	1	A0A0J9YVU2;Q99523	A0A0J9YVU2;Q99523	Sortilin	SORT1	189
23.4131	NaN	21.0171	23.2593	NaN	21.3846	22.4196	21.4131	NaN	19.017	21.2593	NaN	19.3846	NaN	NaN	NaN	NaN	NaN	NaN	2	1	1	27.2	17.3	17.3	9.3455	0	14.274	31044000	4	4	17.3	17.3	17.3	17.3	0	17.3	0	1	1	1	0	0	A0A0J9YWZ2;Q4VY19;A0A0J9YWE8;Q4VY20;P31946	A0A0J9YWZ2;Q4VY19;A0A0J9YWE8;Q4VY20;P31946	14-3-3 protein beta/alpha;14-3-3 protein beta/alpha, N-terminally processed	YWHAB	190
NaN	NaN	NaN	23.6488	NaN	NaN	20.1894	NaN	NaN	NaN	20.1894	NaN	NaN	NaN	NaN	NaN	NaN	NaN	NaN	1	1	1	5.1	5.1	5.1	35.165	0.001434	2.4411	13152000	11	1	0	0	0	5.1	0	0	0	0	0	1	0	0	Q96QW7;A0A0J9YWL0;Q9Y4K1	Q96QW7;A0A0J9YWL0;Q9Y4K1	Absent in melanoma 1 protein	AIM1	191
NaN	29.0763	27.64	NaN	NaN	27.4352	19.9618	NaN	23.684	22.2476	NaN	NaN	22.043	NaN	NaN	NaN	NaN	NaN	NaN	19	7	0	16.7	6.6	0	124.01	0	23.442	1007600000	42	11	10.7	11.1	9.8	10.1	10.1	9.2	1	1	3	0	0	1	A0A0J9YXC4;A0A087WZC2;F8WCC1;A0A6Q8PFL7;A0A0J9YX49;H7C4S3;Q31611;A0A0G2JIC2;A0A0C4DFM9;A0A096LPJ9;Q9UED3;Q16591;Q8N149	A0A0J9YXC4;A0A087WZC2;F8WCC1		HNF1B;CHTF18	192
23.7988	24.1414	NaN	23.5053	22.349	NaN	19.6288	19.6288	19.9714	NaN	19.3353	18.1791	NaN	NaN	NaN	NaN	NaN	NaN	NaN	3	3	1	12.1	12.1	3.5	45.724	0	5.2917	50346000	18	3	3.5	2.3	0	6.3	2.3	0	1	1	0	1	0	0	A0A0J9YXC7;F8WC86;H0Y592;C9JF46;A0A0M3HER1;P0CW20;P0CW19;Q7Z4I7	A0A0J9YXC7			193
NaN	NaN	NaN	NaN	NaN	22.575	20.575	NaN	NaN	NaN	NaN	NaN	20.575	NaN	NaN	NaN	NaN	NaN	NaN	1	1	1	29.8	29.8	29.8	5.8597	0.0014479	2.4995	6248000	4	1	0	0	0	0	0	29.8	0	0	0	0	0	1	A0A0J9YXE3;J3QQP1;A0A0J9YXX3;J3KS66;J3QLB2;J3KRX2;J3QS49;A0A0J9YXZ0;Q8N1S5	A0A0J9YXE3;J3QQP1;A0A0J9YXX3;J3KS66;J3QLB2;J3KRX2;J3QS49;A0A0J9YXZ0;Q8N1S5	Zinc transporter ZIP11	SLC39A11	194
NaN	25.9474	27.2704	26.7874	28.7034	28.0487	21.948	NaN	21.7775	23.1005	20.1974	21.2195	18.1613	NaN	NaN	27.0649	27.0997	27.2277	27.9126	4	4	4	24.8	24.8	24.8	41.527	0	32.824	1059200000	18	15	0	3.7	12.5	12.5	20.5	12.5	0	1	0	1	5	7	A0A0J9YXF2;Q15165;G3XAK4;A0A2Q2SAK4;A0A0J9YYF0;A0A0J9YYF3;A0A0J9YXM1;A0A0J9YXU7	A0A0J9YXF2;Q15165;G3XAK4	Serum paraoxonase/arylesterase 2	PON2	195
29.8827	32.1503	29.3743	29.241	29.951	29.1227	26.4128	22.9883	25.8952	21.5281	22.3605	22.5854	21.2298	27.6623	28.2327	28.6122	26.5856	26.7548	27.4017	28	28	28	43.1	43.1	43.1	94.622	0	143.07	8765000000	37	89	24	25.3	20	24.9	22.6	17.9	7	31	14	13	11	7	P43243;A8MXP9;A0A0R4J2E8;D6REM6;D6R991;B3KM87;H0Y8T4;D6RBK5;D6RIA2;D6RE02;D6RBI2;D6R8Z5;D6REK4;D6RCM3;D6RAY2;D6RAM9;A0A1B0GX04;D6RBS2;D6R9F3;D6RB45	P43243;A8MXP9;A0A0R4J2E8;D6REM6;D6R991	Matrin-3	MATR3	196
NaN	NaN	NaN	NaN	NaN	24.1596	22.1596	NaN	NaN	NaN	NaN	NaN	22.1596	NaN	NaN	NaN	NaN	NaN	NaN	1	1	1	24.7	24.7	24.7	10.329	0	4.1052	18740000	4	1	0	0	0	0	0	24.7	0	0	0	0	0	1	D6RD48;D6RAZ7;D6RIU2;D6RDP6;H0Y8T9;D6RHU6;D6RDY1;D6RA76;D6RC11;D6R9S8;D6RCE6;D6RFX6;D6RDI6;D6RCR8;A0A0R4J2F2;Q9NY35	D6RD48;D6RAZ7;D6RIU2;D6RDP6;H0Y8T9;D6RHU6;D6RDY1;D6RA76;D6RC11;D6R9S8;D6RCE6;D6RFX6;D6RDI6;D6RCR8;A0A0R4J2F2;Q9NY35	Claudin domain-containing protein 1	CLDND1	197
27.8235	31.2794	27.6246	27.6408	26.9526	23.0821	26.222	21.3876	25.876	22.3464	22.5834	20.8634	18.5017	23.9552	27.7329	27.3023	25.027	24.5566	22.8085	11	11	11	39.8	39.8	39.8	45.884	0	140.12	3400000000	20	38	15.6	39.8	34.6	14.1	10.2	14.4	1	16	13	3	2	3	A0A0U1RQC9;P04637;J3KP33;A0A087X1Q1;E7ESS1;A0A087WXZ1;E7EQX7;A0A087WT22;E9PFT5;E7EMR6;E9PCY9;S4R334	A0A0U1RQC9;P04637;J3KP33;A0A087X1Q1;E7ESS1;A0A087WXZ1;E7EQX7;A0A087WT22	Cellular tumor antigen p53	TP53	198
NaN	24.133	NaN	NaN	NaN	NaN	21.5801	NaN	21.3256	NaN	NaN	NaN	NaN	NaN	NaN	NaN	NaN	NaN	NaN	1	1	1	5.7	5.7	5.7	23.132	0.0022452	2.016	21946000	7	2	0	5.7	0	0	0	0	0	1	0	0	0	0	Q5QP22;Q5QP23;H0Y4X3;A0A0U1RQH7;G3XAC6;Q14498	Q5QP22;Q5QP23;H0Y4X3;A0A0U1RQH7;G3XAC6;Q14498	RNA-binding protein 39	RBM39	199
NaN	26.9878	NaN	NaN	NaN	NaN	20.759	NaN	20.759	NaN	NaN	NaN	NaN	NaN	NaN	NaN	NaN	NaN	NaN	2	2	2	2.2	2.2	2.2	152.93	0.0022841	2.1336	133090000	75	1	0	1	0	0	0	0	0	0	0	0	0	0	A0A494C073;A0A0U1RQJ2;E9PHM6;F6QMI7;F8W9J4;A0A7P0T890;Q03001	A0A494C073;A0A0U1RQJ2;E9PHM6;F6QMI7;F8W9J4;A0A7P0T890;Q03001	Dystonin	DST	200
NaN	NaN	NaN	24.7048	NaN	NaN	19.6174	NaN	NaN	NaN	19.6174	NaN	NaN	NaN	NaN	NaN	NaN	NaN	NaN	1	1	1	2.3	2.3	2.3	77.053	0.0018605	2.2422	27346000	34	1	0	0	0	2.3	0	0	0	0	0	1	0	0	F8VSC5;A0A0U1RQQ9;Q6P3W7	F8VSC5;A0A0U1RQQ9;Q6P3W7	SCY1-like protein 2	SCYL2	201
NaN	NaN	NaN	22.1887	NaN	NaN	16.1663	NaN	NaN	NaN	16.1663	NaN	NaN	NaN	NaN	NaN	NaN	NaN	NaN	2	2	2	2.5	2.5	2.5	133.07	0.001432	2.432	4780300	65	2	1.5	0	0	1	0	0	1	0	0	1	0	0	A0A0U1RQV4;Q13464	A0A0U1RQV4;Q13464	Rho-associated protein kinase 1	ROCK1	202
23.2884	NaN	NaN	25.4471	25.7378	NaN	20.6849	17.7338	NaN	NaN	19.4368	19.532	NaN	NaN	NaN	NaN	NaN	NaN	NaN	4	4	4	8.9	8.9	8.9	95.95	0	28.108	111950000	47	6	2.6	0	0	7.1	4.5	0	1	0	0	3	2	0	A0A1B0GW38;A0A0U1RQX8;P22681;A0A0U1RR39	A0A1B0GW38;A0A0U1RQX8;P22681;A0A0U1RR39	E3 ubiquitin-protein ligase CBL	CBL	203
25.1712	27.2691	24.4733	25.6698	24.0885	26.1635	23.3277	22.1843	24.0614	21.5637	22.4561	21.5035	22.4581	24.7057	25.4302	24.9602	24.9053	NaN	25.6644	4	4	4	24	24	24	31.137	0	15.355	372240000	6	16	9.7	14.3	14.3	14.3	14.3	24	0	3	3	2	2	5	A0A0U1RR00;A0A2R8Y4U1;O76054	A0A0U1RR00;A0A2R8Y4U1;O76054	SEC14-like protein 2	SEC14L2	204
23.2227	26.1623	NaN	NaN	NaN	NaN	22.0171	18.9008	21.8403	NaN	NaN	NaN	NaN	NaN	NaN	NaN	NaN	NaN	NaN	2	2	2	5.5	5.5	5.5	51.828	0	11.842	84887000	20	2	2.4	5.5	0	0	0	0	0	2	0	0	0	0	A0A0U1RR22;Q9UNF0;B0QYG7;B0QYG8	A0A0U1RR22;Q9UNF0;B0QYG7;B0QYG8	Protein kinase C and casein kinase substrate in neurons protein 2	PACSIN2	205
NaN	NaN	NaN	NaN	NaN	NaN	NaN	NaN	NaN	NaN	NaN	NaN	NaN	NaN	NaN	NaN	NaN	NaN	NaN	1	1	1	4.2	4.2	4.2	28.673	0.00052029	3.1969	0	12	1	0	4.2	0	0	0	0	0	1	0	0	0	0	A0A0U1RR30;A0A0U1RRM1;Q8WXI9;Q86YP4	A0A0U1RR30;A0A0U1RRM1;Q8WXI9;Q86YP4	Transcriptional repressor p66-beta;Transcriptional repressor p66-alpha	GATAD2B;GATAD2A	206
NaN	29.0288	28.7147	26.007	NaN	27.7741	28.4064	NaN	26.7069	26.3928	23.6851	NaN	25.4521	NaN	26.2533	28.8522	NaN	NaN	26.8286	4	4	4	52.3	52.3	52.3	14.107	0	70.98	1876000000	5	19	6.9	43.8	21.5	6.9	0	21.5	1	3	2	1	0	4	P20671;A0A0U1RR32;A0A0U1RRH7;Q99878;P0C0S8;Q96KK5;Q9BTM1;P04908;Q16777;H0YFX9;Q6FI13;Q7L7L0;Q93077;Q8IUE6;P16104;A0A3B3IS11;P0C0S5;C9J0D1;Q96QV6;A0A494C189;Q71UI9	P20671;A0A0U1RR32;A0A0U1RRH7;Q99878;P0C0S8;Q96KK5;Q9BTM1;P04908;Q16777;H0YFX9;Q6FI13;Q7L7L0;Q93077;Q8IUE6;P16104;A0A3B3IS11	Histone H2A type 1-D;Histone H2A type 1-J;Histone H2A type 1;Histone H2A type 1-H;Histone H2A.J;Histone H2A type 1-B/E;Histone H2A type 2-C;Histone H2A;Histone H2A type 2-A;Histone H2A type 3;Histone H2A type 1-C;Histone H2A type 2-B;Histone H2AX	HIST1H2AD;HIST1H2AJ;HIST1H2AG;HIST1H2AH;H2AFJ;HIST1H2AB;HIST2H2AC;HIST2H2AA3;HIST3H2A;HIST1H2AC;HIST2H2AB;H2AFX	207
NaN	27.9356	21.0354	NaN	NaN	24.7907	23.7644	NaN	23.6876	16.7875	NaN	NaN	17.1637	NaN	NaN	NaN	NaN	NaN	NaN	4	4	4	9.5	9.5	9.5	56.51	0	5.1566	306600000	19	6	0	7.6	1.5	0	0	6.3	0	2	0	0	0	2	A6NLN1;A0A7I2V621;A0A0U1RRM4;P26599;A0A087WUW5;H0YDR2;K7EK45;K7ELW5;O95758	A6NLN1;A0A7I2V621;A0A0U1RRM4;P26599;A0A087WUW5;H0YDR2;K7EK45	Polypyrimidine tract-binding protein 1	PTBP1;C6orf141	208
24.243	27.8526	NaN	NaN	NaN	NaN	22.2353	19.385	22.02	NaN	NaN	NaN	NaN	NaN	NaN	NaN	NaN	NaN	NaN	5	5	5	15.4	15.4	15.4	61.796	0	13.953	262220000	29	7	2.6	15.4	0	0	0	0	0	7	0	0	0	0	A0A0U1RRM8;H0YJ34;Q96AC1;H0YJB6;G3V3J0	A0A0U1RRM8;H0YJ34;Q96AC1	Fermitin family homolog 2	FERMT2	209
24.275	24.008	NaN	25.1993	NaN	NaN	22.4733	20.5746	20.3076	NaN	21.4989	NaN	NaN	NaN	NaN	NaN	NaN	NaN	NaN	3	3	3	17.7	17.7	17.7	26.386	0	10.419	75697000	13	4	5.6	5.6	0	17.7	0	0	1	0	0	3	0	0	A0A140T9X0;A2AB09;A0A140T9R1;O75955;A0A140T959;A2AB10;A0A140T905;A2ABJ5;A0A140T9C3;A0A140T9W4;A2AB12;A0A140T907	A0A140T9X0;A2AB09;A0A140T9R1;O75955;A0A140T959;A2AB10	Flotillin-1	FLOT1	210
25.7586	25.8525	24.0755	27.1886	28.8043	28.1031	23.2584	19.9776	20.643	15.4021	21.3956	22.328	19.7778	25.7831	NaN	25.1316	26.0954	27.0349	26.904	8	8	8	18.2	18.2	18.2	87.217	0	94.218	1046400000	37	25	6.8	3.8	8.9	9	7.4	16	2	2	1	6	4	10	Q03518;A0A140T9T7;A0A2R8Y4Y0	Q03518;A0A140T9T7;A0A2R8Y4Y0	Antigen peptide transporter 1	TAP1	211
NaN	NaN	NaN	NaN	NaN	NaN	19.2663	NaN	NaN	NaN	NaN	NaN	NaN	NaN	NaN	NaN	NaN	NaN	NaN	2	2	2	18.4	18.4	18.4	12.192	0.0090409	1.2956	5044400	8	2	0	10.7	0	0	0	0	0	1	0	0	0	0	A0A7I2V2Q9;A0A7I2V3W9;A0A7I2V3I0;A0A7I2V4B4;A0A7I2V2H9;A0A7I2V2W0;A0A7I2V5Z6;A0A7I2V3I2;B3KW56;A0A7I2V4G3;H0YBP5;H0YBR5;A0A7I2V429;A0A7I2V570;A0A161SXE1;A0A7I2V3S3;P60228	A0A7I2V2Q9;A0A7I2V3W9;A0A7I2V3I0;A0A7I2V4B4;A0A7I2V2H9;A0A7I2V2W0;A0A7I2V5Z6;A0A7I2V3I2;B3KW56;A0A7I2V4G3;H0YBP5;H0YBR5;A0A7I2V429;A0A7I2V570;A0A161SXE1;A0A7I2V3S3;P60228	Eukaryotic translation initiation factor 3 subunit E	EIF3E	212
25.8154	27.126	25.2869	25.3805	26.3625	26.0609	23.3974	20.6455	21.9561	20.1169	19.5775	21.1926	19.8577	NaN	NaN	25.1677	NaN	24.6587	25.5419	8	8	4	17.9	17.9	10	75.405	0	31.847	449100000	36	17	1.7	1.7	9.2	3.3	2.9	14.6	0	1	6	0	2	7	A2AB23;A0A1B0GTJ6;Q13950;H0Y9Q5	A2AB23;A0A1B0GTJ6;Q13950	Runt-related transcription factor 2	PHF1;RUNX2	213
25.3561	NaN	NaN	26.9682	NaN	NaN	20.9582	20.498	NaN	NaN	20.766	NaN	NaN	NaN	NaN	NaN	25.7744	NaN	NaN	4	4	4	8.3	8.3	8.3	64.232	0.004661	1.6799	184460000	29	4	2.4	0	0	8.3	0	0	0	0	0	3	0	0	F5GZ78;A0A1B0GTU4;P49023	F5GZ78;A0A1B0GTU4;P49023	Paxillin	PXN	214
NaN	NaN	NaN	24.6162	NaN	NaN	18.487	NaN	NaN	NaN	18.487	NaN	NaN	NaN	NaN	NaN	NaN	NaN	NaN	2	2	2	2.1	2.1	2.1	205.83	0.0005339	3.4763	25717000	70	2	0	0.6	0	1.4	0	0	0	1	0	1	0	0	H0Y488;A0A1B0GTU5;O14497;H0YCU6;A0A087WUV6	H0Y488;A0A1B0GTU5;O14497;H0YCU6;A0A087WUV6	AT-rich interactive domain-containing protein 1A	ARID1A	215
23.4689	26.2392	21.515	22.6642	26.3242	26.7856	23.2561	19.5619	20.9456	17.6081	18.7573	20.72	22.5335	NaN	24.4648	NaN	NaN	24.3518	26.2839	4	4	4	18.6	18.6	18.6	39.008	0	27.69	300160000	15	11	3.7	9.7	3.7	3.7	7.4	18.6	0	3	1	0	1	6	O75787;A0A1C7CYW4;A0A1B0GVW0;A0A1B0GUT7;A0A1B0GVB9;A0A1B0GVC7;A0A1B0GTU8;A0A1B0GU12;B7Z413;A0A1B0GTB0;A0A1B0GWJ8;H7C3E1;A0A1B0GVZ1;H7C240;A0A1B0GV60;A0A1B0GVI9;A0A1B0GW13;A0A1B0GWD6;B7Z1I9	O75787;A0A1C7CYW4;A0A1B0GVW0;A0A1B0GUT7;A0A1B0GVB9;A0A1B0GVC7;A0A1B0GTU8;A0A1B0GU12;B7Z413;A0A1B0GTB0;A0A1B0GWJ8;H7C3E1;A0A1B0GVZ1;H7C240;A0A1B0GV60;A0A1B0GVI9;A0A1B0GW13;A0A1B0GWD6;B7Z1I9	Renin receptor	ATP6AP2	216
23.8441	24.0652	NaN	24.5742	NaN	NaN	21.6094	19.6742	19.8953	NaN	20.4043	NaN	NaN	NaN	NaN	NaN	NaN	NaN	NaN	3	3	3	11.9	11.9	11.9	40.783	0.0023159	2.2188	57591000	18	5	2.7	4.5	0	7.4	4.5	4.5	0	1	0	2	1	1	F8W787;A0A1B0GV23;A0A1B0GVD5;A0A1B0GWE8;C9JH19;A0A1B0GU92;A0A1B0GU03;A0A1B0GW44;P07339;F8WD96;H7C469;A0A1B0GVP3	F8W787;A0A1B0GV23;A0A1B0GVD5;A0A1B0GWE8;C9JH19;A0A1B0GU92;A0A1B0GU03;A0A1B0GW44;P07339;F8WD96;H7C469;A0A1B0GVP3	Cathepsin D;Cathepsin D light chain;Cathepsin D heavy chain	CTSD	217
24.7677	25.047	NaN	25.1226	24.1619	21.9	21.7942	19.1634	20.5234	NaN	19.0852	19.6384	17.3764	24.0277	NaN	NaN	23.8403	NaN	NaN	2	2	2	6.2	6.2	6.2	43.862	0.00049554	2.6782	122440000	23	4	6.2	2.3	0	6.2	2.3	2.3	0	0	0	3	1	0	A0A2R8YHB3;A0A1B0GUB2;A0A3B3IRP5;Q6P1J9;A0A2R8Y640	A0A2R8YHB3;A0A1B0GUB2;A0A3B3IRP5;Q6P1J9;A0A2R8Y640	Parafibromin	CDC73	218
NaN	25.4323	25.6576	25.4149	NaN	NaN	20.5867	NaN	19.7044	17.8657	18.8777	NaN	NaN	NaN	NaN	26.0756	24.9002	NaN	NaN	4	4	4	7.3	7.3	7.3	96.13	0	8.9656	142950000	53	7	0	3.3	5.7	4.6	0	1.7	0	2	4	0	0	1	A0A1B0GUZ7;Q14156	A0A1B0GUZ7;Q14156	Protein EFR3 homolog A	EFR3A	219
NaN	NaN	NaN	21.9304	NaN	22.9912	20.5562	NaN	NaN	NaN	18.9304	NaN	19.9912	NaN	NaN	NaN	NaN	NaN	NaN	2	1	1	16	8.3	8.3	19.287	0.0089914	1.2577	12334000	8	1	7.7	0	0	16	0	16	0	0	0	0	0	1	Q9UBD8;H3BR00;A0A1B0GV71;A0A1B0GWD3;A0A1B0GW34;Q13286;H3BNK7;Q2TA70;B4DFF3;O95086	Q9UBD8;H3BR00;A0A1B0GV71;A0A1B0GWD3;A0A1B0GW34;Q13286;H3BNK7;Q2TA70;B4DFF3;O95086	Battenin	CLN3	220
23.4127	26.7173	23.4047	23.1909	NaN	26.0835	23.8409	19.7123	23.0168	18.8585	19.4905	NaN	22.091	NaN	24.3751	24.5334	NaN	NaN	26.046	3	3	3	15.2	15.2	15.2	30.361	0	10.242	213290000	13	9	4.3	15.2	9.8	4.3	0	15.2	1	2	1	1	0	4	A0A1B0GV93;Q53GQ0;E9PI21;A0A1B0GVY6	A0A1B0GV93;Q53GQ0	Very-long-chain 3-oxoacyl-CoA reductase	HSD17B12	221
NaN	NaN	24.0376	NaN	26.5856	23.2222	21.5021	NaN	NaN	18.6113	NaN	21.1594	17.7959	NaN	NaN	NaN	NaN	NaN	NaN	3	1	1	3.3	1.8	1.8	123.29	0.0018709	2.2711	127720000	43	1	1.5	1.5	1.8	1.5	3.3	3.3	0	0	1	0	0	0	A0A1B0GW73;H3BRN7;H3BNF1;A0A1B0GTV3;H3BTY4;H3BUV4;A0A1B0GUD2;H3BUT1;A0A1B0GTU6;A0A0S2Z5D0;Q9NWW5	A0A1B0GW73			222
27.4898	27.7292	NaN	25.9851	NaN	NaN	23.3196	22.3079	21.7673	NaN	20.7036	NaN	NaN	25.4864	24.9956	NaN	24.8391	NaN	NaN	7	7	6	24.3	24.3	21.5	62.293	0	38.248	477390000	31	11	18.5	12.2	0	10.8	0	0	2	7	0	2	0	0	Q16555;A0A1C7CYX9;E5RFU4	Q16555;A0A1C7CYX9	Dihydropyrimidinase-related protein 2	DPYSL2	223
NaN	25.2496	24.4469	23.2835	NaN	23.3423	21.9951	NaN	20.9277	20.1249	18.9615	NaN	19.0203	NaN	NaN	NaN	NaN	NaN	NaN	3	2	2	13.4	7.5	7.5	35.503	0.0022738	2.1128	83604000	20	4	0	4.7	7.5	2.8	0	8.7	0	1	3	0	0	0	Q9BWM7;A0A1P0AYU5;S4R3N9	Q9BWM7;A0A1P0AYU5;S4R3N9	Sideroflexin-3	SFXN3	224
NaN	25.6221	NaN	NaN	22.9853	NaN	21.024	NaN	21.024	NaN	NaN	19.5259	NaN	NaN	NaN	NaN	NaN	NaN	NaN	1	1	1	6.5	6.5	6.5	20.764	0.0014347	2.4457	59948000	11	2	0	6.5	0	0	6.5	0	0	2	0	0	0	0	A0A1W2PNF3;E9PKQ4;A0A1W2PPP8;A0A1W2PR99;A0A1W2PQ48;A0A1W2PS69;E9PM72;A0A1W2PRX4;A0A1W2PNW7;A0A1W2PS27;A0A1W2PRB8;Q9NVC6	A0A1W2PNF3;E9PKQ4;A0A1W2PPP8;A0A1W2PR99;A0A1W2PQ48;A0A1W2PS69;E9PM72;A0A1W2PRX4;A0A1W2PNW7;A0A1W2PS27;A0A1W2PRB8;Q9NVC6	Mediator of RNA polymerase II transcription subunit 17	MED17	225
NaN	27.524	23.9256	25.251	26.8616	23.9126	22.9278	NaN	21.8749	19.0676	20.393	20.6649	19.0547	NaN	24.7227	NaN	NaN	24.8091	NaN	3	3	3	6.7	6.7	6.7	65.699	0	7.0471	386590000	29	7	0	6.7	1.2	3.5	6.7	3.5	0	2	1	0	3	1	Q969N2;A0A1W2PP13;A0A1W2PNP0;A0A1W2PPR6;A0A1W2PPC3;A0A1W2PP57;A0A1W2PP53;A0A1W2PRZ8;A0A1W2PPQ7;A0A1W2PQN1;A0A1W2PQ52;A0A1W2PPS0;A0A1W2PQY1;A0A1W2PR92;A0A1W2PRH2;H7C2Y2;A0A1W2PSC5;A0A1W2PPI8;A0A1W2PQ29	Q969N2;A0A1W2PP13;A0A1W2PNP0;A0A1W2PPR6;A0A1W2PPC3;A0A1W2PP57;A0A1W2PP53;A0A1W2PRZ8;A0A1W2PPQ7;A0A1W2PQN1;A0A1W2PQ52;A0A1W2PPS0;A0A1W2PQY1;A0A1W2PR92;A0A1W2PRH2;H7C2Y2;A0A1W2PSC5	GPI transamidase component PIG-T	PIGT	226
NaN	NaN	NaN	NaN	NaN	NaN	16.2757	NaN	NaN	NaN	NaN	NaN	NaN	NaN	NaN	NaN	NaN	NaN	NaN	1	1	1	5.1	5.1	5.1	38.775	0.0089809	1.2528	1269400	16	1	0	0	0	0	0	0	0	0	0	0	0	0	C9K057;A0A1W2PNV4;C9JEY1;O15143	C9K057;A0A1W2PNV4;C9JEY1;O15143	Actin-related protein 2/3 complex subunit 1B	ARPC1B	227
NaN	NaN	NaN	22.7321	NaN	NaN	16.8494	NaN	NaN	NaN	16.8494	NaN	NaN	NaN	NaN	NaN	NaN	NaN	NaN	2	2	2	2.5	2.5	2.5	118.39	0.00097752	2.5578	6966900	59	2	0.8	0	0	1.7	0	0	1	0	0	1	0	0	A0A1W2PNX8;Q9H3U1	A0A1W2PNX8;Q9H3U1	Protein unc-45 homolog A	UNC45A	228
NaN	NaN	NaN	24.2598	NaN	NaN	19.5593	NaN	NaN	NaN	19.5593	NaN	NaN	NaN	NaN	NaN	NaN	NaN	NaN	1	1	1	1.8	1.8	1.8	57.042	0.0022862	2.1361	20087000	26	1	0	0	0	1.8	0	0	0	0	0	1	0	0	A0A1W2PPB5;Q13873	A0A1W2PPB5;Q13873	Bone morphogenetic protein receptor type-2	BMPR2	229
NaN	NaN	NaN	23.2893	NaN	21.0158	20.5605	NaN	NaN	NaN	20.2893	NaN	18.0158	NaN	NaN	NaN	NaN	NaN	NaN	1	1	1	7.1	7.1	7.1	16.548	0.0092111	1.374	12371000	8	2	0	0	0	7.1	0	7.1	0	0	0	1	0	1	A0A1W2PQ06;I3L1K7;E7EQ34;A0A1W2PS81;A0A1W2PQM3;A0A1W2PRC2;I3L4Z6;A0A1W2PPG1;A0A1W2PPP5;A0A1W2PPG5;A0A1W2PRP7;A0A1W2PRV0;A0A1X7SBU8;A0A1W2PR02;A0A1W2PQ77;A0A1W2PPW8;A0A1W2PR23;I3NI02;O14653	A0A1W2PQ06;I3L1K7;E7EQ34;A0A1W2PS81;A0A1W2PQM3;A0A1W2PRC2;I3L4Z6;A0A1W2PPG1;A0A1W2PPP5;A0A1W2PPG5;A0A1W2PRP7;A0A1W2PRV0;A0A1X7SBU8;A0A1W2PR02;A0A1W2PQ77;A0A1W2PPW8;A0A1W2PR23;I3NI02;O14653	Golgi SNAP receptor complex member 2	GOSR2	230
29.7204	31.481	30.9156	31.0611	27.5887	28.6291	26.474	24.6233	24.3378	22.6087	24.9802	22.1601	20.9165	27.8799	28.7084	29.8721	28.8999	24.7955	27.3467	14	14	14	36.3	36.3	36.3	49.204	0	264.74	8764600000	23	85	16.4	22.5	29.9	25.7	2.8	34.3	2	17	24	16	2	24	A0A1W2PPX5;A0A1W2PQR6;A0A1W2PQB7;A0A1W2PS43;Q14108;A0A1W2PPU6;A0A1W2PRS1;A0A1W2PSE4;A0A1W2PS70;A0A1W2PNX7;A0A1W2PRF6;D6RDG0;A0A1W2PQL5	A0A1W2PPX5;A0A1W2PQR6;A0A1W2PQB7;A0A1W2PS43;Q14108;A0A1W2PPU6;A0A1W2PRS1;A0A1W2PSE4	Lysosome membrane protein 2	SCARB2	231
NaN	30.3285	24.2728	23.2417	28.2867	23.9655	23.6605	NaN	23.3964	19.4148	18.3838	20.6075	18.0823	NaN	27.1682	24.2104	NaN	24.8007	24.2035	5	5	5	8.8	8.8	8.8	80.618	0	34.789	1722300000	29	13	0	8.8	4.8	1.3	7.4	3	0	8	2	0	2	1	A0A1W2PQ43;E9PK09;E9PQN2;E9PKI6;E9PK91;Q9NYF8;E9PJA7	A0A1W2PQ43;E9PK09;E9PQN2;E9PKI6;E9PK91;Q9NYF8;E9PJA7	Bcl-2-associated transcription factor 1	BCLAF1	232
24.5324	28.1203	NaN	24.1548	27.6337	NaN	22.4842	18.5324	21.6341	NaN	16.73	21.2556	NaN	NaN	25.6867	NaN	24.2098	24.8718	NaN	12	4	4	14.4	5.6	5.6	142.94	0	32.301	542960000	64	6	2.6	12.9	1.9	3.6	5.6	2.3	0	3	0	0	2	1	A0A1W2PQ90;Q92878;A0A494C1B7;A0A494C0Y7;A0A494BZX5;A0A494C122;E7EN38;H7C0P8	A0A1W2PQ90;Q92878;A0A494C1B7;A0A494C0Y7;A0A494BZX5;A0A494C122;E7EN38	DNA repair protein RAD50	RAD50	233
23.8357	24.345	20.6825	24.0572	26.2254	26.5088	21.9388	17.765	19.487	15.8245	19.1992	20.3129	20.7472	24.3008	NaN	NaN	NaN	NaN	26.2789	7	7	6	26.3	26.3	20.7	59.787	0	6.7711	229370000	29	11	6.3	8.4	2.2	5.4	13.6	13.6	0	2	0	2	3	4	A0A1W2PQT3;A0A1W2PQ37;A0A1W2PQF8;A0A1W2PQH3;A0A1W2PQY8;Q96M61;A0A1W2PPH1;A0A1W2PR68	A0A1W2PQT3;A0A1W2PQ37;A0A1W2PQF8;A0A1W2PQH3;A0A1W2PQY8;Q96M61;A0A1W2PPH1;A0A1W2PR68	Melanoma-associated antigen B18	MAGEB18	234
NaN	NaN	NaN	23.7656	NaN	NaN	18.6363	NaN	NaN	NaN	18.6363	NaN	NaN	NaN	NaN	NaN	NaN	NaN	NaN	1	1	1	3.3	3.3	3.3	92.302	0	6.0564	14261000	35	2	0	0	0	3.3	0	0	0	0	0	2	0	0	E7ER60;A0A1W2PR85;O15056	E7ER60;A0A1W2PR85;O15056	Synaptojanin-2	SYNJ2	235
NaN	23.0098	NaN	NaN	NaN	NaN	20.2025	NaN	20.2025	NaN	NaN	NaN	NaN	NaN	NaN	NaN	NaN	NaN	NaN	3	1	1	18.4	3.9	3.9	30.415	0.0030946	1.9186	8446000	7	1	0	18.4	0	0	0	0	0	1	0	0	0	0	A0A1W2PRV5;E7EQZ4;Q16637	A0A1W2PRV5;E7EQZ4;Q16637	Survival motor neuron protein	SMN1	236
23.7483	25.4637	NaN	24.0634	25.3646	21.3096	21.0791	15.6288	20.0714	NaN	18.6711	19.0862	15.9173	NaN	NaN	NaN	NaN	NaN	NaN	3	3	3	6.7	6.7	6.7	94.399	0	14.824	124830000	42	7	5.2	1.5	0	1.5	3.3	1.5	2	1	0	1	2	1	A8MYT4;A0A1W2PS05;Q8NEB9;K7ENH3;K7EIV6;K7EKH3	A8MYT4;A0A1W2PS05;Q8NEB9	Phosphatidylinositol 3-kinase;Phosphatidylinositol 3-kinase catalytic subunit type 3	PIK3C3	237
22.9306	28.8684	23.0588	22.7746	NaN	22.4972	23.2532	17.7211	23.1511	16.7843	17.5651	NaN	17.2877	NaN	25.5432	23.2269	NaN	NaN	NaN	7	4	4	12.2	7.4	7.4	80.457	0	27.201	519900000	37	6	3.3	12.2	5.2	1.6	0	2.1	0	4	1	0	0	1	A0A5H1ZRQ2;A0A1X7SBZ2;Q92841	A0A5H1ZRQ2;A0A1X7SBZ2;Q92841	Probable ATP-dependent RNA helicase DDX17	DDX17	238
29.3523	31.6816	24.7052	27.8473	NaN	30.6861	27.6107	24.7125	26.6055	18.4436	21.6627	NaN	26.1012	28.4901	29.0269	26.1156	26.0892	NaN	NaN	19	19	19	48.9	48.9	48.9	55.938	0	101.33	6127200000	24	32	24.7	43.7	3.6	22.6	0	2.3	10	17	1	4	0	0	A0A286YF22;O43175;A0A2C9F2M7;A0A286YFA2;A0A286YFL2;A0A286YFM8;A0A286YER3;A0A286YFB2;A0A286YFC8;A0A286YF34;A0A286YF78;A0A286YFF3;A0A286YFK5;A0A286YFE1	A0A286YF22;O43175;A0A2C9F2M7;A0A286YFA2;A0A286YFL2;A0A286YFM8	D-3-phosphoglycerate dehydrogenase	PHGDH	239
NaN	NaN	NaN	24.3499	NaN	NaN	21.7649	NaN	NaN	NaN	21.7649	NaN	NaN	NaN	NaN	NaN	NaN	NaN	NaN	1	1	1	12.5	12.5	12.5	12.814	0.00050226	2.7858	21382000	6	1	0	0	0	12.5	0	0	0	0	0	1	0	0	R4GNH2;A0A286YF37;Q9UK22	R4GNH2;A0A286YF37;Q9UK22	F-box only protein 2	FBXO2	240
25.2355	NaN	NaN	25.8973	NaN	NaN	22.7453	21.6505	NaN	NaN	21.8342	NaN	NaN	24.7581	NaN	NaN	24.4173	NaN	NaN	3	3	3	16.7	16.7	16.7	34.136	0	5.6325	102000000	12	5	12.5	0	0	16.7	0	0	1	0	0	4	0	0	A0A2C9F2P4;A0A286YFF7;P50897;Q5T0S4;A0A286YFL8;A0A286YFE3;A0A286YFL6;E9PSE5;E9PK48;E9PIA8	A0A2C9F2P4;A0A286YFF7;P50897;Q5T0S4;A0A286YFL8;A0A286YFE3	Palmitoyl-protein thioesterase 1	PPT1	241
23.2561	NaN	NaN	24.2483	23.3145	NaN	19.7752	17.7642	NaN	NaN	18.7564	17.8227	NaN	NaN	NaN	NaN	NaN	NaN	NaN	2	2	2	2.5	2.5	2.5	117.96	0.0022999	2.1538	40378000	45	2	1.5	0	0	1	1	0	1	0	0	1	0	0	F8VZV1;A0A286YFF8;Q7Z3U7;F8VZV6;F8VQS2	F8VZV1;A0A286YFF8;Q7Z3U7;F8VZV6;F8VQS2	Protein MON2 homolog	MON2	242
25.6461	26.5513	25.759	25.2369	25.3339	26.619	25.1899	22.4762	23.3814	21.9968	22.067	22.164	22.9735	NaN	NaN	26.3391	NaN	NaN	26.9458	3	3	3	12.6	12.6	12.6	20.313	0	6.9904	392540000	9	7	4.9	4.9	12.6	4.9	4.9	12.6	0	1	1	1	1	3	A0A2R8Y484;Q08722	A0A2R8Y484;Q08722	Leukocyte surface antigen CD47	CD47	243
23.1693	NaN	NaN	23.8186	NaN	NaN	19.3603	17.9994	NaN	NaN	18.6487	NaN	NaN	NaN	NaN	NaN	NaN	NaN	NaN	1	1	1	1.3	1.3	1.3	93.776	0.0070277	1.5408	24228000	36	1	1.3	0	0	1.3	0	0	0	0	0	1	0	0	A0A2R8YE63;A0A2R8Y4W2;Q12929	A0A2R8YE63;A0A2R8Y4W2;Q12929	Epidermal growth factor receptor kinase substrate 8	EPS8	244
28.8007	31.8056	29.3922	28.7552	29.5158	28.6251	26.3358	22.7812	25.4826	22.2712	22.6352	23.9835	21.2047	28.2439	28.6314	28.8078	27.2987	25.3902	27.1323	25	25	23	51.4	51.4	47.6	77.206	0	176.49	6561300000	42	91	10.1	35.5	45.6	25.8	10.4	30.6	2	25	31	16	6	10	A0A2R8Y804;A0A2R8Y543;A0A2R8YCH5;A0A2R8Y5A3;P35222;A0A2R8Y7Z0;A0A2R8Y750;B4DGU4;A0A2R8Y5Z1;A0A2R8Y5C3;A0A2R8Y6G0;A0A2R8Y815;A0A2R8YG06	A0A2R8Y804;A0A2R8Y543;A0A2R8YCH5;A0A2R8Y5A3;P35222;A0A2R8Y7Z0;A0A2R8Y750;B4DGU4;A0A2R8Y5Z1;A0A2R8Y5C3;A0A2R8Y6G0	Catenin beta-1	CTNNB1	245
NaN	NaN	NaN	NaN	NaN	NaN	NaN	NaN	NaN	NaN	NaN	NaN	NaN	NaN	NaN	NaN	NaN	NaN	NaN	1	1	1	1.4	1.4	1.4	134.59	0.0046769	1.6902	0	57	1	1.4	0	0	0	0	0	1	0	0	0	0	0	A0A2R8Y566;Q9P260	A0A2R8Y566;Q9P260	LisH domain and HEAT repeat-containing protein KIAA1468	KIAA1468	246
NaN	NaN	NaN	NaN	NaN	21.7656	18.1806	NaN	NaN	NaN	NaN	NaN	18.1806	NaN	NaN	NaN	NaN	NaN	NaN	1	1	1	3	3	3	51.943	0.0030541	1.852	3565400	12	2	0	0	0	0	0	3	0	0	0	0	0	2	A0A2R8Y5B5;O60779	A0A2R8Y5B5;O60779	Thiamine transporter 1	SLC19A2	247
23.6113	NaN	NaN	24.2863	NaN	NaN	17.2129	17.589	NaN	NaN	17.2129	NaN	NaN	NaN	NaN	NaN	NaN	NaN	NaN	3	3	3	4.1	4.1	4.1	149.4	0.00052083	3.2083	33275000	65	4	2.8	1.3	0	2.6	0	0	1	1	0	2	0	0	A0A2R8Y6C9;A0A2R8Y5F1;A0A2R8YGU4;X5D2U8;H3BMQ0;A0A2R8YDZ2;A0A2R8Y7X5;A0A2R8YDR3;A0A2R8YGD6;A0A2R8Y7C8;P49815	A0A2R8Y6C9;A0A2R8Y5F1;A0A2R8YGU4;X5D2U8;H3BMQ0;A0A2R8YDZ2;A0A2R8Y7X5;A0A2R8YDR3;A0A2R8YGD6;A0A2R8Y7C8;P49815	Tuberin	TSC2	248
NaN	NaN	NaN	24.163	NaN	NaN	18.1146	NaN	NaN	NaN	18.0545	NaN	NaN	NaN	NaN	NaN	NaN	NaN	NaN	4	4	3	3.7	3.7	2.8	171.38	0	3.7616	24450000	69	4	1	0	0	0.9	1	0	1	0	0	0	1	0	A0A2R8Y5N1;A0A140T8Z0;A0A0G2JH68;H9KV28;O60610;A0A2R8YEF8	A0A2R8Y5N1;A0A140T8Z0;A0A0G2JH68;H9KV28;O60610	Protein diaphanous homolog 1	DIAPH1	249
22.628	NaN	NaN	22.9134	NaN	NaN	18.6485	17.4987	NaN	NaN	17.7842	NaN	NaN	NaN	NaN	NaN	NaN	NaN	NaN	1	1	1	1.1	1.1	1.1	81.539	0.0030621	1.8614	14382000	35	1	1.1	0	0	1.1	0	0	0	0	0	1	0	0	A0A2R8Y6S1;A0A2R8YFV7;A0A2R8Y5N2;A0A2R8Y5S3;Q92574	A0A2R8Y6S1;A0A2R8YFV7;A0A2R8Y5N2;A0A2R8Y5S3;Q92574	Hamartin	TSC1	250
NaN	NaN	NaN	NaN	NaN	NaN	17.735	NaN	NaN	NaN	NaN	NaN	NaN	NaN	NaN	NaN	NaN	NaN	NaN	4	2	2	6.2	3	3	62.93	0.0022533	2.0478	6108200	28	2	1.9	0	0	1.9	0	1.9	0	0	0	0	0	0	A0A2R8Y7M3;A0A2R8Y5S7;P35241;V9GZ54;A0A2R8Y5P0;E9PQ82;E9PNV3	A0A2R8Y7M3;A0A2R8Y5S7;P35241	Radixin	RDX	251
23.2931	25.5839	NaN	NaN	25.2077	NaN	12.6097	15.2875	17.5782	NaN	NaN	17.2021	NaN	NaN	NaN	NaN	NaN	NaN	NaN	95	2	2	30	0.6	0.6	532.4	0	10.678	100930000	257	5	11	23.2	12.7	13.8	14.5	13.6	2	2	0	0	0	0	Q14204;A0A7P0T9C4;A0A7P0TA13;A0A2R8Y5T0;A0A2R8Y706;A0A7P0T9R4;A0A7P0T7V5;A0A7P0T916;A0A7P0TAF3;A0A7P0TB75;A0A7P0T8N2;A0A7P0TBJ7;A0A2R8Y6H2;A0A7P0T9K2;A0A7P0T9F1;A0A2R8YFZ7;A0A7P0T8W5;A0A7P0TAM4;A0A7P0T825;A0A7P0TB64;A0A7P0TAV5;A0A7P0T990;A0A804HHY6;A0A7P0T942;A0A2R8YGC7;A0A7P0T9S3;A0A7P0T934;A0A7P0T9Y3;A0A7P0TBC9;A0A7P0TAS7;A0A7P0TB96	Q14204;A0A7P0T9C4;A0A7P0TA13;A0A2R8Y5T0;A0A2R8Y706;A0A7P0T9R4;A0A7P0T7V5;A0A7P0T916;A0A7P0TAF3;A0A7P0TB75;A0A7P0T8N2;A0A7P0TBJ7;A0A2R8Y6H2;A0A7P0T9K2;A0A7P0T9F1;A0A2R8YFZ7;A0A7P0T8W5;A0A7P0TAM4;A0A7P0T825;A0A7P0TB64;A0A7P0TAV5;A0A7P0T990;A0A804HHY6	Cytoplasmic dynein 1 heavy chain 1	DYNC1H1	252
25.8992	26.657	23.0866	25.7031	NaN	24.9407	21.4563	19.5149	19.8258	17.4719	19.8096	NaN	16.5832	25.4214	NaN	NaN	24.4967	NaN	24.2765	7	7	7	7.6	7.6	7.6	138.82	0	5.2145	264140000	49	10	5.1	4	4	3.7	0	4.8	2	1	2	2	0	3	A0A2R8YDN7;A0A2R8Y635;Q9H7F0;H7C1U7	A0A2R8YDN7;A0A2R8Y635;Q9H7F0	Probable cation-transporting ATPase 13A3	ATP13A3	253
NaN	NaN	NaN	NaN	NaN	NaN	NaN	NaN	NaN	NaN	NaN	NaN	NaN	NaN	NaN	NaN	NaN	NaN	NaN	1	1	1	1.8	1.8	1.8	93.673	0.0090267	1.2775	0	40	1	1.8	0	0	0	0	0	1	0	0	0	0	0	A0A2R8YE75;A0A2R8Y6F3;Q9P2P5	A0A2R8YE75;A0A2R8Y6F3;Q9P2P5	E3 ubiquitin-protein ligase HECW2	HECW2	254
NaN	NaN	NaN	NaN	NaN	NaN	20.3838	NaN	NaN	NaN	NaN	NaN	NaN	NaN	NaN	NaN	NaN	NaN	NaN	5	5	4	18.7	18.7	14.5	47.327	0	59.76	46194000	21	7	0	0	0	0	0	0	0	0	0	0	0	0	A0A2R8Y6G6;P06733	A0A2R8Y6G6;P06733	Alpha-enolase	ENO1	255
NaN	25.558	NaN	24.8387	24.4975	NaN	21.317	NaN	20.478	NaN	18.5658	19.5433	NaN	NaN	NaN	NaN	NaN	NaN	NaN	4	4	4	13.4	13.4	13.4	63.193	0	5.1662	103090000	31	4	0	10.8	0	4.5	1.8	0	0	2	0	2	0	0	A0A2R8Y7S8;A0A2R8YFH0;E9PHA6;A0A2R8Y6P0;A0A2R8YG02;P43246	A0A2R8Y7S8;A0A2R8YFH0;E9PHA6;A0A2R8Y6P0;A0A2R8YG02;P43246	DNA mismatch repair protein Msh2	MSH2	256
NaN	NaN	NaN	NaN	NaN	NaN	NaN	NaN	NaN	NaN	NaN	NaN	NaN	NaN	NaN	NaN	NaN	NaN	NaN	1	1	1	2.3	2.3	2.3	81.331	0.0038995	1.8099	0	35	1	0	0	2.3	0	0	0	0	0	1	0	0	0	A0A2R8Y6S3;C9J167;P54278	A0A2R8Y6S3;C9J167;P54278	Mismatch repair endonuclease PMS2	PMS2	257
NaN	NaN	NaN	NaN	NaN	NaN	NaN	NaN	NaN	NaN	NaN	NaN	NaN	NaN	NaN	NaN	NaN	NaN	NaN	1	1	1	2.6	2.6	2.6	91.957	0.0042772	1.7387	0	44	1	0	2.6	0	0	0	0	0	1	0	0	0	0	A0A2R8Y6W8;P19447	A0A2R8Y6W8;P19447	TFIIH basal transcription factor complex helicase XPB subunit	ERCC3	258
25.3602	NaN	NaN	NaN	NaN	25.8803	24.3216	23.0383	NaN	NaN	NaN	NaN	23.5584	NaN	NaN	NaN	NaN	NaN	NaN	1	1	1	12.4	12.4	12.4	16.301	0.0090694	1.3106	104830000	5	2	12.4	0	0	0	0	12.4	0	0	0	0	0	2	A0A2R8Y7F9	A0A2R8Y7F9			259
NaN	24.6098	NaN	NaN	NaN	NaN	22.3761	NaN	22.2879	NaN	NaN	NaN	NaN	NaN	NaN	NaN	NaN	NaN	NaN	1	1	1	14.3	14.3	14.3	11.625	0.0070335	1.5481	27218000	5	1	0	14.3	0	0	0	0	0	1	0	0	0	0	A0A2R8Y7W2;A0A804HIG8;E7ER27;A0A2R8Y7L2;A0A804HKU2;A0A2R8YD50;A0A804HK65;E7EPL9;E7ET17;P51659	A0A2R8Y7W2;A0A804HIG8;E7ER27;A0A2R8Y7L2;A0A804HKU2;A0A2R8YD50;A0A804HK65;E7EPL9;E7ET17;P51659	Peroxisomal multifunctional enzyme type 2;(3R)-hydroxyacyl-CoA dehydrogenase;Enoyl-CoA hydratase 2	HSD17B4	260
NaN	NaN	NaN	24.7816	24.0949	NaN	23.8938	NaN	NaN	NaN	23.1967	22.51	NaN	NaN	NaN	NaN	NaN	NaN	NaN	1	1	1	16.2	16.2	16.2	8.2524	0	8.4163	46760000	3	3	0	0	0	16.2	16.2	0	0	0	0	3	0	0	A0A2R8Y7R4;H3BS66;B2RUZ4	A0A2R8Y7R4;H3BS66;B2RUZ4	Small integral membrane protein 1	SMIM1	261
26.3814	NaN	NaN	26.5266	23.322	NaN	20.9295	19.8313	NaN	NaN	19.753	17.464	NaN	24.876	NaN	NaN	24.467	NaN	NaN	6	6	5	9.2	9.2	7.9	138.52	0	21.145	194580000	58	8	5.9	0	0	9.2	1	0	0	0	0	7	1	0	A0A2R8Y7R9;Q13136;E9PJZ7;H0YEF9;H0YH95;H0YHK3;G3V200;O75334;H0YD72;H0YDW2	A0A2R8Y7R9;Q13136;E9PJZ7;H0YEF9	Liprin-alpha-1	PPFIA1	262
26.9291	30.1328	26.7371	26.5706	28.6226	27.2833	27.5538	22.6495	26.7447	23.1602	22.0885	25.2667	22.6028	26.5024	27.2822	25.7897	25.3356	26.5538	26.1451	9	9	9	43	43	43	16.273	0	38.717	2197100000	4	39	26.5	35.1	35.1	40.4	35.1	43	3	6	8	5	5	6	P62263;A0A2R8Y811;E5RH77	P62263;A0A2R8Y811;E5RH77	40S ribosomal protein S14	RPS14	263
25.3582	27.9912	22.7351	25.136	NaN	23.7813	25.908	22.7732	25.4062	20.1502	22.551	NaN	21.1963	NaN	25.2253	22.751	NaN	NaN	NaN	5	5	5	35.9	35.9	35.9	15.197	0	5.545	377790000	6	9	6.1	35.1	26.7	6.1	0	29.8	0	3	1	0	0	3	E7ETK0;A0A2R8YD14;A0A2R8Y849;P62847;A0A2R8Y8A0	E7ETK0;A0A2R8YD14;A0A2R8Y849;P62847	40S ribosomal protein S24	RPS24	264
24.1779	NaN	22.0952	26.0788	27.5299	23.1184	23.0154	17.6564	NaN	17.6357	21.2991	22.3918	18.659	NaN	NaN	NaN	NaN	NaN	NaN	7	7	5	28.1	28.1	17.4	41.874	0	84.494	301390000	22	9	14.2	0	2.7	17.4	9.5	7.6	1	0	0	2	3	2	A0A2R8Y855;Q969G3;A0A2R8Y765;J3QKS7;A0A2R8Y7U4;A0A2U3TZQ7;A0A2R8Y7I9;A0A2R8Y4T4;B4DGM3;J3QR61;A0A2R8YES3;A0A2R8YDQ4;J3QKX6	A0A2R8Y855;Q969G3;A0A2R8Y765;J3QKS7;A0A2R8Y7U4;A0A2U3TZQ7;A0A2R8Y7I9;A0A2R8Y4T4;B4DGM3;J3QR61;A0A2R8YES3	SWI/SNF-related matrix-associated actin-dependent regulator of chromatin subfamily E member 1	SMARCE1	265
29.8612	31.2764	29.2564	31.5792	30.9154	30.9208	27.5769	23.9142	25.6633	22.9474	24.8904	25.5103	25.3733	27.4101	27.7371	28.5767	29.0007	27.3415	29.196	24	18	10	67.9	51.2	31.5	40.921	0	219.6	11502000000	21	129	40	47.4	52.6	61.1	47.9	63	3	21	21	34	14	28	Q53Z42;H0YBE4;A0A2R8YCL6;E9PAM5;H0YJM1;A0A7I2V2Q4;A0A0A0MT16;A0A087WZL9	Q53Z42;H0YBE4;A0A2R8YCL6;E9PAM5;H0YJM1;A0A7I2V2Q4;A0A0A0MT16;A0A087WZL9		HLA-A;GPX3;C11orf21;MIS18BP1;ABCA13;ZNF644	266
27.7495	30.7557	26.6082	29.1016	30.0274	26.8103	24.7437	21.4435	23.4866	18.8957	21.2407	23.2767	18.4578	25.7437	27.2317	26.2366	26.0152	26.9761	26.1966	17	17	17	59.8	59.8	59.8	45.143	0	65.127	3930900000	18	44	26.3	35	17.4	45.5	26.9	24	2	20	2	7	8	5	P68400;E7EU96;A0A2R8YD58;A0A2R8Y5A0;Q8NEV1;A0A2R8YF43;A0A2R8YFU2;A0A2R8Y4D6;A0A2R8YDP2;A0A2R8Y4H0;V9GYA2;A0A2R8YEW1;A0A2R8YDY7;A0A2R8Y7T1;A0A2R8YCK2;A0A2R8YF47;V9GY80;A0A2R8YEL7;A0A2R8Y797;A0A2R8Y3W6;V9GYW6;A0A087WY74;A0A2R8YCC9	P68400;E7EU96;A0A2R8YD58;A0A2R8Y5A0;Q8NEV1;A0A2R8YF43;A0A2R8YFU2;A0A2R8Y4D6;A0A2R8YDP2;A0A2R8Y4H0	Casein kinase II subunit alpha;Casein kinase II subunit alpha 3	CSNK2A1;CSNK2A3	267
25.7192	NaN	20.4308	22.4438	23.8526	20.9903	22.1342	22.1342	NaN	16.8459	18.8588	20.2676	17.4053	NaN	NaN	NaN	NaN	NaN	NaN	2	2	2	13.3	13.3	13.3	19.843	0.0097087	1.2161	79587000	12	1	6.7	0	6.7	6.7	6.7	6.7	0	0	0	0	1	0	K7ER87;A0A2R8YD79;P17706;K7ELS9;K7ENP9;K7EQG9;F8WB90	K7ER87;A0A2R8YD79;P17706;K7ELS9;K7ENP9;K7EQG9;F8WB90	Tyrosine-protein phosphatase non-receptor type 2;Tyrosine-protein phosphatase non-receptor type	PTPN2;PRPF39	268
26.4771	26.1248	22.2271	25.6005	NaN	23.9656	17.1826	21.4327	21.0804	17.1826	20.5561	NaN	18.9212	NaN	NaN	NaN	NaN	NaN	NaN	5	5	4	15.1	15.1	11.1	76.078	0	15.846	238750000	33	5	1.9	7.5	5.6	5.2	0	7.5	0	2	1	2	0	0	A0A2R8YDY3;O00198	A0A2R8YDY3;O00198	Activator of apoptosis harakiri	HRK	269
NaN	24.7583	21.4698	25.7949	NaN	23.441	19.4907	NaN	19.2665	15.978	19.4907	NaN	17.9491	NaN	NaN	NaN	NaN	NaN	NaN	5	5	5	8.9	8.9	8.9	100.2	0	7.8742	100890000	45	8	0	1.7	3.3	7.2	1.7	1.6	0	1	2	4	1	0	A0A2U3TZN6;A0A2U3TZM4;A0A2U3TZM1;A0A2R8YEK3;F2Z3F2;O14936;A0A2R8Y6F8;A0A7I2RJN6;A0A2R8YFN5;Q5JS79;A0A2R8Y3B3;Q5JS72;A0A2R8YGH2;A0A2R8Y4K4;A0A2R8YEJ7	A0A2U3TZN6;A0A2U3TZM4;A0A2U3TZM1;A0A2R8YEK3;F2Z3F2;O14936;A0A2R8Y6F8;A0A7I2RJN6;A0A2R8YFN5;Q5JS79	Peripheral plasma membrane protein CASK	PLSCR1;CASK	270
NaN	27.8469	NaN	NaN	25.8256	NaN	24.2474	NaN	23.9162	NaN	NaN	21.784	NaN	NaN	25.3267	NaN	NaN	23.6766	NaN	3	3	3	23.1	23.1	23.1	19.968	0	13.092	305160000	9	6	0	23.1	0	0	23.1	0	0	4	0	0	1	0	A0A2R8YEM3;E7EQV9;P61313;E7EX53;A0A2R8Y738;E7ENU7	A0A2R8YEM3;E7EQV9;P61313;E7EX53;A0A2R8Y738;E7ENU7	Ribosomal protein L15;60S ribosomal protein L15	RPL15	271
NaN	NaN	NaN	26.5128	NaN	25.4744	21.1677	NaN	NaN	NaN	21.1677	NaN	20.265	NaN	NaN	NaN	NaN	NaN	NaN	10	8	8	21.6	18.7	18.7	84.472	0	55.156	142370000	37	11	3.2	1.6	1.6	13.6	3.1	9.5	1	0	0	7	1	2	A0A2R8YFH5;Q15437;Q5QPE2;Q5QPE1	A0A2R8YFH5;Q15437;Q5QPE2	Protein transport protein Sec23B	SEC23B	272
24.5178	27.3186	NaN	25.3073	27.8999	22.8712	23.2214	19.4985	21.1156	NaN	20.5524	22.2377	18.1163	24.094	24.4578	NaN	NaN	24.9328	NaN	5	5	5	12.2	12.2	12.2	61.629	0	24.066	491030000	27	13	4.9	8	0	4.2	12.2	2.4	2	4	0	0	6	1	E9PDQ5;B1ALK7;A0A2R8YG42;Q14155;E7EUY6	E9PDQ5;B1ALK7;A0A2R8YG42;Q14155;E7EUY6	Rho guanine nucleotide exchange factor 7	ARHGEF7	273
27.8497	28.0089	25.2853	29.4735	29.4197	26.9628	24.7777	21.5494	21.8125	18.6206	23.9099	22.2676	19.6025	26.9346	25.8429	26.2238	27.1609	27.0856	27.9776	7	7	7	28.7	28.7	28.7	50.889	0	50.677	2147200000	18	22	8.7	13.2	6	27.2	16.2	13.2	2	1	1	9	6	3	A0A2R8YGD1;A0A804HJ17;O14773;A0A2R8Y7U1;A0A2R8YD45;A0A2R8Y7I4;A0A2R8YD72;A0A2R8YDY1	A0A2R8YGD1;A0A804HJ17;O14773;A0A2R8Y7U1;A0A2R8YD45	Tripeptidyl-peptidase 1	TPP1	274
NaN	25.2531	NaN	26.2267	29.6741	22.8475	25.345	NaN	20.7296	NaN	21.7032	25.1505	17.7597	NaN	NaN	NaN	25.2557	27.8054	NaN	20	4	4	50.6	20	20	54.34	0	34.924	982680000	23	11	24.6	20.8	12.9	39.1	41.3	22	0	0	0	4	5	2	A0A2U3TZH3;Q05639;A0A2R8Y488;A0A2R8Y660;A0A2R8YDN5;A0A6Q8PFK6	A0A2U3TZH3;Q05639;A0A2R8Y488;A0A2R8Y660	Elongation factor 1-alpha 2	EEF1A2	275
NaN	32.1839	31.5957	32.0314	31.5903	30.9778	30.0291	NaN	27.8024	27.5	27.3277	28.2673	27.3705	NaN	29.7305	30.5816	30.3054	29.126	29.9386	7	7	7	33.3	33.3	33.3	11.985	0	185.91	17901000000	5	55	0	25.9	33.3	33.3	33.3	33.3	0	7	14	10	7	14	E9PNW4;A0A2U3TZL5;P13987;H0YET2	E9PNW4;A0A2U3TZL5;P13987;H0YET2	CD59 glycoprotein	CD59	276
NaN	27.8407	23.5118	NaN	26.8742	NaN	22.6579	NaN	21.4732	19.7045	NaN	21.4435	NaN	NaN	24.6971	NaN	NaN	25.0009	NaN	4	4	4	30.9	30.9	30.9	27.769	0	8.5218	375340000	14	5	0	30.9	3.7	0	23.2	0	0	3	0	0	2	0	A0A3B3IRE4;Q8TCE6;Q6NSW5	A0A3B3IRE4;Q8TCE6;Q6NSW5	Protein FAM45A;Protein FAM45B	FAM45A;FAM45B	277
23.2781	27.0732	NaN	NaN	NaN	NaN	21.8516	17.9562	21.7512	NaN	NaN	NaN	NaN	NaN	NaN	NaN	NaN	NaN	NaN	2	2	2	3.2	3.2	3.2	87.027	0	5.7177	151370000	40	2	1.9	3.2	0	0	0	0	0	2	0	0	0	0	A0A3B3ISX1;A0A7P0Z4F9;A0A3B3ISU1;A0A3B3IRQ9;A0A7P0Z4K3;P55265;A0A3B3ITG9	A0A3B3ISX1;A0A7P0Z4F9;A0A3B3ISU1;A0A3B3IRQ9;A0A7P0Z4K3;P55265;A0A3B3ITG9	Double-stranded RNA-specific adenosine deaminase	ADAR	278
NaN	NaN	NaN	NaN	NaN	22.6844	19.225	NaN	NaN	NaN	NaN	NaN	19.225	NaN	NaN	NaN	NaN	NaN	NaN	1	1	1	5.7	5.7	5.7	29.573	0	4.6307	6740600	11	1	0	0	0	0	0	5.7	0	0	0	0	0	1	C9J3L8;C9J5W0;A0A3B3IRT8;E9PAL7;C9IZQ1;P43307	C9J3L8;C9J5W0;A0A3B3IRT8;E9PAL7;C9IZQ1;P43307	Translocon-associated protein subunit alpha	SSR1	279
NaN	NaN	NaN	NaN	NaN	NaN	NaN	NaN	NaN	NaN	NaN	NaN	NaN	NaN	NaN	NaN	NaN	NaN	NaN	1	1	1	20	20	20	7.9811	0.008478	1.4198	0	4	1	0	20	0	0	0	0	0	1	0	0	0	0	A0A3B3IRY2;A0A3B3ITJ1;A0A3B3ISJ0;O43299	A0A3B3IRY2;A0A3B3ITJ1;A0A3B3ISJ0;O43299	AP-5 complex subunit zeta-1	AP5Z1	280
23.4579	NaN	NaN	24.7473	NaN	NaN	19.6572	17.873	NaN	NaN	19.1624	NaN	NaN	NaN	NaN	NaN	NaN	NaN	NaN	2	2	2	1.9	1.9	1.9	111.18	0.00050968	2.9436	39686000	48	2	1	0	0	1.9	0	0	0	0	0	2	0	0	A0A7I2V610;A0A7I2V3E3;A0A7I2V2P6;A0A7I2YQV5;A0A3B3ISG5;P14735;A0A7I2V634;A0A7I2V3K9;A0A7I2V4A4;A0A7I2YQS6;A0A7I2V612;A0A7I2V373;A0A7I2V2S1;B3KSB8;A0A7I2V4Q3	A0A7I2V610;A0A7I2V3E3;A0A7I2V2P6;A0A7I2YQV5;A0A3B3ISG5;P14735;A0A7I2V634;A0A7I2V3K9;A0A7I2V4A4;A0A7I2YQS6;A0A7I2V612;A0A7I2V373;A0A7I2V2S1;B3KSB8;A0A7I2V4Q3	Insulin-degrading enzyme	IDE	281
NaN	NaN	NaN	25.5003	NaN	NaN	21.5935	NaN	NaN	NaN	21.5935	NaN	NaN	NaN	NaN	NaN	NaN	NaN	NaN	3	2	2	8.9	7.1	7.1	41.699	0.0004914	2.6087	47464000	15	2	1.7	0	0	7.1	0	0	0	0	0	2	0	0	A0A3B3ISS5;Q6IBS0;D6RG15;A0A7I2V2U8;A0A7I2V5D3;H0Y858	A0A3B3ISS5;Q6IBS0;D6RG15;A0A7I2V2U8;A0A7I2V5D3;H0Y858	Twinfilin-2	TWF2	282
NaN	25.3252	NaN	25.5478	27.038	NaN	24.6001	NaN	22.1552	NaN	22.3778	23.8681	NaN	NaN	NaN	NaN	NaN	NaN	NaN	2	2	2	13	13	13	23.499	0	23.764	228890000	9	4	0	4.5	0	13	13	0	0	0	0	1	3	0	A0A3B3ISV4;Q8N0U8	A0A3B3ISV4;Q8N0U8	Vitamin K epoxide reductase complex subunit 1-like protein 1	VKORC1L1	283
31.0504	32.8024	28.3665	31.2491	31.5601	27.9844	27.0562	24.0035	25.9469	20.1378	24.774	24.6743	20.4454	28.7386	28.7432	28.3002	28.3939	28.3323	26.7443	35	35	35	56.7	56.7	56.7	91.19	0	323.31	16044000000	43	141	35.3	42.8	23.4	44.2	36.4	24	17	38	11	35	29	11	A0A3B3IU45;A0A3B3IT92;P33991;A0A3B3IS57;A0A3B3ITP6;E5RG31;A0A3B3IRR8;A0A3B3ISC1;E5RFR3;A0A494C100;Q9UJA3	A0A3B3IU45;A0A3B3IT92;P33991;A0A3B3IS57;A0A3B3ITP6;E5RG31	DNA replication licensing factor MCM4	MCM4	284
NaN	24.6761	NaN	NaN	NaN	NaN	20.2167	NaN	20.2167	NaN	NaN	NaN	NaN	NaN	NaN	NaN	NaN	NaN	NaN	1	1	1	5.3	5.3	5.3	44.249	0.0099962	1.1676	26807000	22	1	0	5.3	0	0	0	0	0	1	0	0	0	0	A0A3B3ITC2;Q13884	A0A3B3ITC2;Q13884	Beta-1-syntrophin	SNTB1	285
NaN	NaN	NaN	23.1226	NaN	NaN	20.3152	NaN	NaN	NaN	20.3152	NaN	NaN	NaN	NaN	NaN	NaN	NaN	NaN	1	1	1	9.2	9.2	9.2	14.533	0.00052002	3.1731	9132400	7	1	0	0	0	9.2	0	0	0	0	0	1	0	0	A0A3B3ITC6;I3L0M7;I3L2W9;I3L2N2;Q92997;O14641	A0A3B3ITC6;I3L0M7;I3L2W9;I3L2N2;Q92997;O14641	Segment polarity protein dishevelled homolog DVL-3;Segment polarity protein dishevelled homolog DVL-2	DVL2;DVL3	286
NaN	NaN	21.8402	NaN	22.1273	22.3955	22.1387	NaN	NaN	20.2552	NaN	20.5423	20.8106	NaN	NaN	NaN	NaN	NaN	NaN	1	1	1	24	24	24	5.8635	0.0077142	1.4508	13853000	3	3	0	0	24	0	24	24	0	0	1	0	1	1	A0A3B3ITE9;Q8N5M9	A0A3B3ITE9;Q8N5M9	Protein jagunal homolog 1	JAGN1	287
NaN	NaN	NaN	NaN	NaN	21.9588	17.3739	NaN	NaN	NaN	NaN	NaN	17.3739	NaN	NaN	NaN	NaN	NaN	NaN	11	1	1	15.8	3	3	87.998	0.0043122	1.7916	4076300	24	2	10	12.8	10.6	10.2	11.3	11	0	0	0	0	0	2	A0A3B3ITP2;I3L4X6;A0A7P0T8H1;H7BYF1;A0A3B3IRS7;A0A3B3IU68;A0A3F2YP66;A0A3B3IT31;Q9NUN5	A0A3B3ITP2;I3L4X6		SLC13A5	288
24.9079	NaN	22.0814	24.0686	NaN	NaN	23.0884	22.323	NaN	19.4964	21.4836	NaN	NaN	NaN	NaN	NaN	NaN	NaN	NaN	2	2	2	8.4	8.4	8.4	15.2	0.00052466	3.3036	53511000	6	2	8.4	0	7	8.4	0	0	0	0	1	1	0	0	A0A3B3ITP9;A0A3B3IU60;Q9Y287	A0A3B3ITP9;A0A3B3IU60;Q9Y287	Integral membrane protein 2B;BRI2, membrane form;BRI2 intracellular domain;BRI2C, soluble form;Bri23 peptide	ITM2B	289
22.3687	24.9605	NaN	NaN	NaN	22.5269	20.99	19.0468	20.5554	NaN	NaN	NaN	19.205	NaN	NaN	NaN	NaN	NaN	NaN	2	2	2	17.1	17.1	17.1	18.022	0.0014071	2.2912	44107000	10	2	11.2	17.1	0	0	0	17.1	0	2	0	0	0	0	H0YIP2;A0A3B3ITS8;A0A5F9ZHB6;P49642	H0YIP2;A0A3B3ITS8;A0A5F9ZHB6;P49642	DNA primase small subunit	PRIM1	290
NaN	NaN	NaN	NaN	NaN	NaN	22.4616	NaN	NaN	NaN	NaN	NaN	NaN	NaN	NaN	NaN	NaN	NaN	NaN	1	1	1	9	9	9	18.512	0.007683	1.432	28880000	5	2	0	9	0	0	0	0	0	1	0	0	0	0	A0A3B3ITT5;P47914	A0A3B3ITT5;P47914	60S ribosomal protein L29	RPL29	291
NaN	28.3825	27.6388	24.996	25.547	27.4477	26.9773	NaN	25.6576	24.956	22.251	23.225	24.8906	NaN	25.6096	27.193	24.6067	NaN	26.6276	5	5	5	59.3	59.3	59.3	10.382	0	16.117	828180000	5	18	0	49.5	59.3	27.5	12.1	59.3	0	3	6	0	1	7	A0A3B3ITX4;H7C0A2;P51164;H0YLA0	A0A3B3ITX4;H7C0A2;P51164	Potassium-transporting ATPase subunit beta	BCL3;ATP4B	292
NaN	30.3175	24.2251	24.3234	27.4152	24.0866	19.4657	NaN	19.3811	17.9984	16.8056	19.3934	17.1944	NaN	26.93	23.8449	23.1275	24.5154	23.0627	5	5	5	8.4	8.4	8.4	103.52	0	59.075	1577200000	41	13	0	7	3.5	3	4.9	5.5	0	9	1	0	2	0	A0A3B3ITZ9;Q9Y2W1	A0A3B3ITZ9;Q9Y2W1	Thyroid hormone receptor-associated protein 3	THRAP3	293
NaN	26.7321	NaN	NaN	NaN	NaN	23.7549	NaN	23.7321	NaN	NaN	NaN	NaN	NaN	NaN	NaN	NaN	NaN	NaN	2	2	2	18.2	18.2	18.2	14.627	0.00050327	2.8042	113250000	8	4	0	18.2	0	0	0	0	0	2	0	0	0	0	B1AHD1;A0A3B3IUA2;P55769;A0A0A0MSQ7	B1AHD1;A0A3B3IUA2;P55769;A0A0A0MSQ7	NHP2-like protein 1;NHP2-like protein 1, N-terminally processed	NHP2L1;CALCR	294
NaN	25.7792	NaN	NaN	27.3388	23.1625	22.1707	NaN	20.1873	NaN	NaN	21.7502	18.2083	NaN	24.0247	NaN	NaN	25.2592	NaN	4	4	4	13.2	13.2	13.2	70.973	0	7.9363	236720000	31	6	0	9.8	0	0	11.1	6.3	0	3	0	0	2	1	Q14258;A0A3B3IUA7;I3L2W4	Q14258;A0A3B3IUA7	E3 ubiquitin/ISG15 ligase TRIM25	TRIM25	295
24.1737	26.6106	22.4072	25.6667	24.0371	21.0342	22.1531	19.2668	21.7037	17.5004	18.6721	19.1302	16.1273	NaN	NaN	NaN	NaN	NaN	NaN	4	4	4	9.5	9.5	9.5	81.222	0	59.753	199580000	30	9	2.9	4.7	1.9	4.8	1.9	3.8	1	3	0	2	1	2	A0A3B3IUB1;Q13144;A0A3B3ITG6;A0A3B3ISX3;C9JRD9;A0A3B3IT53;A0A3B3IS56;A0A3B3IRP4;A0A3B3IUF2;A0A3B3ISM8	A0A3B3IUB1;Q13144;A0A3B3ITG6;A0A3B3ISX3	Translation initiation factor eIF-2B subunit epsilon	EIF2B5	296
22.062	29.5821	27.3396	28.0687	29.4414	28.9562	25.6971	17.892	24.2539	21.7179	22.0969	23.7556	23.5229	NaN	27.0541	26.8813	27.0242	27.7739	28.3217	7	7	7	16.2	16.2	16.2	46.313	0	51.814	2509300000	18	23	3.3	7.4	7.4	3.3	6.4	13.1	1	4	2	1	5	10	A0A3B3IUB5;Q8TCT9;A0A075B6F6;A0A0S2Z6F0;A0A3B3IT72;A0A0C4DGU3	A0A3B3IUB5;Q8TCT9;A0A075B6F6;A0A0S2Z6F0;A0A3B3IT72	Minor histocompatibility antigen H13	HM13	297
23.9847	NaN	NaN	23.6515	NaN	NaN	17.5703	16.7273	NaN	NaN	16.3941	NaN	NaN	NaN	NaN	NaN	NaN	NaN	NaN	6	1	1	2.3	0.5	0.5	419.02	0.0076985	1.4432	29777000	153	2	1	0.3	0	1.3	0	1.4	0	0	0	2	0	0	A0A3B3IUB9;H7C094;H7C3P0	A0A3B3IUB9			298
NaN	NaN	22.4246	NaN	NaN	22.2685	21.0268	NaN	NaN	20.1026	NaN	NaN	19.9466	NaN	NaN	NaN	NaN	NaN	NaN	1	1	1	5.3	5.3	5.3	25.894	0.0092037	1.3726	10682000	5	1	0	0	5.3	0	0	5.3	0	0	0	0	0	1	H0YA81;A0A3B3IUE0;O95232	H0YA81;A0A3B3IUE0;O95232	Luc7-like protein 3	LUC7L3	299
24.6489	NaN	24.7352	26.0774	NaN	23.9826	18.302	17.3873	NaN	17.916	17.2112	NaN	18.5021	24.8129	NaN	25.1338	24.352	NaN	23.7049	3	3	3	9	9	9	73.218	0	4.9502	141620000	35	9	1.6	0	7.5	9	0	9	0	0	1	3	0	5	A0A494BZU0;P40189	A0A494BZU0;P40189	Interleukin-6 receptor subunit beta	IL6ST	300
NaN	23.6167	NaN	NaN	NaN	NaN	17.8888	NaN	17.8888	NaN	NaN	NaN	NaN	NaN	NaN	NaN	NaN	NaN	NaN	2	2	2	3.1	3.1	3.1	95.928	0	8.3435	12863000	53	2	0	3.1	0	0	0	0	0	2	0	0	0	0	J3KSW8;H0Y7E2;H0Y2S9;A0A494BZV2;Q6WCQ1;H7C3G6	J3KSW8;H0Y7E2;H0Y2S9;A0A494BZV2;Q6WCQ1;H7C3G6	Myosin phosphatase Rho-interacting protein	MPRIP	301
26.0473	23.8742	NaN	26.154	24.7578	21.9744	20.4292	19.3749	17.2018	NaN	19.4816	18.0853	15.302	24.9794	NaN	NaN	24.9444	NaN	NaN	5	3	3	3.2	1.8	1.8	233	0.00053022	3.4249	191880000	102	6	3.2	0.6	0	3.2	0.6	0.6	2	0	0	2	2	0	A0A494BZW2;E9PEM5;A0A494C1L5;P50851;H0YAC6;H0Y9N9;A0A3B3IU76	A0A494BZW2;E9PEM5;A0A494C1L5;P50851;H0YAC6	Lipopolysaccharide-responsive and beige-like anchor protein	LRBA	302
29.5197	30.5987	27.8872	29.254	28.878	27.6992	24.5413	20.8295	23.9593	19.2207	22.5069	21.0651	18.1025	27.9005	27.0619	27.6226	26.7584	26.8398	27.7303	19	7	0	26.9	11.6	0	84.066	0	111.24	3995500000	34	42	22.1	21.8	17.5	25.5	22.1	20.2	3	11	6	9	8	5	A0A494BZZ4;A0A6I8PIK9;D6RF16;E5RIK7;Q5QT33;A0A590UJP2;F8VRY5;C9JPJ8;H3BUA5;C9J8Q3;A0A0A0MR25;A0A494C0B2;C9JMH6;H7C052;H0YIN6;A0A087X0Q0;M0QZX7;A0A6Q8PHE7;A0A6Q8PG90;A0A0G2JRG2;A0A7I2V338;A0A7I2YQL9;A0A7I2V626;A0A6Q8PH00;H0Y529;O75019	A0A494BZZ4;A0A6I8PIK9;D6RF16;E5RIK7;Q5QT33;A0A590UJP2;F8VRY5;C9JPJ8;H3BUA5		GAK;FAM114A2;HLA-C;AK1;ZDHHC23	303
NaN	NaN	NaN	24.612	NaN	23.9542	20.175	NaN	NaN	NaN	19.9682	NaN	17.2708	NaN	NaN	NaN	NaN	NaN	NaN	4	4	4	6.2	6.2	6.2	62.592	0.00052219	3.2428	41894000	25	6	0	0	0	4	0	4.9	0	0	0	2	0	4	A0A494BZZ8;Q96K49;H7C1G1;H7C0B3	A0A494BZZ8;Q96K49;H7C1G1;H7C0B3	Transmembrane protein 87B	TMEM87B	304
27.8719	NaN	21.8709	28.9161	NaN	23.9271	26.5663	24.8888	NaN	19.8709	25.917	NaN	21.9272	26.775	NaN	NaN	27.2013	NaN	NaN	1	1	1	18.9	18.9	18.9	13.153	0	51.446	771940000	4	9	18.9	0	18.9	18.9	0	18.9	2	0	1	6	0	0	A0A494C017;C9JJV6;C9JZL8;A0A499FIY8;C9JC07;Q96S97	A0A494C017;C9JJV6;C9JZL8;A0A499FIY8;C9JC07;Q96S97	Myeloid-associated differentiation marker	MYADM	305
NaN	NaN	NaN	23.7508	26.0799	NaN	25.3418	NaN	NaN	NaN	22.7509	25.0799	NaN	NaN	NaN	NaN	NaN	NaN	NaN	1	1	1	43.9	43.9	43.9	4.3777	0	7.4946	85048000	2	3	0	43.9	0	43.9	43.9	0	0	1	0	1	1	0	A0A7I2V387;A0A7I2V2N0;A0A7I2V463;A0A494C0R4;A0A494C0A8;A0A494C1M6;A0A7I2V2F4;A0A494C0X2;A0A494C167;A0A7I2V4W4;A0A494C148;A0A7I2V646;A0A494C045;Q9UHD2	A0A7I2V387;A0A7I2V2N0;A0A7I2V463;A0A494C0R4;A0A494C0A8;A0A494C1M6;A0A7I2V2F4;A0A494C0X2;A0A494C167;A0A7I2V4W4;A0A494C148;A0A7I2V646;A0A494C045;Q9UHD2	Serine/threonine-protein kinase TBK1	TBK1	306
25.9018	29.5431	28.1214	28.6169	30.0097	25.499	25.4902	22.1263	23.2206	21.6756	22.3557	24.2616	21.914	26.8065	27.8799	28.4765	28.1696	28.3911	NaN	1	1	1	5.6	5.6	5.6	32.494	0	6.5058	2677000000	12	7	5.6	5.6	5.6	5.6	5.6	5.6	0	1	1	2	1	2	A0A494C0F3	A0A494C0F3			307
NaN	NaN	NaN	NaN	NaN	21.8423	17.0874	NaN	NaN	NaN	NaN	NaN	17.0874	NaN	NaN	NaN	NaN	NaN	NaN	1	1	1	3.4	3.4	3.4	61.384	0.0090125	1.2711	3760100	27	1	0	0	0	0	0	3.4	0	0	0	0	0	1	B4DEQ0;B4DE60;M0QZ99;H0YMP0;A0A494C0I8;U3KQ03;H0YFQ0;P38117	B4DEQ0;B4DE60;M0QZ99;H0YMP0;A0A494C0I8;U3KQ03;H0YFQ0;P38117	Receptor expression-enhancing protein;Electron transfer flavoprotein subunit beta	REEP2;ZNF586;FMN1;FAM72A;UCP2;ETFB	308
24.571	27.3695	21.3465	25.5505	NaN	23.3299	21.7309	18.5266	21.054	15.302	19.5061	NaN	17.102	NaN	24.5603	NaN	NaN	NaN	23.3109	8	8	8	8.8	8.8	8.8	142.85	0	16.111	260680000	66	11	2	5.2	1.1	2.8	0	3.9	1	4	1	2	0	3	A0A494C0M1;P52701;A0A087WWJ1;A0A087WYT6	A0A494C0M1;P52701;A0A087WWJ1	DNA mismatch repair protein Msh6	MSH6	309
24.2423	29.1631	NaN	23.7731	28.1276	19.73	22.0757	16.7437	21.2934	NaN	17.4694	20.731	13.4261	23.7207	25.9088	NaN	NaN	24.8852	NaN	11	11	10	11.8	11.8	11	180.08	0	47.238	929450000	79	23	3.1	7.5	0	1.2	6.8	1.5	0	11	0	1	10	1	A0A494C0R8;I3L2B0;K7EIG1;O75153;I3L350;I3L4B5;I3L318	A0A494C0R8;I3L2B0;K7EIG1;O75153	Clustered mitochondria protein homolog	CLUH	310
30.4258	32.3747	28.313	32.0967	33.748	29.4169	26.1721	20.8345	24.0462	18.9142	23.638	25.2604	21.3332	26.5279	28.3333	25.6847	28.5853	29.6703	26.1181	59	59	57	22.5	22.5	21.5	317.14	0	323.31	27085000000	136	219	12.9	15.7	9	19.7	17.7	16.6	14	38	9	59	76	22	A0A494C0R9;A0A0C4DGI8;P09871;G3V365;H7BZF2	A0A494C0R9;A0A0C4DGI8;P09871;G3V365;H7BZF2	Complement C1s subcomponent;Complement C1s subcomponent heavy chain;Complement C1s subcomponent light chain	DTX3;C1S;AK7;DKC1	311
23.0918	NaN	20.4249	NaN	NaN	NaN	20.9809	20.7699	NaN	18.103	NaN	NaN	NaN	NaN	NaN	NaN	NaN	NaN	NaN	1	1	1	13.5	13.5	13.5	15.95	0.0030973	1.9207	10347000	5	3	13.5	0	13.5	0	0	0	3	0	0	0	0	0	A0A494C0V9;B8ZZ87;Q6P582;Q6NZ67	A0A494C0V9;B8ZZ87;Q6P582;Q6NZ67	Mitotic-spindle organizing protein 2A;Mitotic-spindle organizing protein 2B	MZT2B;MZT2A	312
25.6404	28.8434	27.5888	NaN	NaN	22.5132	24.1868	21.0278	23.8919	20.4101	NaN	NaN	15.7385	26.568	26.5006	26.0582	NaN	NaN	24.4969	6	6	6	49.2	49.2	49.2	28.999	0	26.061	741800000	13	18	26.5	43.5	49.2	0	0	15	2	10	6	0	0	0	A0A494C0W5;Q86WV6;A0A494C0T1;J3QTB1	A0A494C0W5;Q86WV6	Stimulator of interferon genes protein	TMEM173	313
NaN	24.6994	23.4017	25.602	24.4723	NaN	23.4238	NaN	21.3775	20.0798	22.2801	21.1504	NaN	NaN	NaN	NaN	NaN	NaN	NaN	1	1	1	2.6	2.6	2.6	46.618	0.0090909	1.3188	112530000	10	3	0	2.6	2.6	2.6	2.6	0	0	1	1	1	0	0	A0A494C105;Q9H3U5	A0A494C105;Q9H3U5	Major facilitator superfamily domain-containing protein 1	MFSD1	314
NaN	NaN	NaN	24.2466	24.8759	26.3244	19.7145	NaN	NaN	NaN	19.069	20.3523	18.2435	NaN	NaN	NaN	23.9845	NaN	26.3055	2	2	2	9.4	9.4	9.4	48.802	0.00052411	3.2966	134730000	23	5	0	0	0	9.4	6.4	9.4	0	0	0	1	2	2	A0A494C1C4;P78552	A0A494C1C4;P78552	Interleukin-13 receptor subunit alpha-1	IL13RA1	315
32.3184	33.6638	30.594	32.3034	33.3898	30.4847	26.2239	21.7508	24.8893	21.3634	23.5655	24.6067	21.2088	30.7069	30.3819	30.2954	30.4418	30.6717	30.1094	35	18	8	22.8	16	7.3	144.92	0	323.31	38736000000	66	167	18	22.3	19.4	21	21.1	20.2	6	45	24	32	30	22	Q9H9G7;P78325;A0A494C1I4;A0A2R8Y5L4;A0A0G2JNB2;Q86WV8;H3BN02;H3BTL3;Q6S8J3;F8WEK4;J3QQL4;E5RFG2;M0QYK2;J3QT75;A0A075B798;A0A494C063;A0A087WWN7;D6RJ06;A5A3E0;M0R0V5;P0CG38;P0CG39;F5H543;K7EJZ8;A0A804HIU6	Q9H9G7;P78325;A0A494C1I4;A0A2R8Y5L4;A0A0G2JNB2;Q86WV8;H3BN02	Protein argonaute-3;Disintegrin and metalloproteinase domain-containing protein 8	AGO3;ADAM8;TSC1;ITGAX	316
23.2192	NaN	NaN	NaN	NaN	NaN	17.6646	17.6646	NaN	NaN	NaN	NaN	NaN	NaN	NaN	NaN	NaN	NaN	NaN	1	1	1	2	2	2	101.51	0.0005	2.7584	9765000	47	1	2	0	0	0	0	0	1	0	0	0	0	0	F8WAN1;A0A494C1J1;Q69YQ0	F8WAN1;A0A494C1J1;Q69YQ0	Cytospin-A	SPECC1L-ADORA2A;SPECC1L	317
NaN	NaN	NaN	22.9691	24.1952	21.581	17.9119	NaN	NaN	NaN	17.1617	18.3878	15.7736	NaN	NaN	NaN	NaN	NaN	NaN	5	5	5	5.7	5.7	5.7	131.05	0	5.2678	44367000	56	5	0	0	0	1.2	1.2	1.2	0	0	0	0	1	0	A0A494C1K3;P78347;A0A494C0Q7;C9J6M0	A0A494C1K3;P78347	General transcription factor II-I	GTF2I	318
NaN	NaN	NaN	NaN	NaN	NaN	14.6994	NaN	NaN	NaN	NaN	NaN	NaN	NaN	NaN	NaN	NaN	NaN	NaN	2	2	2	3.9	3.9	3.9	73.06	0.00228	2.1261	1011000	38	2	0	0	0	0	0	0	0	0	0	0	0	0	A0A499FI48;P13667	A0A499FI48;P13667	Protein disulfide-isomerase A4	PDIA4	319
25.1801	27.3654	25.1311	29.2631	29.4835	27.0937	24.3718	19.7878	18.8162	18.5462	23.0606	23.1265	20.9575	23.8276	24.8211	24.5453	27.1276	26.2852	25.7967	17	17	17	27.4	27.4	27.4	96.328	0	202.72	1786500000	42	42	3.5	9.7	8.9	15.4	12.7	17.1	1	4	2	16	11	8	H7BXI1;A0A499FIX8;A0A087WXU3;A0FGR8	H7BXI1;A0A499FIX8;A0A087WXU3;A0FGR8	Extended synaptotagmin-2	ESYT2	320
NaN	25.4432	23.1092	NaN	25.1769	23.9364	16.342	NaN	20.5363	18.2023	NaN	20.27	16.342	NaN	NaN	NaN	NaN	NaN	NaN	8	2	2	24.4	6.9	6.9	65.287	0	4.2862	108650000	30	5	8.2	6.3	10.8	9.9	3.1	11.8	0	1	0	0	1	3	A0A7I2YQL3;A0A7P0SXD0;A0A499FIZ0;Q9H7D7;A0A7I2YQQ9	A0A7I2YQL3;A0A7P0SXD0;A0A499FIZ0;Q9H7D7;A0A7I2YQQ9	WD repeat-containing protein 26	WDR26	321
24.2679	27.4429	28.4654	NaN	25.5311	29.5828	20.1772	19.8085	19.7511	18.2099	NaN	21.0716	25.1233	NaN	27.6026	27.8183	NaN	NaN	NaN	5	5	5	21.5	21.5	21.5	44.325	0	16.117	1425900000	22	9	10.5	14.4	11.8	0	3.3	3.3	1	3	2	0	1	2	A0A499FJK2;P01137;A0A7I2YQL8;A0A7I2V5Z9	A0A499FJK2;P01137;A0A7I2YQL8	Transforming growth factor beta-1;Latency-associated peptide	TGFB1	322
22.8026	NaN	NaN	23.1904	NaN	NaN	21.0095	19.8026	NaN	NaN	20.1904	NaN	NaN	NaN	NaN	NaN	NaN	NaN	NaN	1	1	1	17.7	17.7	17.7	19.675	0	4.733	16888000	8	2	17.7	0	0	17.7	0	0	0	0	0	2	0	0	A0A590UJ39;A0A590UJH5;A0A590UK53;A0A590UJT0;A0A590UJJ8;A0A590UK84;A0A590UJ98;E9PP15;A0A590UK45;A0A590UJF9;A0A590UKB1;A0A590UJ57;Q14114	A0A590UJ39;A0A590UJH5;A0A590UK53;A0A590UJT0;A0A590UJJ8;A0A590UK84;A0A590UJ98;E9PP15;A0A590UK45;A0A590UJF9;A0A590UKB1;A0A590UJ57;Q14114	Low-density lipoprotein receptor-related protein 8	LRP8	323
25.3183	24.7722	NaN	25.2515	23.8484	NaN	22.8161	21.2309	20.6847	NaN	21.164	19.7609	NaN	NaN	NaN	NaN	NaN	NaN	NaN	14	1	1	51.7	5	5	37.599	0.0030608	1.8605	125540000	17	1	31.2	25.5	23.1	44.2	19.3	31.2	0	0	0	1	0	0	A0A590UKA9;A0A590UKA1;A0A590UK28;A0A590UJJ0;A0A590UJB0;A0A590UJA5;A0A590UKB4	A0A590UKA9;A0A590UKA1;A0A590UK28;A0A590UJJ0;A0A590UJB0;A0A590UJA5;A0A590UKB4			324
23.4143	NaN	NaN	24.7796	NaN	NaN	20.7432	21.0924	NaN	NaN	20.7432	NaN	NaN	NaN	NaN	NaN	NaN	NaN	NaN	1	1	1	20.4	20.4	20.4	16.12	0	7.5298	39980000	5	3	20.4	0	0	20.4	0	0	0	0	0	3	0	0	C9JE12;C9JCW7;A0A590UJA9;Q9BVT8	C9JE12;C9JCW7;A0A590UJA9;Q9BVT8	Transmembrane and ubiquitin-like domain-containing protein 1	TMUB1	325
29.5902	30.4019	27.7325	24.8014	26.131	28.2534	25.4161	23.5678	24.3795	21.676	18.7791	20.1087	22.1728	28.2482	28.6343	28.0496	NaN	NaN	28.4547	26	6	0	26.7	3.9	0	161.36	0	29.713	2936600000	65	28	8.8	7.1	7.9	6.9	12.1	16.5	0	4	7	1	1	8	A0A590UJC6	A0A590UJC6			326
22.7637	25.8892	NaN	NaN	NaN	NaN	20.6196	17.149	20.2745	NaN	NaN	NaN	NaN	NaN	NaN	NaN	NaN	NaN	NaN	5	5	5	10.7	10.7	10.7	85.923	0	4.261	78942000	49	4	1.9	5.6	2.5	0	0	0	0	2	1	0	0	0	A0A5F9VB99;A0A590UJK3;Q14BN4;H7BZW9;A0A590UJS6;H7C3M8;H7BZK0;A0A590UJU9;A0A590UJP6;H7C5G9;A0A590UJG7;A0A590UJT5	A0A5F9VB99;A0A590UJK3;Q14BN4;H7BZW9;A0A590UJS6;H7C3M8;H7BZK0	Sarcolemmal membrane-associated protein	SLMAP	327
21.9023	26.9388	22.4717	25.506	24.7124	21.887	22.7628	18.3173	21.0552	18.8867	20.9104	21.1274	18.302	NaN	NaN	NaN	NaN	NaN	NaN	5	5	3	19.9	19.9	15.9	26.306	0	14.255	255120000	12	12	6.2	6.2	6.2	10.2	6.2	6.2	1	3	0	1	2	0	A0A590UJK4;A0A590UK01;A0A590UJP7;A0A590UK80;Q13247;B4DJK0;B4DUA4;Q13243	A0A590UJK4;A0A590UK01;A0A590UJP7;A0A590UK80;Q13247	Serine/arginine-rich splicing factor 6	SRSF6	328
NaN	NaN	NaN	NaN	NaN	NaN	NaN	NaN	NaN	NaN	NaN	NaN	NaN	NaN	NaN	NaN	NaN	NaN	NaN	1	1	1	2.4	2.4	2.4	62.007	0.0046888	1.6958	0	30	1	0	0	0	0	0	2.4	0	0	0	0	0	1	A0A590UK95;A0A590UK44;A0A590UJW8;A0A590UJQ1;Q96J02	A0A590UK95;A0A590UK44;A0A590UJW8;A0A590UJQ1;Q96J02	E3 ubiquitin-protein ligase Itchy homolog	ITCH	329
26.681	24.5313	22.2632	25.5902	NaN	NaN	22.7377	22.096	19.9464	17.6782	20.5176	NaN	NaN	26.1684	NaN	NaN	24.1349	NaN	NaN	6	6	6	12.6	12.6	12.6	53.797	0	19.757	187380000	24	10	8.5	6.6	4.1	9.4	0	0	4	3	0	3	0	0	A0A590UJX5;A0A7P0Z4H6;A0A804CCZ3;A0A5F9UK94;H0Y360;Q01433;E9PJF6;A0A7P0TB79;A0A590UK85;E9PIJ1;A0A7P0T999;H0YF16;A0A804H2H4	A0A590UJX5;A0A7P0Z4H6;A0A804CCZ3;A0A5F9UK94;H0Y360;Q01433;E9PJF6;A0A7P0TB79;A0A590UK85;E9PIJ1;A0A7P0T999	AMP deaminase 2	AMPD2	330
NaN	25.2265	NaN	24.2036	NaN	NaN	19.1354	NaN	21.6415	NaN	19.1354	NaN	NaN	NaN	NaN	NaN	NaN	NaN	NaN	3	3	3	21.4	21.4	21.4	28.001	0	6.715	58579000	12	4	7	14.4	0	14.4	0	0	1	1	0	2	0	0	H0Y3T6;A0A5F9UJX7;A0A5F9UP49;Q9BRK5;G3V1E2	H0Y3T6;A0A5F9UJX7;A0A5F9UP49;Q9BRK5;G3V1E2	45 kDa calcium-binding protein	SDF4	331
NaN	NaN	NaN	NaN	NaN	24.3675	23.3675	NaN	NaN	NaN	NaN	NaN	23.3675	NaN	NaN	NaN	NaN	NaN	NaN	1	1	1	14.7	14.7	14.7	11.805	0.00096805	2.518	21644000	2	1	0	0	0	0	0	14.7	0	0	0	0	0	1	A0A5F9YFS9	A0A5F9YFS9			332
24.9094	NaN	NaN	25.3702	NaN	NaN	20.2274	18.9786	NaN	NaN	19.4395	NaN	NaN	23.8935	NaN	NaN	23.3637	NaN	NaN	4	4	4	3.8	3.8	3.8	127.88	0	4.1985	74882000	61	3	2.6	0	0	3	0	0	0	0	0	3	0	0	A0A5F9ZHN8;A0A5F9ZI39;A0A5F9ZH07;P23458;A0A5F9ZHW0;A0A5F9ZI01;A0A5F9ZH32	A0A5F9ZHN8;A0A5F9ZI39;A0A5F9ZH07;P23458;A0A5F9ZHW0	Tyrosine-protein kinase JAK1	JAK1	333
23.1738	NaN	NaN	22.7144	NaN	NaN	19.6404	18.8519	NaN	NaN	18.3925	NaN	NaN	NaN	NaN	NaN	NaN	NaN	NaN	1	1	1	2.9	2.9	2.9	34.886	0.0091053	1.3206	16345000	20	1	2.9	0	0	2.9	0	0	0	0	0	1	0	0	A0A5F9ZHA7;F5H1D6;Q07864	A0A5F9ZHA7;F5H1D6;Q07864	DNA polymerase;DNA polymerase epsilon catalytic subunit A	POLE	334
NaN	NaN	20.0701	NaN	NaN	22.4953	17.6702	NaN	NaN	16.1632	NaN	NaN	17.6702	NaN	NaN	NaN	NaN	NaN	NaN	2	2	2	8.2	8.2	8.2	42.594	0.0091963	1.3712	7013300	15	2	0	0	3.7	0	0	8.2	0	0	0	0	0	2	A0A5K1VW72;J3QRD1;A0A5F9ZHI5;A0A5F9ZHN9;P51648;J3QKK9;K7EN73;J3KTG1;I3L0X1;A0A5F9ZHP6;A0A5F9ZHZ9;A0A5F9ZI12;A0A5F9ZGX4	A0A5K1VW72;J3QRD1;A0A5F9ZHI5;A0A5F9ZHN9;P51648;J3QKK9;K7EN73;J3KTG1;I3L0X1;A0A5F9ZHP6;A0A5F9ZHZ9;A0A5F9ZI12;A0A5F9ZGX4	Fatty aldehyde dehydrogenase	ALDH3A2	335
23.4717	28.4239	25.3379	26.6258	28.0184	25.5342	24.3493	18.3018	23.2539	18.9124	20.5689	22.8485	20.3642	NaN	25.29	25.4572	24.1068	25.5388	25.1976	9	9	9	16.6	16.6	16.6	69.359	0	25.179	841620000	36	20	2.3	7.7	4.6	9.7	7.4	7.9	0	3	3	6	4	4	A0A5F9ZHN7;Q9NTJ5;E9PGZ4;C9JV50;F8WDN7;F8WCQ2;C9J3E3	A0A5F9ZHN7;Q9NTJ5;E9PGZ4	Phosphatidylinositide phosphatase SAC1	SACM1L	336
27.7917	30.0821	28.1225	28.7079	28.0286	26.7016	25.9251	23.4179	24.7653	21.9409	23.2171	23.0475	20.5569	27.9245	27.4196	27.0718	26.9324	27.0615	25.166	12	12	12	30.9	30.9	30.9	49.352	0	192.38	2482600000	18	39	10.6	23.3	27.6	16.6	5.8	15.7	2	9	13	6	3	6	A0A5F9ZHR7;P11117;E9PQY3;E9PHY0;A0A5F9ZH82;A0A5F9ZI20;A0A5F9ZH40;B7Z6U3;B7Z7D2	A0A5F9ZHR7;P11117;E9PQY3;E9PHY0;A0A5F9ZH82;A0A5F9ZI20;A0A5F9ZH40;B7Z6U3;B7Z7D2	Lysosomal acid phosphatase	ACP2	337
NaN	26.8398	NaN	NaN	NaN	NaN	22.0324	NaN	22.0324	NaN	NaN	NaN	NaN	NaN	NaN	NaN	NaN	NaN	NaN	3	3	3	6.7	6.7	6.7	58.805	0	5.5656	120110000	28	5	0	6.7	0	0	0	0	0	5	0	0	0	0	P49643;A0A5F9ZHU7;A0A096LP51	P49643;A0A5F9ZHU7	DNA primase large subunit	PRIM2	338
25.4344	27.1542	NaN	24.2345	NaN	NaN	21.6789	21.3358	23.2473	NaN	19.4387	NaN	NaN	NaN	NaN	NaN	NaN	NaN	NaN	4	4	4	28.1	28.1	28.1	29.366	0	8.2935	214440000	15	4	13.3	17.1	7.2	11.4	0	0	1	2	1	0	0	0	V9GYF0;Q5VY93;V9GYM8;A0A5F9ZI21;Q92974	V9GYF0;Q5VY93;V9GYM8;A0A5F9ZI21;Q92974	Rho guanine nucleotide exchange factor 2	ARHGEF2	339
25.0562	27.4682	21.5461	25.6384	25.0052	NaN	23.2056	20.0562	22.4683	16.5461	20.6385	20.0053	NaN	NaN	NaN	NaN	NaN	NaN	NaN	2	2	2	3.8	3.8	3.8	70.038	0	12.639	309540000	32	3	1.8	3.8	2.1	3.8	2.1	0	0	2	0	0	1	0	A0A5H1ZRP4;Q8WX92	A0A5H1ZRP4;Q8WX92	Negative elongation factor B	NELFB	340
NaN	NaN	NaN	24.9841	NaN	NaN	21.1768	NaN	NaN	NaN	21.1768	NaN	NaN	NaN	NaN	NaN	NaN	NaN	NaN	1	1	1	8.7	8.7	8.7	28.403	0	11.8	33187000	14	1	0	0	0	8.7	0	0	0	0	0	1	0	0	Q5SV16;A0A5K1VW56;Q5T2N8;Q9NVI7;Q5T9A4	Q5SV16;A0A5K1VW56;Q5T2N8;Q9NVI7;Q5T9A4	ATPase family AAA domain-containing protein 3C;ATPase family AAA domain-containing protein 3A;ATPase family AAA domain-containing protein 3B	ATAD3A;ATAD3C;ATAD3B	341
23.7633	NaN	NaN	NaN	NaN	NaN	18.3711	18.3711	NaN	NaN	NaN	NaN	NaN	NaN	NaN	NaN	NaN	NaN	NaN	2	2	2	4.4	4.4	4.4	94.724	0	3.5907	14239000	42	3	3.2	1.2	0	0	0	0	2	1	0	0	0	0	A0A669KAU7;A0A669KB95;A0A669KBH4;Q14999	A0A669KAU7;A0A669KB95;A0A669KBH4;Q14999	Cullin-7	CUL7	342
NaN	NaN	NaN	NaN	23.733	NaN	20.9257	NaN	NaN	NaN	NaN	20.9257	NaN	NaN	NaN	NaN	NaN	NaN	NaN	1	1	1	7.9	7.9	7.9	17.073	0	25.729	13943000	7	2	0	0	0	0	7.9	7.9	0	0	0	0	1	1	H7C2L3;A0A804HK40;F8WBY3;A0A804HL34;A0A804HL57;A0A804HKL1;A0A804HJM5;A0A804HKP7;A0A804HKP9;A0A804HL60;A0A804HJJ0;A0A804HKD9;A0A804HJB9;A0A804HL07;A0A669KAV0;Q96HD1	H7C2L3;A0A804HK40;F8WBY3;A0A804HL34;A0A804HL57;A0A804HKL1;A0A804HJM5;A0A804HKP7;A0A804HKP9;A0A804HL60;A0A804HJJ0;A0A804HKD9;A0A804HJB9;A0A804HL07;A0A669KAV0;Q96HD1	Cysteine-rich with EGF-like domain protein 1	CRELD1	343
21.6089	24.8846	NaN	22.8871	26.4268	27.6798	21.9892	16.3995	19.6752	NaN	17.6777	21.2173	18.2966	NaN	25.6466	NaN	NaN	27.4538	26.1208	8	8	2	15.5	15.5	4.5	101.54	0	21.659	357110000	37	12	1.6	3	0	1.6	3.5	13.9	0	1	0	1	3	5	A0A669KAX3;O76024;A0A804HIL2;A0A804HIL0;A0A669KBF0;H0Y9G5;A0A669KB26;A0A804HKM5	A0A669KAX3;O76024;A0A804HIL2;A0A804HIL0;A0A669KBF0;H0Y9G5	Wolframin	WFS1	344
NaN	24.9993	23.767	25.0334	24.6447	24.5779	23.5321	NaN	21.5398	20.3075	21.574	21.1853	21.1185	NaN	NaN	23.1637	NaN	NaN	24.5301	3	3	3	15.8	15.8	15.8	22.933	0	5.0575	133430000	11	10	0	15.8	15.8	15.8	15.8	15.8	0	1	3	2	1	3	C9IYK6;C9JTE9;H7C5E2;A0A669KBH7;A0A669KB27;A0A669KAY5;Q9UHQ4;B7Z2L0;H0Y7N8;C9JGJ9;F8WB99	C9IYK6;C9JTE9;H7C5E2;A0A669KBH7;A0A669KB27;A0A669KAY5;Q9UHQ4;B7Z2L0;H0Y7N8	B-cell receptor-associated protein 29	BCAP29	345
31.63	31.8418	28.9356	32.1528	31.0775	28.3849	27.24	25.194	25.2405	21.6632	25.6711	24.2566	21.7927	29.0812	27.9572	26.9171	28.4401	27.5861	26.6638	51	51	1	61.7	61.7	2.2	102.29	0	323.31	15080000000	48	157	37.6	35.8	29.8	48.4	20.2	29.6	16	29	22	59	15	15	A0A669KB05;A0A669KB62;A0A804HK15;A0A804HIL4;A0A804HJM1;E9PKY0	A0A669KB05;A0A669KB62			346
27.8666	27.1593	26.3841	28.7947	26.9981	25.3223	22.4995	20.9464	19.5719	17.7756	21.1181	18.7391	17.5483	25.6837	25.3885	25.7708	26.5999	25.6558	25.2922	16	16	16	12	12	12	206.44	0	81.03	1123900000	90	27	4.2	4.8	8.4	8	4.5	4.6	4	3	4	11	3	2	Q92538;A0A7I2YQ65;A0A669KBG8;A0A7I2V2L5;A0A669KB10;A0A7P0RGV0;A0A7I2YQM2;A0A7I2V452;A0A7I2V529;A0A7I2V514;A0A7I2V4K2;A0A7I2V3Y5;A0A7I2V2L4;A0A7I2YQN3;A0A7I2YQP6;A0A7I2V5C9;A0A7I2V329;A0A7I2V4F9;A0A7I2V2I0;A0A7I2V4H1;A0A7I2V4F1;A0A7I2V5V9;A0A7I2V3J0;A0A7I2V5Z2;A0A7I2V3Q4;A0A7I2YQB8;A0A7I2V3E5;A0A7I2V342;A0A7I2V4M3;A0A7I2V350;A0A7I2YQ62;A0A7I2V4N5;A0A7I2V4X4;A0A7I2V4M6;A0A7I2YQE0;A0A7I2V4Q7;A0A7I2V…	Q92538;A0A7I2YQ65;A0A669KBG8;A0A7I2V2L5;A0A669KB10;A0A7P0RGV0;A0A7I2YQM2;A0A7I2V452;A0A7I2V529;A0A7I2V514;A0A7I2V4K2;A0A7I2V3Y5;A0A7I2V2L4	Golgi-specific brefeldin A-resistance guanine nucleotide exchange factor 1	GBF1	347
26.2949	27.6071	21.0455	26.3201	26.849	21.9984	23.3902	20.2438	22.3977	15.8361	19.5874	21.6395	16.789	NaN	24.8776	NaN	NaN	24.8291	22.1895	7	7	7	14.7	14.7	14.7	83.359	0	13.943	497790000	37	12	11.1	5.7	1.7	8.1	3.9	3.9	1	2	1	4	1	3	J3KPM9;A0A669KBI6;A0A669KB68;A0A669KB56;A0A669KBA4;A0A669KB53;P42224;A0A669KB52;A0A669KB75;E7ENM1;D2KFR9;A0A669KB17;E7EPD2	J3KPM9;A0A669KBI6;A0A669KB68;A0A669KB56;A0A669KBA4;A0A669KB53;P42224;A0A669KB52;A0A669KB75	Signal transducer and activator of transcription;Signal transducer and activator of transcription 1-alpha/beta	STAT1	348
NaN	30.1839	26.8829	28.9217	30.6554	28.0497	26.8313	NaN	25.1839	21.8829	23.9217	25.6554	23.0497	NaN	NaN	NaN	NaN	NaN	NaN	1	1	1	3.6	3.6	3.6	72.828	0.0099808	1.1561	3821100000	32	0	0	3.6	3.6	3.6	3.6	3.6	0	0	0	0	0	0	A0A669KBC7;Q13489	A0A669KBC7;Q13489	Baculoviral IAP repeat-containing protein 3	BIRC3	349
29.5293	30.4699	25.8739	29.336	29.0549	28.6199	24.7322	22.8424	22.9353	18.352	22.7507	21.8469	20.1231	27.4541	27.2424	26.1198	27.3194	26.8207	27.1872	28	28	26	32.4	32.4	30.4	132.33	0	90.61	3972800000	64	57	18.3	18.3	5.9	16.2	9.3	12.4	8	19	3	13	5	9	A0A669KBL1;Q93009;H3BND8;F5H2X1;H3BTM1;H3BRA2;H3BQD1;I3L2D8	A0A669KBL1;Q93009;H3BND8;F5H2X1	Ubiquitin carboxyl-terminal hydrolase 7;Ubiquitin carboxyl-terminal hydrolase	USP7	350
NaN	NaN	NaN	24.0038	NaN	24.113	19.5048	NaN	NaN	NaN	18.4492	NaN	18.5584	NaN	NaN	NaN	NaN	NaN	NaN	3	3	3	5.8	5.8	5.8	130.64	0	3.6266	34965000	47	4	0	0	0	1.9	0	3.9	0	0	0	2	0	2	A0A6I8PIV6;A0A6I8PLG0;A0A6I8PRQ0;A0A6I8PUE4;H0Y5C0;B1ALU1;A0A6I8PRM6;B1ALU3;A0A6I8PTT2;A0A6I8PRJ0;O95490	A0A6I8PIV6;A0A6I8PLG0;A0A6I8PRQ0;A0A6I8PUE4;H0Y5C0;B1ALU1;A0A6I8PRM6;B1ALU3;A0A6I8PTT2;A0A6I8PRJ0;O95490	Latrophilin-2	ADGRL2;LPHN2	351
NaN	NaN	NaN	22.3858	NaN	NaN	18.5784	NaN	NaN	NaN	18.5784	NaN	NaN	NaN	NaN	NaN	NaN	NaN	NaN	1	1	1	4.6	4.6	4.6	27.73	0.0046512	1.6724	5480200	14	1	0	0	0	4.6	0	0	0	0	0	1	0	0	A0A6I8PL36;A0A6I8PRU0;Q9NYQ6	A0A6I8PL36;A0A6I8PRU0;Q9NYQ6	Cadherin EGF LAG seven-pass G-type receptor 1	CELSR1	352
22.6063	26.4753	22.0201	24.3992	NaN	22.3882	21.0232	17.1145	20.3907	16.5283	18.603	NaN	16.8964	NaN	NaN	NaN	NaN	NaN	NaN	7	7	7	9.4	9.4	9.4	111.66	0	7.9627	131550000	45	8	1.2	8.1	1	2.2	0	3.4	0	5	0	1	0	2	A0A6Q8KRG2;Q08379;B7ZC06;A0A087WYC0;A0A1W2PQY5	A0A6Q8KRG2;Q08379;B7ZC06	Golgin subfamily A member 2	GOLGA2	353
24.6801	30.0384	24.8381	26.6399	23.9567	24.3756	21.9084	18.7028	20.2565	18.6104	20.3927	17.9794	17.7579	NaN	27.4941	26.1997	26.4686	NaN	24.9809	11	11	11	14.1	14.1	14.1	150.25	0	28.661	1302200000	63	18	2	5.9	4.9	5.5	0.9	7.1	1	4	4	4	0	5	O95163;A0A6Q8PHC9;A0A6Q8PHF4;A0A6Q8PG86;A0A6Q8PEX6;A0A6Q8PFB7;A0A6Q8PH48;A0A6Q8PFH9;A0A6Q8PHI5;A0A6Q8PF66;A0A6Q8PGW3;F5H2T0;A0A6Q8PFN8;A0A6Q8PHA0;A0A6Q8PGR0;A0A6Q8PF69;A0A6Q8PGA6;A0A6Q8PFC8;A0A6Q8PGC4;A0A6Q8PH36;H0YDF3;A0A6Q8PFX1	O95163;A0A6Q8PHC9;A0A6Q8PHF4;A0A6Q8PG86;A0A6Q8PEX6;A0A6Q8PFB7;A0A6Q8PH48;A0A6Q8PFH9;A0A6Q8PHI5;A0A6Q8PF66;A0A6Q8PGW3;F5H2T0;A0A6Q8PFN8;A0A6Q8PHA0;A0A6Q8PGR0;A0A6Q8PF69	Elongator complex protein 1	IKBKAP	354
25.8963	26.0799	21.7997	26.1413	24.3637	24.3915	21.362	18.9007	19.6044	16.0717	19.7175	18.6358	16.1021	24.7675	24.0684	NaN	24.647	NaN	NaN	7	7	7	9.9	9.9	9.9	135.62	0	9.8705	254650000	53	14	6.2	3.9	0.9	5.5	2.1	3.2	2	3	1	4	2	2	Q27J81;A0A6Q8PHA2;A0A6Q8PH71;A0A6Q8PHG2;A0A6Q8PGN3;A0A6Q8PF44;A0A6Q8PH25;A0A6Q8PF29;A0A087X118;A0A0A0MQU1;A0A6Q8PH63;A0A6Q8PGC7;A0A6Q8PGU8;A0A6Q8PFW4;A0A6Q8PH59;A0A6Q8PFN5;A0A6Q8PFB9;A0A6Q8PGY8;A0A6Q8PHS8;A0A6Q8PH52;A0A6Q8PGK9	Q27J81;A0A6Q8PHA2;A0A6Q8PH71;A0A6Q8PHG2;A0A6Q8PGN3;A0A6Q8PF44;A0A6Q8PH25;A0A6Q8PF29;A0A087X118;A0A0A0MQU1;A0A6Q8PH63;A0A6Q8PGC7;A0A6Q8PGU8;A0A6Q8PFW4;A0A6Q8PH59;A0A6Q8PFN5;A0A6Q8PFB9;A0A6Q8PGY8	Inverted formin-2	INF2	355
NaN	23.8625	NaN	NaN	NaN	NaN	20.162	NaN	20.162	NaN	NaN	NaN	NaN	NaN	NaN	NaN	NaN	NaN	NaN	2	2	2	8.3	8.3	8.3	38.472	0.0043197	1.8	15252000	13	2	0	2.7	0	0	0	5.7	0	1	0	0	0	1	A0A6Q8PFH3;Q9H5K3;E5RJD5;A0A6Q8PF73;A0A6Q8PFX5;A0A6Q8PFG8	A0A6Q8PFH3;Q9H5K3;E5RJD5;A0A6Q8PF73;A0A6Q8PFX5;A0A6Q8PFG8	Protein O-mannose kinase	POMK	356
25.4385	26.0902	28.883	26.0502	28.4953	29.4965	24.3477	17.893	20.6308	22.2915	19.8242	22.0939	22.5664	23.7903	24.1324	26.7554	23.3309	25.4868	28.4378	25	25	25	38.1	38.1	38.1	80.902	0	136.08	1956700000	44	62	5.6	5.3	23.9	7.4	10.4	26.3	1	3	13	1	6	23	A0A6Q8PFJ0;P02545;A0A804HL68;Q3BDU5;A0A6Q8PHQ9;A0A6Q8PF80;Q5TCI8;A0A6Q8PGH0;A0A6Q8PFM1;A0A6Q8PF59;A0A6Q8PFF5	A0A6Q8PFJ0;P02545;A0A804HL68;Q3BDU5;A0A6Q8PHQ9;A0A6Q8PF80;Q5TCI8	Prelamin-A/C;Lamin-A/C	LMNA	357
29.5418	29.636	27.5844	30.921	30.1478	26.8457	28.2344	25.6037	25.6046	23.3049	26.8879	26.1176	22.3456	27.9203	26.3316	27.1198	28.6151	27.3876	26.7197	15	15	15	71.1	71.1	71.1	23.699	0	178.51	5178700000	15	49	22.7	46	40.3	58.8	37.9	43.1	0	9	8	14	5	10	A0A6Q8PG52;A0A6Q8PH84;P51149;A0A6Q8PGE6;C9J592;C9IZZ0;C9J8S3;C9J4V0;C9J4S4;C9J7D1;A0A6Q8PF79	A0A6Q8PG52;A0A6Q8PH84;P51149;A0A6Q8PGE6;C9J592;C9IZZ0;C9J8S3	Ras-related protein Rab-7a	RAB7A	358
25.6454	27.6729	19.9973	27.3189	26.5501	21.2701	22.1531	19.3271	21.3378	14.6753	20.3706	21.2282	15.9482	23.9506	24.6064	NaN	24.5434	NaN	NaN	10	10	10	22.9	22.9	22.9	83.165	0	24.909	535730000	40	19	8.8	9.9	2.8	16.9	9.6	1.4	1	6	0	8	4	0	P41250;A0A6Q8PGA8;A0A6Q8PGI6;A0A6Q8PGZ8;A0A6Q8PHH9;A0A6Q8PGW4;H7C443;A0A6Q8PHI7;A0A6Q8PFZ6;A0A6Q8PF45;A0A6Q8PH49;A0A6Q8PFU7;A0A6Q8PFV5;A0A6Q8PGN7;F8WCK4;A0A6Q8PGZ9;A0A6Q8PGT3	P41250;A0A6Q8PGA8;A0A6Q8PGI6;A0A6Q8PGZ8;A0A6Q8PHH9;A0A6Q8PGW4;H7C443;A0A6Q8PHI7;A0A6Q8PFZ6	Glycine--tRNA ligase	GARS	359
24.0547	25.2381	NaN	NaN	NaN	NaN	19.1795	17.4697	18.6531	NaN	NaN	NaN	NaN	NaN	NaN	NaN	NaN	NaN	NaN	2	2	2	1.3	1.3	1.3	217.24	0.0014231	2.4027	57000000	96	2	1.3	0.5	0	0	0	0	1	1	0	0	0	0	A0A6Q8PGB0;P24928	A0A6Q8PGB0;P24928	DNA-directed RNA polymerase II subunit RPB1	POLR2A	360
22.7621	NaN	22.4026	25.0051	NaN	21.6426	17.8556	16.1039	NaN	15.7444	17.3473	NaN	14.9844	NaN	NaN	NaN	NaN	NaN	NaN	5	5	5	4.1	4.1	4.1	228.58	0	4.0095	49606000	101	5	0.6	0.7	0.7	3.4	0	0.7	0	1	0	4	0	0	A0A6Q8PGG9;A0A6Q8PHK0;Q14669	A0A6Q8PGG9;A0A6Q8PHK0;Q14669	E3 ubiquitin-protein ligase TRIP12	TRIP12	361
27.3471	26.4394	23.936	29.6978	29.2508	26.8596	22.9027	19.3413	21.5326	19.0291	22.62	17.9009	18.8925	25.1086	23.7406	23.8643	27.6236	26.0159	25.9027	12	12	12	28.5	28.5	28.5	65.866	0	72.08	1909200000	30	37	9.3	8.1	8.1	25.7	19.3	19.9	0	2	3	21	7	4	A0A6Q8PHP0;P49902;A0A6Q8PHB5;Q5JUV4;Q5JUV6;A0A6Q8PFH2;A0A6Q8PG36;A0A6Q8PF50;S4R3E7;A0A6Q8PEZ2;S4R3A6;H0YHR8	A0A6Q8PHP0;P49902;A0A6Q8PHB5;Q5JUV4	Cytosolic purine 5-nucleotidase	NT5C2	362
26.0214	23.0835	NaN	29.4635	28.3691	26.7838	24.0336	20.8783	18.0391	NaN	23.7506	19.7316	17.9913	24.8835	NaN	NaN	27.1724	25.1024	25.6053	15	15	15	35.6	35.6	35.6	72.538	0	120.21	1279500000	33	27	6.6	1.5	0	30.3	10.4	13.7	0	0	0	13	6	8	A0A7I2SU25;Q9Y223	A0A7I2SU25;Q9Y223	Bifunctional UDP-N-acetylglucosamine 2-epimerase/N-acetylmannosamine kinase;UDP-N-acetylglucosamine 2-epimerase (hydrolyzing);N-acetylmannosamine kinase	GNE	363
27.7158	29.2187	26.0734	27.6326	27.6883	26.8933	23.947	22.1922	21.8302	19.1794	22.109	20.1291	20.4035	27.319	26.0343	25.9213	26.8824	26.668	26.8367	12	12	12	23.9	23.9	23.9	93.579	0	122.95	1466300000	46	28	3.3	11.1	8.9	3.3	8.1	16.7	0	9	4	2	2	10	A0A7I2V258;H0Y938;H0YAC7;P35606;A0A7I2V3G0;A0A7I2YQF9	A0A7I2V258;H0Y938;H0YAC7;P35606	Coatomer subunit beta	COPB2	364
32.2288	34.7835	33.4426	31.9677	32.9687	33.6065	29.7472	26.4609	28.5824	26.814	25.9719	26.4309	26.9375	30.2158	30.6764	31.4346	29.1528	29.126	31.7211	44	44	44	52.6	52.6	52.6	87.925	0	323.31	72101000000	34	304	37.3	42.7	43.1	38.8	28.1	43.2	6	60	65	39	25	96	A0A7I2V2F9;E7EUI6;H7C4K3;P05556;A0A7I2V348;C9JPK5;A0A7I2V5Z8;A0A7I2V5T3;E7EQW5;Q5T3E6;E9PLR6;E9PQJ2;H7C4N8;Q5T3E5;C9JNE0	A0A7I2V2F9;E7EUI6;H7C4K3;P05556;A0A7I2V348;C9JPK5;A0A7I2V5Z8;A0A7I2V5T3	Integrin beta;Integrin beta-1	ITGB1	365
25.7149	24.5264	24.0786	27.9674	26.0071	25.7251	23.4102	20.0747	19.4389	15.5905	22.2544	20.9197	19.9421	23.1714	NaN	22.3697	25.178	24.597	24.6747	17	17	17	39.7	39.7	39.7	66.601	0	71.421	644380000	34	31	13.3	2	8.9	15.2	4.3	14.3	2	0	0	6	0	6	A0A7I2V2G2;D6RCD7;P62993;A0A7I2V2S7;K7ES29;A0A7I2YQB2;H0YLT8;F8VZD7	A0A7I2V2G2;D6RCD7;P62993;A0A7I2V2S7;K7ES29;A0A7I2YQB2;H0YLT8	Growth factor receptor-bound protein 2	HSPA9;GRB2;CCDC106;CD276	366
NaN	NaN	NaN	25.5824	NaN	NaN	20.9501	NaN	NaN	NaN	20.9501	NaN	NaN	NaN	NaN	NaN	NaN	NaN	NaN	4	4	4	22.2	22.2	22.2	38.535	0	6.5144	50243000	16	4	0	5.8	0	16.4	0	0	0	1	0	3	0	0	A0A7I2YQT5;A0A7I2V466;A0A7I2V2Q8;P53634;A0A7I2V6E3;A0A7I2V5C5;H0YCY8	A0A7I2YQT5;A0A7I2V466;A0A7I2V2Q8;P53634;A0A7I2V6E3	Dipeptidyl peptidase 1;Dipeptidyl peptidase 1 exclusion domain chain;Dipeptidyl peptidase 1 heavy chain;Dipeptidyl peptidase 1 light chain	CTSC	367
22.8472	27.37	20.7212	NaN	24.0302	23.0428	20.6851	18.6772	22.1206	16.5513	NaN	19.8603	18.8729	NaN	24.6203	NaN	NaN	22.8739	NaN	6	6	6	27.2	27.2	27.2	35.411	0	12.994	241410000	18	7	8.2	16.6	6.9	3.9	8.5	10.9	0	3	0	1	0	0	A0A7I2V2R3;A0A7I2V5D8;P51991;A0A7I2V402;A0A7I2V4J6;A0A7I2V4G0;H7C1J8	A0A7I2V2R3;A0A7I2V5D8;P51991;A0A7I2V402;A0A7I2V4J6;A0A7I2V4G0	Heterogeneous nuclear ribonucleoprotein A3	HNRNPA3	368
30.8848	32.0353	27.0362	32.4839	31.9116	27.7572	27.5909	25.0359	25.1003	20.2312	26.2528	25.4536	21.7546	28.791	27.612	25.5172	29.0689	27.7268	26.1538	33	33	32	60.7	60.7	60.7	56.842	0	323.31	16821000000	24	146	44.1	46.2	31.4	48.3	44.4	44.4	5	25	11	58	28	15	A0A7I2V2T3;P12268;H0Y4R1;E7ETK5;A0A7I2YQK5	A0A7I2V2T3;P12268;H0Y4R1;E7ETK5;A0A7I2YQK5	Inosine-5-monophosphate dehydrogenase 2	IMPDH2	369
26.8942	27.5219	25.1977	29.0341	27.3029	26.681	24.2864	19.6456	21.79	19.3199	23.1206	21.1948	20.2216	26.1774	25.3147	24.7611	26.8022	25.1305	25.6428	17	17	17	45.6	45.6	45.6	57.785	0	126.83	1281200000	31	44	12.3	7.3	6.1	22.2	7.4	18.2	1	3	2	11	7	6	A0A7I2V599;A0A7I2V2X6;D6RIA3;A0A7I2YQK6;A0A7I2V5M1;A0A7I2V5K3;A0A7I2YQ71;A0A7I2V369;D6RBI3;H3BS60;A0A6Q8PFF9;A0A7P0TBH2;D6R9V4;I3L1Q5	A0A7I2V599;A0A7I2V2X6;D6RIA3;A0A7I2YQK6		LOC285556	370
NaN	NaN	NaN	NaN	NaN	20.9659	16.7959	NaN	NaN	NaN	NaN	NaN	16.7959	NaN	NaN	NaN	NaN	NaN	NaN	4	2	0	11.5	8.4	0	54.371	0.00053305	3.4585	2048100	18	4	0	0	3.1	0	0	8.4	0	0	1	0	0	3	A0A7I2V2Z2	A0A7I2V2Z2			371
24.2487	28.4224	21.5685	27.3949	NaN	21.8992	24.306	20.4413	23.154	17.7612	23.1768	NaN	18.0918	NaN	26.4115	NaN	25.1569	NaN	NaN	3	3	1	6.6	6.6	2	55.31	0	5.603	563170000	14	6	3.2	5.2	2	6.6	2	2	0	2	0	2	1	1	A0A7I2V340;H7C4F6;O00629;A0A7I2V333;A0A7I2YQ95;A0A7I2V5X0	A0A7I2V340;H7C4F6;O00629;A0A7I2V333;A0A7I2YQ95	Importin subunit alpha-3	KPNA4	372
25.3579	29.1607	20.9215	27.5342	28.4525	24.8873	25.6923	20.4545	24.5091	16.9215	22.8783	24.11	19.8387	NaN	26.2355	NaN	25.4509	25.8806	24.7805	10	10	10	29.1	29.1	29.1	43.541	0	68.683	1270300000	16	24	10.8	16	3.8	21.1	19	17	3	4	1	5	4	4	A0A7I2V3Z3;A0A7I2V351;A0A7I2V487;A0A7I2YQE1;P52292;J3QLL0;J3KS65;J3QL07	A0A7I2V3Z3;A0A7I2V351;A0A7I2V487;A0A7I2YQE1;P52292;J3QLL0;J3KS65	Importin subunit alpha-1	KPNA2	373
NaN	NaN	NaN	24.3092	NaN	NaN	20.2218	NaN	NaN	NaN	20.2218	NaN	NaN	NaN	NaN	NaN	NaN	NaN	NaN	2	2	2	12.9	12.9	12.9	32.829	0.0022371	2.0019	20788000	17	2	0	0	0	12.9	0	0	0	0	0	2	0	0	A0A7I2V604;E9PPZ2;A0A7I2V389;E9PLK3;A0A7I2V3W8;A6NEC2;P55786;E9PP11	A0A7I2V604;E9PPZ2;A0A7I2V389;E9PLK3;A0A7I2V3W8;A6NEC2;P55786;E9PP11	Puromycin-sensitive aminopeptidase-like protein;Puromycin-sensitive aminopeptidase	NPEPPS;NPEPPSL1	374
NaN	NaN	NaN	NaN	NaN	NaN	24.9845	NaN	NaN	NaN	NaN	NaN	NaN	NaN	NaN	NaN	NaN	NaN	NaN	1	1	1	3.5	3.5	3.5	38.359	0.0099923	1.162	763480000	23	4	0	0	0	0	0	0	0	0	0	0	0	0	A0A7I2V532;A0A7I2V3E8	A0A7I2V532;A0A7I2V3E8			375
25.5984	29.1022	24.901	21.6404	28.2583	24.8717	25.6682	21.4284	23.8116	19.148	17.4704	24.0884	19.8929	NaN	26.038	23.7828	NaN	NaN	23.6174	13	13	12	43.3	43.3	39	38.746	0	182.78	1475500000	18	33	13.7	25.5	12.1	4.8	4.3	19.6	2	7	2	1	0	2	P09651;A0A7I2V3R8;F8W6I7;A0A7I2V3W0;A0A7I2V2L6;A0A7I2YQX9;F8VZ49;F8W646;A0A2R8Y4L2;F8VTQ5;Q32P51;H0YH80;A0A7I2YQ85;A0A7I2V5U9;A0A7I2YQY2;A0A7I2V334;A0A7I2V3K5;A0A7I2V453;A0A7I2V2R4;A0A7I2V661;A0A7I2V666;A0A7I2V360;A0A7I2V2Z4;A0A7I2V4M0;A0A7I2V3C7;A0A7I2YQV3;A0A7I2V3U8;A0A7I2V2F1;A0A7I2V5N7;A0A7I2V3W4;A0A7I2V5L7;A0A7I2V2M7;A0A7I2V4F8;A0A7I2V520;A0A7I2V459;A0A7I2V2Q7;A0A7I2V4P7;A0A7I2V5T1;A0A7I2V2X…	P09651;A0A7I2V3R8;F8W6I7;A0A7I2V3W0;A0A7I2V2L6;A0A7I2YQX9;F8VZ49;F8W646	Heterogeneous nuclear ribonucleoprotein A1;Heterogeneous nuclear ribonucleoprotein A1, N-terminally processed	HNRNPA1	376
28.8545	26.1088	26.0607	NaN	26.0141	28.9847	25.7231	25.2696	22.5238	19.8927	NaN	22.4292	21.6376	NaN	NaN	26.9469	NaN	NaN	28.7605	5	5	5	23.3	23.3	23.3	33.923	0	12.328	1226700000	12	9	3.5	15.3	15.7	0	4.2	19.8	0	1	2	0	2	4	A0A7I2YQA5;A0A7I2V3T8;Q15904;A6QRJ1;A0A0C4DGX8;F2Z3L8;A6NLC6	A0A7I2YQA5;A0A7I2V3T8;Q15904;A6QRJ1	V-type proton ATPase subunit S1	ATP6AP1	377
NaN	26.8433	27.0069	27.1403	27.3305	26.6726	23.9875	NaN	21.6732	18.7504	21.2125	22.624	19.9226	NaN	25.9074	25.7374	25.489	24.9057	25.372	10	10	10	39.7	39.7	39.7	36.501	0	17.425	755000000	19	19	0	11.4	20.3	32	11.4	24	0	3	2	2	3	2	Q13347;A0A7I2YQF8;A0A7I2V3U3;A0A7I2YQT9;A0A7I2V640;A0A7I2YQI2;A0A7I2V613;A0A7I2V607;A0A7I2V3N2;A0A7I2V2M3;A0A7P0MRT9;A0A7I2YQC8;A0A7I2V685;A0A7I2YQU2;Q5TFK1;A0A7I2V4S8;A0A7I2V3K6;A0A7I2YQI6;A0A7I2V5V8;A0A7I2YQP9;A0A7I2V4C2;A0A7I2V391;A0A7I2YQN1;A0A7I2YQX4;A0A7I2V5E4;A0A7I2V3T4;A0A7I2V415	Q13347;A0A7I2YQF8;A0A7I2V3U3;A0A7I2YQT9;A0A7I2V640;A0A7I2YQI2;A0A7I2V613;A0A7I2V607;A0A7I2V3N2;A0A7I2V2M3;A0A7P0MRT9;A0A7I2YQC8;A0A7I2V685;A0A7I2YQU2;Q5TFK1;A0A7I2V4S8;A0A7I2V3K6;A0A7I2YQI6;A0A7I2V5V8;A0A7I2YQP9	Eukaryotic translation initiation factor 3 subunit I	EIF3I	378
24.8097	NaN	NaN	NaN	NaN	NaN	22.0023	22.0023	NaN	NaN	NaN	NaN	NaN	NaN	NaN	NaN	NaN	NaN	NaN	2	2	2	18.5	18.5	18.5	14.476	0.00050556	2.8483	29407000	7	2	18.5	0	0	0	0	0	2	0	0	0	0	0	A0A7P0TBD3;A0A7I2V5G2;A0A7I2V486;A0A7P0TBP2;A0A7I2YQJ3;A0A7I2V451;A0A7P0T9K0;A0A7P0TB87;A0A7P0Z4I1;A0A7I2V562;A0A7P0TAS3;J3QS22;J3KRB9;J3KSG2;J3QQM0;A0A7I2V416;Q5M775	A0A7P0TBD3;A0A7I2V5G2;A0A7I2V486;A0A7P0TBP2;A0A7I2YQJ3;A0A7I2V451;A0A7P0T9K0;A0A7P0TB87;A0A7P0Z4I1;A0A7I2V562;A0A7P0TAS3;J3QS22;J3KRB9;J3KSG2;J3QQM0;A0A7I2V416;Q5M775	Cytospin-B	SPECC1	379
NaN	24.8071	NaN	NaN	NaN	NaN	17.8166	NaN	19.7196	NaN	NaN	NaN	NaN	NaN	NaN	NaN	NaN	NaN	NaN	4	4	4	11.6	11.6	11.6	73.641	0	5.8974	61223000	34	10	0	3.3	0	0	0	0	0	2	0	0	0	0	A0A7I2V5M5;A0A7I2V428;C9JLB1;H7BY16;P19338;A0A7I2V699;A0A7I2V2U7;A0A7I2V3F3;A0A7I2V349;A0A7I2V506	A0A7I2V5M5;A0A7I2V428;C9JLB1;H7BY16;P19338;A0A7I2V699;A0A7I2V2U7;A0A7I2V3F3;A0A7I2V349;A0A7I2V506	Nucleolin	NCL	380
27.1566	31.4904	27.6589	28.2377	30.4611	26.7907	24.8055	21.1475	24.4907	19.0884	21.0451	23.9783	19.4257	25.4786	27.7098	26.5941	25.4967	26.7558	25.1399	22	22	22	45.6	45.6	45.6	81.794	0	103.92	5289100000	39	67	17.6	36.6	20	24.9	25.5	23.4	5	25	11	8	12	6	A0A7I2V4F0;A0A7I2V430;Q92499;A0A7I2V2M5;A0A7I2YQ77;A0A087WZ71;A0A087X2G1;A0A7I2V4J3;A0A7I2V421;A0A7I2V5X8;A0A7I2YQD0;A0A7I2V4Q0	A0A7I2V4F0;A0A7I2V430;Q92499;A0A7I2V2M5;A0A7I2YQ77;A0A087WZ71;A0A087X2G1;A0A7I2V4J3;A0A7I2V421	ATP-dependent RNA helicase DDX1	DDX1	381
27.4139	NaN	NaN	NaN	NaN	NaN	22.4587	22.4587	NaN	NaN	NaN	NaN	NaN	NaN	NaN	NaN	NaN	NaN	NaN	2	2	2	46.1	46.1	46.1	8.5524	0	13.906	178820000	4	3	46.1	0	0	0	0	0	3	0	0	0	0	0	R4GMQ5;A0A7I2V668;E9PSG5;A0A7I2V4Z9;A0A7I2V440;E9PHZ5;P07858;A0A7I2YQK9;A0A7P0NGZ6;A0A7I2V367	R4GMQ5;A0A7I2V668;E9PSG5;A0A7I2V4Z9;A0A7I2V440;E9PHZ5;P07858;A0A7I2YQK9;A0A7P0NGZ6;A0A7I2V367	Cathepsin B;Cathepsin B light chain;Cathepsin B heavy chain	CTSB	382
NaN	NaN	NaN	24.2777	NaN	NaN	23.2777	NaN	NaN	NaN	23.2777	NaN	NaN	NaN	NaN	NaN	NaN	NaN	NaN	1	1	1	19	19	19	8.4884	0.0018683	2.26	20338000	2	1	0	0	0	19	0	0	0	0	0	1	0	0	C9JB05;A0A7I2V5F9;C9J5Y1;C9JKZ3;A0A7I2V474;A0A7I2V650;A0A7I2V5N2;A0A7I2V509;O15393	C9JB05;A0A7I2V5F9;C9J5Y1;C9JKZ3;A0A7I2V474;A0A7I2V650;A0A7I2V5N2;A0A7I2V509;O15393	Transmembrane protease serine 2;Transmembrane protease serine 2 non-catalytic chain;Transmembrane protease serine 2 catalytic chain	TMPRSS2	383
24.3424	NaN	NaN	23.242	NaN	NaN	20.6468	20.0944	NaN	NaN	18.994	NaN	NaN	NaN	NaN	NaN	NaN	NaN	NaN	3	3	1	11.9	11.9	2.4	52.222	0	17.621	31191000	19	6	11.9	0	0	5.4	0	0	4	0	0	2	0	0	A0A7I2V4B5;B3KQ23;O15120	A0A7I2V4B5			384
NaN	26.0128	NaN	22.6292	NaN	NaN	21.8969	NaN	21.7649	NaN	18.3813	NaN	NaN	NaN	NaN	NaN	NaN	NaN	NaN	2	1	0	5.2	2.7	0	64.39	0.00097418	2.5428	74195000	19	1	0	2.7	0	2.7	0	0	0	1	0	0	0	0	A0A7I2V4E2	A0A7I2V4E2			385
NaN	NaN	24.0833	NaN	NaN	25.2637	16.8679	NaN	NaN	19.4984	NaN	NaN	16.8679	NaN	NaN	NaN	NaN	NaN	NaN	3	3	3	10.9	10.9	10.9	48.768	0	5.1751	58058000	24	4	0	0	2.6	0	0	10.9	0	0	1	0	0	3	A0A7I2YQD8;A0A7I2V4G5;A0A7I2V4X8;O95096;A0A7I2V596;A0A7I2YQG7;A0A7I2V5E2;A0A7I2V5G4;A0A7I2V630;A0A7I2V410;A0A7I2V4W5;A0A7I2V2B9;A0A7I2V3J6	A0A7I2YQD8;A0A7I2V4G5;A0A7I2V4X8;O95096;A0A7I2V596;A0A7I2YQG7	Homeobox protein Nkx-2.2	NKX2-2	386
24.1741	28.6313	23.8574	NaN	26.2583	20.9594	24.2688	19.9261	23.8054	19.6095	NaN	22.0103	16.7114	NaN	26.3786	NaN	NaN	NaN	NaN	8	8	6	26.4	26.4	22.2	41.731	0	32.252	601570000	19	17	4	17.9	7.7	0	5.3	7.7	1	4	2	0	1	2	A0A7I2V4H4;Q13561;A0A7I2V4Y9;F8W1I6;B7Z1Z5;H0YI98;F8VW18;A0A7I2V390;H0YHL1;F8VRV7;F8W0U6	A0A7I2V4H4;Q13561;A0A7I2V4Y9;F8W1I6;B7Z1Z5;H0YI98;F8VW18;A0A7I2V390	Dynactin subunit 2	DCTN2	387
NaN	NaN	NaN	NaN	23.9507	22.2157	16.2515	NaN	NaN	NaN	NaN	18.9508	17.2157	NaN	NaN	NaN	NaN	NaN	NaN	9	4	3	16.6	6.7	5.2	67.97	0	4.0984	23582000	32	5	0	4.6	0	0	4.6	4.6	0	0	0	0	1	0	B1ANR0;A0A7I2V4L7;Q13310;A0A7I2V5W9;A0A7I2V598;H0Y5F5;H0YEU6;B1ANR1;H0YEQ8;A0A7I2V4V6	B1ANR0;A0A7I2V4L7;Q13310;A0A7I2V5W9;A0A7I2V598;H0Y5F5;H0YEU6	Polyadenylate-binding protein;Polyadenylate-binding protein 4	PABPC4	388
NaN	23.8959	22.6802	NaN	26.3962	26.6126	20.2223	NaN	17.9186	16.7029	NaN	19.259	17.8812	NaN	NaN	NaN	NaN	NaN	NaN	21	2	2	32.1	4.8	4.8	129.17	0	10.023	213260000	63	7	4	21.7	8.7	1.6	7.7	24.2	0	1	0	0	4	2	A0A7I2V4T6;A0A7I2V6B0;J3KN36;P69849;Q5JPE7;A0A7I2V2Z5;A0A7I2V3P4;A0A7I2V4D7;A0A087WTD5;H3BPS9	A0A7I2V4T6;A0A7I2V6B0;J3KN36;P69849;Q5JPE7;A0A7I2V2Z5;A0A7I2V3P4;A0A7I2V4D7	Nodal modulator 3;Nodal modulator 2	NOMO3;NOMO2	389
29.7008	NaN	NaN	28.113	NaN	NaN	18.3463	17.0287	NaN	NaN	17.6064	NaN	NaN	29.4065	NaN	NaN	28.4043	NaN	NaN	14	3	3	17	4.6	4.6	103.06	0	5.0106	1162900000	52	4	8.4	4.3	9.9	13.6	7.5	8.9	1	0	0	3	0	0	P12814;A0A804HKE2;A0A804HII9;A0A7I2V4Y4;A0A804HK61;A0A804HLF4;A0A804HJU8;H9KV75;A0A804HIN7;A0A804HL31;A0A804HLD0;A0A804HJQ9;G3V2W4;A0A804HI95;A0A494C1A0;P35609;G3V2N5;H0YJW3;A0A804HJN7;A0A494C166;A0A494C033;A0A804HKG0;A0A804HIY0;G3V2X9;A0A494C0Q3;G3V2E8;G3V5M4;A0A494C031	P12814;A0A804HKE2;A0A804HII9;A0A7I2V4Y4;A0A804HK61;A0A804HLF4;A0A804HJU8;H9KV75;A0A804HIN7;A0A804HL31;A0A804HLD0	Alpha-actinin-1	ACTN1	390
NaN	26.3075	21.6172	NaN	25.5894	24.0247	22.5648	NaN	21.5526	16.8623	NaN	20.8345	18.6571	NaN	23.9512	NaN	NaN	NaN	23.5713	11	6	0	24.8	17.2	0	61.008	0	18.676	173420000	27	8	2	12.1	9.2	4.2	4.4	16.3	0	2	0	0	0	3	A0A7I2V4Z0;A0A7I2YQN2;O60506;A0A7I2V5Q6;A0A7I2V2F2;A0A7I2V309;A0A7I2V4J0;F6UXX1;A0A7I2V2F0	A0A7I2V4Z0;A0A7I2YQN2;O60506;A0A7I2V5Q6;A0A7I2V2F2;A0A7I2V309	Heterogeneous nuclear ribonucleoprotein Q	SYNCRIP	391
NaN	25.9008	NaN	NaN	26.3512	NaN	22.5903	NaN	20.7869	NaN	NaN	22.1033	NaN	NaN	NaN	NaN	NaN	NaN	NaN	2	2	2	15.9	15.9	15.9	37.656	0.0077488	1.4689	148260000	19	4	0	15.9	0	0	15.9	0	0	2	0	0	2	0	A0A7I2V584;G3V4F7;A0A7P0PJI2;A0A7I2V5K0;G3V480;P61011	A0A7I2V584;G3V4F7;A0A7P0PJI2;A0A7I2V5K0;G3V480;P61011	Signal recognition particle 54 kDa protein	SRP54	392
24.2071	NaN	21.8279	23.2471	NaN	23.3782	22.2194	21.0372	NaN	18.6579	20.0772	NaN	20.2084	NaN	NaN	NaN	NaN	NaN	NaN	2	2	2	12.7	12.7	12.7	20.244	0.0022573	2.054	43948000	9	2	7.2	0	5.5	7.2	0	5.5	0	0	0	1	0	1	Q5QP56;Q9H1R6;A0A7I2V597;Q5TE64;Q07817;Q5QP59	Q5QP56;Q9H1R6;A0A7I2V597;Q5TE64;Q07817;Q5QP59	Bcl-2-like protein 1	BCL2L1	393
27.2838	27.684	19.8794	26.4142	25.4936	21.4533	22.4526	21.2482	20.985	13.9725	20.1626	19.5867	15.5464	25.8098	25.6185	NaN	NaN	NaN	NaN	12	12	9	9.1	9.1	7.1	188.71	0	25.839	519550000	60	21	5.5	5.4	0.9	2	1.5	2.9	6	6	0	3	6	0	A0A7I2V5A2;Q9HAT1;Q5TG36;A0A7I2V3F9;A0A0C4DG88;A0A7I2V5A3;A0A7I2V637;A0A7I2V3J3;A0A7I2V2R9;A0A7I2V2D8;A0A7I2V3I8;A0A7I2V2K2;A0A7I2V6E0;A0A7I2V3Z1;O14964;I3L1P5;A0A7I2V307;A0A7I2YQD1;A0A7I2V5N3;I3L1E3;A0A7I2V331;A0A7I2V5W6	A0A7I2V5A2;Q9HAT1;Q5TG36	Protein ERGIC-53-like	LMAN1L;DMAP1	394
26.6316	24.0259	NaN	26.3968	24.5356	NaN	20.902	19.4736	18.9384	NaN	20.2319	19.4481	NaN	25.801	NaN	NaN	24.5493	NaN	NaN	10	8	8	29.8	24.1	24.1	72.379	0	29.346	233720000	34	14	15.4	4	5.6	14.6	4	4.8	3	1	0	7	2	1	Q8WVM8;A0A7I2V5Z4;A0A7I2V5I2;A0A7I2V3B4;A0A7I2V4R0;A0A7I2V3G4;A0A7I2V4U2;A0A7I2V4B8;A0A7I2V320;B7Z5N7;A0A7I2V2U5;A0A7I2V448;G3V2M8;A0A7I2V590;H0YIZ7;A0A7I2V3C9;A0A7I2YQR2;A0A7I2V362;A0A7I2V5H5;G3V5E2;A0A7I2V534;A0A7I2V321;H0YJY1;A0A7I2YQQ1	Q8WVM8;A0A7I2V5Z4;A0A7I2V5I2;A0A7I2V3B4;A0A7I2V4R0;A0A7I2V3G4;A0A7I2V4U2;A0A7I2V4B8;A0A7I2V320;B7Z5N7;A0A7I2V2U5;A0A7I2V448;G3V2M8;A0A7I2V590;H0YIZ7;A0A7I2V3C9;A0A7I2YQR2;A0A7I2V362;A0A7I2V5H5;G3V5E2;A0A7I2V534	Sec1 family domain-containing protein 1	SCFD1	395
30.4788	31.8353	30.6359	31.3843	31.3285	30.4043	27.3095	23.5669	25.6025	24.5336	24.8093	24.7023	24.2673	28.7313	28.0159	29.2954	28.5869	27.8993	29.0985	27	27	0	24.6	24.6	0	127.08	0	226.22	14029000000	43	120	8.4	18.3	17.5	15	13.3	19.7	4	19	22	16	18	32	A0A7I2V5R9;J3QKX1;G3V5N7;O19617;K7EJ99;C9JFC9;A0A6Q8PGW5;J3KS79;J3KNG4;G3V3K9;A0A7I2V414;A0A7I2V3Y3;G3V5F3;A0A7I2V4B9;G3V4I1	A0A7I2V5R9;J3QKX1;G3V5N7;O19617		HSD11B1L;FOS;HLA-C	396
25.9448	NaN	26.5748	26.7345	NaN	26.0791	20.5265	21.301	NaN	21.931	22.0907	NaN	20.5265	25.5836	NaN	NaN	25.8175	NaN	NaN	9	9	9	34.1	34.1	34.1	41.08	0	48.488	347100000	25	16	17.3	0	16	15.4	0	25.2	2	0	3	3	0	8	A0A7I2V5T7;Q9H7Z7;A6NHH0;X6RJ95;A0A7I2V5X6;A0A7I2V308	A0A7I2V5T7;Q9H7Z7;A6NHH0;X6RJ95;A0A7I2V5X6	Prostaglandin E synthase 2;Prostaglandin E synthase 2 truncated form	PTGES2	397
30.7239	35.4981	31.412	31.0356	33.3728	30.1776	29.9665	23.5953	29.4814	24.8343	25.1857	27.5273	24.5892	28.4994	31.0125	29.4432	27.9055	29.5597	28.4734	49	49	47	74.6	74.6	72.5	54.826	0	323.31	67709000000	21	272	27.7	70	53.8	47.7	55.9	58.8	5	109	54	22	50	31	A0A7I2V5Y7;Q15233;A0A7I2V4J2;A0A7I2V535;A0A7P0MRW0;A0A7I2V4K9;A0A7I2V4N2;A0A7I2V464;C9JYS8;H7C367;C9IZL7;C9J4X2;A0A7I2YQK8;C9JJ13;A0A7I2V447	A0A7I2V5Y7;Q15233;A0A7I2V4J2;A0A7I2V535;A0A7P0MRW0;A0A7I2V4K9;A0A7I2V4N2;A0A7I2V464;C9JYS8;H7C367	Non-POU domain-containing octamer-binding protein	NONO	398
31.7193	31.3448	28.4458	31.6509	30.7686	28.2501	27.6444	25.8811	25.419	22.5413	25.8046	24.9998	22.2046	29.1405	27.9567	27.382	28.5053	28.0946	26.75	33	33	33	75.2	75.2	75.2	51.695	0	323.31	12152000000	26	110	50.9	45	30.9	64.3	50.7	44.8	20	24	10	24	19	13	A0A7I2YQ74;A0A087WYS1;Q16851;E7EUC7;A0A7I2V676;C9JNZ1;A0A7I2V4T0;C9JVG3;C9JWG0;C9JQU9;A0A7I2V2Q3;C9JUW1;C9JTZ5;F2Z3H1;F2Z3P4;C9J6Q0;F8WC70;C9J3M0	A0A7I2YQ74;A0A087WYS1;Q16851;E7EUC7;A0A7I2V676	UTP--glucose-1-phosphate uridylyltransferase	UGP2	399
23.9901	27.2253	24.8221	NaN	25.6955	25.1061	23.3382	18.8201	22.0554	17.8072	NaN	19.2441	18.5138	NaN	23.2135	24.0095	NaN	NaN	24.0963	13	13	7	23.9	23.9	12.6	70.67	0	45.229	494240000	36	26	4.1	6.1	5.3	0	4.4	9.4	1	3	2	0	3	3	P11940;A0A7I2YQ88;H0YAR2;E7ERJ7;A0A087WTT1;E7EQV3;A0A7I2V649;A0A7I2V4N4;A0A7I2YQ90;A0A7I2YQE4;Q9H361;H0YB86;H0YAP2;E5RJB9;E5RGH3;E5RH24;A0A6Q8JFT6;H0YBN4;Q4VXU2;A0A6I8PS38;A0A6I8PLA1;E5RHG7;E5RFD8;A0A6Q8JFV4;A0A7I2V3J9;E5RGC4	P11940;A0A7I2YQ88;H0YAR2;E7ERJ7;A0A087WTT1;E7EQV3;A0A7I2V649;A0A7I2V4N4;A0A7I2YQ90;A0A7I2YQE4;Q9H361	Polyadenylate-binding protein 1;Polyadenylate-binding protein;Polyadenylate-binding protein 3	PABPC1;PABPC3	400
24.5098	27.5873	21.5302	25.5925	28.6685	20.28	21.4438	20.9248	22.9612	17.9452	22.0076	20.552	16.6951	NaN	24.9963	NaN	25.7055	26.4901	NaN	9	9	9	52.3	52.3	52.3	35.713	0	34.524	776290000	12	27	6.5	18.9	4	8	18.3	7.4	1	5	0	1	3	1	A0A7I2YQC0;P06748;A0A7I2V5S2;A0A7I2V5J8;E5RI98;A0A7I2V4G8;A0A7I2V433;A0A7I2V2X9;A0A7I2V3U2;A0A7I2V3G5;A0A7I2V579;E5RGW4	A0A7I2YQC0;P06748;A0A7I2V5S2;A0A7I2V5J8;E5RI98	Nucleophosmin	NPM1	401
NaN	29.2931	NaN	NaN	26.2013	22.9246	25.7354	NaN	25.6399	NaN	NaN	21.2515	20.3397	NaN	26.4242	NaN	NaN	24.3665	NaN	5	5	5	26.9	26.9	26.9	23.134	0	4.5435	749390000	6	10	8.8	26.9	0	0	13	5.7	1	6	0	0	1	0	J3QR09;J3KTE4;A0A7I2YQG2;P84098;A0A7I2V4U6;A0A7I2V2L0;A0A7I2V512;A0A7I2V638	J3QR09;J3KTE4;A0A7I2YQG2;P84098	Ribosomal protein L19;60S ribosomal protein L19	RPL19	402
24.864	NaN	NaN	NaN	NaN	23.8259	20.3358	19.6941	NaN	NaN	NaN	NaN	18.656	NaN	NaN	NaN	NaN	NaN	NaN	3	3	3	5.1	5.1	5.1	112.4	0	13.968	50766000	36	5	1.4	0	0	0	0	1.7	1	0	0	0	0	1	A0A7N4I394;O75400;H7C2N3;F5H578;H0YG38	A0A7N4I394;O75400;H7C2N3;F5H578	Pre-mRNA-processing factor 40 homolog A	PRPF40A	403
NaN	29.4138	29.0941	NaN	NaN	30.4272	21.9372	NaN	20.3985	17.4062	NaN	NaN	21.2016	NaN	26.6239	29.1427	NaN	NaN	29.667	55	6	0	38.1	3.6	0	191.88	0	60.973	2736600000	94	29	16.6	25.2	34.3	20.8	15.1	19.5	0	6	9	0	0	14	A0A7P0NMY4;H0YD54	A0A7P0NMY4			404
NaN	22.4557	NaN	NaN	NaN	NaN	20.8708	NaN	20.8708	NaN	NaN	NaN	NaN	NaN	NaN	NaN	NaN	NaN	NaN	1	1	1	26.2	26.2	26.2	9.2777	0.0091161	1.3228	5752400	3	1	0	26.2	0	0	0	0	0	1	0	0	0	0	A0A7P0TA82;A0A7P0T8V2;A0A7P0T9B2;A0A7P0Z400;A0A7P0T8P7;A0A7P0T874;A0A7P0TAE0;A0A7P0T9V8;A0A7P0Z461;A0A7P0TAK4;A0A7P0Z4K0;F6VX93;A0A7P0T8V1;A0A7P0TB80;A0A7P0TB16;I3L184;A0A7P0Z4Q7;A0A7P0TAF8;A0A7P0T805;A0A7P0TBJ8;I3L0S6;I3L4P9;A0A7P0T9X9;A0A7P0TA79;Q5VIR6	A0A7P0TA82;A0A7P0T8V2;A0A7P0T9B2;A0A7P0Z400;A0A7P0T8P7;A0A7P0T874;A0A7P0TAE0;A0A7P0T9V8;A0A7P0Z461;A0A7P0TAK4;A0A7P0Z4K0;F6VX93;A0A7P0T8V1;A0A7P0TB80;A0A7P0TB16;I3L184;A0A7P0Z4Q7;A0A7P0TAF8;A0A7P0T805;A0A7P0TBJ8;I3L0S6;I3L4P9;A0A7P0T9X9;A0A7P0TA79;Q5VIR6	Vacuolar protein sorting-associated protein 53 homolog	VPS53	405
NaN	NaN	NaN	23.3142	NaN	NaN	20.3143	NaN	NaN	NaN	20.3143	NaN	NaN	NaN	NaN	NaN	NaN	NaN	NaN	1	1	1	11.2	11.2	11.2	18.271	0.009705	1.2155	10430000	8	1	0	0	0	11.2	0	0	0	0	0	1	0	0	A0A7P0TAS1;A0A7P0T892;A0A7P0Z473;A0A7P0T9C1;A0A7P0T969;Q3SXY8	A0A7P0TAS1;A0A7P0T892;A0A7P0Z473;A0A7P0T9C1;A0A7P0T969;Q3SXY8	ADP-ribosylation factor-like protein 13B	ARL13B	406
NaN	24.1294	23.2785	26.6099	NaN	NaN	21.2775	NaN	19.2714	18.4205	20.8645	NaN	NaN	NaN	NaN	NaN	NaN	NaN	NaN	4	4	4	13	13	13	55.52	0	7.6346	130940000	29	5	0	4.1	4.3	9	0	0	0	1	0	4	0	0	P43490;A0A7P0T895;A0A7P0T9I9;A0A7P0T8L3;A0A7P0TAS5;A0A0C4DFS8;A0A7P0T973;A0A7P0T931;A0A7P0T862;A0A7P0T8D2;A0A7P0T941;A0A7P0TA73;A0A7P0TBB7;A0A7P0Z466;B7Z8W6;A0A7P0Z4L4;A0A7P0Z4N0;A0A7P0T9F0;A0A7P0TB17;A0A7P0T8Z3;A0A7P0T8R4;A0A7P0TAI8;C9JG65;C9JF35;A0A7P0TAZ2	P43490;A0A7P0T895;A0A7P0T9I9;A0A7P0T8L3;A0A7P0TAS5;A0A0C4DFS8;A0A7P0T973;A0A7P0T931;A0A7P0T862;A0A7P0T8D2;A0A7P0T941;A0A7P0TA73;A0A7P0TBB7;A0A7P0Z466;B7Z8W6	Nicotinamide phosphoribosyltransferase	NAMPT	407
NaN	28.7041	NaN	24.1765	25.5242	21.4784	23.1809	NaN	22.8998	NaN	20.4761	21.8238	17.778	NaN	NaN	NaN	NaN	NaN	NaN	7	1	1	38.3	5.8	5.8	22.566	0.0030769	1.8847	507460000	13	2	20.4	38.3	32.5	38.3	38.3	38.3	0	2	0	0	0	0	A0A7P0T8A7;A0A087WUV8;R4GMX5;R4GN83	A0A7P0T8A7;A0A087WUV8;R4GMX5;R4GN83		BSG	408
NaN	27.9432	24.8326	23.4064	NaN	NaN	23.9593	NaN	23.1884	20.0777	18.6514	NaN	NaN	NaN	NaN	NaN	NaN	NaN	NaN	2	2	2	5.9	5.9	5.9	54.413	0	4.6319	451510000	27	3	0	1.7	1.7	4.2	0	0	0	1	1	1	0	0	A0A7P0T8B3;P09913;A0A7P0T8R6;A0A087X279;A0A7P0TAT2	A0A7P0T8B3;P09913;A0A7P0T8R6;A0A087X279;A0A7P0TAT2	Interferon-induced protein with tetratricopeptide repeats 2	IFIT2	409
NaN	NaN	NaN	23.5025	NaN	NaN	14.7554	NaN	NaN	NaN	17.9479	NaN	NaN	NaN	NaN	NaN	NaN	NaN	NaN	3	3	3	6.7	6.7	6.7	85.195	0.00052882	3.379	13184000	47	3	2.4	0	0	2.4	0	0	1	0	0	1	0	0	A0A7P0T8C6;C9J6P4;Q7Z2W4;H7C5K1	A0A7P0T8C6;C9J6P4;Q7Z2W4;H7C5K1	Zinc finger CCCH-type antiviral protein 1	ZC3HAV1	410
23.9354	NaN	NaN	25.7842	NaN	NaN	20.4727	19.4118	NaN	NaN	19.5312	NaN	NaN	NaN	NaN	NaN	NaN	NaN	NaN	4	4	4	14.2	14.2	14.2	56.52	0	5.7936	73826000	23	5	2.8	0	0	14.2	0	0	0	0	0	5	0	0	A0A7P0T8Z7;A0A7P0TBI9;A0A7P0Z4A2;A0A7P0Z4A5;A0A7P0T8D4;A0A7P0T8S8;A0A7P0T8Z2;A0A7P0T8C7;Q9Y5X1;A0A7P0T8M2	A0A7P0T8Z7;A0A7P0TBI9;A0A7P0Z4A2;A0A7P0Z4A5;A0A7P0T8D4;A0A7P0T8S8;A0A7P0T8Z2;A0A7P0T8C7;Q9Y5X1	Sorting nexin-9	SNX9	411
27.6353	27.6615	26.8399	29.9897	29.638	NaN	29.6007	26.0504	26.0765	25.255	28.4047	28.0531	NaN	NaN	NaN	NaN	NaN	NaN	NaN	2	1	1	27	15.3	15.3	15.23	0.0077678	1.477	2442400000	3	4	15.3	15.3	15.3	27	15.3	0	0	1	0	2	1	0	A0A7P0T8E0;P13164;A0A7P0T9Q3;A0A7P0T921;A0A7P0TAH2;H7BYV1;A0A7P0TB03;A0A7P0Z452;A0A7P0TAW0;A0A7P0T9N0;A0A7P0TA40;A0A7P0T953;A0A7P0TAF0;A0A7P0T8C2;Q01629	A0A7P0T8E0;P13164;A0A7P0T9Q3;A0A7P0T921;A0A7P0TAH2;H7BYV1;A0A7P0TB03;A0A7P0Z452;A0A7P0TAW0;A0A7P0T9N0;A0A7P0TA40;A0A7P0T953;A0A7P0TAF0;A0A7P0T8C2;Q01629	Interferon-induced transmembrane protein 1;Interferon-induced transmembrane protein 2	IFITM1;IFITM2	412
NaN	NaN	NaN	NaN	NaN	NaN	NaN	NaN	NaN	NaN	NaN	NaN	NaN	NaN	NaN	NaN	NaN	NaN	NaN	1	1	1	13.5	13.5	13.5	20.188	0.00097229	2.5333	0	9	1	0	0	0	0	0	13.5	0	0	0	0	0	1	A0A7P0Z4K8;A0A7P0Z4I9;A0A7P0TBA6;A0A7P0T8G7;A0A7P0TB94;A0A7P0T9T8;Q9UHI6	A0A7P0Z4K8;A0A7P0Z4I9;A0A7P0TBA6;A0A7P0T8G7;A0A7P0TB94;A0A7P0T9T8;Q9UHI6	Probable ATP-dependent RNA helicase DDX20	DDX20	413
26.9937	30.0603	24.0674	24.6993	26.8666	23.989	24.1279	20.4644	23.7675	18.9381	18.3335	20.4404	17.7469	26.1143	27.0496	24.8514	23.9824	24.7665	25.4101	10	10	3	25.6	25.6	7.7	57.116	0	91.24	1459200000	35	21	10	23.4	7.7	2.4	7.9	3.9	2	12	1	1	3	1	P07237;A0A7P0TA71;I3L4M2;A0A7P0TB26;A0A7P0T8J3;A0A7P0TA97;A0A7P0T8X1;H7BZ94;A0A7P0TA35;A0A7P0T9D6;A0A7P0T9U6;A0A7P0T8C0;I3L0S0;H0Y3Z3;I3L514;I3L3P5;A0A7P0T9K9;A0A7P0Z4J0;A0A7P0TAX9;A0A7P0TBP8;A0A7P0Z4S2;A0A7P0T9S9;I3NI03;A0A7P0Z476;I3L1Y5;A0A7P0T9E3;A0A7P0T940;A0A7P0Z4B2;A0A7P0TBA3;A0A7P0Z4F8	P07237;A0A7P0TA71;I3L4M2;A0A7P0TB26;A0A7P0T8J3;A0A7P0TA97;A0A7P0T8X1;H7BZ94;A0A7P0TA35;A0A7P0T9D6;A0A7P0T9U6;A0A7P0T8C0;I3L0S0;H0Y3Z3;I3L514;I3L3P5;A0A7P0T9K9;A0A7P0Z4J0;A0A7P0TAX9	Protein disulfide-isomerase	P4HB	414
25.3052	28.6554	23.102	25.0667	25.8744	23.4406	24.6339	21.3983	23.9892	19.1951	21.1598	21.9675	16.3433	NaN	25.6838	NaN	24.4695	NaN	23.6873	7	7	7	29.8	29.8	29.8	37.375	0	17.128	582690000	15	14	5.8	27.7	6.1	6.1	3.6	16.7	2	6	1	2	1	2	A0A7P0T8J7;A2A2Q9;A0A7P0TA70;Q9Y312	A0A7P0T8J7;A2A2Q9;A0A7P0TA70;Q9Y312	Protein AAR2 homolog	AAR2	415
NaN	NaN	NaN	23.1075	24.1851	21.9001	19.7233	NaN	NaN	NaN	17.8981	18.9756	16.6907	NaN	NaN	NaN	NaN	NaN	NaN	2	2	2	4.9	4.9	4.9	68.309	0.0022614	2.0693	32025000	37	2	0	0	0	2.9	2	2	0	0	0	1	0	1	A0A7P0TAH3;A0A7P0T9F6;A0A7P0T8U8;A0A7P0Z436;A0A7P0T9T4;A0A7P0T9D9;A0A7P0TAK3;A0A7P0TBE7;O43379;A0A7P0T9T7;A0A7P0T9G3;H7C3R4;A0A2R8YD43;A0A7P0T972;A0A7P0T8R7	A0A7P0TAH3;A0A7P0T9F6;A0A7P0T8U8;A0A7P0Z436;A0A7P0T9T4;A0A7P0T9D9;A0A7P0TAK3;A0A7P0TBE7;O43379;A0A7P0T9T7;A0A7P0T9G3;H7C3R4;A0A2R8YD43;A0A7P0T972;A0A7P0T8R7	WD repeat-containing protein 62	WDR62	416
24.9344	25.8022	NaN	23.7125	NaN	20.4236	23.6558	21.9344	22.8022	NaN	20.7125	NaN	17.4236	NaN	NaN	NaN	NaN	NaN	NaN	2	2	2	16.3	16.3	16.3	23.037	0	9.2438	105720000	8	8	16.3	9.1	0	7.2	9.1	9.1	2	2	0	2	1	1	A0A7P0T9X2;B4DR67;A0A7P0TAL2;A0A7P0T901;A0A7P0T9B8;Q9Y673;A0A7P0TA98;A0A7P0T882;A0A7P0T850;A0A7P0Z4I2;A0A7P0T8X9;A0A7P0T9C7;A0A7P0TB27;A0A7P0TAI2	A0A7P0T9X2;B4DR67;A0A7P0TAL2;A0A7P0T901;A0A7P0T9B8;Q9Y673;A0A7P0TA98;A0A7P0T882;A0A7P0T850;A0A7P0Z4I2;A0A7P0T8X9;A0A7P0T9C7;A0A7P0TB27;A0A7P0TAI2	Dolichyl-phosphate beta-glucosyltransferase	ALG5	417
30.76	34.3069	32.1256	30.2661	33.4034	32.7242	27.5785	22.9414	26.5541	23.7429	23.3454	24.8489	25.1527	28.5813	30.3279	30.1577	27.7498	29.8346	30.6709	22	22	21	46.3	46.3	45.3	67.567	0	196.05	47576000000	32	216	25.8	29.2	43.4	30.4	34.3	44.8	6	45	48	19	30	62	P27824;A0A7P0T937;A0A7P0TB65;A0A7P0T9L0;A0A7P0T840;A0A7P0T8G1;A0A7P0Z4D6;A0A7P0TAE9;A0A7P0Z484;A0A7P0TAR9;D6RGY2;A0A7P0Z4H2;A0A7P0TAN9;A0A7P0T8N1;D6RAU8;D6RFL1;D6RAQ8;D6RD16	P27824;A0A7P0T937;A0A7P0TB65;A0A7P0T9L0;A0A7P0T840;A0A7P0T8G1;A0A7P0Z4D6;A0A7P0TAE9;A0A7P0Z484;A0A7P0TAR9;D6RGY2;A0A7P0Z4H2	Calnexin	CANX	418
25.2469	NaN	NaN	NaN	NaN	NaN	18.1176	18.1176	NaN	NaN	NaN	NaN	NaN	NaN	NaN	NaN	NaN	NaN	NaN	1	1	1	0.5	0.5	0.5	297.18	0.010012	1.1725	39817000	140	1	0.5	0	0	0	0	0	1	0	0	0	0	0	A0A7P0TAP7;A0A7P0T9D7;P51587	A0A7P0TAP7;A0A7P0T9D7;P51587	Breast cancer type 2 susceptibility protein	BRCA2	419
25.2458	29.7811	NaN	25.9847	26.0129	24.0419	24.1591	20.4356	23.6381	NaN	20.2485	21.4279	17.3977	23.4759	26.6034	NaN	23.9815	NaN	23.2298	10	10	10	35.4	35.4	35.4	55.835	0	36.452	1114200000	24	19	4.8	24.1	0	16.9	5.4	13.9	0	11	0	3	2	3	A0A7P0T9G6;P23258;Q9NRH3;K7EIS0;K7EKE5	A0A7P0T9G6;P23258;Q9NRH3;K7EIS0	Tubulin gamma-1 chain;Tubulin gamma-2 chain;Tubulin gamma chain	TUBG1;TUBG2	420
25.2113	25.8996	NaN	27.112	27.852	22.5156	23.5097	20.9634	21.6517	NaN	21.4014	22.4073	18.2677	24.8546	NaN	NaN	24.91	25.0329	NaN	8	8	8	17	17	17	80.369	0	15.154	494750000	19	18	3.8	1.3	1.3	13.2	9.8	4.6	0	1	1	7	7	2	A0A7P0T9U7;Q15637;F8WEV5;H7C561	A0A7P0T9U7;Q15637	Splicing factor 1	SF1	421
24.0724	NaN	NaN	23.643	NaN	NaN	18.0281	17.2269	NaN	NaN	16.7975	NaN	NaN	NaN	NaN	NaN	NaN	NaN	NaN	11	1	1	5.2	0.5	0.5	246.2	0.010027	1.1828	30740000	115	1	4.2	4.7	3.9	4.2	4.2	2.9	1	0	0	0	0	0	A0A7P0TA34;A0A7P0Z446;A0A7P0T9L6;A0A7P0T9L9;A0A7P0T7Z2;Q9Y6D5	A0A7P0TA34			422
27.022	30.7632	27.6766	27.2684	29.5764	26.3148	25.6124	21.656	24.7791	21.3428	21.2565	23.6043	20.2233	26.1309	26.7354	26.7631	25.6416	27.066	25.5743	18	18	15	41.7	41.7	36.5	79.643	0	74.012	3221100000	35	45	20.4	22.6	24	12.4	19.8	15.6	4	11	7	9	9	5	A0A7P0TA76;O95573;A0A7P0TBB1;A0A7P0T8L6;A0A7P0TB52;A0A7P0T905;H7BYZ7;A0A7P0TBL9;F5GWH2;C9JC11	A0A7P0TA76;O95573;A0A7P0TBB1;A0A7P0T8L6;A0A7P0TB52	Long-chain-fatty-acid--CoA ligase 3	ACSL3	423
31.1656	31.9986	31.0028	32.7145	32.2512	32.0467	30.0428	26.7008	27.5465	26.37	28.3232	27.7203	27.2129	29.4105	28.6556	29.6932	29.6639	29.2339	30.6151	11	11	5	44.7	44.7	19.5	28.918	0	286.98	25477000000	12	102	34.2	43.6	43.6	44.7	43.6	43.6	2	14	18	29	13	22	A0A7P0TB04;A0A7P0TA85;P35613;I3L192;A0A2R8YDZ0	A0A7P0TB04;A0A7P0TA85;P35613;I3L192	Basigin	BSG	424
NaN	NaN	NaN	NaN	NaN	NaN	19.8047	NaN	NaN	NaN	NaN	NaN	NaN	NaN	NaN	NaN	NaN	NaN	NaN	4	4	4	9.2	9.2	9.2	55.717	0	4.3168	26559000	29	4	0	0	0	0	0	0	0	0	0	0	0	0	H0YDD4;A0A7P0TBK2;A0A7P0TAG1;A0A7P0TAX2;A0A7P0TBE2;Q96R45;A0A7P0TA47;E9PEJ4;A0A7P0Z4G4;A0A7P0T997;D6RGK2;B9TX11;A0A7P0T8B8	H0YDD4;A0A7P0TBK2;A0A7P0TAG1;A0A7P0TAX2;A0A7P0TBE2;Q96R45;A0A7P0TA47;E9PEJ4;A0A7P0Z4G4;A0A7P0T997	Acetyltransferase component of pyruvate dehydrogenase complex;Olfactory receptor 2A7	DLAT;OR2A7	425
26.524	27.8747	26.7178	27.088	24.751	24.9828	20.9523	19.7538	18.9393	21.0453	19.2924	19.0786	19.3104	NaN	25.4398	NaN	24.872	NaN	25.2223	12	12	12	16.8	16.8	16.8	120.9	0	25.5	657030000	51	21	5.2	8.1	2.8	11	1.5	4.4	5	3	2	9	0	2	A0A7P0TAK7;Q16531;A0A7P0T965;A0A7P0Z3Z5;A0A7P0Z4B9;A0A7P0TB30;A0A7P0T870;F5GY55;F5GWI0;F5GZY8;F5H2L3;A0A7P0Z4L2;F5H198	A0A7P0TAK7;Q16531;A0A7P0T965;A0A7P0Z3Z5;A0A7P0Z4B9;A0A7P0TB30;A0A7P0T870;F5GY55	DNA damage-binding protein 1	DDB1	426
28.1673	32.2568	30.1777	31.3478	31.6424	31.1747	27.6018	22.5861	25.993	24.2631	24.2606	25.3543	25.4738	26.4662	29.1502	29.0935	28.8546	29.2407	29.9724	22	22	1	43.4	43.4	2.8	64.872	0	258.26	15189000000	29	122	11.4	36.7	39.2	30.4	36.7	33.9	2	29	18	20	26	23	F5GZS6;A0A7P0Z4A0;A0A7P0TAN7;J3KPF3;P08195;A0A7P0Z4P5;A0A7P0T9F7;F5GZI0;F5H056;A0A7P0TAT7;H0YFS2;H0YFX4;F5GZR9	F5GZS6;A0A7P0Z4A0;A0A7P0TAN7;J3KPF3;P08195;A0A7P0Z4P5;A0A7P0T9F7;F5GZI0;F5H056;A0A7P0TAT7	4F2 cell-surface antigen heavy chain	SLC3A2	427
24.2229	26.5055	22.1563	27.1636	27.3865	24.9434	23.0266	19.6993	21.4693	17.6328	22.3528	20.179	20.1335	25.21	25.3315	NaN	25.0307	25.8545	23.8935	9	9	7	22.7	22.7	19.2	72.152	0	132.37	477570000	23	20	3.5	9.7	2.4	12.5	13.3	11.7	2	2	1	5	7	3	A0A7P0TB97;A0A7P0TAQ9;A0A7P0Z431;Q8IXB1;A0A7P0TB83;A0A7P0T9B7;A0A7P0TB22;E7EP04;A0A7P0Z4F2	A0A7P0TB97;A0A7P0TAQ9;A0A7P0Z431;Q8IXB1	DnaJ homolog subfamily C member 10	DNAJC10	428
30.0825	33.1355	29.2813	31.0024	32.187	29.7486	24.2473	20.776	23.4463	19.6035	20.8694	21.6345	19.4337	27.7809	28.537	26.9882	26.8781	28.2058	27.7425	100	100	0	28.7	28.7	0	593.66	0	323.31	19174000000	284	267	9.3	20.1	12.4	12.7	12.4	14.1	20	87	33	38	46	43	A0A7P0TAW9;D6RC54;F8WCI2;E9PIH0;P78410;I3L3G8;M0QZK6;C9IZ03;E9PM23	A0A7P0TAW9			429
28.4101	30.0715	29.1555	29.0698	28.3195	28.96	24.3569	21.8592	22.9328	19.612	21.9321	21.7034	20.4741	28.0786	27.7737	27.9086	28.2582	27.1315	28.16	16	16	16	12.1	12.1	12.1	165.28	0	158.05	3503600000	58	65	7.8	8	9	10	3.9	8.9	3	16	10	13	8	15	A0A7P0TBC5;Q4KMQ2;A0A7P0TAW4;A0A7P0T8Y2;A0A7P0TAF4;A0A7P0TBI1;A0A7P0TBD5	A0A7P0TBC5;Q4KMQ2;A0A7P0TAW4;A0A7P0T8Y2;A0A7P0TAF4;A0A7P0TBI1;A0A7P0TBD5	Anoctamin-6	ANO6	430
25.5678	28.1231	25.4175	25.8278	27.5334	NaN	24.2782	19.8789	23.3158	19.4284	20.3057	22.7261	NaN	24.7128	NaN	25.5175	24.4662	NaN	NaN	20	1	0	49.2	7.1	0	58.313	0	26.703	640720000	28	15	19.9	44.8	47.7	34.5	44.8	34.5	3	4	3	3	2	0	A0A7P0TBF8;F5H0E2;F5H867;A0A7P0T853	A0A7P0TBF8			431
NaN	NaN	21.7303	NaN	NaN	20.9609	16.4656	NaN	NaN	15.7995	NaN	NaN	15.0301	NaN	NaN	NaN	NaN	NaN	NaN	2	1	1	2	1.2	1.2	143.23	0.0074319	1.5239	5520200	61	1	0	0.8	1.2	0.8	0.8	2	0	0	0	0	0	1	A0A7P0Z4A9;Q8WUY3	A0A7P0Z4A9;Q8WUY3	Protein prune homolog 2	PRUNE2	432
28.1152	29.938	27.731	29.6299	30.4589	26.6439	24.9341	21.4784	23.5486	19.2703	22.9245	22.8616	19.1558	25.3904	27.1725	26.5747	27.3984	27.2416	25.4508	33	33	33	35.4	35.4	35.4	141.02	0	323.31	3958000000	60	87	10.9	19.8	12.3	19.7	16.2	17.4	4	19	9	20	23	12	A0A804CDA6;E7EX90;A0A7P0Z4C3;Q14203;Q6AWB1;E7EWF7;C9JJD0;C9JKG6;E9PCY0;C9J1B7;C9JZA4;C9JTE5;C9JJN7	A0A804CDA6;E7EX90;A0A7P0Z4C3;Q14203;Q6AWB1	Dynactin subunit 1	DCTN1;DKFZp686E0752	433
NaN	NaN	NaN	23.6145	NaN	NaN	17.6602	NaN	NaN	NaN	17.6602	NaN	NaN	NaN	NaN	NaN	NaN	NaN	NaN	3	3	3	3.5	3.5	3.5	132.6	0	4.2367	12843000	62	3	0	0	0	3.5	0	0	0	0	0	3	0	0	Q9BTW9;A0A804HL62;A0A804HLI2;A0A804HIU1;A0A804HJ32;A0A804HLF8;A0A804HIN6;A0A804HJ57;J3KR97;A0A804HJU6;A0A804HKT8;A0A804HJY5;A0A804HHW7;I3L439;I3L163;I3L1S3;I3L0V3;I3L143;I3L131;I3L3H4;I3L4D2;A0A804HI57;A0A0J9YWI5;A0A0J9YVR1;A0A804HI02	Q9BTW9;A0A804HL62;A0A804HLI2;A0A804HIU1;A0A804HJ32;A0A804HLF8;A0A804HIN6;A0A804HJ57;J3KR97;A0A804HJU6;A0A804HKT8;A0A804HJY5;A0A804HHW7;I3L439;I3L163;I3L1S3;I3L0V3;I3L143;I3L131;I3L3H4	Tubulin-specific chaperone D	TBCD	434
NaN	27.9181	NaN	23.3044	27.6168	25.2337	25.4454	NaN	24.407	NaN	19.845	24.1574	21.7743	NaN	NaN	NaN	NaN	NaN	NaN	4	4	4	7.6	7.6	7.6	55.63	0	6.2861	521860000	11	8	0	3.3	0	1.8	1.8	3.3	0	2	0	0	1	2	A0A804HJQ7;A0A804HI25;Q9UBM7;E9PRL8;E9PQ71;E9PIP9;E9PJ54;E9PM00;A0A804HJI8;A0A804HL56;E9PLZ2;H0YE57	A0A804HJQ7;A0A804HI25;Q9UBM7;E9PRL8;E9PQ71;E9PIP9;E9PJ54;E9PM00;A0A804HJI8;A0A804HL56	7-dehydrocholesterol reductase	DHCR7	435
NaN	NaN	NaN	22.5813	NaN	NaN	17.6271	NaN	NaN	NaN	17.6271	NaN	NaN	NaN	NaN	NaN	NaN	NaN	NaN	3	3	3	7.8	7.8	7.8	62.464	0	29.433	6275600	31	3	2.9	2.4	0	2.5	0	0	1	1	0	1	0	0	A0A804HK74;A0A804HI27;A0A804HL95;A0A804HJ08;A0A804HJH7;A0A804HJQ4;F2Z2B9;A0A804HJS9;Q9BSJ2;A0A804HLH6;A0A804HL05;R4GMM4	A0A804HK74;A0A804HI27;A0A804HL95;A0A804HJ08;A0A804HJH7;A0A804HJQ4;F2Z2B9;A0A804HJS9;Q9BSJ2;A0A804HLH6	Gamma-tubulin complex component 2	TUBGCP2	436
25.3626	29.3754	27.5557	26.981	NaN	23.68	23.5116	19.682	22.7946	20.8181	20.8392	NaN	18.6356	26.2311	26.0707	25.5394	26.3824	NaN	25.6447	12	9	9	27	21.4	21.4	72.898	0	24.057	1086600000	33	15	3.8	24.4	23.8	8.2	5.3	11.4	1	8	3	3	0	0	A0A804HI36;O60488;D6RDA8;D6RF95;H0Y9A0	A0A804HI36;O60488	Long-chain-fatty-acid--CoA ligase 4	ACSL4	437
NaN	25.7475	26.2439	NaN	NaN	25.3391	22.151	NaN	21.5776	19.3201	NaN	NaN	19.7353	NaN	NaN	26.7848	NaN	NaN	26.1416	3	3	3	10.7	10.7	10.7	55.014	0	3.5791	178250000	18	5	0	3.4	9.1	0	0	9.1	0	2	1	0	0	2	A0A804HII6;Q9P2C4	A0A804HII6;Q9P2C4	Transmembrane protein 181	TMEM181	438
NaN	NaN	NaN	NaN	NaN	NaN	NaN	NaN	NaN	NaN	NaN	NaN	NaN	NaN	NaN	NaN	NaN	NaN	NaN	1	1	1	10.6	10.6	10.6	15.178	0.00049579	2.6877	0	8	1	0	10.6	0	0	0	0	0	1	0	0	0	0	A0A804HJ93;A0A804HIK9;H0Y368;Q5QPK2;O60762	A0A804HJ93;A0A804HIK9;H0Y368;Q5QPK2;O60762	Dolichol-phosphate mannosyltransferase subunit 1	DPM1	439
NaN	NaN	NaN	25.3225	23.9754	NaN	21.3093	NaN	NaN	NaN	20.682	19.8054	NaN	NaN	NaN	NaN	NaN	NaN	NaN	3	3	3	19.8	19.8	19.8	33.144	0	11.235	58452000	18	3	7.9	0	0	11.9	4.6	0	1	0	0	2	0	0	A0A804HIS0;Q96IJ6;A0A0U1RRC2;A0A087WUI8	A0A804HIS0;Q96IJ6;A0A0U1RRC2	Mannose-1-phosphate guanyltransferase alpha	GMPPA	440
24.7787	24.273	23.1397	25.1917	25.2775	NaN	23.7358	21.4568	20.9511	19.8178	21.8698	21.9556	NaN	NaN	NaN	NaN	NaN	NaN	NaN	1	1	1	5.6	5.6	5.6	24.383	0	4.7137	139700000	10	4	5.6	5.6	5.6	5.6	5.6	0	1	0	0	1	1	0	A0A804HIV7;Q5HY57;P50402	A0A804HIV7;Q5HY57;P50402	Emerin	EMD	441
NaN	NaN	NaN	24.7501	NaN	NaN	18.2582	NaN	NaN	NaN	18.2582	NaN	NaN	NaN	NaN	NaN	NaN	NaN	NaN	3	3	3	2.2	2.2	2.2	201.8	0	9.231	28218000	90	3	0	0	0	2.2	0	0	0	0	0	3	0	0	A8MQ02;J3KN01;A0A804HJ20;P55196;H0Y7R8;Q5TIG5;H0Y8U8;H0Y8L4;H0Y948	A8MQ02;J3KN01;A0A804HJ20;P55196;H0Y7R8;Q5TIG5	Afadin	MLLT4	442
NaN	23.62	NaN	NaN	NaN	NaN	19.035	NaN	19.035	NaN	NaN	NaN	NaN	NaN	NaN	NaN	NaN	NaN	NaN	2	2	2	5.9	5.9	5.9	65.91	0.0034752	1.8288	12892000	24	2	0	5.9	0	0	0	0	0	2	0	0	0	0	M0R0S1;A0A804HJG7;Q8TBC3;M0R204;M0QXA4;H0Y5P8;M0QYB1;M0R0E3;M0R0S2;M0QZF4;Q9Y597	M0R0S1;A0A804HJG7;Q8TBC3;M0R204;M0QXA4;H0Y5P8;M0QYB1;M0R0E3;M0R0S2;M0QZF4;Q9Y597	SH3KBP1-binding protein 1;BTB/POZ domain-containing protein KCTD3	SHKBP1;KCTD3	443
22.7168	24.3313	22.0556	24.6925	NaN	22.6163	21.394	18.3949	20.0094	17.7337	20.3706	NaN	18.2944	NaN	NaN	NaN	NaN	NaN	NaN	4	4	4	10.8	10.8	10.8	48.055	0.0014486	2.4998	65904000	20	5	2.8	2.3	2.8	2.8	0	10.8	0	0	0	2	0	3	A0A804HKX7;A0A804HJL6;Q9BT22;A0A804HKU4;A0A804HKK4;A0A804HIG6;A0A804HJQ1;A0A804HLB7;A0A804HKJ4;K7EID2;A0A804HHW1;K7EPU3;A0A804HJE3;Q6GMV1	A0A804HKX7;A0A804HJL6;Q9BT22;A0A804HKU4;A0A804HKK4;A0A804HIG6;A0A804HJQ1;A0A804HLB7;A0A804HKJ4;K7EID2	Chitobiosyldiphosphodolichol beta-mannosyltransferase	ALG1	444
NaN	26.2817	23.2429	NaN	NaN	NaN	20.3904	NaN	20.3904	18.7834	NaN	NaN	NaN	NaN	NaN	NaN	NaN	NaN	NaN	2	2	2	7.6	7.6	7.6	52.619	0	6.574	91505000	22	4	0	7.6	5.4	0	0	5.4	0	3	0	0	0	1	A0A804HL97;A8MX75;A0A804HK53;E7EVE9;P18074;K7EKF3;K7EIT8	A0A804HL97;A8MX75;A0A804HK53;E7EVE9;P18074;K7EKF3;K7EIT8	TFIIH basal transcription factor complex helicase XPD subunit	ERCC2	445
NaN	23.6954	26.3851	NaN	23.4353	22.0554	19.2866	NaN	16.5765	18.2576	NaN	16.3164	14.7903	NaN	NaN	26.0022	NaN	NaN	23.4578	22	15	15	11.2	9.3	9.3	274.02	0	31.599	133390000	139	17	1.2	2	8.5	1.5	1.6	2	1	0	12	0	0	0	A0A804HK76;O75369;A0A804HL72;E7EN95;A0A804HJC2	A0A804HK76;O75369;A0A804HL72;E7EN95	Filamin-B	FLNB	446
NaN	NaN	NaN	NaN	NaN	NaN	15.5878	NaN	NaN	NaN	NaN	NaN	NaN	NaN	NaN	NaN	NaN	NaN	NaN	2	2	1	1.2	1.2	0.6	245.44	0.00097324	2.5378	6106900	124	2	0	0	0	0	0	0	0	0	0	0	0	0	E7EVA0;A0A804HKE7;P27816	E7EVA0;A0A804HKE7;P27816	Microtubule-associated protein;Microtubule-associated protein 4	MAP4	447
25.1187	25.9635	NaN	25.2491	NaN	NaN	20.5552	18.5951	19.4399	NaN	18.7255	NaN	NaN	NaN	NaN	NaN	NaN	NaN	NaN	21	3	3	17.7	1.8	1.8	189.57	0.00049776	2.7148	141740000	92	3	7.3	5.7	4.8	7.1	7.3	9.2	1	1	0	1	0	0	A0A804HKH9;A0A804HKK3;A0A804HKL7;A0A804HJ46;E9PMH2;O00170;A0A804HKP8;A0A804HIX8;A0A804HJ38;V9GYQ3	A0A804HKH9			448
NaN	NaN	NaN	24.1577	NaN	NaN	19.0284	NaN	NaN	NaN	19.0284	NaN	NaN	NaN	NaN	NaN	NaN	NaN	NaN	4	1	0	8.8	2	0	83.837	0.00097087	2.5256	18715000	35	1	4.2	6.8	1.6	3.5	4.2	1.6	0	0	0	1	0	0	A0A804HKZ4;M0R021;A0A804HLB1;A0A7P0T8G2;M0QZ28;A0A7P0TBG1;A0A7P0T8J4;A0A804HHU2;E9PEY4;A0A7P0T8Y5;A0A804HHT6;A0A7P0T9L1;A0A7P0Z4D7;A0A7P0TBH9;Q9Y4J8	A0A804HKZ4			449
NaN	NaN	23.0182	NaN	NaN	24.8576	21.4897	NaN	NaN	20.2109	NaN	NaN	20.7233	NaN	NaN	NaN	NaN	NaN	NaN	2	2	2	14.7	14.7	14.7	32.802	0	13.53	38896000	7	3	0	4.2	4.2	0	0	14.7	0	1	0	0	0	2	C9K059;A0A804HLL7;Q7Z569	C9K059;A0A804HLL7;Q7Z569	BRCA1-associated protein	SLCO1A2;BRAP	450
25.8736	29.9289	27.2629	27.7414	30.1565	28.2879	25.3501	20.9535	24.0409	18.782	21.5956	24.1648	20.0061	25.7523	26.9954	26.4268	26.3477	27.5478	26.5591	12	12	12	36.9	36.9	36.9	67.867	0	87.208	2993500000	25	60	21	29.7	25	20.6	25.5	29.6	2	17	9	8	12	12	A1L0T0;M0R026;E9PJS0;M0R1B5;E9PL44;M0QZX5	A1L0T0;M0R026	Acetolactate synthase-like protein	ILVBL	451
NaN	NaN	NaN	NaN	NaN	20.6015	18.3554	NaN	NaN	NaN	NaN	NaN	17.7941	NaN	NaN	NaN	NaN	NaN	NaN	2	2	2	21.6	21.6	21.6	16.436	0.00051867	3.1489	2347700	7	2	0	0	0	0	0	12.2	0	0	0	0	0	1	I3L521;F5GXV8;F5GY08;A1YLA2;Q9Y580;F5H606	I3L521;F5GXV8;F5GY08;A1YLA2;Q9Y580;F5H606	RNA-binding protein 7	RBM7;PLAGL1	452
20.6616	27.3214	25.5616	26.83	NaN	24.2917	24.8152	17.0767	23.7364	21.8402	23.245	NaN	20.7067	NaN	25.1892	25.6503	26.032	NaN	24.8737	3	3	3	24.1	24.1	24.1	27.661	0	11.056	358730000	12	12	3.2	7.9	24.1	7.9	4.7	7.9	0	2	5	2	1	2	P04156;A2A2V1;X6RKS3	P04156;A2A2V1	Major prion protein	PRNP	453
24.4326	NaN	NaN	24.0738	NaN	NaN	22.2644	21.4326	NaN	NaN	21.0739	NaN	NaN	NaN	NaN	NaN	NaN	NaN	NaN	2	2	2	28.2	28.2	28.2	11.561	0.00053191	3.448	40302000	8	2	14.6	0	0	14.6	13.6	0	0	0	0	1	1	0	A2AB88;O15212	A2AB88;O15212	Prefoldin subunit 6	PFDN6	454
NaN	NaN	NaN	23.3683	NaN	20.1517	18.1589	NaN	NaN	NaN	18.1589	NaN	14.9421	NaN	NaN	NaN	NaN	NaN	NaN	2	2	2	5	5	5	91.523	0	19.294	23678000	37	7	0	0	0	1.8	0	3.2	0	0	0	2	0	2	A2IDD5;C9JM64;E7ENE1	A2IDD5;C9JM64;E7ENE1	Coiled-coil domain-containing protein 78	CCDC78;LRRTM4;IL12A	455
NaN	25.0317	22.9896	24.6576	25.597	25.8112	22.2112	NaN	20.7098	18.6676	20.3356	20.1088	18.0439	NaN	NaN	NaN	NaN	24.71	26.2924	2	2	2	7.2	7.2	7.2	46.523	0	4.4095	178720000	20	5	0	5	2.2	2.2	7.2	7.2	0	2	0	1	0	2	A5PLN9	A5PLN9	Trafficking protein particle complex subunit 13	TRAPPC13	456
25.753	27.9652	23.4748	25.0473	27.1061	21.3875	21.7048	18.8223	20.5943	16.544	18.1165	19.8865	14.4568	NaN	24.5072	NaN	23.735	24.5565	NaN	7	7	7	4.2	4.2	4.2	266.94	0	74.022	512120000	122	15	2.3	3.2	1.6	1.6	2.5	0.6	2	5	2	1	5	0	A5YKK6;H3BT18;H3BU44;H3BPF1;H3BMH0;H3BR89;H3BMZ2	A5YKK6	CCR4-NOT transcription complex subunit 1	CNOT1	457
22.8706	NaN	26.9522	25.9731	25.7668	25.8528	20.0356	17.5851	NaN	16.5761	18.1287	18.1006	17.6987	NaN	NaN	26.417	NaN	NaN	27.5198	9	9	9	14.2	14.2	14.2	114.91	0	10.352	321070000	39	10	1.1	0	5.4	6.6	2.7	9.4	1	0	0	3	1	5	A6NE82;A0A0C4DGS6;H3BSS6;D6RE96;A2AE48;A0A1B0GVZ6;Q8NHZ7;A6NJ08;A6NDZ8	A6NE82;A0A0C4DGS6;H3BSS6;D6RE96;A2AE48	Putative methyl-CpG-binding domain protein 3-like 3	MBD3L3;BCAS4;ZNF106;MIB2;TRIM26	458
23.2588	25.3569	NaN	NaN	NaN	NaN	17.6495	16.9919	17.6495	NaN	NaN	NaN	NaN	NaN	NaN	NaN	NaN	NaN	NaN	3	3	3	2.6	2.6	2.6	213.47	0	8.7044	53008000	77	5	1.3	2.1	0	0	0.5	0	1	3	0	0	1	0	A6NEM2;P51610	A6NEM2;P51610	Host cell factor 1;HCF N-terminal chain 1;HCF N-terminal chain 2;HCF N-terminal chain 3;HCF N-terminal chain 4;HCF N-terminal chain 5;HCF N-terminal chain 6;HCF C-terminal chain 1;HCF C-terminal chain 2;HCF C-terminal chain 3;HCF C-terminal chain 4;HCF C-terminal chain 5;HCF C-terminal chain 6	HCFC1	459
NaN	NaN	NaN	23.3875	NaN	NaN	20.2175	NaN	NaN	NaN	20.2175	NaN	NaN	NaN	NaN	NaN	NaN	NaN	NaN	1	1	1	7	7	7	23.918	0.0014306	2.4238	10973000	9	2	0	0	7	7	0	0	0	0	1	1	0	0	H7BXY6;A6NEP9;Q8NG11	H7BXY6;A6NEP9;Q8NG11	Tetraspanin;Tetraspanin-14	TSPAN14	460
26.3498	25.962	23.8992	26.7784	NaN	22.6486	24.7287	23.7648	20.3638	18.9667	23.3928	NaN	19.3615	NaN	24.6495	24.0737	24.8656	NaN	23.9075	3	3	3	20	20	20	17.627	0	29.848	288210000	6	9	7.5	19.4	20	20	0	20	0	2	4	2	0	1	E9PIZ0;C9JST7;A6NGW1;O95070	E9PIZ0;C9JST7;A6NGW1;O95070	Protein YIF1A	YIF1A	461
25.8581	29.1714	23.2945	24.4233	25.4072	NaN	24.8832	21.2732	24.5864	18.7094	19.8383	20.8222	NaN	26.2647	27.2487	NaN	NaN	NaN	NaN	7	1	1	11.9	3.8	3.8	49.908	0	3.7672	742680000	24	6	8.5	9.6	9.6	11.9	9.9	9.9	0	3	1	1	0	1	A6NHL2	A6NHL2	Tubulin alpha chain-like 3	TUBAL3	462
NaN	NaN	NaN	NaN	NaN	NaN	NaN	NaN	NaN	NaN	NaN	NaN	NaN	NaN	NaN	NaN	NaN	NaN	NaN	1	1	1	5.5	5.5	5.5	45.209	0.00049116	2.5963	0	18	2	5.5	0	0	0	0	0	2	0	0	0	0	0	A6NKD9	A6NKD9	Coiled-coil domain-containing protein 85C	CCDC85C	463
26.5677	31.2807	30.5085	28.0009	29.451	28.4491	27.4965	23.572	27.2704	22.5504	23.0349	27.1291	23.6004	28.2364	29.0632	30.392	27.2109	28.341	28.7317	6	6	6	40	40	40	17.963	0	148.02	5604700000	5	41	30.3	38.2	40	28.5	16.4	35.8	1	10	10	11	2	7	E9PJK1;E9PRJ8;H0YDL9;H0YDJ9;E9PIF1;A6NMH8;P60033;H0YEE2;E9PM31	E9PJK1;E9PRJ8;H0YDL9;H0YDJ9;E9PIF1;A6NMH8;P60033;H0YEE2;E9PM31	Tetraspanin;CD81 antigen	CD81	464
NaN	27.4802	25.1005	22.2908	26.6046	24.2691	25.803	NaN	24.8953	22.5155	19.7058	24.0195	21.6842	NaN	NaN	NaN	NaN	NaN	NaN	1	1	1	6.9	6.9	6.9	17.188	0.00049826	2.7213	351270000	6	4	0	6.9	6.9	6.9	6.9	6.9	0	1	2	0	0	1	A6NP52;O60831	A6NP52;O60831	PRA1 family protein 2	PRAF2	466
23.2724	NaN	NaN	24.359	NaN	NaN	21.9157	20.2725	NaN	NaN	21.3591	NaN	NaN	NaN	NaN	NaN	NaN	NaN	NaN	2	2	2	16	16	16	17.362	0.0091234	1.3254	31651000	8	2	7.4	0	0	7.4	0	8.6	0	0	0	1	0	1	A6QRH7;Q5HY75;F5H6P5;P98173	A6QRH7;Q5HY75;F5H6P5;P98173	Protein FAM3A	FAM3A;CPSF7	467
21.6566	NaN	NaN	NaN	NaN	NaN	15.6565	15.6565	NaN	NaN	NaN	NaN	NaN	NaN	NaN	NaN	NaN	NaN	NaN	1	1	1	1.6	1.6	1.6	143.88	0.0042808	1.7454	3305800	64	1	1.6	0	0	0	0	0	1	0	0	0	0	0	H7BZ52;S4R3H3;S4R393;S4R410;A7E2V4	H7BZ52;S4R3H3;S4R393;S4R410;A7E2V4	Zinc finger SWIM domain-containing protein 8	ZSWIM8	468
23.8752	27.7256	20.1663	NaN	23.9211	20.3055	23.7599	19.7052	23.5557	15.9963	NaN	19.7512	16.1355	NaN	NaN	NaN	NaN	NaN	NaN	3	3	3	10.4	10.4	10.4	49.994	0	19.146	255690000	18	3	7.6	10.4	2.8	0	3.7	2.8	0	2	0	0	1	0	C4AMC7;Q6VEQ5;A8K0Z3;A0A7I2YQU6;Q9NQA3;A8MWX3	C4AMC7;Q6VEQ5;A8K0Z3;A0A7I2YQU6;Q9NQA3;A8MWX3	Putative WAS protein family homolog 3;WAS protein family homolog 2;WAS protein family homolog 1;WAS protein family homolog 6;Putative WAS protein family homolog 4	WASH3P;WASH2P;WASH1;WASH6P;WASH4P	469
NaN	25.6727	25.3844	24.2302	24.3807	24.7737	22.4664	NaN	20.7658	20.4775	19.3234	19.4738	19.8668	NaN	NaN	NaN	NaN	NaN	NaN	2	2	2	5.1	5.1	5.1	84.328	0	6.8628	173850000	30	5	0	1.9	5.1	1.9	1.9	1.9	0	0	2	0	0	1	F5H435;A8MSI8	F5H435;A8MSI8	LYR motif-containing protein 9	ZIK1;LYRM9	470
23.7028	25.8268	21.1975	NaN	24.6888	22.4292	22.69	19.7028	21.8268	17.1975	NaN	20.6888	18.4291	NaN	23.385	NaN	NaN	NaN	22.4263	3	3	3	13.8	13.8	13.8	33.01	0	43.6	108270000	16	8	5.7	13.8	5.7	0	4	9.8	1	3	2	0	0	2	O14972;A8MTY9;A8MY26	O14972;A8MTY9;A8MY26	Down syndrome critical region protein 3	DSCR3	471
NaN	28.6575	NaN	NaN	24.6761	NaN	21.5221	NaN	21.5221	NaN	NaN	21.3541	NaN	NaN	NaN	NaN	NaN	NaN	NaN	2	2	2	18.3	18.3	18.3	24.433	0	6.0022	450220000	10	7	0	18.3	0	0	9.1	0	0	6	0	0	1	0	A8MUD9;P18124	A8MUD9;P18124	60S ribosomal protein L7	RPL7	472
NaN	NaN	NaN	NaN	NaN	NaN	NaN	NaN	NaN	NaN	NaN	NaN	NaN	NaN	NaN	NaN	NaN	NaN	NaN	2	2	2	26	26	26	11.326	0	9.9656	0	5	3	26	0	26	0	0	0	1	0	2	0	0	0	E9PSH3;E9PN41;E9PPX8;A8MVV6;J3KQ42;O14817	E9PSH3;E9PN41;E9PPX8;A8MVV6;J3KQ42;O14817	Tetraspanin;Tetraspanin-4	TSPAN4	473
NaN	NaN	NaN	NaN	NaN	NaN	NaN	NaN	NaN	NaN	NaN	NaN	NaN	NaN	NaN	NaN	NaN	NaN	NaN	1	1	1	1.5	1.5	1.5	94.885	0.0042974	1.7767	0	47	1	0	0	0	0	0	1.5	0	0	0	0	0	1	A8MVZ6;Q96G01	A8MVZ6;Q96G01	Protein bicaudal D homolog 1	BICD1	474
25.309	28.6743	25.1294	NaN	NaN	25.6103	28.1162	24.309	27.6742	24.1294	NaN	NaN	24.6103	NaN	26.6672	25.7991	NaN	NaN	26.2164	2	2	2	31.2	31.2	31.2	7.1013	0	12.371	581920000	2	10	20.3	31.2	31.2	0	0	31.2	0	2	1	0	0	3	Q49AN9;F5H013;P62308;A8MWD9;C9JVQ0	Q49AN9;F5H013;P62308;A8MWD9;C9JVQ0	Small nuclear ribonucleoprotein G;Putative small nuclear ribonucleoprotein G-like protein 15	SNRPG;SNRPGP15	475
24.4192	25.342	23.6248	24.5192	23.4524	NaN	23.5873	21.2493	22.1721	20.4548	21.3492	20.2824	NaN	NaN	NaN	NaN	NaN	NaN	NaN	4	3	3	35.9	29.5	29.5	18.152	0	6.0378	113420000	9	6	28.8	18.6	11.5	13.5	7.1	6.4	1	1	1	1	2	0	A8MXH2;Q99733;C9J6D1;C9JZI7;E9PNW0;E9PJJ2;E9PS34;E9PNJ7;E9PKT8;H0YCI4;E9PKI2;E9PP22	A8MXH2;Q99733;C9J6D1;C9JZI7;E9PNW0;E9PJJ2;E9PS34;E9PNJ7;E9PKT8;H0YCI4	Nucleosome assembly protein 1-like 4	NAP1L4	476
24.208	NaN	NaN	NaN	NaN	NaN	21.208	21.208	NaN	NaN	NaN	NaN	NaN	NaN	NaN	NaN	NaN	NaN	NaN	1	1	1	5.6	5.6	5.6	24.796	0.00096852	2.5195	19379000	8	1	5.6	0	0	0	0	0	1	0	0	0	0	0	A8MXP8;Q14257	A8MXP8;Q14257	Reticulocalbin-2	RCN2	477
28.0814	29.7314	27.471	28.8285	26.598	26.764	27.5085	24.8306	26.5939	24.2518	24.8709	23.7906	23.1051	27.2763	27.0454	27.9299	27.4685	NaN	27.2609	2	2	2	16.7	16.7	16.7	20.324	0	59.878	2055000000	7	24	16.7	16.7	16.7	16.7	6.7	16.7	2	4	9	2	2	5	P53801;A8MXQ1;A8MZH8	P53801;A8MXQ1;A8MZH8	Pituitary tumor-transforming gene 1 protein-interacting protein	PTTG1IP	478
23.1003	23.7688	21.9316	21.8224	25.0659	21.2753	20.9235	17.7784	18.4469	16.6096	16.5005	19.744	15.9533	NaN	NaN	NaN	NaN	NaN	NaN	2	2	2	2.6	2.6	2.6	93.435	0.0018613	2.2492	79550000	40	5	1.2	1.2	1.3	1.2	1.2	1.2	0	1	0	1	0	1	E9PCT1;A9Z1X7;Q8IYB3;M0R088	E9PCT1;A9Z1X7;Q8IYB3;M0R088	Serine/arginine repetitive matrix protein 1	SRRM1	479
NaN	NaN	NaN	NaN	NaN	24.7309	17.5826	NaN	NaN	NaN	NaN	NaN	20.824	NaN	NaN	NaN	NaN	NaN	NaN	3	3	1	11.2	11.2	4.2	38.383	0	6.6499	42475000	15	4	0	0	0	0	0	4.2	0	0	0	0	0	2	B0QXZ4;Q92834	B0QXZ4;Q92834	X-linked retinitis pigmentosa GTPase regulator	TOB2;RPGR	480
23.3632	24.4563	24.5923	NaN	NaN	24.0273	20.314	18.4562	19.5494	19.6854	NaN	NaN	14.9693	NaN	NaN	NaN	NaN	NaN	NaN	7	7	7	14.7	14.7	14.7	70.901	0	18.563	80536000	30	6	1.5	4	3.8	0	0	11.7	0	2	0	0	0	3	B0QY89;Q9Y262;H7C3A0;C9JHP4;C9K0Q7;B0QY90;H0Y7E6	B0QY89;Q9Y262;H7C3A0;C9JHP4;C9K0Q7	Eukaryotic translation initiation factor 3 subunit L	EIF3L	481
27.9005	29.0547	23.7071	27.4576	29.3599	24.4325	25.06	22.4534	23.4556	18.9522	22.1529	23.4276	19.6776	26.469	25.9596	25.0218	25.5769	26.5385	25.2789	10	10	10	24.5	24.5	24.5	57.21	0	35.775	1729700000	27	30	12.5	17.4	4.5	19.8	22.1	6.7	1	7	1	6	10	2	P48444;B0YIW6;Q6P1Q5	P48444;B0YIW6;Q6P1Q5	Coatomer subunit delta	ARCN1	482
26.2274	28.0737	NaN	26.8535	26.7249	NaN	22.9317	20.3895	21.4528	NaN	20.8389	20.8432	NaN	25.461	24.829	NaN	24.7723	24.8689	NaN	7	7	7	21.5	21.5	21.5	64.283	0	69.371	593260000	29	14	8.1	15.4	0	9.3	6.8	0	3	5	0	2	3	0	B1AHC9;P12956	B1AHC9;P12956	X-ray repair cross-complementing protein 6	XRCC6	483
NaN	NaN	NaN	NaN	NaN	NaN	NaN	NaN	NaN	NaN	NaN	NaN	NaN	NaN	NaN	NaN	NaN	NaN	NaN	1	1	1	27.3	27.3	27.3	11.926	0	4.3721	0	5	1	0	0	0	0	0	27.3	0	0	0	0	0	1	B1AJY6;B1AJY5;B1AJY7;O75832	B1AJY6;B1AJY5;B1AJY7;O75832	26S proteasome non-ATPase regulatory subunit 10	PSMD10	484
NaN	NaN	NaN	24.7459	25.1777	23.7931	20.5336	NaN	NaN	NaN	20.9385	21.3703	19.9858	NaN	NaN	NaN	NaN	NaN	NaN	4	4	4	23.4	23.4	23.4	27.44	0	6.5199	87337000	14	6	0	3.7	0	14.3	8.2	5.3	0	1	0	3	1	0	B1AK87;B1AK85;P47756;B1AK88;A0A6I8PIN8;A0A6I8PRV6	B1AK87;B1AK85;P47756;B1AK88;A0A6I8PIN8	F-actin-capping protein subunit beta	CAPZB	485
25.2416	27.8605	24.8323	NaN	NaN	24.8144	22.2126	18.4986	21.7044	18.9184	NaN	NaN	19.1382	24.996	25.3676	24.6495	NaN	NaN	24.0036	9	7	7	11.9	9.9	9.9	105.56	0	29.047	342750000	46	11	4.3	7.9	8.6	2.4	1.2	8.1	0	3	6	1	0	1	B1AKC9;P29323;A0A3B3IRY8;P54762;Q6NVW1	B1AKC9;P29323	Receptor protein-tyrosine kinase;Ephrin type-B receptor 2	EPHB2	486
31.4796	31.4835	29.3141	34.1667	32.6797	28.9274	29.239	25.7059	26.0783	21.3516	28.5136	26.8342	21.0618	26.8463	27.928	28.1456	30.975	29.6013	27.5367	26	26	10	74.7	74.7	40	31.392	0	323.31	33343000000	17	131	46	47.4	37.5	74.7	58.9	46.3	3	15	10	60	25	16	B1ALA9;P60891;A0A2R8Y7H4;A0A6Q8PHK9;B1ALA7;A0A6Q8PGP2;A0A0A0MRQ9;A0A6Q8PHI4;A0A6Q8PEU0;A0A6Q8PG82;A0A6Q8PGX9;A0A6Q8PG13	B1ALA9;P60891;A0A2R8Y7H4	Ribose-phosphate pyrophosphokinase 1	PRPS1	487
NaN	27.7941	20.4887	25.8894	NaN	20.2518	20.3232	NaN	20.3232	14.874	20.2747	NaN	14.6371	NaN	NaN	NaN	NaN	NaN	NaN	4	4	4	7.3	7.3	7.3	100.1	0	8.9263	297600000	49	5	0	4	2.7	4.4	1.5	2.7	0	1	0	3	1	0	B1ALC3;P06493;E5RIU6;A0A087WZZ9	B1ALC3;P06493	Kinesin-like protein;Cyclin-dependent kinase 1	KIF12;CDK1	488
23.6504	NaN	NaN	NaN	NaN	NaN	18.606	18.606	NaN	NaN	NaN	NaN	NaN	NaN	NaN	NaN	NaN	NaN	NaN	1	1	1	5.6	5.6	5.6	64.574	0.0077519	1.4699	13167000	33	1	5.6	0	0	0	0	0	1	0	0	0	0	0	B1ALD0;Q9Y6B7	B1ALD0;Q9Y6B7	AP complex subunit beta;AP-4 complex subunit beta-1	AP4B1	489
NaN	NaN	23.0917	NaN	NaN	23.6243	20.923	NaN	NaN	19.6323	NaN	NaN	20.1648	NaN	NaN	NaN	NaN	NaN	NaN	2	1	1	10.8	7	7	20.958	0.0062526	1.5847	21870000	11	3	0	0	10.8	3.8	7	10.8	0	0	1	0	1	1	B1ALM5;Q9P0T7	B1ALM5;Q9P0T7	Transmembrane protein 9	TMEM9	490
23.7461	NaN	NaN	NaN	NaN	NaN	19.2867	19.2867	NaN	NaN	NaN	NaN	NaN	NaN	NaN	NaN	NaN	NaN	NaN	1	1	1	3.4	3.4	3.4	41.924	0	8.6649	14070000	22	1	3.4	0	0	0	0	0	1	0	0	0	0	0	C9JA33;B1ALY0;Q8IXS6	C9JA33;B1ALY0;Q8IXS6	Paralemmin-2	PALM2;PALM2-AKAP2	491
NaN	26.2444	NaN	NaN	23.4858	20.7184	25.4703	NaN	25.2445	NaN	NaN	22.4858	19.7184	NaN	NaN	NaN	NaN	NaN	NaN	1	1	1	15.1	15.1	15.1	10.36	0	4.5222	92972000	2	2	0	15.1	15.1	0	15.1	15.1	0	1	1	0	0	0	B1AMB1;B1AMB2;Q9BPZ7	B1AMB1;B1AMB2;Q9BPZ7	Target of rapamycin complex 2 subunit MAPKAP1	MAPKAP1	492
25.5226	26.1021	NaN	23.2664	NaN	NaN	19.3279	19.3279	21.7802	NaN	18.9445	NaN	NaN	NaN	NaN	NaN	NaN	NaN	NaN	5	4	4	17.6	15.1	15.1	49.303	0	14.494	130320000	20	6	7.9	7.2	2.6	7.7	0	0	1	3	0	2	0	0	B1AMS2;Q14141	B1AMS2;Q14141	Septin-6	2023-09-06	493
24.1542	NaN	NaN	NaN	NaN	NaN	21.1542	21.1542	NaN	NaN	NaN	NaN	NaN	NaN	NaN	NaN	NaN	NaN	NaN	1	1	1	11.5	11.5	11.5	15.105	0.0018622	2.2501	18670000	8	1	11.5	0	0	0	0	0	1	0	0	0	0	0	R4GNH9;R4GMQ7;B1AMU7;B1AMU3;B1AMU4;Q9Y3B2	R4GNH9;R4GMQ7;B1AMU7;B1AMU3;B1AMU4;Q9Y3B2	Exosome complex component CSL4	EXOSC1	494
22.1431	NaN	NaN	23.5256	NaN	NaN	20.994	19.1431	NaN	NaN	20.5256	NaN	NaN	NaN	NaN	NaN	NaN	NaN	NaN	1	1	1	9.8	9.8	9.8	17.709	0	5.7552	16707000	8	2	9.8	0	0	9.8	0	0	0	0	0	2	0	0	B1AP46;E7EW84;Q8TAG9	B1AP46;E7EW84;Q8TAG9	Exocyst complex component 6	EXOC6	495
NaN	24.0618	25.7212	24.6744	27.4297	28.6439	23.8193	NaN	20.6024	19.6939	21.2149	23.0414	21.8301	NaN	NaN	26.2505	NaN	26.3065	28.6394	4	4	4	21.9	21.9	21.9	29.892	0	69.098	699820000	11	12	0	6.2	12.3	9.6	6.2	21.9	0	1	0	0	2	9	B1APM4;P35610	B1APM4;P35610	Sterol O-acyltransferase 1	SOAT1	496
NaN	NaN	NaN	23.2954	NaN	NaN	17.836	NaN	NaN	NaN	17.836	NaN	NaN	NaN	NaN	NaN	NaN	NaN	NaN	1	1	1	1.5	1.5	1.5	80.583	0.0077393	1.4647	10295000	44	1	0	0	0	1.5	0	0	0	0	0	1	0	0	B4DG22;B1AXG1;B7ZB17;P51812	B4DG22;B1AXG1;B7ZB17;P51812	Ribosomal protein S6 kinase alpha-3	RPS6KA3	497
26.9737	30.2367	26.4838	26.3	25.4121	26.987	26.8913	22.7661	25.1456	20.7699	21.4859	21.2421	22.1466	24.0881	27.1343	26.4044	23.7961	NaN	26.187	11	11	10	37	37	34.2	32.238	0	94.088	3094100000	18	54	11.6	16.8	30.5	15.4	9.2	26.4	0	8	5	2	2	6	G3V4C1;B4DY08;B2R5W2;G3V4W0;P07910;G3V2Q1;G3V251;G3V576;G3V555;G3V5X6;G3V3K6;G3V575;B4DSU6;G3V4M8;G3V2H6;G3V2D6;B2RXH8;A0A0G2JNQ3;A0A0G2JPF8;B7ZW38;O60812;P0DMR1;G3V5V7	G3V4C1;B4DY08;B2R5W2;G3V4W0;P07910;G3V2Q1;G3V251;G3V576;G3V555;G3V5X6;G3V3K6;G3V575;B4DSU6;G3V4M8	Heterogeneous nuclear ribonucleoproteins C1/C2	HNRNPC	498
23.9546	26.5292	NaN	NaN	NaN	NaN	25.753	22.9546	25.5292	NaN	NaN	NaN	NaN	NaN	NaN	NaN	NaN	NaN	NaN	1	1	1	36	36	36	5.8587	0	33.603	113100000	2	2	36	36	0	0	0	0	1	1	0	0	0	0	B2ZWH1;Q9HB71	B2ZWH1;Q9HB71	Calcyclin-binding protein	CACYBP	499
NaN	NaN	NaN	NaN	23.4157	20.5706	19.2818	NaN	NaN	NaN	NaN	19.0938	16.2487	NaN	NaN	NaN	NaN	NaN	NaN	1	1	1	4.6	4.6	4.6	45.781	0.00050454	2.8128	12748000	20	3	0	0	0	0	4.6	4.6	0	0	0	0	2	1	B3KRP1;Q9UKI8	B3KRP1;Q9UKI8	Serine/threonine-protein kinase tousled-like 1	TLK1	500
NaN	NaN	NaN	NaN	NaN	21.6649	19.343	NaN	NaN	NaN	NaN	NaN	19.343	NaN	NaN	NaN	NaN	NaN	NaN	1	1	1	7	7	7	17.335	0.0078125	1.5056	3325000	5	1	0	0	0	0	0	7	0	0	0	0	0	1	H3BUR9;B3KY94;O14735	H3BUR9;B3KY94;O14735	CDP-diacylglycerol--inositol 3-phosphatidyltransferase	CDIPT	501
NaN	26.6112	NaN	25.9724	26.2757	22.2724	22.754	NaN	21.4412	NaN	20.8025	21.1058	17.1025	NaN	NaN	NaN	NaN	NaN	NaN	26	1	1	46.2	1.7	1.7	71.738	0	3.5215	254650000	36	4	28.7	29.7	14.4	35.6	31.9	26	0	1	0	0	3	0	B4DDN1;H7C0R3;A0A0U1RRC8;A0A1B0GTT3;A0A0U1RR66;A0A0U1RQQ5;A0A0U1RR79;A0A0U1RQJ6	B4DDN1;H7C0R3		QARS	502
NaN	NaN	NaN	24.5518	NaN	23.1592	19.2523	NaN	NaN	NaN	20.6449	NaN	19.2523	NaN	NaN	NaN	NaN	NaN	NaN	2	2	2	10.3	10.3	10.3	42.226	0.00097847	2.5602	33962000	15	3	0	0	0	7.6	0	2.7	0	0	0	2	0	1	B4DE15;P78381	B4DE15;P78381	UDP-galactose translocator	SLC35A2	503
NaN	25.5138	22.3918	22.2295	NaN	NaN	15.8897	NaN	19.1739	16.052	15.8897	NaN	NaN	NaN	NaN	NaN	NaN	NaN	NaN	4	3	3	3.4	2.6	2.6	190.61	0.00052301	3.2574	58329000	81	4	0.8	1.8	0.9	0.9	0	0	0	2	1	1	0	0	B4DF87;Q5TZK3;B4DZ85;E9PSE1;Q13772	B4DF87;Q5TZK3	Protein FAM74A4/A6	NCOA4;FAM74A4	504
23.1803	23.93	NaN	23.208	NaN	NaN	21.7462	19.8583	20.6081	NaN	19.886	NaN	NaN	NaN	NaN	NaN	NaN	NaN	NaN	2	2	2	21.1	21.1	21.1	20.245	0.00052798	3.3563	35177000	10	3	15.6	15.6	0	5.6	0	0	2	0	0	1	0	0	H3BMJ3;H3BUW3;B4DH23;H3BRV3;H3BQJ2;Q9NTJ4;H3BRI3;H3BQH9	H3BMJ3;H3BUW3;B4DH23;H3BRV3;H3BQJ2;Q9NTJ4;H3BRI3;H3BQH9	Alpha-mannosidase 2C1	MAN2C1	505
24.872	28.8528	24.7403	24.3947	27.9508	26.2557	26.5767	21.1467	25.5791	21.7369	19.9158	25.1434	22.5391	24.513	26.1998	24.9009	24.4419	25.5218	25.8025	4	4	4	31.2	31.2	31.2	14.364	0	45.415	905110000	7	14	23.4	31.2	25.8	18.8	31.2	23.4	1	4	3	1	1	3	H3BPB3;B4DIE3;Q96JJ7;H3BT89;H3BVI1	H3BPB3;B4DIE3;Q96JJ7;H3BT89;H3BVI1	Protein disulfide-isomerase TMX3	TMX3	506
25.8699	NaN	NaN	24.668	NaN	NaN	19.7929	19.7929	NaN	NaN	20.4201	NaN	NaN	NaN	NaN	NaN	NaN	NaN	NaN	1	1	1	5.5	5.5	5.5	44.228	0	7.0625	87977000	19	4	5.5	0	0	5.5	0	0	2	0	0	2	0	0	B4DIH5;P61201	B4DIH5;P61201	COP9 signalosome complex subunit 2	COPS2	507
NaN	NaN	NaN	23.9482	NaN	NaN	18.7783	NaN	NaN	NaN	18.7783	NaN	NaN	NaN	NaN	NaN	NaN	NaN	NaN	2	1	1	2.6	1.5	1.5	104.48	0.0022707	2.0993	16186000	36	1	1.1	0	0	2.6	1.1	0	0	0	0	1	0	0	B4DIW9;O15084	B4DIW9;O15084	Serine/threonine-protein phosphatase 6 regulatory ankyrin repeat subunit A	ANKRD28	508
NaN	26.0695	NaN	30.4548	NaN	22.4636	16.1782	NaN	19.7841	NaN	18.4414	NaN	16.1782	NaN	NaN	NaN	NaN	NaN	NaN	6	6	6	5.2	5.2	5.2	202.08	0	6.2448	1547900000	78	6	0	1.6	0	4.5	0	0.7	0	2	0	2	0	2	B4DJL6;H3BRY6;B4DVT3;Q96SY0;Q01974	B4DJL6;H3BRY6;B4DVT3;Q96SY0	von Willebrand factor A domain-containing protein 9	VWA9	509
26.3387	28.869	28.0602	28.3736	28.083	29.5359	23.0363	18.4624	21.2576	19.3169	21.1788	19.3901	20.946	24.881	25.6803	27.0677	26.2348	25.4425	27.5292	31	31	4	35.6	35.6	2.8	142.61	0	133.26	2265500000	64	93	10.4	13.8	23.7	17.2	11.9	32	3	11	23	9	8	39	B4DK47;D6RAL0;Q8N2R0;I3L210;A0A1W2PQA4;A0A0J9YXM9;K7EKU9;H3BTF0;H0Y6I9;D6RGH8;H7C4Y5;H0YAX4	B4DK47;D6RAL0;Q8N2R0;I3L210;A0A1W2PQA4;A0A0J9YXM9;K7EKU9;H3BTF0	Protein odd-skipped-related 2	TBC1D7;ABLIM2;OSR2;FBXO39;CCDC159;ANKRD66	510
NaN	26.1168	24.948	24.3875	22.2153	NaN	15.8426	NaN	21.1626	15.8426	19.4333	17.261	NaN	NaN	NaN	NaN	NaN	NaN	NaN	3	3	3	7.1	7.1	7.1	62.258	0	5.2847	131950000	31	3	0	5.3	4.9	3.1	2.2	0	0	1	2	0	0	0	Q9H9T3;B4DKA4;H0YAP7	Q9H9T3;B4DKA4	Elongator complex protein 3	ELP3	511
28.4733	31.6818	28.5344	29.432	29.9166	29.6835	25.5821	21.0619	24.7594	20.1918	22.4658	22.7432	22.4075	26.9403	27.6773	26.6529	26.5137	26.6051	27.6522	26	26	26	40	40	40	83.573	0	323.31	6810400000	40	85	11.5	32.2	23.7	20.5	16	36.4	6	27	13	10	8	20	B4DKB2;A0A3B3ISF9;P42892;E9PJG1;E9PN99;E9PHZ1	B4DKB2;A0A3B3ISF9;P42892	Endothelin-converting enzyme 1	ECE1	512
NaN	NaN	23.014	NaN	NaN	NaN	21.429	NaN	NaN	21.429	NaN	NaN	NaN	NaN	NaN	NaN	NaN	NaN	NaN	1	1	1	8.5	8.5	8.5	14.406	0.0090766	1.3126	8470200	3	1	0	0	8.5	0	0	0	0	0	1	0	0	0	J3QQK2;B4DKL7;Q8NE00	J3QQK2;B4DKL7;Q8NE00	Transmembrane protein 104	TMEM104	513
24.1585	25.1366	22.9743	23.4288	23.2475	23.213	22.268	19.9886	20.9667	18.8044	19.2588	19.0776	18.2987	NaN	NaN	NaN	NaN	NaN	NaN	2	2	2	8.1	8.1	8.1	36.181	0	3.8668	94827000	18	7	3.1	3.1	8.1	3.1	8.1	8.1	1	0	2	1	1	2	B4DR12;K7EIM7;K7EPJ5;O60291;K7ERA1;K7EJN3;A0A3B3ISM3;Q96PX1	B4DR12;K7EIM7;K7EPJ5;O60291;K7ERA1;K7EJN3;A0A3B3ISM3;Q96PX1	E3 ubiquitin-protein ligase MGRN1;RING finger protein 157	MGRN1;RNF157	515
23.9893	28.1635	26.9299	22.1505	27.3631	26.844	22.4503	19.9893	21.3647	19.9295	18.1505	20.1412	19.1571	NaN	25.4561	26.6462	NaN	24.7445	26.4655	5	5	5	11.2	11.2	11.2	52.949	0	29.708	742890000	16	19	4.1	8.9	8.9	2.1	11.2	11.2	0	4	6	0	3	6	B4DR61;P61619;F8W776;Q8TC24;Q9H9S3;H7C1Q9;C9JXC6;H7C069;A6NK38;F2Z2C7;A6NIF9;C9JJV4;H7C1S8	B4DR61;P61619	Protein transport protein Sec61 subunit alpha isoform 1	SEC61A1	516
24.9457	25.4595	24.6668	26.437	NaN	24.3294	23.397	20.441	21.5526	20.2288	22.0977	NaN	19.6625	NaN	NaN	25.0629	NaN	NaN	24.636	4	4	4	20.5	20.5	20.5	33.743	0	6.8799	217020000	15	7	6.5	3.8	8.2	16.1	0	8.2	2	1	2	2	0	0	B4DRN8;Q5W0Z9	B4DRN8;Q5W0Z9	Palmitoyltransferase;Probable palmitoyltransferase ZDHHC20	ZDHHC20	517
24.1537	NaN	NaN	23.9473	NaN	NaN	23.0542	22.1537	NaN	NaN	21.9473	NaN	NaN	NaN	NaN	NaN	NaN	NaN	NaN	1	1	1	38.1	38.1	38.1	4.1826	0.0043215	1.8015	34838000	4	1	38.1	0	0	38.1	0	0	0	0	0	1	0	0	R4GMT4;B4DSR2;Q9BV19	R4GMT4;B4DSR2;Q9BV19	Uncharacterized protein C1orf50	C1orf50	518
NaN	25.7513	21.4471	24.9844	24.8933	NaN	21.1174	NaN	19.9773	17.8621	19.0917	19.3839	NaN	NaN	23.7747	NaN	24.0988	23.3407	NaN	2	2	2	13.6	13.6	13.6	23.472	0	19.445	123700000	12	7	0	6.3	6.3	13.6	6.3	0	0	3	0	2	2	0	B4DUA7;Q9NX70	B4DUA7;Q9NX70	Mediator of RNA polymerase II transcription subunit 29	IXL;MED29	519
23.7475	NaN	NaN	NaN	NaN	NaN	19.66	19.66	NaN	NaN	NaN	NaN	NaN	NaN	NaN	NaN	NaN	NaN	NaN	1	1	1	7.9	7.9	7.9	26.777	0.0022957	2.1485	14083000	17	2	7.9	7.9	0	0	0	0	1	1	0	0	0	0	J3QSB7;B4DUC8;J3KRN1;Q13126	J3QSB7;B4DUC8;J3KRN1;Q13126	Purine nucleoside phosphorylase;S-methyl-5-thioadenosine phosphorylase	MTAP	520
NaN	28.0116	25.738	NaN	27.753	26.4097	25.7984	NaN	24.5522	22.2786	NaN	24.2935	22.9503	NaN	26.0039	NaN	NaN	25.9535	26.8387	3	3	3	12	12	12	28.8	0	4.5764	641900000	11	9	0	8.8	8.8	0	8.8	12	0	2	2	0	2	3	Q9BUN8;B4E1G1;E5RGY0	Q9BUN8;B4E1G1;E5RGY0	Derlin-1	DERL1	521
NaN	NaN	NaN	28.3423	25.2684	25.811	21.7822	NaN	NaN	NaN	21.7059	21.461	17.5027	NaN	NaN	NaN	26.8757	NaN	26.3761	5	5	5	13.1	13.1	13.1	34.932	0	20.978	439590000	14	14	0	0	0	13.1	4.1	12.1	0	0	0	9	1	4	P16422;B5MCA4;C9JKY3	P16422;B5MCA4;C9JKY3	Epithelial cell adhesion molecule	EPCAM	522
NaN	25.065	NaN	NaN	NaN	NaN	21.2576	NaN	21.2576	NaN	NaN	NaN	NaN	NaN	NaN	NaN	NaN	NaN	NaN	1	1	1	7.9	7.9	7.9	21.511	0.002318	2.2247	35101000	14	1	0	7.9	0	0	0	0	0	1	0	0	0	0	E9PFD4;B5MCE7;Q75MG1;B5MCH7;E7ETZ4;Q9Y6E2	E9PFD4;B5MCE7;Q75MG1;B5MCH7;E7ETZ4;Q9Y6E2	Basic leucine zipper and W2 domain-containing protein 2	BZW2	523
26.6027	28.1046	25.3875	27.0557	26.5636	26.019	23.8938	20.5954	22.4439	19.4609	21.5326	21.3542	20.5623	24.6258	25.5949	24.6868	24.8507	25.0533	25.9066	8	8	8	8.9	8.9	8.9	94.521	0	20.124	752680000	37	21	5.6	4	5.6	6.3	3.9	6.7	0	4	3	4	3	5	B5MCN3;Q5T4K5	B5MCN3;Q5T4K5	Putative SEC14-like protein 6	SEC14L6;CRTC2	524
NaN	25.2632	NaN	NaN	NaN	NaN	22.4558	NaN	22.4558	NaN	NaN	NaN	NaN	NaN	NaN	NaN	NaN	NaN	NaN	2	2	2	7.2	7.2	7.2	16.628	0.0022989	2.1527	40270000	7	2	0	7.2	0	0	0	0	0	2	0	0	0	0	B5MCT8;C9JM19;P46781	B5MCT8;C9JM19;P46781	40S ribosomal protein S9	RPS9	525
NaN	26.1705	NaN	NaN	25.4912	NaN	23.4111	NaN	22.711	NaN	NaN	22.0317	NaN	NaN	NaN	NaN	NaN	NaN	NaN	1	1	1	4.4	4.4	4.4	31.243	0.0091561	1.3551	122690000	11	1	0	4.4	0	0	4.4	0	0	1	0	0	0	0	B5MCW2;H7C422;G5E9G0;P39023;Q92901	B5MCW2;H7C422;G5E9G0;P39023;Q92901	60S ribosomal protein L3;60S ribosomal protein L3-like	RPL3;RPL3L	526
25.0974	NaN	22.1854	24.6074	25.8347	22.1147	21.9163	20.053	NaN	17.141	19.563	20.7903	17.0702	24.5392	NaN	NaN	23.5962	NaN	NaN	4	4	4	6.4	6.4	6.4	79.737	0	10.585	130610000	33	5	3.1	0	1.5	3.1	3.3	1.5	2	0	0	1	2	0	B5MDF5;P62826;J3KQE5;B4DV51;F5H018;A0A087X0W0;H0YFC6	B5MDF5;P62826;J3KQE5;B4DV51;F5H018	GTP-binding nuclear protein Ran	RAN	527
NaN	NaN	25.664	22.2997	23.6896	25.3837	20.3748	NaN	NaN	18.4207	16.9074	18.2973	18.6751	NaN	NaN	26.2033	NaN	NaN	25.0474	6	6	6	7.6	7.6	7.6	105.34	0	10.347	121730000	42	9	0	2.4	2.3	1.8	1.1	5.4	0	2	2	0	1	3	Q99613;B5ME19	Q99613;B5ME19	Eukaryotic translation initiation factor 3 subunit C;Eukaryotic translation initiation factor 3 subunit C-like protein	EIF3C;EIF3CL	528
24.3564	26.8202	NaN	NaN	NaN	NaN	20.168	19.4984	20.168	NaN	NaN	NaN	NaN	NaN	NaN	NaN	NaN	NaN	NaN	4	3	3	16.7	15.4	15.4	56.45	0	6.7309	139970000	29	4	7.3	16.7	0	0	1.4	1.4	0	4	0	0	0	0	B7WPG3;V9GYK2;C9IYN3;Q8WVV9;H7C464;C9JJZ7;H7BXH8	B7WPG3;V9GYK2;C9IYN3;Q8WVV9;H7C464	Heterogeneous nuclear ribonucleoprotein L-like	HNRNPLL	529
NaN	24.4278	NaN	22.6538	NaN	23.9368	18.3992	NaN	18.7273	NaN	16.9533	NaN	18.2363	NaN	NaN	NaN	NaN	NaN	NaN	13	3	3	13.7	3.2	3.2	138.15	0	4.2228	63201000	52	3	7.8	7	6.4	7.7	4.9	7.3	0	1	0	0	0	1	B7WPL0;A0A087WY50;C9IYM9;Q9ULX5	B7WPL0		RIC8B	530
24.7797	NaN	NaN	24.3456	NaN	NaN	20.1195	19.3203	NaN	NaN	18.8861	NaN	NaN	NaN	NaN	NaN	NaN	NaN	NaN	2	2	2	3.5	3.5	3.5	76.078	0.0005048	2.8164	50120000	44	2	1.2	0	0	3.5	0	0	0	0	0	2	0	0	B7Z2Y2;Q14746	B7Z2Y2;Q14746	Conserved oligomeric Golgi complex subunit 2	COG2	531
NaN	25.2588	NaN	NaN	NaN	NaN	24.6488	NaN	23.2588	NaN	NaN	NaN	NaN	NaN	NaN	NaN	NaN	NaN	NaN	2	2	2	22.8	22.8	22.8	8.9876	0.0034798	1.8401	105220000	4	2	0	11.4	0	0	0	0	0	1	0	0	0	0	B8ZZK4;H7C2W9;C9JU56;B7Z4E3;B7Z4C8;P62899	B8ZZK4;H7C2W9;C9JU56;B7Z4E3;B7Z4C8;P62899	60S ribosomal protein L31	RPL31	532
NaN	NaN	NaN	22.1638	NaN	24.263	16.0307	NaN	NaN	NaN	17.1194	NaN	16.0307	NaN	NaN	NaN	NaN	NaN	NaN	2	1	1	5.3	1.5	1.5	107.54	0.0088389	1.3953	24831000	33	2	3.8	0	0	5.3	0	5.3	0	0	0	0	0	2	B7Z4M1	B7Z4M1	Reticulon	RTN3	533
23.7515	26.6996	22.8692	26.1334	26.3287	22.4976	21.7772	18.8446	19.9697	17.9623	20.3311	19.5685	17.5907	NaN	24.5257	NaN	24.7215	24.4791	NaN	2	2	2	9.2	9.2	9.2	56.961	0	7.2056	294580000	30	8	4.8	4.4	4.4	9.2	4.4	4.4	0	1	1	4	2	0	B7Z524;H0YDX7;J3QT46;Q9Y450;E9PS53;E9PHZ9;H0YES5	B7Z524;H0YDX7;J3QT46;Q9Y450;E9PS53;E9PHZ9;H0YES5	HBS1-like protein	HBS1L	534
NaN	NaN	20.5107	NaN	NaN	21.1876	18.3073	NaN	NaN	15.8668	NaN	NaN	16.5437	NaN	NaN	NaN	NaN	NaN	NaN	11	1	0	24.6	2.2	0	52.046	0.0089634	1.2353	8109100	25	1	2.4	14.2	12.9	5	5.2	14.7	0	0	0	0	0	0	B7Z645	B7Z645		SYNCRIP	535
26.1209	28.2878	28.1682	NaN	NaN	21.6783	22.7549	21.3135	21.7709	19.2674	NaN	NaN	16.871	NaN	27.1358	27.0798	NaN	NaN	NaN	10	10	10	27.9	27.9	27.9	63.145	0	86.142	709660000	28	19	7.1	9.3	24.2	0	0	1.7	3	5	11	0	0	0	Q14699;B7Z7G7;C9JHG2	Q14699;B7Z7G7;C9JHG2	Raftlin	RFTN1;VPS45	536
24.1482	NaN	NaN	24.3697	NaN	NaN	20.7396	19.6246	NaN	NaN	19.8461	NaN	NaN	NaN	NaN	NaN	NaN	NaN	NaN	2	2	2	4.5	4.5	4.5	62.002	0.0014409	2.4668	40269000	23	2	2.2	0	0	2.2	0	2.2	0	0	0	1	0	1	B7Z7P0;Q14139	B7Z7P0;Q14139	Ubiquitin conjugation factor E4 A	UBE4A	537
27.3421	27.531	24.1255	27.7811	25.7875	24.9204	24.5061	22.2403	22.5996	20.3182	22.5629	21.611	20.0383	25.2982	25.4975	NaN	25.5953	24.5382	24.5902	5	5	4	22	22	19.4	45.374	0	40.312	712960000	14	22	14.6	14.8	4.6	17.4	11.8	14.6	4	4	0	7	3	3	P55209;F8VY35;H0YIV4;F5H4R6;F8W0J6;B7Z9C2;F8VV59;F8W118;H0YHC3;F8VUX1;H0YH88;F8W543;F8W020;F8VXI6;F8VRJ2;F8VVB5;B7Z4K9	P55209;F8VY35;H0YIV4;F5H4R6;F8W0J6;B7Z9C2;F8VV59;F8W118;H0YHC3;F8VUX1;H0YH88;F8W543;F8W020;F8VXI6;F8VRJ2	Nucleosome assembly protein 1-like 1	NAP1L1	538
NaN	NaN	NaN	NaN	NaN	NaN	NaN	NaN	NaN	NaN	NaN	NaN	NaN	NaN	NaN	NaN	NaN	NaN	NaN	1	1	1	7.5	7.5	7.5	21.618	0	21.055	0	8	1	7.5	0	0	0	0	0	1	0	0	0	0	0	B7ZAJ4;P28300	B7ZAJ4;P28300	Protein-lysine 6-oxidase	LOX	539
24.3402	NaN	22.9091	22.8742	NaN	NaN	20.7552	20.7552	NaN	16.9095	19.2893	NaN	NaN	NaN	NaN	NaN	NaN	NaN	NaN	2	2	2	18.3	18.3	18.3	23.021	0	6.3456	36804000	12	5	6.9	0	18.3	11.4	0	0	1	0	4	0	0	0	Q96NX8;F8W9Z6;B7ZBM8;H3BU86;O14662;E9PND6;B7ZBM4;B7ZBM5;H0YEW0	Q96NX8;F8W9Z6;B7ZBM8;H3BU86;O14662;E9PND6;B7ZBM4;B7ZBM5;H0YEW0	Syntaxin-16	STX16;STX16-NPEPL1	540
25.7709	NaN	25.7759	29.282	28.0371	27.3481	25.4181	20.4827	NaN	19.8828	24.847	22.8292	22.1857	25.3344	NaN	25.4238	27.3501	26.3118	26.7519	6	6	6	13.7	13.7	13.7	53.847	0	64.582	1213800000	18	16	7.5	0	8.3	13.7	5	8.3	1	0	2	7	2	4	B7ZKQ9;A0A7P0T913;A0A7P0T9I2;Q8WTV0;A0A7P0T9B3;A0A7P0Z4E3;F5H4X0;A0A0S2Z3I2;F5H5E8	B7ZKQ9;A0A7P0T913;A0A7P0T9I2;Q8WTV0;A0A7P0T9B3;A0A7P0Z4E3;F5H4X0	Scavenger receptor class B member 1	SCARB1	541
26.5192	NaN	NaN	25.8306	NaN	21.4336	21.9197	21.1972	NaN	NaN	20.5086	NaN	16.1117	NaN	NaN	NaN	NaN	NaN	NaN	1	1	1	1.8	1.8	1.8	88.743	0.00050277	2.7868	158680000	40	2	1.8	0	0	1.8	0	1.8	1	0	0	1	0	0	B7ZLP8	B7ZLP8		TARSL2	542
NaN	NaN	NaN	NaN	NaN	26.7646	23.5947	NaN	NaN	NaN	NaN	NaN	23.5947	NaN	NaN	NaN	NaN	NaN	NaN	1	1	1	14.9	14.9	14.9	19.056	0.00051073	2.9765	114010000	9	1	0	0	0	0	0	14.9	0	0	0	0	0	1	B8ZZ99;F8WCZ3;Q96NT0	B8ZZ99;F8WCZ3;Q96NT0	Coiled-coil domain-containing protein 115	CCDC115	543
NaN	NaN	NaN	22.684	NaN	NaN	17.1294	NaN	NaN	NaN	17.1294	NaN	NaN	NaN	NaN	NaN	NaN	NaN	NaN	1	1	1	1.1	1.1	1.1	93.609	0.0088638	1.4062	6738300	47	1	0	0	0	1.1	0	0	0	0	0	1	0	0	B8ZZD4;Q86VP1	B8ZZD4;Q86VP1	Tax1-binding protein 1	TAX1BP1	544
NaN	24.5302	NaN	NaN	NaN	23.8345	24.3092	NaN	23.5302	NaN	NaN	NaN	22.8345	NaN	NaN	NaN	NaN	NaN	NaN	1	1	1	29.7	29.7	29.7	7.0202	0.0014118	2.3286	41577000	2	2	0	29.7	0	0	0	29.7	0	1	0	0	0	0	B8ZZF8;Q9Y4Y9	B8ZZF8;Q9Y4Y9	U6 snRNA-associated Sm-like protein LSm5	LSM5	545
25.5328	NaN	19.1625	27.69	NaN	22.2953	18.4056	19.3234	NaN	12.9531	18.0413	NaN	16.0858	NaN	NaN	NaN	NaN	NaN	NaN	30	3	0	29.9	3	0	170.89	0	5.6336	270810000	74	5	9.7	9.9	19	15.7	9.8	25	0	0	0	4	0	1	B8ZZX6	B8ZZX6		STEAP3	547
NaN	25.1778	NaN	NaN	NaN	NaN	22.9477	NaN	22.8559	NaN	NaN	NaN	NaN	NaN	NaN	NaN	NaN	NaN	NaN	1	1	1	24.6	24.6	24.6	13.977	0.0005144	3.0398	40449000	5	1	0	24.6	0	0	0	0	0	1	0	0	0	0	B9A053;C9J8B4;Q9C0J8	B9A053;C9J8B4;Q9C0J8	pre-mRNA 3 end processing protein WDR33	WDR33	548
NaN	26.2157	26.1459	23.4347	24.1694	27.734	21.5076	NaN	19.9282	19.3778	18.0084	18.7431	19.9498	NaN	23.8599	25.3326	NaN	NaN	26.2238	12	12	12	26.2	26.2	26.2	78.973	0	34.209	406750000	43	25	0	5.2	16.3	1.8	1.4	26.2	0	3	9	0	0	13	B9A067;Q16891;C9J406;H7C463;A0A087WYS0;D6RAW4	B9A067;Q16891;C9J406;H7C463	MICOS complex subunit MIC60	IMMT	549
NaN	NaN	NaN	NaN	NaN	NaN	NaN	NaN	NaN	NaN	NaN	NaN	NaN	NaN	NaN	NaN	NaN	NaN	NaN	2	2	2	2.4	2.4	2.4	124.18	0.009977	1.1531	0	57	2	0	0	1	1.4	0	0	0	0	1	1	0	0	Q13393;C9IY79;F8WBV7	Q13393;C9IY79;F8WBV7	Phospholipase D1	PLD1	550
NaN	NaN	NaN	NaN	NaN	NaN	NaN	NaN	NaN	NaN	NaN	NaN	NaN	NaN	NaN	NaN	NaN	NaN	NaN	1	1	1	4.1	4.1	4.1	19.06	0.0099731	1.1521	0	11	1	0	4.1	0	0	0	0	0	1	0	0	0	0	H7C2Q9;H7C0M1;C9IYT0;O60832	H7C2Q9;H7C0M1;C9IYT0;O60832	H/ACA ribonucleoprotein complex subunit 4	DKC1	551
23.4243	25.7093	NaN	NaN	26.6734	NaN	21.7122	18.5655	21.5393	NaN	NaN	22.5036	NaN	NaN	NaN	NaN	NaN	NaN	NaN	2	2	2	8.2	8.2	8.2	33.454	0	16.891	173150000	18	3	8.2	3.1	0	0	5.1	0	0	1	0	0	2	0	C9IZ80;Q7L1Q6	C9IZ80;Q7L1Q6	Basic leucine zipper and W2 domain-containing protein 1	BZW1	552
NaN	NaN	NaN	NaN	NaN	21.0742	17.7224	NaN	NaN	NaN	NaN	NaN	17.2668	NaN	NaN	NaN	NaN	NaN	NaN	2	2	2	7.5	7.5	7.5	34.5	0.00049432	2.6631	3027600	14	4	0	0	0	0	0	7.5	0	0	0	0	0	3	Q92890;C9IZG3;C9J6N9	Q92890;C9IZG3;C9J6N9	Ubiquitin fusion degradation protein 1 homolog	UFD1L	553
NaN	NaN	NaN	NaN	23.7355	NaN	21.7355	NaN	NaN	NaN	NaN	21.7355	NaN	NaN	NaN	NaN	NaN	NaN	NaN	1	1	1	24.6	24.6	24.6	6.8633	0.0091017	1.3203	13967000	4	2	0	0	0	0	24.6	24.6	0	0	0	0	1	1	C9IZZ8;C9J6Y2;C9J0J6;C9JZ07;C9J5T5;C9JBU8;E9PJ46;M0QZI7;O14713	C9IZZ8;C9J6Y2;C9J0J6;C9JZ07;C9J5T5;C9JBU8;E9PJ46;M0QZI7;O14713	Integrin beta-1-binding protein 1	ITGB1BP1;ZNF707;ZNF160	554
28.0767	NaN	NaN	NaN	NaN	NaN	21.6504	21.6504	NaN	NaN	NaN	NaN	NaN	NaN	NaN	NaN	NaN	NaN	NaN	3	3	3	2.9	2.9	2.9	184.49	0.00097609	2.5491	283100000	86	2	0.8	1.2	0	0.9	0	0	0	1	0	1	0	0	H9KV85;C9J066;Q8N4C6;E9PN67	H9KV85;C9J066;Q8N4C6;E9PN67	Ninein	NIN	555
NaN	NaN	22.1486	23.2534	NaN	NaN	20.9969	NaN	NaN	19.3412	20.4461	NaN	NaN	NaN	NaN	NaN	NaN	NaN	NaN	1	1	1	7.6	7.6	7.6	19.409	0	6.7245	14649000	7	3	0	0	7.6	7.6	0	7.6	0	0	1	1	0	1	C9J0H3;C9JE06;C9J7K9;O15162	C9J0H3;C9JE06;C9J7K9;O15162	Phospholipid scramblase 1	PLSCR1	556
NaN	NaN	NaN	24.7878	NaN	NaN	22.4659	NaN	NaN	NaN	22.4659	NaN	NaN	NaN	NaN	NaN	NaN	NaN	NaN	1	1	1	15.4	15.4	15.4	9.7982	0	13.742	28965000	5	2	15.4	0	0	15.4	0	0	1	0	0	1	0	0	C9J712;C9JQ45;G5E9Q6;C9J0J7;P35080	C9J712;C9JQ45;G5E9Q6;C9J0J7;P35080	Profilin;Profilin-2	PFN2	557
24.5622	29.8175	27.8974	25.3369	NaN	24.4116	23.9554	18.0515	23.6174	21.3514	18.3876	NaN	16.7052	24.9805	27.606	26.858	25.2067	NaN	24.9652	8	8	8	16.9	16.9	16.9	90.672	0	61.973	1285600000	31	17	4.3	9.7	8.4	2.2	0	4.1	1	9	4	1	0	2	C9J126;P19022;A0A6Q8PHJ8;C9JMH2;A0A6Q8PF58;A0A6Q8PG20	C9J126;P19022;A0A6Q8PHJ8;C9JMH2;A0A6Q8PF58	Cadherin-2	CDH2	558
NaN	25.0161	21.4804	NaN	24.2673	22.0245	22.723	NaN	21.8462	18.3105	NaN	21.0974	18.8545	NaN	NaN	NaN	NaN	NaN	NaN	2	1	1	20	6.7	6.7	17.107	0.002301	2.1556	62310000	9	4	0	6.7	6.7	13.3	6.7	6.7	0	1	1	0	0	1	C9J1Z8;P84085;F5H0C7;C9JPM4;C9JAK5;P18085	C9J1Z8;P84085;F5H0C7;C9JPM4;C9JAK5;P18085	ADP-ribosylation factor 5;ADP-ribosylation factor 4	ARF5;ARF3;ARF4	559
24.3512	NaN	22.9614	26.5002	26.5655	24.2475	23.3196	21.5438	NaN	20.154	22.4961	23.7581	20.5124	NaN	NaN	NaN	25.1589	NaN	24.2671	2	2	2	17.4	17.4	17.4	19.857	0	29.153	243720000	7	7	4.1	0	13.4	17.4	13.4	17.4	0	0	1	2	2	2	C9JJ39;C9J3F5;C9JPX5;C9JKL2;O95772	C9JJ39;C9J3F5;C9JPX5;C9JKL2;O95772	MLN64 N-terminal domain homolog	STARD3NL	560
NaN	NaN	NaN	25.9561	NaN	NaN	24.0687	NaN	NaN	NaN	23.9561	NaN	NaN	NaN	NaN	NaN	NaN	NaN	NaN	2	2	1	38.2	38.2	26.5	7.624	0	3.6045	70381000	4	4	26.5	0	0	26.5	0	0	1	0	0	1	0	0	C9J4Z3;P61513	C9J4Z3;P61513	60S ribosomal protein L37a	RPL37A	561
NaN	NaN	NaN	NaN	NaN	NaN	NaN	NaN	NaN	NaN	NaN	NaN	NaN	NaN	NaN	NaN	NaN	NaN	NaN	1	1	1	21.6	21.6	21.6	10.979	0.0030715	1.875	0	3	1	21.6	0	0	0	0	0	1	0	0	0	0	0	C9J5L2;C9JUY6;C9JQR7;Q96SN7	C9J5L2;C9JUY6;C9JQR7;Q96SN7	Protein orai-2	ORAI2	562
NaN	NaN	NaN	NaN	NaN	NaN	NaN	NaN	NaN	NaN	NaN	NaN	NaN	NaN	NaN	NaN	NaN	NaN	NaN	1	1	1	8.3	8.3	8.3	20.87	0.0062396	1.5777	0	9	1	0	0	0	0	0	8.3	0	0	0	0	0	1	H7BXQ8;C9J5N7;Q8N2F6	H7BXQ8;C9J5N7;Q8N2F6	Armadillo repeat-containing protein 10	ARMC10	563
26.4032	26.2795	23.3885	28.06	23.9312	25.9742	20.9978	18.5483	19.3702	16.0965	19.5944	17.8651	17.3857	25.079	24.1053	23.5684	25.3461	NaN	24.663	9	9	9	11.1	11.1	11.1	154.79	0	31.116	542940000	67	19	3.4	2.2	3.9	9.1	1.8	8.1	1	2	1	8	2	5	P08069;C9J5X1;H0YNR0	P08069;C9J5X1	Insulin-like growth factor 1 receptor;Insulin-like growth factor 1 receptor alpha chain;Insulin-like growth factor 1 receptor beta chain;Tyrosine-protein kinase receptor	IGF1R	564
24.5695	23.4654	NaN	24.8554	23.4992	NaN	20.9443	19.2841	18.1801	NaN	19.57	18.2138	NaN	NaN	NaN	NaN	NaN	NaN	NaN	2	2	2	3.4	3.4	3.4	96.669	0	6.1793	78690000	39	3	1.5	3.4	0	1.5	3.4	0	0	1	0	0	2	0	E9PFH4;C9J7E5;Q9Y5L0	E9PFH4;C9J7E5;Q9Y5L0	Transportin-3	TNPO3	565
NaN	25.2883	NaN	NaN	NaN	NaN	21.9664	NaN	21.9664	NaN	NaN	NaN	NaN	NaN	NaN	NaN	NaN	NaN	NaN	3	3	2	23.4	23.4	18.2	23.974	0	4.0736	40977000	10	3	0	14.5	8.9	0	0	0	0	2	1	0	0	0	C9J8I8;P41221	C9J8I8;P41221	Protein Wnt;Protein Wnt-5a	WNT5A	566
NaN	26.9016	22.7078	NaN	26.495	NaN	21.8426	NaN	21.605	19.1228	NaN	22.9101	NaN	NaN	NaN	NaN	NaN	NaN	NaN	2	2	2	13.6	13.6	13.6	23.648	0.0023116	2.1973	226800000	12	3	0	13.6	4.2	0	9.3	0	0	2	0	0	1	0	C9J8M3;C9JZI1;P35249;C9JXZ7	C9J8M3;C9JZI1;P35249;C9JXZ7	Replication factor C subunit 4	RFC4	567
24.8669	26.193	NaN	NaN	NaN	NaN	21.7854	19.059	21.5491	NaN	NaN	NaN	NaN	NaN	NaN	NaN	NaN	NaN	NaN	3	3	3	8.1	8.1	8.1	73.152	0.0092	1.3715	107310000	25	3	5.4	4.3	0	0	0	0	1	2	0	0	0	0	C9J8T0;P57772;K7ELE3;Q08117	C9J8T0;P57772	Selenocysteine-specific elongation factor	EEFSEC	568
24.7807	28.4865	23.846	25.8709	28.0583	27.273	27.2789	22.4588	25.8657	21.5241	23.0957	25.7364	24.8888	NaN	26.844	NaN	25.8918	26.889	27.5225	3	3	3	15.1	15.1	15.1	21.08	0	9.0887	923030000	5	12	7.6	15.1	9.7	15.1	15.1	9.7	0	5	1	2	3	1	Q9UNL2;C9JA28;C9J365	Q9UNL2;C9JA28	Translocon-associated protein subunit gamma	SSR3	569
25.1919	25.3457	25.3164	NaN	NaN	19.6586	22.6329	20.944	21.0978	21.0684	NaN	NaN	15.4107	NaN	NaN	NaN	NaN	NaN	NaN	5	1	1	26.6	7.2	7.2	32.136	0	12.874	123580000	19	3	17.6	12.6	21.2	10.4	5.4	18	1	1	1	0	0	0	C9JA93	C9JA93		TBC1D15	570
27.1834	NaN	NaN	NaN	NaN	NaN	23.724	23.724	NaN	NaN	NaN	NaN	NaN	NaN	NaN	NaN	NaN	NaN	NaN	1	1	1	14	14	14	17.07	0.0084746	1.4185	152410000	11	1	14	0	0	0	0	0	1	0	0	0	0	0	C9JAQ4	C9JAQ4		ICA1L	571
NaN	NaN	24.0485	NaN	NaN	24.438	23.2977	NaN	NaN	22.0486	NaN	NaN	22.4379	NaN	NaN	25.1504	NaN	NaN	24.6643	2	2	2	25.3	25.3	25.3	8.8131	0	7.2804	41245000	4	9	0	25.3	25.3	0	0	25.3	0	2	3	0	0	3	C9JAW5	C9JAW5			572
NaN	NaN	25.5061	NaN	NaN	NaN	21.1842	NaN	NaN	21.1842	NaN	NaN	NaN	NaN	NaN	NaN	NaN	NaN	NaN	1	1	1	5	5	5	38.15	0.00049505	2.6678	47655000	20	3	0	0	5	0	0	5	0	0	2	0	0	1	C9JB56	C9JB56		ARHGAP25	573
NaN	22.7218	NaN	26.741	23.141	NaN	22.4737	NaN	19.1369	NaN	22.0941	19.5561	NaN	NaN	NaN	NaN	NaN	NaN	NaN	4	4	4	25.1	25.1	25.1	20.745	0	3.5805	128330000	12	3	0	4.8	0	25.1	4.8	0	0	0	0	3	0	0	C9JBI3;P78330	C9JBI3;P78330	Phosphoserine phosphatase	PSPH	574
NaN	NaN	NaN	25.4978	NaN	NaN	22.6904	NaN	NaN	NaN	22.6904	NaN	NaN	NaN	NaN	NaN	NaN	NaN	NaN	1	1	1	26.4	26.4	26.4	13.545	0	9.0362	47381000	7	1	0	0	0	26.4	0	0	0	0	0	1	0	0	C9JFU6;C9JCB7;C9JE50;C9JW33;Q8NBZ7	C9JFU6;C9JCB7;C9JE50;C9JW33;Q8NBZ7	UDP-glucuronic acid decarboxylase 1	UXS1	575
25.6556	27.9211	22.54	27.2693	26.0962	26.4453	23.4026	16.64	22.6297	16.9495	21.0438	20.8311	18.2525	25.5364	24.8053	NaN	25.6938	25.2681	26.1355	9	7	7	26	21.3	21.3	52.145	0	36.26	638660000	22	19	13.6	26	10.4	18.4	6.9	11.1	2	2	1	7	3	3	E7EW69;E7EX04;C9JCF9;Q9P0V9;C9JEW2;C9JNR7;F5H1F2;F5GYV2;C9JEQ7	E7EW69;E7EX04;C9JCF9;Q9P0V9	Septin-10	SEPT10;WDR81	576
NaN	24.4649	23.6831	NaN	NaN	NaN	21.143	NaN	21.143	20.3612	NaN	NaN	NaN	NaN	NaN	NaN	NaN	NaN	NaN	2	2	2	10	10	10	23.4	0.00051894	3.149	36625000	10	4	0	10	10	10	0	0	0	2	1	1	0	0	C9JDE6;F5H170;Q8WW22	C9JDE6;F5H170;Q8WW22	DnaJ homolog subfamily A member 4	DNAJA4	577
24.2544	27.0127	24.9748	23.5973	25.0447	26.6143	22.9481	19.6694	21.8282	17.8152	19.0124	20.4597	20.2561	NaN	NaN	26.0464	24.5536	NaN	25.4684	7	7	7	22.6	22.6	22.6	43.263	0	34.559	340350000	24	11	5.5	9.7	10.5	8.2	5.5	17.9	1	2	2	2	1	3	C9JEJ2;P49585;C9J050;C9JPY0;H7C1T3;C9J2E1;Q9Y5K3;C9JVS0;F8WAZ5;F2Z2B1;H7BZN1	C9JEJ2;P49585;C9J050	Choline-phosphate cytidylyltransferase A	PCYT1A	578
23.9117	NaN	NaN	23.0653	NaN	NaN	21.9647	21.3267	NaN	NaN	20.4803	NaN	NaN	NaN	NaN	NaN	NaN	NaN	NaN	1	1	1	11.9	11.9	11.9	12.044	0.0031001	1.9269	24558000	6	2	11.9	0	0	11.9	0	0	1	0	0	1	0	0	H0YF44;H7C286;C9JEV6;H7C3G9;Q9UJ70	H0YF44;H7C286;C9JEV6;H7C3G9;Q9UJ70	N-acetyl-D-glucosamine kinase	NAGK	579
NaN	NaN	NaN	NaN	NaN	NaN	NaN	NaN	NaN	NaN	NaN	NaN	NaN	NaN	NaN	NaN	NaN	NaN	NaN	1	1	1	5.7	5.7	5.7	26.776	0.00051308	3.0236	0	15	1	0	0	0	0	5.7	0	0	0	0	0	1	0	E7EQY1;C9JF51;Q96C01	E7EQY1;C9JF51;Q96C01	Protein FAM136A	FAM136A	580
26.0907	29.8246	25.6827	NaN	NaN	NaN	23.4257	19.6986	23.2874	17.455	NaN	NaN	NaN	24.7256	26.1966	25.4805	NaN	NaN	NaN	11	11	11	11.2	11.2	11.2	124.94	0	293.95	1076200000	43	19	3.1	11.2	4.5	0	1.4	0	1	13	3	0	2	0	C9JFV4;Q96FX8;C9IYX1;F8WES7;G3V2L9;H0YDS2;K7ESD7	C9JFV4;Q96FX8;C9IYX1	p53 apoptosis effector related to PMP-22	PELP1;PERP;DTX2	581
23.7159	27.1243	26.5166	23.4043	23.8768	28.0891	27.0839	21.7158	25.1242	24.5167	21.4044	21.8768	26.0891	NaN	25.6354	27.6794	NaN	NaN	27.8536	3	3	3	63	63	63	5.9149	0	8.9942	569020000	4	9	18.5	38.9	38.9	18.5	18.5	63	0	2	1	0	1	4	C9JJT5;G3V325;C9JU26;O95484	C9JJT5;G3V325;C9JU26;O95484	Claudin-9	ATP5J2-PTCD1;ATP5J2;CLDN9	582
24.4998	NaN	NaN	25.112	26.9966	NaN	23.0676	20.593	NaN	NaN	21.2051	22.1406	NaN	NaN	NaN	NaN	NaN	NaN	NaN	5	5	0	12.1	12.1	0	47.555	0	10.938	196410000	15	5	2.9	0	0	5.5	6.6	0	1	0	0	1	3	0	C9JJV1;A6NCC9;E9PME3;C9JHT9;E9PL88;C9JDU0;Q9UQ90	C9JJV1;A6NCC9;E9PME3;C9JHT9		TSSC4	583
23.3437	NaN	NaN	NaN	30.0084	NaN	23.665	16.9862	NaN	NaN	NaN	23.6509	NaN	NaN	NaN	NaN	NaN	NaN	NaN	2	2	2	2.4	2.4	2.4	160.16	0	5.3318	1090700000	82	3	1.4	0	0	0	0.9	0	2	0	0	0	1	0	Q9NS87;C9JKA9;D6RCT7	Q9NS87;C9JKA9;D6RCT7	Kinesin-like protein KIF15;Kinesin-like protein	KIF15	584
25.7625	30.0839	27.6012	30.4422	30.245	29.8383	26.3442	22.7625	23.7842	22.2957	25.072	26.1262	24.4684	NaN	27.6634	27.855	29.2498	28.6779	29.856	8	2	2	52.9	10.9	10.9	15.928	0	103.22	5089800000	8	15	15.9	16.7	31.9	30.4	16.7	45.7	1	2	3	3	3	3	C9JKI3;P56539	C9JKI3	Caveolin	CAV1	585
NaN	24.5559	NaN	NaN	NaN	NaN	21.9709	NaN	21.9709	NaN	NaN	NaN	NaN	NaN	NaN	NaN	NaN	NaN	NaN	1	1	1	7.3	7.3	7.3	24.545	0.010004	1.1704	24664000	6	1	0	7.3	0	0	0	0	0	1	0	0	0	0	C9JM59	C9JM59		PGA5	586
NaN	NaN	20.8224	23.5047	NaN	20.8674	17.0377	NaN	NaN	16.015	18.6974	NaN	16.0601	NaN	NaN	NaN	NaN	NaN	NaN	3	3	3	5.9	5.9	5.9	88.298	0	7.4245	15670000	28	3	1.9	0	1.4	2.5	0	1.4	1	0	0	1	0	1	C9JN51;A0A087WV30;C9J2V2;A0A087X0G7;A0A087WUW6;A0A087X1B1;Q9Y6K9;C9JH59;I3L295;P57105	C9JN51;A0A087WV30;C9J2V2;A0A087X0G7;A0A087WUW6;A0A087X1B1;Q9Y6K9	NF-kappa-B essential modulator	IKBKG	587
25.0684	27.143	23.5974	22.9674	NaN	23.3766	24.6853	22.0684	24.143	20.5974	19.9675	NaN	20.3766	NaN	NaN	NaN	NaN	NaN	NaN	2	2	2	15.3	15.3	15.3	17.779	0	9.0621	215830000	8	5	15.3	15.3	8.3	8.3	8.3	8.3	0	1	1	1	1	1	P83731;C9JNW5;C9JXB8	P83731;C9JNW5;C9JXB8	60S ribosomal protein L24	RPL24	588
NaN	NaN	21.9386	NaN	NaN	24.2153	19.8617	NaN	NaN	18.6167	NaN	NaN	19.8617	NaN	NaN	NaN	NaN	NaN	NaN	2	2	2	13.8	13.8	13.8	24.506	0	5.5868	23496000	10	4	0	0	13.8	0	0	13.8	0	0	2	0	0	2	C9JRY4;C9JNZ0;Q96IW7;C9JDJ8	C9JRY4;C9JNZ0;Q96IW7;C9JDJ8	Vesicle-trafficking protein SEC22a	SEC22A	589
NaN	NaN	NaN	22.8977	NaN	19.3413	19.556	NaN	NaN	NaN	19.4383	NaN	15.8819	NaN	NaN	NaN	NaN	NaN	NaN	2	1	1	8.5	5	5	35.905	0.0043178	1.7966	8478800	11	1	0	0	0	8.5	0	5	0	0	0	0	0	1	H0YJK3;C9JP03;Q8NFT2	H0YJK3;C9JP03;Q8NFT2	Metalloreductase STEAP2	APOPT1;SLAIN1;STEAP2	590
25.3051	24.5335	NaN	25.0318	NaN	NaN	20.6871	19.1231	19.4042	NaN	18.6915	NaN	NaN	24.4555	NaN	NaN	23.12	NaN	NaN	4	4	4	14.8	14.8	14.8	65.534	0	21.264	100050000	35	9	10.3	2.6	0	14.8	0	0	4	0	0	5	0	0	C9JRJ5;Q9UGP4	C9JRJ5;Q9UGP4	LIM domain-containing protein 1	LIMD1	591
25.2579	NaN	NaN	26.9629	NaN	NaN	21.705	19.614	NaN	NaN	21.319	NaN	NaN	NaN	NaN	NaN	NaN	NaN	NaN	14	2	1	17.1	2.6	1.7	118.46	0	43.276	170930000	50	3	9.1	7.7	6.2	13.7	8.8	10.6	0	0	0	3	0	0	C9JRP1	C9JRP1	Anion exchange protein	SLC4A7	592
NaN	25.5332	26.3773	22.9363	24.0518	26.1918	22.3856	NaN	21.7258	19.5986	19.129	20.2445	21.4905	NaN	NaN	24.9108	NaN	NaN	25.7861	6	6	6	26.7	26.7	26.7	26.753	0	10.828	256520000	14	12	0	5.6	23.3	3.9	5.6	17.2	0	0	5	0	0	4	C9JRZ6;Q9NX63;F8WAR4;A0A286YEX5	C9JRZ6;Q9NX63;F8WAR4	MICOS complex subunit MIC19	CHCHD3	593
NaN	NaN	NaN	24.2467	NaN	NaN	21.2522	NaN	NaN	NaN	20.6618	NaN	NaN	NaN	NaN	NaN	NaN	NaN	NaN	3	3	3	15.6	15.6	15.6	20.375	0.0022946	2.1482	29973000	12	4	0	0	0	6.7	0	0	0	0	0	0	0	0	G3V580;G3V2L6;C9JSX3;O14744;G3V5L5;G3V507;G3V2F5;G3V2X6	G3V580;G3V2L6;C9JSX3;O14744;G3V5L5	Protein arginine N-methyltransferase 5;Protein arginine N-methyltransferase 5, N-terminally processed	PRMT5	594
NaN	NaN	NaN	NaN	NaN	NaN	NaN	NaN	NaN	NaN	NaN	NaN	NaN	NaN	NaN	NaN	NaN	NaN	NaN	6	1	1	49.1	8.6	8.6	24.043	0.0058528	1.6002	0	12	2	5.6	40.5	0	12.1	37.9	0	0	1	0	0	1	0	C9JSZ1	C9JSZ1		FUBP1	595
24.804	NaN	NaN	NaN	NaN	NaN	21.482	21.482	NaN	NaN	NaN	NaN	NaN	NaN	NaN	NaN	NaN	NaN	NaN	2	1	1	13.6	3.4	3.4	33.904	0.00097371	2.5402	29291000	10	2	3.4	0	0	0	10.2	0	2	0	0	0	0	0	C9JT28;C9J1D9;D6RDL8;Q9NPH3	C9JT28;C9J1D9;D6RDL8;Q9NPH3	Interleukin-1 receptor accessory protein	IL1RAP;NPR3	596
NaN	24.1257	NaN	NaN	NaN	NaN	18.9963	NaN	18.9963	NaN	NaN	NaN	NaN	NaN	NaN	NaN	NaN	NaN	NaN	4	4	4	8.9	8.9	8.9	101.26	0	10.176	18304000	35	6	0	3.6	0	0	0	5.4	0	1	0	0	0	5	C9JUG3;Q9UBX3;F6RGN5;I3L1E8;P52435	C9JUG3;Q9UBX3;F6RGN5	Mitochondrial dicarboxylate carrier	SSH3;SLC25A10	597
30.9357	32.5292	29.1468	31.4403	31.0049	29.7595	28.0096	25.2609	26.6665	21.5316	25.9009	25.5371	23.0447	28.3451	28.874	27.9131	28.8385	28.0601	28.005	23	23	23	58	58	58	48.633	0	323.31	14839000000	28	120	39.5	52.2	43.9	49.4	48.5	52.4	10	35	17	16	17	21	P35998;C9JX88;C9JLS9	P35998;C9JX88	26S protease regulatory subunit 7	PSMC2	598
23.4315	NaN	NaN	22.2427	NaN	NaN	21.6343	21.1096	NaN	NaN	19.9208	NaN	NaN	NaN	NaN	NaN	NaN	NaN	NaN	1	1	1	10.9	10.9	10.9	15.324	0.010023	1.1785	16276000	5	1	10.9	0	0	10.9	0	0	1	0	0	0	0	0	C9JYM0;O75817	C9JYM0;O75817	Ribonuclease P protein subunit p20	POP7	599
24.4119	25.52	NaN	25.3839	NaN	25.9865	24.1071	21.09	22.1981	NaN	22.0619	NaN	22.6645	NaN	NaN	NaN	NaN	NaN	NaN	2	2	2	12.9	12.9	12.9	24.784	0	23.05	180700000	10	7	4.9	8	0	4.9	4.9	12.9	0	1	0	1	1	4	C9JYN0;A0A0U1RQT9;Q16563	C9JYN0;A0A0U1RQT9;Q16563	Synaptophysin-like protein 1	SYPL1	600
NaN	NaN	NaN	25.7502	NaN	23.6754	21.1191	NaN	NaN	NaN	21.1191	NaN	20.3535	NaN	NaN	NaN	NaN	NaN	NaN	2	2	2	19.7	19.7	19.7	23.507	0	42.11	69835000	10	6	6.4	13.3	0	6.4	0	13.3	1	1	0	2	0	2	J3KS67;C9JYS5;Q9NYZ1;E5RIS5;I3L376;E5RGC5;K7ENL4;J3QL63;J3QL47;A0A0A6YYB9;Q96ET8	J3KS67;C9JYS5;Q9NYZ1;E5RIS5;I3L376;E5RGC5;K7ENL4;J3QL63;J3QL47;A0A0A6YYB9;Q96ET8	Golgi apparatus membrane protein TVP23 homolog;Golgi apparatus membrane protein TVP23 homolog B;Golgi apparatus membrane protein TVP23 homolog C	TVP23B;TVP23C;TVP23C-CDRT4	601
NaN	NaN	NaN	NaN	NaN	NaN	17.1796	NaN	NaN	NaN	NaN	NaN	NaN	NaN	NaN	NaN	NaN	NaN	NaN	3	2	0	9.3	6	0	54.02	0.00050813	2.9084	3859600	26	2	0	3.3	0	0	0	3.1	0	0	0	0	0	1	C9JZI8;C9JBS3;C9JEJ8;C9JHN6;C9JT62;C9JHS7;C9JK79;C9JHZ8;C9JES8;C9J5E5;C9JIZ1;C9J739;C9JMQ6;C9JQ82;C9JHS9	C9JZI8;C9JBS3;C9JEJ8;C9JHN6;C9JT62;C9JHS7;C9JK79;C9JHZ8;C9JES8;C9J5E5;C9JIZ1		HDLBP	602
NaN	NaN	NaN	23.869	NaN	NaN	18.2543	NaN	NaN	NaN	18.2543	NaN	NaN	NaN	NaN	NaN	NaN	NaN	NaN	51	1	1	59.9	1.8	1.8	104.85	0.0014361	2.4478	15321000	49	1	36.7	35	29.1	46.9	19.7	28.9	0	0	0	1	0	0	C9JZR2;H0YC95;O60716;E9PKL1	C9JZR2;H0YC95;O60716	Catenin delta-1	CTNND1	603
27.4047	28.1331	22.4969	29.7552	31.2858	23.9025	25.2661	20.8853	21.489	16.8531	23.4135	24.5109	18.0812	25.7392	24.3598	NaN	26.7374	27.5769	NaN	26	26	26	39.1	39.1	39.1	102.33	0	224.22	4023500000	50	63	19.2	6.9	2.6	29.2	23.2	4.1	7	4	0	27	21	2	D3DQV9;P78344;H0Y3P2;H0YCH5;H0YD77;H0YEC5;E9PKF8;H0YD99;H0YEN8;H0YDC0;H0YCF8;H0YE22;H0YEI7	D3DQV9;P78344;H0Y3P2;H0YCH5	Eukaryotic translation initiation factor 4 gamma 2	EIF4G2	622
NaN	27.201	NaN	NaN	NaN	NaN	23.4564	NaN	23.4396	NaN	NaN	NaN	NaN	NaN	NaN	NaN	NaN	NaN	NaN	2	2	2	22.6	22.6	22.6	15.616	0	35.048	155210000	7	2	0	22.6	0	0	0	0	0	2	0	0	0	0	D3YTB1;F8W727;P62910	D3YTB1;F8W727;P62910	60S ribosomal protein L32	RPL32	623
23.0187	NaN	NaN	NaN	NaN	NaN	21.0187	21.0187	NaN	NaN	NaN	NaN	NaN	NaN	NaN	NaN	NaN	NaN	NaN	1	1	1	18.6	18.6	18.6	9.8593	0.0092184	1.378	8498200	4	2	18.6	0	0	0	0	0	2	0	0	0	0	0	D6RAP4;D6R905;D6RA17;D6RIY6;Q06265	D6RAP4;D6R905;D6RA17;D6RIY6;Q06265	Exosome complex component RRP45	EXOSC9	625
25.5064	26.0665	22.4154	25.9221	26.311	23.4334	23.1756	20.0865	21.3661	17.715	20.7533	21.6106	18.7329	23.4992	23.742	NaN	23.6706	24.5404	NaN	7	7	5	22.5	22.5	16.9	56.298	0	12.384	282670000	26	12	17.5	6.2	7	13.1	10	8.4	3	1	2	2	4	0	D6R938;E9PBG7;E9PF82;Q13557;H0Y9C2;H0Y9J2	D6R938;E9PBG7;E9PF82;Q13557;H0Y9C2	Calcium/calmodulin-dependent protein kinase type II subunit delta	CAMK2D	626
NaN	27.9565	23.9788	NaN	24.4605	22.7771	24.5463	NaN	22.7987	19.8238	NaN	19.5296	18.5942	NaN	NaN	24.5031	NaN	NaN	NaN	11	11	11	34.6	34.6	34.6	30.302	0	79.068	514130000	13	23	0	17.1	14.6	0	17.1	3.6	0	7	4	0	0	0	D6R9P3;D6RD18;D6RBZ0;Q99729	D6R9P3;D6RD18;D6RBZ0;Q99729	Heterogeneous nuclear ribonucleoprotein A/B	HNRNPAB	627
25.9859	NaN	22.4698	26.2964	NaN	NaN	21.5964	20.3828	NaN	19.2999	20.1435	NaN	NaN	24.905	NaN	NaN	24.85	NaN	NaN	3	3	3	41.2	41.2	41.2	14.859	0	7.8081	154680000	9	6	41.2	0	19.8	41.2	0	0	2	0	2	2	0	0	E7ESU6;D6R9Q7;Q8NBW4;D6RER8;D6RG31;D6RHF5;D6R9X0	E7ESU6;D6R9Q7;Q8NBW4;D6RER8;D6RG31;D6RHF5	Sodium-coupled neutral amino acid transporter 9	SLC38A9	628
NaN	NaN	NaN	NaN	NaN	NaN	NaN	NaN	NaN	NaN	NaN	NaN	NaN	NaN	NaN	NaN	NaN	NaN	NaN	1	1	1	2.5	2.5	2.5	64.291	0.0089984	1.2629	0	18	1	0	0	2.5	0	0	0	0	0	1	0	0	0	D6RA40;D6RA32;P46821	D6RA40;D6RA32;P46821	Microtubule-associated protein 1B;MAP1B heavy chain;MAP1 light chain LC1	MAP1B	629
NaN	25.0877	NaN	NaN	NaN	NaN	22.5027	NaN	22.5027	NaN	NaN	NaN	NaN	NaN	NaN	NaN	NaN	NaN	NaN	2	2	2	20.8	20.8	20.8	17.155	0.00050403	2.8076	35658000	6	3	0	20.8	0	0	0	0	0	3	0	0	0	0	D6RA57;H0Y9X1;Q96EY4	D6RA57;H0Y9X1;Q96EY4	Translation machinery-associated protein 16	TMA16	630
22.4988	NaN	22.1022	NaN	NaN	24.1231	20.6692	18.1769	NaN	17.7803	NaN	NaN	19.8012	NaN	NaN	NaN	NaN	NaN	NaN	2	2	2	7.3	7.3	7.3	35.076	0.00049285	2.6335	33348000	20	2	2.2	0	5	0	0	5	0	0	1	0	0	0	P63244;D6REE5;J3KPE3;D6RAC2;D6RGK8;H0Y8W2;H0YAM7;D6RHH4;H0YAF8;D6RDI0;E9PD14;D6RAU2;D6R909;D6RF23;D6RHJ5;H0Y9P0;D6RBD0;D6RFZ9	P63244;D6REE5;J3KPE3;D6RAC2;D6RGK8;H0Y8W2;H0YAM7;D6RHH4;H0YAF8;D6RDI0;E9PD14;D6RAU2;D6R909;D6RF23;D6RHJ5;H0Y9P0;D6RBD0;D6RFZ9	Guanine nucleotide-binding protein subunit beta-2-like 1;Guanine nucleotide-binding protein subunit beta-2-like 1, N-terminally processed	GNB2L1	631
NaN	NaN	NaN	23.8363	NaN	NaN	18.3834	NaN	NaN	NaN	19.9295	NaN	NaN	NaN	NaN	NaN	NaN	NaN	NaN	14	2	0	53.3	10.6	0	25.887	0.0043253	1.8019	23007000	15	2	25.1	39.2	36.6	38.8	17.2	33.5	0	0	0	1	0	0	D6RAT0;D6R9B6	D6RAT0;D6R9B6	40S ribosomal protein S3a	RPS3A	632
26.8056	25.1637	NaN	NaN	NaN	NaN	22.6831	22.2821	20.6402	NaN	NaN	NaN	NaN	NaN	NaN	NaN	NaN	NaN	NaN	3	3	3	12.4	12.4	12.4	47.726	0	5.15	154890000	23	4	8.6	3.8	0	0	0	0	2	2	0	0	0	0	D6RAX7;D6RFN0;Q9BT78;D6RD63	D6RAX7;D6RFN0;Q9BT78;D6RD63	COP9 signalosome complex subunit 4	COPS4	633
NaN	NaN	22.4385	23.6254	24.6028	22.6438	24.0093	NaN	NaN	20.8535	22.0405	23.0178	21.0588	NaN	NaN	NaN	NaN	NaN	NaN	1	1	1	20.3	20.3	20.3	7.3445	0.0022831	2.131	50657000	3	2	0	0	20.3	20.3	20.3	20.3	0	0	1	0	0	1	V9GY58;D6RBS5;Q8IZ81	V9GY58;D6RBS5;Q8IZ81	ELMO domain-containing protein 2	ELMOD2	634
NaN	NaN	NaN	NaN	NaN	NaN	18.0114	NaN	NaN	NaN	NaN	NaN	NaN	NaN	NaN	NaN	NaN	NaN	NaN	2	2	2	9	9	9	28.512	0.0023223	2.2349	8164200	12	2	0	0	0	0	0	0	0	0	0	0	0	0	D6RBW1;P06730	D6RBW1;P06730	Eukaryotic translation initiation factor 4E	EIF4E	635
NaN	27.1682	23.4551	25.003	24.0875	23.397	23.8599	NaN	23.3847	19.2367	21.5436	20.628	19.1908	NaN	24.1975	23.7826	NaN	NaN	24.08	3	3	3	26.6	26.6	26.6	19.691	0	14.342	224810000	11	6	0	26.6	18.9	6.5	12.4	20.1	0	3	1	0	1	1	D6RC71;D6RF48;Q9P2W9	D6RC71;D6RF48;Q9P2W9	Syntaxin-18	STX18	636
NaN	NaN	NaN	24.312	NaN	NaN	21.99	NaN	NaN	NaN	21.99	NaN	NaN	NaN	NaN	NaN	NaN	NaN	NaN	1	1	1	9.2	9.2	9.2	14.631	0	6.1776	20827000	5	3	0	9.2	0	9.2	9.2	0	0	1	0	1	1	0	D6RCK3;Q9H8S9;Q7L9L4	D6RCK3;Q9H8S9;Q7L9L4	MOB kinase activator 1A;MOB kinase activator 1B	MOB1B;MOB1A	637
NaN	NaN	NaN	25.4296	NaN	NaN	19.7292	NaN	NaN	NaN	19.7292	NaN	NaN	NaN	NaN	NaN	NaN	NaN	NaN	2	2	2	3.9	3.9	3.9	126.41	0.00097561	2.5481	45194000	52	1	0	0	0	2.3	1.5	0	0	0	0	0	1	0	D6RE77;B7Z7Y1;A0A5F9ZHG7;E9PCH4;Q8TEU7	D6RE77;B7Z7Y1;A0A5F9ZHG7;E9PCH4;Q8TEU7	Rap guanine nucleotide exchange factor 6	RAPGEF6	638
23.12	NaN	NaN	NaN	NaN	21.2619	19.8865	19.5351	NaN	NaN	NaN	NaN	17.6769	NaN	NaN	NaN	NaN	NaN	NaN	3	3	3	23.5	23.5	23.5	20.944	0	8.6452	11631000	12	3	15.8	0	0	0	0	7.7	2	0	0	0	0	1	D6RE80;E7ESC7;Q7L5Y9;D6RA86;D6RDW4;D6REW7;B4DVN3;D6RIB6;D6R8Z3;B4DQT1	D6RE80;E7ESC7;Q7L5Y9;D6RA86;D6RDW4;D6REW7;B4DVN3;D6RIB6	Macrophage erythroblast attacher	MAEA	639
NaN	NaN	NaN	NaN	NaN	NaN	NaN	NaN	NaN	NaN	NaN	NaN	NaN	NaN	NaN	NaN	NaN	NaN	NaN	1	1	1	16.1	16.1	16.1	9.9998	0.0022967	2.1501	0	5	1	0	0	16.1	0	0	0	0	0	1	0	0	0	D6REM1;Q9H4A6	D6REM1;Q9H4A6	Golgi phosphoprotein 3	GOLPH3	640
NaN	NaN	NaN	24.5886	NaN	NaN	23.5886	NaN	NaN	NaN	23.5886	NaN	NaN	NaN	NaN	NaN	NaN	NaN	NaN	1	1	1	48.6	48.6	48.6	4.1577	0.00966	1.1976	25230000	2	2	0	0	0	48.6	0	0	0	0	0	2	0	0	D6REQ8;H0Y9B6;Q5URX0;P07686	D6REQ8;H0Y9B6;Q5URX0;P07686	Beta-hexosaminidase subunit beta;Beta-hexosaminidase subunit beta chain B;Beta-hexosaminidase subunit beta chain A	HEXB	641
28.7297	31.314	25.2466	28.1932	26.8836	25.8271	25.5251	24.0442	25.1771	19.8074	22.0014	21.9565	19.983	26.4339	27.7271	25.7635	26.1409	25.108	25.3908	14	14	11	39.5	39.5	34.6	49.005	0	134.14	3647400000	21	36	24	37.2	16.2	29.6	16.2	20.9	1	20	3	3	3	4	D6RGI3;D6RER5;Q9NVA2;D6RDU5;D6RDP1;D6R9Y6;H0Y9G8;H0Y961	D6RGI3;D6RER5;Q9NVA2;D6RDU5	Septin-11	2023-09-11	642
31.2481	29.856	25.7398	32.1264	30.6597	26.5086	26.6197	24.5232	23.9148	17.2494	25.6092	23.4413	18.81	28.6645	24.9572	24.7425	28.8625	26.8195	24.8552	38	38	8	37.9	37.9	9.7	136.22	0	323.31	10058000000	49	121	22.5	9.8	8.6	33.3	19.1	15.1	19	12	8	53	23	6	D6REX3;O94979;D6RHZ5;H0YAB3;H0Y8V7;H0Y9K1;H0Y8W8;H0Y9T9;H0YAF5;D6RHE8;D6RE64;D6RCQ9;D6RBT0;H0Y9V3;E9PKR7;Q9NQW1	D6REX3;O94979;D6RHZ5	Protein transport protein Sec31A	SEC31A	643
24.3954	28.392	28.8619	26.9719	30.4398	30.0544	26.363	22.0734	26.0701	26.3487	23.6909	25.6618	24.9857	NaN	NaN	29.7419	26.8805	28.3447	29.8964	4	4	4	54.8	54.8	54.8	15.208	0	172.13	3565100000	5	20	9.6	9.6	34.8	54.8	9.6	34.8	1	1	3	4	4	7	D6RFH4;H3BUX2;O43169;J3QR91	D6RFH4;H3BUX2;O43169;J3QR91	Cytochrome b5 type B	CYB5B	644
25.8438	24.3158	22.4675	23.2181	NaN	NaN	20.4148	19.8214	18.2934	16.4451	17.1958	NaN	NaN	NaN	NaN	NaN	NaN	NaN	NaN	9	7	0	9.4	7.1	0	162.16	0	24.208	96662000	65	7	4.5	1.4	3.1	1.8	1.6	0	4	1	1	1	0	0	D6RHF4;A0A0A0MRT7;F8VRX5	D6RHF4		UGDH	645
NaN	NaN	24.3305	22.1225	NaN	NaN	21.1575	NaN	NaN	20.7456	18.5376	NaN	NaN	NaN	NaN	NaN	NaN	NaN	NaN	9	1	1	21.8	2.5	2.5	38.713	0.0089949	1.2626	28070000	12	2	11.2	17.6	21.5	17.9	13.7	14	0	0	1	0	0	0	D6RJ04;Q9GZY4	D6RJ04		HNRNPH1	646
28.2568	29.7136	29.1311	28.0882	27.0959	25.4956	26.025	23.2598	24.857	24.7112	20.6894	20.7108	18.5373	27.3575	27.5589	28.204	26.9401	26.5353	26.2499	14	7	0	47.8	29.8	0	40.388	0	81.598	2265200000	17	34	31.8	31.8	32.9	24	23.8	30.7	8	7	8	7	2	2	D9J307;F8W7D4;C9JYW5	D9J307;F8W7D4;C9JYW5		HLA-B;PVR;STAG3	647
NaN	NaN	NaN	28.2495	26.9726	25.8385	24.5359	NaN	NaN	NaN	23.8572	22.5803	21.4462	NaN	NaN	NaN	26.925	NaN	27.2481	6	6	5	15.2	15.2	12.1	65.837	0	5.1359	510810000	21	7	0	0	0	12.1	2.1	4.4	0	0	0	4	1	2	E1P5H9;Q96BD0	E1P5H9;Q96BD0	Solute carrier organic anion transporter family member 4A1	SLCO4A1	648
NaN	NaN	26.1476	NaN	NaN	NaN	20.4197	NaN	NaN	20.4197	NaN	NaN	NaN	NaN	NaN	NaN	NaN	NaN	NaN	1	1	1	1.5	1.5	1.5	119.22	0.0091488	1.3437	74339000	53	1	0	0	1.5	0	0	0	0	0	1	0	0	0	E5RFJ0;Q92608	E5RFJ0;Q92608	Dedicator of cytokinesis protein 2	DOCK2	649
NaN	NaN	NaN	NaN	NaN	NaN	NaN	NaN	NaN	NaN	NaN	NaN	NaN	NaN	NaN	NaN	NaN	NaN	NaN	1	1	1	37.1	37.1	37.1	4.1596	0.0022748	2.1131	0	2	1	0	37.1	0	0	0	0	0	1	0	0	0	0	E5RHU7;E5RFK8;Q86V48	E5RHU7;E5RFK8;Q86V48	Leucine zipper protein 1	LUZP1	650
24.5041	25.6882	NaN	25.269	25.3551	20.8893	20.7683	18.5733	19.7575	NaN	18.2823	19.0665	14.9586	NaN	NaN	NaN	NaN	NaN	NaN	6	5	5	5.6	4.9	4.9	141.71	0	99.846	163150000	61	5	1.4	0.9	0	4	2.3	0.9	0	1	0	4	0	0	E5RG71;A0A7P0TAQ3;A0A669KAX4;A0A7P0T954;Q13620;A0A669KAU9;A0A7P0T8W4;A0A7P0T9R8;A0A7P0T9L3;A0A804CL36;B3KT61;A0A7P0T8P8;A0A7P0T9C8;Q86SE5	E5RG71;A0A7P0TAQ3;A0A669KAX4;A0A7P0T954;Q13620;A0A669KAU9;A0A7P0T8W4;A0A7P0T9R8;A0A7P0T9L3;A0A804CL36	Cullin-4B	RALYL;CUL4B	651
NaN	25.2189	NaN	25.4648	24.7891	24.3033	21.6716	NaN	22.634	NaN	21.0365	22.2042	20.182	NaN	NaN	NaN	24.3992	NaN	24.673	1	1	1	22.5	22.5	22.5	11.575	0	3.8347	135060000	6	5	0	22.5	0	22.5	22.5	22.5	0	0	0	2	1	2	E5RGM3;E7ERH2;F8W8N3;E5RJR5;P63208	E5RGM3;E7ERH2;F8W8N3;E5RJR5;P63208	S-phase kinase-associated protein 1	SKP1	652
25.3723	26.7443	20.5069	26.7818	25.1439	21.6359	25.3591	22.0916	23.937	17.6995	23.9745	22.3366	18.8285	NaN	24.5271	NaN	24.8708	NaN	NaN	5	5	5	59.8	59.8	59.8	12.473	0	16.795	313410000	7	15	25.9	26.8	26.8	51.8	8.9	8.9	3	2	2	6	1	1	Q15369;E5RHG8;R4GMY8	Q15369;E5RHG8	Transcription elongation factor B polypeptide 1	TCEB1	653
23.9933	NaN	22.3767	22.6865	NaN	21.2414	22.0957	21.1859	NaN	19.5693	19.8791	NaN	18.434	NaN	NaN	NaN	NaN	NaN	NaN	1	1	1	9.8	9.8	9.8	16.436	0.0022873	2.1371	31374000	7	4	9.8	9.8	9.8	9.8	0	9.8	0	1	1	1	0	1	E5RHH7;F8W1U7;F8VWH9;E5RHT6;Q8N6T3	E5RHH7;F8W1U7;F8VWH9;E5RHT6;Q8N6T3	ADP-ribosylation factor GTPase-activating protein 1	ARFGAP1	654
NaN	27.273	25.1318	NaN	NaN	NaN	22.8984	NaN	22.6726	20.1116	NaN	NaN	NaN	NaN	24.7301	24.9865	NaN	NaN	NaN	8	6	6	26	20.4	20.4	37.839	0	17.018	198940000	21	12	0	23.9	21.8	2.1	0	3.5	0	7	5	0	0	0	O94905;E5RHW4;E5RJ09	O94905;E5RHW4	Erlin-2	ERLIN2	655
NaN	NaN	NaN	NaN	NaN	NaN	NaN	NaN	NaN	NaN	NaN	NaN	NaN	NaN	NaN	NaN	NaN	NaN	NaN	2	2	2	7.8	7.8	7.8	36.469	0.0030905	1.9126	0	12	2	0	3.1	0	0	0	0	0	1	0	0	0	0	E5RHX8;Q9NPA8;J3KNT2;E5RI00;E5RHT9;E5RJ84	E5RHX8;Q9NPA8;J3KNT2;E5RI00;E5RHT9;E5RJ84	Transcription and mRNA export factor ENY2	ENY2	656
26.5092	27.924	23.1424	28.5937	29.7629	27.5568	24.6347	20.3059	22.6212	18.0283	22.9035	23.3178	20.9503	25.4487	24.495	25.0718	25.8164	26.194	27.0351	12	12	12	48	48	48	44.992	0	70.534	1873000000	17	38	23.7	32.9	7.1	41.7	39.5	24.9	2	5	0	13	12	6	E7EMB6;E7ETB3;E5RIA4;Q9ULA0;C9JBE1;F8WAN0;C9JRG3;C9J1E2;E7EPX3;B9ZVU2	E7EMB6;E7ETB3;E5RIA4;Q9ULA0;C9JBE1	Aspartyl aminopeptidase	DNPEP	657
25.1221	NaN	NaN	23.5087	NaN	NaN	21.0065	20.5985	NaN	NaN	18.9851	NaN	NaN	24.2597	NaN	NaN	22.1782	NaN	NaN	2	2	2	10.4	10.4	10.4	56.914	0	7.3039	48452000	23	5	10.4	0	0	10.4	0	0	2	0	0	3	0	0	Q6NXR4;E5RIH5;E5RHM7	Q6NXR4;E5RIH5;E5RHM7	TELO2-interacting protein 2	TTI2	658
26.7012	23.8921	NaN	27.8621	23.1122	NaN	25.9916	24.3793	21.5702	NaN	25.1709	20.7903	NaN	26.4446	NaN	NaN	26.2384	NaN	NaN	8	8	7	82.7	82.7	82.7	8.4344	0	47.929	413320000	5	15	70.7	20	0	82.7	20	0	4	1	0	6	1	0	E5RIR4;E9PD24;E7ESK7;E7EX29;E7EVZ2;P63104;E5RGE1;K7EIT4;A2IDB2	E5RIR4;E9PD24;E7ESK7;E7EX29;E7EVZ2;P63104;E5RGE1	14-3-3 protein zeta/delta	YWHAZ	659
26.66	27.8836	25.9507	28.2711	26.9605	27.2086	23.0214	21.5555	21.1649	18.5842	22.1019	20.4774	19.6697	26.0089	25.5025	26.5124	25.5837	25.4887	26.915	16	6	2	36.7	19.4	6.9	62.099	0	35.042	1031700000	27	27	24.3	23.7	18.2	28.9	20.3	34.5	3	3	3	4	2	11	E5RIR8;Q96JA1;M0R354;H0YAI5;Q5SUL5;A8MWR2;E9PNF8;A0A286YF73	E5RIR8;Q96JA1;M0R354;H0YAI5;Q5SUL5;A8MWR2;E9PNF8;A0A286YF73	Leucine-rich repeats and immunoglobulin-like domains protein 1	FAM49B;LRIG1;ZNF548;RNF4;HLA-A;WIPF2;RNF141	660
NaN	NaN	NaN	NaN	NaN	NaN	22.2911	NaN	NaN	NaN	NaN	NaN	NaN	NaN	NaN	NaN	NaN	NaN	NaN	3	3	3	21.5	21.5	21.5	12.63	0.00050839	2.9123	30792000	6	3	0	0	0	0	0	0	0	0	0	0	0	0	J3QRI7;J3QQQ9;J3QQV1;E5RIT6;J3QRC4;P61254;Q9UNX3;E5RHH1;J3KS10;J3KSS0	J3QRI7;J3QQQ9;J3QQV1;E5RIT6;J3QRC4;P61254;Q9UNX3	60S ribosomal protein L26;60S ribosomal protein L26-like 1	RPL26;RPL26L1	661
NaN	NaN	NaN	22.9343	22.8929	NaN	19.3902	NaN	NaN	NaN	18.4107	18.3693	NaN	NaN	NaN	NaN	NaN	NaN	NaN	4	1	1	9.8	1.7	1.7	56.128	0.0077965	1.4979	15803000	23	1	8.1	3	0	4.7	1.7	0	0	0	0	0	1	0	E5RJY1;X6RLL4;O75818	E5RJY1		NDRG1	662
NaN	NaN	NaN	NaN	NaN	NaN	NaN	NaN	NaN	NaN	NaN	NaN	NaN	NaN	NaN	NaN	NaN	NaN	NaN	2	2	2	13.8	13.8	13.8	36.163	0.00053107	3.4373	0	12	2	0	13.8	0	0	0	0	0	2	0	0	0	0	Q7L5N1;E7EM64;H7C3T0	Q7L5N1;E7EM64;H7C3T0	COP9 signalosome complex subunit 6	COPS6	663
25.6309	28.7866	23.1502	28.5547	29.3595	24.1996	24.7064	19.1816	23.0609	18.1058	22.7876	23.3101	16.7271	24.2881	25.4817	22.5418	26.184	26.3287	23.7084	7	7	7	17.3	17.3	17.3	62.032	0	123.69	1626700000	33	24	4.2	7.6	3.6	7.6	17.3	5.9	0	6	0	6	10	2	E7EMB1;Q9UH65;E9PJM7;E9PJK8	E7EMB1;Q9UH65	Switch-associated protein 70	SWAP70	664
NaN	NaN	NaN	22.7663	NaN	NaN	20.7663	NaN	NaN	NaN	20.7663	NaN	NaN	NaN	NaN	NaN	NaN	NaN	NaN	1	1	1	21.3	21.3	21.3	10.939	0.0080841	1.4297	7133900	4	1	0	0	0	21.3	0	0	0	0	0	1	0	0	E7EMB7;Q9UI26	E7EMB7;Q9UI26	Importin-11	IPO11	665
26.5165	25.3403	24.6261	30.6938	27.8497	28.0208	23.8533	22.0032	21.0184	15.8025	23.3772	23.5277	22.3334	24.7112	NaN	23.7469	28.5483	24.3372	26.2671	12	12	12	50	50	50	41.013	0	136.73	2422200000	20	42	17.7	3.2	9.5	50	10.1	25.4	3	0	1	25	2	10	E7EMC7;Q13501;E9PFW8;C9JRJ8;E3W990;D6RBF1;C9J6J8	E7EMC7;Q13501;E9PFW8;C9JRJ8	Sequestosome-1	SQSTM1	666
26.8756	28.1066	26.2947	25.4911	23.3214	NaN	21.0068	18.7555	20.2267	18.4453	18.0118	16.2991	NaN	24.9815	24.5359	25.4036	24.4312	NaN	NaN	16	16	16	9.2	9.2	9.2	308.57	0	29.408	552110000	130	20	4.7	4.6	2.9	3.3	0.4	0	3	8	4	5	0	0	E7EMW7;O95071;E7ET84;E5RFK7	E7EMW7;O95071	E3 ubiquitin-protein ligase UBR5	UBR5	667
NaN	NaN	NaN	NaN	NaN	NaN	NaN	NaN	NaN	NaN	NaN	NaN	NaN	NaN	NaN	NaN	NaN	NaN	NaN	1	1	1	4.6	4.6	4.6	66.063	0.00051361	3.0302	0	29	1	0	0	0	4.6	0	0	0	0	0	1	0	0	E7EMZ0;F5H269;Q9Y485	E7EMZ0;F5H269;Q9Y485	DmX-like protein 1	DMXL1	668
NaN	24.9643	NaN	NaN	NaN	NaN	21.5048	NaN	21.5048	NaN	NaN	NaN	NaN	NaN	NaN	NaN	NaN	NaN	NaN	1	1	1	8.1	8.1	8.1	28.858	0.0090837	1.3163	32734000	11	1	0	8.1	0	0	0	0	0	1	0	0	0	0	E7EU94;E7ESX0;E7EN72;E7EVX8;Q8WWY3	E7EU94;E7ESX0;E7EN72;E7EVX8;Q8WWY3	U4/U6 small nuclear ribonucleoprotein Prp31	PRPF31	669
NaN	NaN	NaN	NaN	NaN	23.1946	17.9852	NaN	NaN	NaN	NaN	NaN	17.9852	NaN	NaN	NaN	NaN	NaN	NaN	2	2	2	1.6	1.6	1.6	113.23	0.0050526	1.6546	9599800	37	2	0	0	0	0	0	1.6	0	0	0	0	0	2	E7EN73;Q8IZA0;H0Y4S8;C9J519;B1AN15	E7EN73;Q8IZA0;H0Y4S8;C9J519;B1AN15	Dyslexia-associated protein KIAA0319-like protein	KIAA0319L	670
NaN	NaN	NaN	NaN	NaN	NaN	NaN	NaN	NaN	NaN	NaN	NaN	NaN	NaN	NaN	NaN	NaN	NaN	NaN	1	1	1	12.6	12.6	12.6	12.853	0.0022665	2.0898	0	6	1	0	12.6	0	0	0	0	0	1	0	0	0	0	E9PGW7;Q5T8T7;E7EN96;Q5T8T8;Q15528	E9PGW7;Q5T8T7;E7EN96;Q5T8T8;Q15528	Mediator of RNA polymerase II transcription subunit 22	MED22	671
NaN	NaN	NaN	NaN	NaN	NaN	21.478	NaN	NaN	NaN	NaN	NaN	NaN	NaN	NaN	NaN	NaN	NaN	NaN	3	3	3	26.6	26.6	26.6	14.558	0.0014144	2.3408	17526000	6	3	0	0	0	0	0	0	0	0	0	0	0	0	E7EPB3;P50914	E7EPB3;P50914	60S ribosomal protein L14	RPL14	672
24.4072	NaN	24.1348	27.0175	28.094	22.89	21.797	16.0575	NaN	17.24	20.0592	20.89	15.9951	25.8304	NaN	NaN	25.2411	26.3284	NaN	5	5	5	4.9	4.9	4.9	262.68	0	23.733	524750000	119	7	3.1	0	1.2	2.1	4.1	1.1	1	0	1	1	3	1	E7EWP2;E7EPJ7;O75962;A0A1W2PRD7;F5H228	E7EWP2;E7EPJ7;O75962	Triple functional domain protein	TRIO	673
22.372	24.6693	NaN	25.2612	24.2162	21.771	20.8608	17.3276	19.6249	NaN	18.6324	19.1717	14.8634	NaN	NaN	NaN	NaN	NaN	NaN	6	6	4	10.2	10.2	7.3	69.371	0	6.1555	138410000	33	6	1.7	2	0	3.8	2	3.8	0	0	0	1	1	0	E7EQR4;P15311	E7EQR4;P15311	Ezrin	EZR	674
NaN	24.6475	24.6652	NaN	NaN	24.3638	21.4975	NaN	20.6475	19.611	NaN	NaN	18.9812	NaN	NaN	24.7727	NaN	NaN	24.5403	3	3	3	12.9	12.9	12.9	38.889	0	11.371	74475000	16	6	0	10.1	12.9	0	0	12.9	0	2	2	0	0	2	E7EQR8;Q9GZM5;D6RGY8;D6RFI3;H0Y9A1	E7EQR8;Q9GZM5;D6RGY8;D6RFI3	Protein YIPF3;Protein YIPF3, 36 kDa form III	YIPF3	675
NaN	24.2287	19.8569	23.5622	26.9974	27.0889	20.4808	NaN	19.1412	14.7695	18.4747	19.8088	18.9799	NaN	NaN	NaN	NaN	25.5547	26.6158	5	5	5	6	6	6	110.23	0	18.425	309730000	34	7	0	2.3	1.1	1.4	3.7	5.7	0	0	0	0	2	5	E7ER77;Q7Z2K6	E7ER77;Q7Z2K6	Endoplasmic reticulum metallopeptidase 1	ERMP1	676
23.3145	NaN	NaN	NaN	NaN	NaN	18.1051	18.1051	NaN	NaN	NaN	NaN	NaN	NaN	NaN	NaN	NaN	NaN	NaN	1	1	1	2.2	2.2	2.2	83.877	0.0034767	1.8298	10432000	37	1	2.2	0	0	0	0	0	1	0	0	0	0	0	E7ERX9;Q9NQT8	E7ERX9;Q9NQT8	Kinesin-like protein;Kinesin-like protein KIF13B	KIF13B	677
25.5363	28.8422	22.6926	25.2699	27.1333	21.4668	21.2557	18.013	20.7727	15.7876	17.2469	18.7728	15.6854	23.9494	25.7268	NaN	23.7959	24.3444	NaN	21	9	0	21	9.9	0	132.89	0	131.53	727270000	55	19	4.3	16.3	13	3.5	3.1	10.8	2	14	0	0	3	0	E7ESD9;D6RA80;B0QY68	E7ESD9		RAD50	678
22.8723	25.1859	NaN	NaN	23.6953	NaN	24.916	21.8723	24.1859	NaN	NaN	22.6953	NaN	NaN	NaN	NaN	NaN	NaN	NaN	1	1	1	30.5	30.5	30.5	6.382	0	13.934	63313000	2	7	30.5	30.5	30.5	0	30.5	0	0	3	1	0	2	0	E9PRI2;E7ESM3;Q7L2H7	E9PRI2;E7ESM3;Q7L2H7	Eukaryotic translation initiation factor 3 subunit M	EIF3M	679
NaN	NaN	NaN	NaN	NaN	25.5959	20.4259	NaN	NaN	NaN	NaN	NaN	20.4259	NaN	NaN	NaN	NaN	NaN	NaN	23	2	2	29.3	2.9	2.9	102.83	0	24.293	50715000	36	2	0	3.4	1.9	11.5	2.7	29.3	0	0	0	0	0	2	E7ESP4;E7EMF1;E9PB77;D6RG08	E7ESP4;E7EMF1;E9PB77		ITGA2	680
NaN	26.1773	22.3529	NaN	22.7541	NaN	21.1108	NaN	20.8919	17.0675	NaN	17.4687	NaN	NaN	NaN	NaN	NaN	NaN	NaN	2	2	2	2.2	2.2	2.2	118.25	0.0046669	1.6861	88316000	39	2	0	2.2	0.8	0	1.5	0	0	2	0	0	0	0	E7ET15;O15042;E7EW00;H0Y8D9	E7ET15;O15042;E7EW00;H0Y8D9	U2 snRNP-associated SURP motif-containing protein	U2SURP	681
27.3083	25.5869	20.5957	28.3445	NaN	24.8844	23.0976	21.0927	20.7795	15.7884	22.5107	NaN	19.0329	26.2189	NaN	NaN	26.5853	NaN	25.5176	8	8	8	15.2	15.2	15.2	68.951	0	13.767	594750000	28	11	4.4	1.9	1.9	10.5	0	9.5	0	1	1	6	0	3	E7ET49;Q8NCG7	E7ET49;Q8NCG7	Sn1-specific diacylglycerol lipase beta	DAGLB	682
30.4763	31.0277	26.3371	27.003	29.684	24.9484	26.1511	24.7713	24.7703	20.4397	20.5843	23.7441	17.6972	28.2915	29.1794	27.0839	26.8198	28.1998	25.9344	18	18	18	23.4	23.4	23.4	130.71	0	77.243	4797500000	46	51	12.4	19.3	11.9	7.1	12.5	6.4	6	22	8	1	12	2	Q9H8P0;E7ETU9;E9PRU5	Q9H8P0;E7ETU9	Polyprenol reductase	SRD5A3;PLOD2	683
NaN	25.0102	NaN	NaN	NaN	NaN	21.6882	NaN	21.6882	NaN	NaN	NaN	NaN	NaN	NaN	NaN	NaN	NaN	NaN	2	2	2	13.9	13.9	13.9	18.09	0.0054622	1.6369	33792000	10	2	0	13.9	0	0	0	0	0	2	0	0	0	0	E7ETY7;Q8TED1	E7ETY7;Q8TED1	Glutathione peroxidase;Probable glutathione peroxidase 8	GPX8	684
26.3957	27.3096	25.0018	25.7224	NaN	22.3337	22.1544	21.1862	19.5837	19.7924	20.513	NaN	17.1243	26.1238	NaN	NaN	24.316	NaN	NaN	5	5	5	10.3	10.3	10.3	77.469	0	15.871	348880000	37	6	3.7	8.1	2.8	3.7	0	2.8	1	2	1	2	0	0	E7EV01;O15484;A0A3B3IRX8;E9PS73	E7EV01;O15484;A0A3B3IRX8	Calpain-5	CAPN5	685
NaN	NaN	NaN	23.0924	NaN	NaN	17.9225	NaN	NaN	NaN	17.9225	NaN	NaN	NaN	NaN	NaN	NaN	NaN	NaN	2	1	1	6.3	3.9	3.9	70.512	0.000501	2.7672	8943700	36	1	0	0	0	6.3	0	0	0	0	0	1	0	0	E7EVB6;O60941	E7EVB6;O60941	Dystrobrevin;Dystrobrevin beta	DTNB	686
NaN	23.8559	NaN	24.3981	NaN	NaN	18.949	NaN	18.949	NaN	19.4912	NaN	NaN	NaN	NaN	NaN	NaN	NaN	NaN	2	2	2	4.3	4.3	4.3	70.01	0.0022894	2.1384	37291000	30	2	0	1.8	0	2.6	0	0	0	1	0	1	0	0	E7EVC7;Q676U5	E7EVC7;Q676U5	Autophagy-related protein 16-1	ATG16L1	687
25.6852	28.2748	25.4953	25.8364	25.1961	20.7912	21.2368	20.1372	19.7522	15.3455	18.5849	20.0668	15.662	NaN	25.1985	24.5783	25.0798	NaN	NaN	14	10	10	35.9	26.4	26.4	62.506	0	38.325	526170000	35	15	19.9	22.6	11.7	18.6	14.9	6.2	4	4	3	2	1	1	G5E9S8;G3V2E7;F8W6L3;G3V3H3;G3V5R9;E7EVH7;Q07866;G3V2P7;H0YJU9;H0YJL0;H0YJT3;H0YG16	G5E9S8;G3V2E7;F8W6L3;G3V3H3;G3V5R9;E7EVH7;Q07866	Kinesin light chain 1	KLC1	688
NaN	NaN	21.8157	NaN	NaN	20.6641	16.86	NaN	NaN	16.3238	NaN	NaN	15.1722	NaN	NaN	NaN	NaN	NaN	NaN	1	1	1	1.3	1.3	1.3	94.353	0.0022779	2.1226	5352800	45	2	0	0	1.3	0	0	1.3	0	0	1	0	0	1	E7EVJ3;P52848	E7EVJ3;P52848	Bifunctional heparan sulfate N-deacetylase/N-sulfotransferase 1;Heparan sulfate N-deacetylase 1;Heparan sulfate N-sulfotransferase 1	NDST1	689
NaN	27.2188	NaN	25.1278	27.0812	NaN	22.2745	NaN	21.1744	NaN	19.0834	21.0368	NaN	NaN	NaN	NaN	NaN	NaN	NaN	12	1	1	10.5	1.2	1.2	142.58	0.0022512	2.0418	334850000	66	2	5.1	10.4	1.8	8.8	8.6	2.5	0	1	0	0	1	0	E7EVJ5;H7C229;Q96F07;E7EW33;A0A087WVE1;A0A087WTQ3;A0A087WWZ1;A0A087WV63;A0A0G2JRF5;A0A087WWY5	E7EVJ5;H7C229;Q96F07;E7EW33	Cytoplasmic FMR1-interacting protein 2	CYFIP2	690
NaN	NaN	NaN	NaN	NaN	NaN	NaN	NaN	NaN	NaN	NaN	NaN	NaN	NaN	NaN	NaN	NaN	NaN	NaN	1	1	1	1.9	1.9	1.9	91.43	0.0014354	2.4476	0	37	2	0	1.9	0	0	1.9	0	0	1	0	0	1	0	E7EWK3;Q9H2U1	E7EWK3;Q9H2U1	ATP-dependent RNA helicase DHX36	DHX36	691
27.0343	26.6033	NaN	25.5829	24.179	NaN	23.8683	22.3026	22.2109	NaN	21.1906	19.7866	NaN	26.332	25.7676	NaN	25.6571	NaN	NaN	7	7	7	30.4	30.4	30.4	46.665	0	20.95	352340000	21	16	23.5	6.6	0	6.6	2.5	0	4	3	0	2	1	0	E9PID8;E7EWR4;P33240;A0A0A0MT56;Q9H0L4	E9PID8;E7EWR4;P33240;A0A0A0MT56	Cleavage stimulation factor subunit 2	CSTF2	692
NaN	NaN	NaN	NaN	NaN	NaN	17.9556	NaN	NaN	NaN	NaN	NaN	NaN	NaN	NaN	NaN	NaN	NaN	NaN	2	2	2	3.4	3.4	3.4	69.697	0.0023105	2.1861	6863300	27	2	0	0	0	0	0	0	0	0	0	0	0	0	E7EX17;P23588;F8W0K0;F8VRU1;F8VYE9;F8VSC7;F8VP89;F8VX11	E7EX17;P23588;F8W0K0;F8VRU1;F8VYE9;F8VSC7;F8VP89;F8VX11	Eukaryotic translation initiation factor 4B	EIF4B	693
NaN	NaN	26.6251	NaN	NaN	24.6744	20.3519	NaN	NaN	19.6228	NaN	NaN	19.0181	NaN	NaN	26.4271	NaN	NaN	24.8965	9	6	6	11.2	7.9	7.9	98.972	0	6.9132	130270000	46	7	1.3	2.1	9.9	0	0	4	0	1	6	0	0	0	E9PB90;P52789;P52790;Q2TB90	E9PB90;P52789	Hexokinase;Hexokinase-2	HK2	694
23.6494	NaN	25.7746	NaN	NaN	23.3492	19.5816	18.8421	NaN	17.7235	NaN	NaN	15.2917	NaN	NaN	25.3668	NaN	NaN	22.9139	7	7	6	23	23	19.6	44.643	0	9.1426	82873000	28	8	2.8	0	17.6	0	0	11.9	1	0	4	0	0	3	E9PBF6;P20700;F8WDK6;A0A0D9SFY5	E9PBF6;P20700;F8WDK6	Lamin-B1	LMNB1;BTNL2	695
28.6964	28.8258	24.9742	28.9243	28.0302	25.8441	25.8475	24.4485	24.4605	20.7263	24.2045	23.5248	21.2578	27.1434	26.9244	26.1675	28.0435	26.931	26.6446	11	11	11	36.9	36.9	36.9	47.079	0	72.122	1818900000	19	29	19.3	20	5.4	32.2	13.6	18.6	4	4	1	10	4	4	P22234;E9PBS1;D6RF62	P22234;E9PBS1;D6RF62	Multifunctional protein ADE2;Phosphoribosylaminoimidazole-succinocarboxamide synthase;Phosphoribosylaminoimidazole carboxylase	PAICS	696
NaN	NaN	19.6412	NaN	NaN	25.5865	20.9492	NaN	NaN	15.2489	NaN	NaN	20.9212	NaN	NaN	NaN	NaN	NaN	NaN	3	3	2	11.7	11.7	8.8	53.732	0	13.679	51205000	21	5	0	0	3.1	0	0	11.7	0	0	0	0	0	5	E9PBX6;Q16254;K7EJ21;I3L2B8	E9PBX6;Q16254;K7EJ21	Transcription factor E2F4	C5orf28;E2F4;QTRT1	697
NaN	25.3093	25.945	NaN	NaN	NaN	22.755	NaN	21.4024	22.0381	NaN	NaN	NaN	NaN	NaN	NaN	NaN	NaN	NaN	4	3	3	21.6	19.7	19.7	46.938	0	6.472	106170000	15	3	0	7.5	13.2	6.5	0	1.9	0	1	1	1	0	0	E9PC52;Q16576;Q5JNZ6;Q5JP02;C9J7L0;Q5JP01	E9PC52;Q16576;Q5JNZ6;Q5JP02	Histone-binding protein RBBP7	RBBP7	698
24.7437	NaN	25.5117	27.5523	27.8842	26.1027	24.4221	20.7437	NaN	19.7964	23.1324	23.1204	20.5162	NaN	NaN	25.6863	26.5489	25.66	25.2057	6	6	6	32.3	32.3	32.3	28.293	0	80.225	592530000	16	15	11.3	0	10.5	32.3	14.9	21.8	1	0	2	7	2	3	E9PCW1;B4DQA8;K7EJC8;O95249;G5E9T8;F6RU00	E9PCW1;B4DQA8;K7EJC8;O95249;G5E9T8	Golgi SNAP receptor complex member 1	GOSR1	699
NaN	NaN	32.4986	NaN	NaN	31.7041	27.4554	NaN	NaN	26.7981	NaN	NaN	26.0037	NaN	NaN	NaN	NaN	NaN	NaN	3	3	2	4.9	4.9	3.2	94.511	0	3.836	9570200000	52	5	0	0	3	1.9	0	3	0	0	1	1	0	3	O95757;E9PDE8;D6RJ96	O95757;E9PDE8;D6RJ96	Heat shock 70 kDa protein 4L	HSPA4L	700
NaN	26.228	NaN	23.8109	23.7943	NaN	21.9297	NaN	21.4731	NaN	19.056	19.0394	NaN	NaN	NaN	NaN	NaN	NaN	NaN	2	2	2	6	6	6	49.822	0.00051414	3.0389	107860000	27	3	0	6	0	6	2.7	0	0	2	0	1	0	0	E9PDI2;P40123;F8WDB9;B7Z385;A0A087X0J3;A0A087WZ15	E9PDI2;P40123;F8WDB9;B7Z385;A0A087X0J3;A0A087WZ15	Adenylyl cyclase-associated protein;Adenylyl cyclase-associated protein 2	CAP2	701
23.6956	31.4995	21.1102	27.1107	30.422	21.5463	26.2314	18.7887	25.6182	16.2033	22.0337	24.394	16.6395	NaN	27.6614	NaN	24.9637	26.9092	NaN	14	14	7	32.8	32.8	15.4	68.903	0	164.99	4666100000	30	40	4.7	27.5	1.7	11.8	22.1	1.8	1	18	0	5	12	0	E9PEB5;Q96AE4	E9PEB5;Q96AE4	Far upstream element-binding protein 1	FUBP1	702
23.9156	25.3748	NaN	26.5687	NaN	25.3556	20.7466	18.3307	19.7899	NaN	20.5985	NaN	17.3892	NaN	NaN	NaN	24.7001	NaN	24.1343	8	8	8	11.2	11.2	11.2	106.51	0	16.713	201800000	48	12	2.5	2.5	0	6.7	0	8.3	0	2	0	4	0	6	H0Y547;E9PEJ6;P98196;H0Y8F0;A0A087WVE8	H0Y547;E9PEJ6;P98196	Phospholipid-transporting ATPase;Probable phospholipid-transporting ATPase IH	ATP11A	703
NaN	25.4381	23.2388	NaN	NaN	21.4482	23.795	NaN	23.4381	21.2388	NaN	NaN	19.4482	NaN	NaN	NaN	NaN	NaN	NaN	1	1	1	16.2	16.2	16.2	11.389	0	12.135	58220000	4	5	16.2	16.2	16.2	0	0	16.2	1	2	2	0	0	0	Q5JWQ2;Q5JWQ6;E9PEP6;O14786	Q5JWQ2;Q5JWQ6;E9PEP6;O14786	Neuropilin-1	NRP1	704
NaN	24.0594	24.849	NaN	23.1395	25.1844	20.2712	NaN	18.2265	19.0161	NaN	17.3066	17.6947	NaN	NaN	NaN	NaN	NaN	NaN	7	7	7	8	8	8	155.2	0	73.322	98164000	57	11	2.2	0.5	2.3	0	0.5	5.6	2	0	3	0	0	6	O75694;E9PF10;D6RA13	O75694;E9PF10	Nuclear pore complex protein Nup155	NUP155	705
NaN	NaN	NaN	NaN	NaN	NaN	NaN	NaN	NaN	NaN	NaN	NaN	NaN	NaN	NaN	NaN	NaN	NaN	NaN	1	1	1	1	1	1	176.83	0	6.5648	0	78	1	0	1	0	0	0	0	0	1	0	0	0	0	E9PF17;P13611	E9PF17;P13611	Versican core protein	VCAN	706
NaN	NaN	NaN	NaN	NaN	NaN	NaN	NaN	NaN	NaN	NaN	NaN	NaN	NaN	NaN	NaN	NaN	NaN	NaN	1	1	1	4.2	4.2	4.2	58.394	0.0099655	1.1494	0	28	1	0	0	0	4.2	0	0	0	0	0	1	0	0	E9PFK9;Q9UJ41	E9PFK9;Q9UJ41	Rab5 GDP/GTP exchange factor	RABGEF1	707
27.3916	29.22	28.6032	30.1338	30.3061	31.0455	23.9562	20.4572	21.1797	19.6162	22.2687	21.7174	21.5897	26.6349	26.66	27.7296	28.6571	27.4661	29.858	16	16	3	17.3	17.3	2.6	135.3	0	186.81	5931000000	57	57	7.8	8.7	7.4	12.3	9.7	13.5	3	6	5	17	6	20	E9PFN4;A0A0A0MST8	E9PFN4;A0A0A0MST8	Anion exchange protein	SLC4A7	708
22.6499	NaN	NaN	25.074	NaN	NaN	21.62	18.9495	NaN	NaN	21.3735	NaN	NaN	NaN	NaN	NaN	NaN	NaN	NaN	3	3	3	17.9	17.9	17.9	21.707	0	4.6531	41901000	13	3	8.4	0	0	17.9	0	0	1	0	0	2	0	0	E9PFN5;Q9Y2Q3	E9PFN5;Q9Y2Q3	Glutathione S-transferase kappa 1	GSTK1	709
NaN	NaN	23.0252	NaN	NaN	22.7132	18.9234	NaN	NaN	18.071	NaN	NaN	17.759	NaN	NaN	NaN	NaN	NaN	NaN	2	2	2	4.4	4.4	4.4	89.018	0.0090945	1.3195	15413000	31	3	3.3	0	1.1	0	0	1.1	2	0	1	0	0	0	E9PFR3;H0Y8C4;Q14738;Q9H446	E9PFR3;H0Y8C4;Q14738;Q9H446	Serine/threonine-protein phosphatase 2A 56 kDa regulatory subunit delta isoform;RWD domain-containing protein 1	PPP2R5D;RWDD1	710
26.4367	25.5183	NaN	25.8879	26.5881	23.267	25.1057	23.2669	22.3484	NaN	22.718	23.4182	20.097	25.9412	NaN	NaN	NaN	25.0903	NaN	4	3	3	31.5	31.5	31.5	17.048	0	10.36	324950000	9	9	16.8	6	0	31.5	16.8	6	0	1	0	3	2	1	E9PG15;P27348	E9PG15;P27348	14-3-3 protein theta	YWHAQ	711
24.3775	NaN	NaN	NaN	NaN	NaN	19.1296	19.1296	NaN	NaN	NaN	NaN	NaN	NaN	NaN	NaN	NaN	NaN	NaN	1	1	1	1.2	1.2	1.2	90.309	0.0046928	1.6994	21795000	38	1	1.2	0	0	0	0	0	1	0	0	0	0	0	E9PG22;Q8IW35	E9PG22;Q8IW35	Centrosomal protein of 97 kDa	CEP97	712
NaN	NaN	NaN	24.8335	NaN	NaN	18.8562	NaN	NaN	NaN	18.8562	NaN	NaN	NaN	NaN	NaN	NaN	NaN	NaN	1	1	1	0.9	0.9	0.9	166.03	0	5.8227	29897000	63	1	0	0	0	0.9	0	0	0	0	0	1	0	0	E9PGC5;Q5TG12;Q15262	E9PGC5;Q5TG12;Q15262	Protein-tyrosine-phosphatase;Receptor-type tyrosine-protein phosphatase kappa	PTPRK	713
22.8636	NaN	NaN	NaN	NaN	NaN	17.8636	17.8636	NaN	NaN	NaN	NaN	NaN	NaN	NaN	NaN	NaN	NaN	NaN	1	1	1	2	2	2	94.529	0.0022594	2.059	7632100	32	1	2	0	0	0	0	0	1	0	0	0	0	0	E9PGE5;Q9NUY8	E9PGE5;Q9NUY8	TBC1 domain family member 23	TBC1D23	714
27.2389	30.2723	23.3629	27.5753	28.7199	24.7561	23.7898	19.9628	23.3074	17.1534	18.5776	21.1335	17.5405	25.3102	26.862	23.9392	24.4004	25.5751	24.3439	23	18	18	15.2	12.9	12.9	191.45	0	177.41	2144400000	74	48	6	11	4	8.4	5.1	7.6	4	20	1	8	11	4	E9PGM1;E7EX73;E7EUU4;A0A7I2Y1C3;Q04637;C9JF13;H7C044;C9J6B6;A0A804HJV5;A0A0U1RQK7;A0A0A0MSA7;O43432;C9J2Z7;C9K073;H7C0V6;A0A6Q8PFB2	E9PGM1;E7EX73;E7EUU4;A0A7I2Y1C3;Q04637	Eukaryotic translation initiation factor 4 gamma 1	EIF4G1	715
NaN	25.565	24.3237	23.4509	NaN	27.5421	23.9135	NaN	22.0711	21.2159	20.4509	NaN	22.8434	NaN	23.5755	24.81	NaN	NaN	27.6096	6	6	6	54.8	54.8	54.8	20.383	0	24.874	277530000	8	13	0	17.9	25	8.3	0	54.8	0	0	4	1	0	8	E9PH64;Q9Y6M9;A0A3B3IT57;E7EWZ0;E9PF49;A0A7I2V620;A0A7I2YQN0	E9PH64;Q9Y6M9;A0A3B3IT57;E7EWZ0;E9PF49;A0A7I2V620	NADH dehydrogenase [ubiquinone] 1 beta subcomplex subunit 9	NDUFB9	716
NaN	27.4894	22.8743	NaN	NaN	NaN	22.9587	NaN	22.9587	18.8743	NaN	NaN	NaN	NaN	NaN	NaN	NaN	NaN	NaN	1	1	1	3.8	3.8	3.8	34.431	0.0046809	1.691	196110000	16	2	0	3.8	3.8	0	0	0	0	2	0	0	0	0	E9PH82;Q8NCA5	E9PH82;Q8NCA5	Protein FAM98A	FAM98A	717
24.8338	27.161	NaN	25.4459	27.0196	NaN	17.8522	19.6639	21.991	NaN	17.8522	21.8496	NaN	NaN	24.6155	NaN	24.2795	24.7516	NaN	8	8	8	20.3	20.3	20.3	81.572	0	25.588	361720000	36	15	7.7	13.8	1.6	9.2	8.8	0	3	6	1	3	2	0	E9PHA2;Q15003;C9J470;C9JZP1;H7C415	E9PHA2;Q15003;C9J470	Condensin complex subunit 2	NCAPH	718
NaN	NaN	NaN	NaN	26.6351	25.1569	21.5151	NaN	NaN	NaN	NaN	21.5151	18.9592	NaN	NaN	NaN	NaN	NaN	NaN	4	4	4	15.1	15.1	15.1	53.448	0	15.5	141630000	27	6	0	0	0	0	6.4	11.7	0	0	0	0	3	3	E9PHG5;Q6UW02;F8WBE2;C9J8K7;Q8WZ13	E9PHG5;Q6UW02;F8WBE2;C9J8K7	Cytochrome P450 20A1	CYP20A1	719
24.2213	NaN	NaN	NaN	NaN	NaN	18.795	18.795	NaN	NaN	NaN	NaN	NaN	NaN	NaN	NaN	NaN	NaN	NaN	2	2	2	6.4	6.4	6.4	81.385	0	8.025	19558000	43	2	6.4	0	0	0	0	0	2	0	0	0	0	0	E9PHT6;Q9NVE7;H0Y9E4;H0YA26	E9PHT6;Q9NVE7;H0Y9E4;H0YA26	Pantothenate kinase 4	PANK4	720
NaN	NaN	NaN	NaN	NaN	NaN	NaN	NaN	NaN	NaN	NaN	NaN	NaN	NaN	NaN	NaN	NaN	NaN	NaN	1	1	1	9.8	9.8	9.8	18.224	0.0084814	1.4231	0	11	1	0	0	0	0	0	0	0	0	0	0	0	0	E9PHT9;P08758	E9PHT9;P08758	Annexin;Annexin A5	ANXA5	721
NaN	NaN	NaN	25.6181	26.1824	23.3508	23.3434	NaN	NaN	NaN	21.9177	22.482	19.6504	NaN	NaN	NaN	NaN	NaN	NaN	3	3	3	18.9	18.9	18.9	21.976	0.00050787	2.9062	138350000	13	3	0	0	0	18.9	7.1	7.1	0	0	0	2	1	0	E9PI87;Q9BUP3	E9PI87;Q9BUP3	Oxidoreductase HTATIP2	HTATIP2	722
26.364	NaN	24.6726	24.5293	NaN	NaN	23.4481	22.779	NaN	21.0876	20.9444	NaN	NaN	NaN	NaN	NaN	NaN	NaN	NaN	5	5	5	15	15	15	31.088	0	46.226	137320000	12	7	3.4	0	8.2	8.5	0	0	2	0	3	2	0	0	E9PIE3;Q969G5	E9PIE3;Q969G5	Protein kinase C delta-binding protein	PRKCDBP	723
24.7155	27.753	25.1584	25.7621	NaN	26.0684	23.5126	20.9082	22.6246	18.8902	19.1165	NaN	22.261	NaN	25.2483	25.7238	24.2218	NaN	27.1669	5	5	5	13.3	13.3	13.3	29.625	0	100.85	459740000	14	14	8.6	10.8	10.8	10.8	0	13.3	2	1	2	3	0	3	Q86SW4;E9PIF3;A0A087WU08;H0YC99;H7C3K4	Q86SW4;E9PIF3;A0A087WU08;H0YC99	Nuclear pore complex-interacting protein family member A2	DLST;NPIPA2;HP;LTBP3	724
NaN	NaN	NaN	NaN	NaN	24.2768	22.2768	NaN	NaN	NaN	NaN	NaN	22.2768	NaN	NaN	NaN	NaN	NaN	NaN	1	1	1	14.5	14.5	14.5	6.8649	0	6.3591	20326000	4	6	14.5	0	0	0	14.5	14.5	1	0	0	0	4	1	E9PN66;E9PNB3;E9PKN9;E9PS55;E9PMY0;E9PMW4;E9PQ46;E9PIK4;U3KQ32;E9PKZ4;E9PPM1;E9PIN5;O14683	E9PN66;E9PNB3;E9PKN9;E9PS55;E9PMY0;E9PMW4;E9PQ46;E9PIK4;U3KQ32;E9PKZ4;E9PPM1;E9PIN5;O14683	Tumor protein p53-inducible protein 11	TP53I11	725
23.5878	31.4068	30.2518	NaN	NaN	NaN	25.4192	20.7804	24.8046	23.8918	NaN	NaN	NaN	NaN	28.9455	30.4605	NaN	NaN	NaN	3	3	3	19.7	19.7	19.7	16.927	0	55.626	4138100000	7	15	10.5	19.7	19.7	0	0	0	0	5	10	0	0	0	E9PIM6;E9PNQ8;P04216;J3QRJ3	E9PIM6;E9PNQ8;P04216;J3QRJ3	Thy-1 membrane glycoprotein	THY1	726
23.1723	NaN	NaN	NaN	NaN	21.5776	17.9453	18.78	NaN	NaN	NaN	NaN	17.1852	NaN	NaN	NaN	NaN	NaN	NaN	4	2	2	6.6	4.3	4.3	84.426	0	5.6394	17471000	21	5	4.3	2.3	2.1	0	2.1	2.3	1	1	0	0	0	1	E9PIU8;D6RB00;K7EM95;A0A096LNV6;F8WDY0;P51606	E9PIU8;D6RB00;K7EM95;A0A096LNV6;F8WDY0;P51606	N-acylglucosamine 2-epimerase	ECHDC1;APBB2;MFSD11;CDHR1;IFT22;RENBP	727
24.7379	NaN	NaN	22.7219	NaN	NaN	23.0566	22.7379	NaN	NaN	20.7219	NaN	NaN	NaN	NaN	NaN	NaN	NaN	NaN	1	1	1	25.9	25.9	25.9	5.8141	0	13.826	34898000	4	1	25.9	0	0	25.9	0	0	0	0	0	1	0	0	E9PS88;R4GNF5;E9PP52;E9PMB0;E9PJ55;Q9NUJ3	E9PS88;R4GNF5;E9PP52;E9PMB0;E9PJ55;Q9NUJ3	T-complex protein 11-like protein 1	TCP11L1	728
NaN	25.0811	NaN	NaN	NaN	25.3644	22.5292	NaN	21.3807	NaN	NaN	NaN	21.6639	NaN	NaN	NaN	NaN	NaN	NaN	2	2	2	21	21	21	24.262	0.00049925	2.7479	78690000	13	2	0	10	0	11	0	10	0	0	0	1	0	1	E9PJC4;E9PQY7;E9PS99;E9PL78;E9PJM1;E9PMQ9;E9PSI1;O15321	E9PJC4;E9PQY7;E9PS99;E9PL78;E9PJM1;E9PMQ9;E9PSI1;O15321	Transmembrane 9 superfamily member 1	TM9SF1	729
23.0778	NaN	NaN	23.018	NaN	NaN	24.0483	23.0778	NaN	NaN	23.018	NaN	NaN	NaN	NaN	NaN	NaN	NaN	NaN	1	1	1	80.6	80.6	80.6	3.6862	0	4.5793	17348000	1	2	80.6	0	0	80.6	0	0	0	0	0	2	0	0	E9PKZ2;E9PRY2;E9PJD1;Q8IXU6	E9PKZ2;E9PRY2;E9PJD1;Q8IXU6	Solute carrier family 35 member F2	SLC35F2	730
23.2782	NaN	NaN	23.8994	NaN	NaN	20.9874	19.0303	NaN	NaN	19.6515	NaN	NaN	NaN	NaN	NaN	NaN	NaN	NaN	2	2	2	7	7	7	35.737	0.00049261	2.628	39498000	19	3	4.4	0	0	4.4	0	0	1	0	0	1	0	0	E9PJF0;E9PQW4;P27361;E9PBK7	E9PJF0;E9PQW4;P27361;E9PBK7	Mitogen-activated protein kinase;Mitogen-activated protein kinase 3	MAPK3	731
NaN	NaN	21.0449	22.5041	24.0515	21.7583	19.5041	NaN	NaN	18.0449	19.5041	21.0515	18.7583	NaN	NaN	NaN	NaN	NaN	NaN	8	1	0	25.5	4.7	0	23.887	0.0054576	1.6346	29047000	8	2	0	18.7	25.5	25.5	25.5	23.4	0	0	0	1	1	0	E9PJP3	E9PJP3		NUCB2	732
NaN	26.047	21.291	NaN	NaN	20.7251	20.8745	NaN	20.6429	18.121	NaN	NaN	17.5552	NaN	NaN	NaN	NaN	NaN	NaN	3	3	3	30.3	30.3	30.3	14.414	0	9.1761	73631000	9	6	9.8	30.3	20.5	0	0	14.8	1	3	2	0	0	0	E9PKJ0;E9PJW4;H0YCG9;E9PM62;Q5T9L3;E9PQK1	E9PKJ0;E9PJW4;H0YCG9;E9PM62;Q5T9L3	Protein wntless homolog	WLS	733
24.515	28.3913	NaN	29.5341	30.3711	NaN	27.4	20.6081	24.4844	NaN	25.6272	26.3967	NaN	NaN	28.3456	NaN	29.0196	28.95	NaN	14	5	0	58.6	26.1	0	28.821	0	32.813	2727400000	15	16	28.4	40.6	6.1	37.2	49.4	11.5	1	3	0	1	4	0	E9PK01;P29692;A0A087X1X7;E9PRY8;E9PPR1;E9PQ49;E9PI39;E9PL12;E9PMW7;E9PK06;E9PK72;E9PKK3;H0YE58;E9PNW6;E9PQC9;E9PJD0	E9PK01;P29692;A0A087X1X7;E9PRY8;E9PPR1;E9PQ49;E9PI39;E9PL12;E9PMW7	Elongation factor 1-delta	EEF1D	734
NaN	27.2292	23.8228	23.7951	24.8316	21.0716	23.5805	NaN	23.1292	19.7501	20.2101	21.2467	17.4866	NaN	24.8041	24.2471	NaN	NaN	NaN	2	2	2	14.5	14.5	14.5	19.569	0	19.097	218790000	12	7	0	14.5	14.5	7.2	7.2	7.2	0	3	2	1	1	0	E9PK85;P62070	E9PK85;P62070	Ras-related protein R-Ras2	RRAS2	735
22.0696	NaN	NaN	NaN	NaN	NaN	18.7477	18.7477	NaN	NaN	NaN	NaN	NaN	NaN	NaN	NaN	NaN	NaN	NaN	2	1	1	19.3	12.8	12.8	20.644	0.0090161	1.2728	4401600	10	1	19.3	0	0	0	0	0	1	0	0	0	0	0	E9PKB5;P35813	E9PKB5;P35813	Protein phosphatase 1A	PPM1A	736
NaN	NaN	NaN	23.8941	NaN	NaN	20.8942	NaN	NaN	NaN	20.8942	NaN	NaN	NaN	NaN	NaN	NaN	NaN	NaN	1	1	1	13.4	13.4	13.4	12.521	0.0014164	2.3563	15590000	8	4	13.4	0	0	13.4	13.4	0	1	0	0	2	1	0	H0YDW1;H0YEN2;E9PQP7;H7BXH2;E9PKF6;Q5H9R7	H0YDW1;H0YEN2;E9PQP7;H7BXH2;E9PKF6;Q5H9R7	Serine/threonine-protein phosphatase 6 regulatory subunit 3	PPP6R3	737
25.6938	25.2376	NaN	24.4559	NaN	NaN	19.4581	19.4581	20.714	NaN	19.9324	NaN	NaN	NaN	NaN	NaN	NaN	NaN	NaN	2	2	2	9.5	9.5	9.5	53.674	0	4.4603	116850000	23	4	3.2	6.2	0	3.2	0	0	2	1	0	1	0	0	E9PKG1;Q99873;E9PQ98;E9PIX6	E9PKG1;Q99873;E9PQ98;E9PIX6	Protein arginine N-methyltransferase 1	PRMT1	738
NaN	NaN	NaN	22.15	23.4481	NaN	19.8529	NaN	NaN	NaN	18.0625	19.3606	NaN	NaN	NaN	NaN	NaN	NaN	NaN	3	2	2	7.7	4.4	4.4	40.368	0	5.4525	16097000	17	2	3.8	0	3.3	7.7	7.7	3.3	1	0	0	0	1	0	E9PKG6;P80303;H0YD18;E9PM22;E9PLR0;E9PLE9;A0A2R8Y6G7;Q2L696	E9PKG6;P80303;H0YD18	Nucleobindin-2;Nesfatin-1	NUCB2	739
22.8689	25.4553	23.2033	NaN	NaN	26.638	23.7796	19.699	22.2853	20.0334	NaN	NaN	22.812	NaN	NaN	NaN	NaN	NaN	NaN	4	4	4	39.9	39.9	39.9	15.892	0	5.4324	167750000	9	8	13	13	13	0	0	39.9	1	1	2	0	0	4	E9PKH6;E9PPW7;Q9H8H0;F8W9K7;A0A087WZX9	E9PKH6;E9PPW7;Q9H8H0;F8W9K7;A0A087WZX9	Nucleolar protein 11	NDUFS8;NOL11;CYP4A22	740
NaN	24.1681	NaN	NaN	NaN	NaN	19.0389	NaN	19.0389	NaN	NaN	NaN	NaN	NaN	NaN	NaN	NaN	NaN	NaN	1	1	1	1.2	1.2	1.2	94.557	0.0022696	2.0968	18851000	35	1	0	1.2	0	0	0	0	0	1	0	0	0	0	E9PKK4;G3V1A9;P42695	E9PKK4;G3V1A9;P42695	Condensin-2 complex subunit D3	NCAPD3	741
NaN	NaN	25.8292	NaN	27.027	22.2633	22.2157	NaN	NaN	19.9861	NaN	21.8176	17.0539	NaN	NaN	NaN	NaN	NaN	NaN	20	2	2	35.2	4.5	4.5	96.543	0	49.637	201410000	37	7	13	19.1	29.8	15.1	16.5	28.5	0	1	4	0	1	1	E9PKU7;E9PNH1	E9PKU7		GANAB	742
NaN	29.1074	NaN	NaN	27.6999	NaN	23.1355	NaN	22.5002	NaN	NaN	21.6462	NaN	NaN	25.944	NaN	NaN	25.4323	NaN	7	7	7	42.9	42.9	42.9	22.389	0	14.949	797740000	8	12	0	33.2	0	9.8	32.2	0	0	8	0	1	3	0	E9PKZ0;P62917;E9PKU4;G3V1A1;E9PP36	E9PKZ0;P62917;E9PKU4;G3V1A1	60S ribosomal protein L8	RPL8	743
NaN	NaN	NaN	23.0618	NaN	NaN	18.7398	NaN	NaN	NaN	18.7398	NaN	NaN	NaN	NaN	NaN	NaN	NaN	NaN	1	1	1	3.4	3.4	3.4	48.939	0.0022789	2.1251	8755500	20	1	0	0	0	3.4	0	0	0	0	0	1	0	0	E9PL17;Q92989	E9PL17;Q92989	Polyribonucleotide 5-hydroxyl-kinase Clp1	CLP1	744
NaN	24.1119	NaN	23.159	24.7481	NaN	22.4086	NaN	20.7899	NaN	19.837	21.4261	NaN	NaN	NaN	NaN	NaN	NaN	NaN	10	1	1	50.3	11.2	11.2	20.819	0	5.8306	55674000	10	3	26.7	38	8.6	45.5	42.8	16	0	1	0	1	1	0	E9PL71;E9PN91	E9PL71;E9PN91		EEF1D	745
NaN	NaN	NaN	23.3494	25.4543	NaN	24.1709	NaN	NaN	NaN	21.7644	23.8693	NaN	NaN	NaN	NaN	NaN	NaN	NaN	1	1	1	27.2	27.2	27.2	8.5643	0	17.615	56660000	3	3	0	0	0	27.2	27.2	0	0	0	0	1	2	0	E9PLE4;E9PS47;Q9BVG9	E9PLE4;E9PS47;Q9BVG9	Phosphatidylserine synthase 2	PTDSS2	746
NaN	29.5339	25.7231	NaN	30.2536	25.2527	25.814	NaN	25.432	21.7416	NaN	22.8123	21.443	NaN	27.5595	26.7325	NaN	27.176	25.9634	4	4	4	44.4	44.4	44.4	12.201	0	8.3438	2152700000	6	12	0	44.4	24.1	0	44.4	44.4	0	6	1	0	2	3	E9PLL6;P46776;E9PJD9;E9PLX7	E9PLL6;P46776;E9PJD9;E9PLX7	60S ribosomal protein L27a	RPL27A	747
NaN	NaN	NaN	27.5802	NaN	NaN	24.9952	NaN	NaN	NaN	24.9952	NaN	NaN	NaN	NaN	NaN	NaN	NaN	NaN	1	1	1	12.5	12.5	12.5	11.082	0	18.368	200660000	6	2	0	0	12.5	12.5	0	0	0	0	1	1	0	0	I3L3B4;F8W9H0;E9PLN8;Q9BQB6	I3L3B4;F8W9H0;E9PLN8;Q9BQB6	Vitamin K epoxide reductase complex subunit 1	VKORC1	748
NaN	26.5563	21.3438	22.7997	NaN	20.8691	21.4817	NaN	21.3469	16.1343	17.5902	NaN	15.6597	NaN	NaN	NaN	NaN	NaN	NaN	3	3	3	9.3	9.3	9.3	82.921	0	12.552	112930000	37	5	0	3.6	7.1	3.5	0	3.6	0	1	2	0	0	0	Q12996;E9PLP8;H0YE74	Q12996;E9PLP8	Cleavage stimulation factor subunit 3	CSTF3	749
26.2378	27.901	23.5151	25.8619	NaN	22.7286	22.9467	19.6775	22.6531	16.5286	18.822	NaN	15.695	24.3187	26.0916	23.2278	NaN	NaN	NaN	10	10	10	18	18	18	74.583	0	32.633	411170000	38	15	9.9	11.2	7.5	7	0	4.5	2	6	2	3	0	1	E9PLT0;O75534	E9PLT0;O75534	Cold shock domain-containing protein E1	CSDE1	750
NaN	NaN	23.9523	NaN	NaN	22.3617	20.4365	NaN	NaN	19.6458	NaN	NaN	19.1917	NaN	NaN	NaN	NaN	NaN	NaN	2	2	2	6.8	6.8	6.8	26.076	0	8.4378	21621000	9	3	0	0	6.8	0	0	5.6	0	0	2	0	0	1	E9PLV6;E9PPZ9;O43292	E9PLV6;E9PPZ9;O43292	Glycosylphosphatidylinositol anchor attachment 1 protein	GPAA1	751
NaN	NaN	NaN	23.5518	NaN	NaN	21.2299	NaN	NaN	NaN	21.2299	NaN	NaN	NaN	NaN	NaN	NaN	NaN	NaN	1	1	1	25.6	25.6	25.6	10.038	0.00051335	3.0283	12297000	5	2	0	0	0	25.6	0	0	0	0	0	2	0	0	E9PRZ9;E9PM92;O00193	E9PRZ9;E9PM92;O00193	Small acidic protein	C11orf58;SMAP	752
22.4282	NaN	20.7942	23.8107	NaN	21.5642	17.2823	18.5213	NaN	16.8873	17.2823	NaN	17.6573	NaN	NaN	NaN	NaN	NaN	NaN	1	1	1	5.8	5.8	5.8	30.723	0	3.9961	25276000	15	4	5.8	0	5.8	5.8	0	5.8	0	0	1	2	0	1	E9PMF9;Q7L1W4	E9PMF9;Q7L1W4	Volume-regulated anion channel subunit LRRC8D	LRRC8D	753
23.2168	24.3222	28.9512	30.8758	25.2152	18.8661	27.9134	19.8948	21.0002	25.601	27.5538	21.2174	15.5442	NaN	NaN	29.8989	29.7223	27.0958	NaN	4	4	4	13.5	13.5	13.5	25.588	0	5.1148	2574000000	10	10	9.6	6.5	10.4	10.4	6.5	6.5	1	2	4	2	0	0	K4DIA7;E9PMR4;E9PRJ3;P48509;E9PP93;E9PK37;E9PSA1;E9PJE8;E9PJC8;E9PLZ6;K4DIB7	K4DIA7;E9PMR4;E9PRJ3;P48509	Tetraspanin;CD151 antigen	CD151	754
23.1154	NaN	NaN	24.3837	NaN	20.8196	18.8391	16.9862	NaN	NaN	18.2544	NaN	14.6903	NaN	NaN	NaN	NaN	NaN	NaN	2	2	2	2.2	2.2	2.2	161.91	0.00052715	3.3389	32826000	70	2	2.2	0	0	2.2	0	0.8	1	0	0	1	0	0	E9PMR6;Q9NZN5	E9PMR6;Q9NZN5	Rho guanine nucleotide exchange factor 12	ARHGEF12	755
NaN	NaN	NaN	23.9436	NaN	NaN	20.3586	NaN	NaN	NaN	20.3586	NaN	NaN	NaN	NaN	NaN	NaN	NaN	NaN	2	1	1	8.6	4.5	4.5	35.623	0.0014198	2.3852	16134000	12	2	4.5	0	0	4.5	0	0	1	0	0	1	0	0	E9PMY3;E9PL34;E9PML8;E9PJC0;E9PRR9;Q12974;Q96KK4	E9PMY3;E9PL34;E9PML8;E9PJC0;E9PRR9;Q12974;Q96KK4	Protein tyrosine phosphatase type IVA 2;Olfactory receptor 10C1	PTP4A2;OR10C1	756
NaN	NaN	NaN	24.6358	NaN	NaN	20.3878	NaN	NaN	NaN	20.3878	NaN	NaN	NaN	NaN	NaN	NaN	NaN	NaN	7	1	0	29	4.4	0	35.808	0.0022925	2.1433	26069000	19	1	14.2	6.6	7.3	26.2	6.6	13.6	0	0	0	1	0	0	O00214;E9PN19;B1ANM0	O00214;E9PN19	Galectin-8;Galectin	LGALS8	757
22.503	25.2355	24.8488	24.202	NaN	23.013	22.2634	18.4156	21.1481	18.8948	20.1145	NaN	18.9255	NaN	NaN	NaN	NaN	NaN	NaN	3	3	1	8.4	8.4	2.1	50.675	0	13.687	107520000	17	3	2.1	2.9	6.3	5	0	2.9	0	0	2	0	0	0	E9PPJ5;F5H5N1;F5GXJ1;O95819;E9PLM6;P21741	E9PPJ5;F5H5N1;F5GXJ1;O95819	Mitogen-activated protein kinase kinase kinase kinase 4	MDK;NDUFS7;MAP4K4	758
25.976	27.1	NaN	24.5821	NaN	NaN	22.3305	20.0382	21.8708	NaN	18.4674	NaN	NaN	25.5648	NaN	NaN	23.6347	NaN	NaN	3	3	3	16.7	16.7	16.7	30.517	0	9.807	234970000	16	3	12.7	16.7	0	12.7	0	0	1	1	0	1	0	0	E9PPM8;Q9Y315;G3V158;E9PJ44;E9PJB9;E9PPK3;E9PMH9;E9PML7	E9PPM8;Q9Y315;G3V158	Deoxyribose-phosphate aldolase	DERA	759
NaN	26.0747	22.9563	26.263	24.9604	21.8381	24.737	NaN	23.2673	20.1489	23.4556	22.1531	19.0307	NaN	NaN	NaN	NaN	NaN	NaN	9	1	1	60.4	7.1	7.1	19.224	0.0022472	2.0244	195740000	7	2	37.3	33.7	23.7	49.7	22.5	26	0	1	0	1	0	0	E9PQH6;Q5JR08;P08134;Q5JR07;A0A7I2V3G1;C9JNR4;C9JX21;Q5JR05;U3KQA9;U3KQV3;Q5JR06;E9PN11;A0A7I2V5E6;E9PLA2;C9JRM1	E9PQH6;Q5JR08;P08134;Q5JR07;A0A7I2V3G1;C9JNR4;C9JX21;Q5JR05;U3KQA9;U3KQV3;Q5JR06;E9PN11	Rho-related GTP-binding protein RhoC	RHOC;RHOA	760
NaN	25.4205	NaN	NaN	24.2302	NaN	22.7074	NaN	22.0653	NaN	NaN	21.2302	NaN	NaN	NaN	NaN	NaN	NaN	NaN	2	2	2	15.2	15.2	15.2	17.541	0	50.484	64589000	8	6	0	15.2	0	0	12.2	0	0	4	0	0	2	0	E9PQI8;O43290	E9PQI8;O43290	U4/U6.U5 tri-snRNP-associated protein 1	SART1	761
NaN	22.5663	NaN	NaN	NaN	23.0345	20.9457	NaN	19.5663	NaN	NaN	NaN	20.0346	NaN	NaN	NaN	NaN	NaN	NaN	1	1	1	7.7	7.7	7.7	18.215	0.0022331	1.9877	16158000	8	2	0	7.7	0	0	0	7.7	0	0	0	0	0	2	E9PQM0;Q8WUK0	E9PQM0;Q8WUK0	Phosphatidylglycerophosphatase and protein-tyrosine phosphatase 1	PTPMT1	762
NaN	26.1971	NaN	24.2044	28.301	NaN	27.0847	NaN	24.6121	NaN	22.6194	26.7161	NaN	NaN	NaN	NaN	NaN	NaN	NaN	2	1	1	39.3	25	25	12.391	0	3.8484	426980000	3	3	0	25	0	39.3	25	0	0	1	0	1	1	0	E9PQN9;A0A7P0TA08;R4GNC9	E9PQN9;A0A7P0TA08;R4GNC9		IFITM2	763
NaN	NaN	22.286	25.6379	NaN	NaN	19.774	NaN	NaN	19.1161	19.774	NaN	NaN	NaN	NaN	NaN	NaN	NaN	NaN	1	1	1	11.2	11.2	11.2	18.469	0	19.006	57326000	9	4	0	0	11.2	11.2	0	0	0	0	1	3	0	0	E9PQR7;Q9UK41	E9PQR7;Q9UK41	Vacuolar protein sorting-associated protein 28 homolog	VPS28	764
NaN	NaN	NaN	NaN	NaN	25.1404	20.5553	NaN	NaN	NaN	NaN	NaN	20.5553	NaN	NaN	NaN	NaN	NaN	NaN	8	1	1	16	3.1	3.1	72.89	0	24.908	36983000	24	2	3.1	6.2	0	6.4	10.9	5.1	0	0	0	0	0	2	E9PQZ1;P0DP72	E9PQZ1		EEF1D	765
NaN	NaN	NaN	24.3038	22.2572	NaN	19.3969	NaN	NaN	NaN	19.3969	17.3503	NaN	NaN	NaN	NaN	NaN	NaN	NaN	4	2	2	6.2	4.2	4.2	100.5	0	9.8726	25723000	30	4	3.3	0.8	0	6.2	3	0	1	0	0	2	1	0	E9PR38;H0YEH2;Q5T1Z4;Q5T1Z8;Q14671;H0YDK8;E9PMX1	E9PR38;H0YEH2;Q5T1Z4;Q5T1Z8;Q14671;H0YDK8	Pumilio homolog 1	PUM1	766
22.4021	27.1452	24.0963	NaN	NaN	NaN	23.1845	18.3146	23.0577	18.8612	NaN	NaN	NaN	NaN	25.3268	24.4255	NaN	NaN	NaN	3	3	3	10.8	10.8	10.8	48.166	0	4.4837	171910000	17	5	2.9	7.4	10.8	0	0	0	0	2	3	0	0	0	E9PS00;Q9Y5Q0;H0YCN1;H0YED5;E9PKP8	E9PS00;Q9Y5Q0	Fatty acid desaturase 3	FADS3	767
NaN	25.2315	NaN	27.6037	26.8746	NaN	26.8638	NaN	23.6466	NaN	26.0188	25.2895	NaN	NaN	NaN	NaN	NaN	NaN	NaN	3	1	1	38.4	24.1	24.1	12.255	0.00051256	3.0079	366390000	3	3	0	24.1	0	38.4	24.1	0	0	0	0	1	2	0	E9PS44;A0A7P0TBF9;A0A7P0TB91;A0A7P0T8W2;R4GNG9	E9PS44;A0A7P0TBF9		IFITM3	768
24.4573	24.5176	NaN	25.7617	22.3855	NaN	18.3793	17.0175	18.1253	NaN	17.6683	15.9932	NaN	23.6206	NaN	NaN	23.9965	NaN	NaN	3	3	3	2.6	2.6	2.6	249.48	0	6.1634	109420000	84	4	2	0.6	0	2.6	0.6	0	0	1	0	2	1	0	F1T0I1;O15027;X6RGP5;A0A3F2YNX0;A0A3F2YNZ0	F1T0I1;O15027	Protein transport protein Sec16A	SEC16A	769
NaN	NaN	NaN	NaN	NaN	NaN	18.1133	NaN	NaN	NaN	NaN	NaN	NaN	NaN	NaN	NaN	NaN	NaN	NaN	3	3	3	10.2	10.2	10.2	30.22	0.0030742	1.8777	9594100	17	1	0	0	0	0	0	0	0	0	0	0	0	0	F2Z2K0;Q9UNZ2	F2Z2K0;Q9UNZ2	NSFL1 cofactor p47	NSFL1C	770
NaN	NaN	NaN	26.8446	26.6751	24.1843	24.344	NaN	NaN	NaN	23.0372	22.8677	20.3769	NaN	NaN	NaN	NaN	NaN	NaN	11	1	0	36.1	3.5	0	29.247	0.0096562	1.1942	298130000	14	2	4.2	23.9	24.9	12.6	14.7	24.9	0	0	1	0	0	0	F2Z2S8;H0YCJ7;E9PQ96;E9PJH4;E9PK82;H0YF32;E9PQX2;H0YES8	F2Z2S8;H0YCJ7;E9PQ96;E9PJH4;E9PK82;H0YF32		RPS3	771
NaN	NaN	NaN	NaN	NaN	NaN	NaN	NaN	NaN	NaN	NaN	NaN	NaN	NaN	NaN	NaN	NaN	NaN	NaN	1	1	1	29.3	29.3	29.3	9.1873	0.0062241	1.5613	0	4	1	0	29.3	0	0	0	0	0	1	0	0	0	0	F2Z2T1;Q09161	F2Z2T1;Q09161	Nuclear cap-binding protein subunit 1	NCBP1	772
23.9616	NaN	NaN	24.4189	NaN	NaN	21.6234	20.3767	NaN	NaN	20.834	NaN	NaN	NaN	NaN	NaN	NaN	NaN	NaN	2	2	2	12.7	12.7	12.7	23.28	0.00098087	2.5781	38768000	12	2	6.1	0	6.6	6.1	0	0	0	0	1	1	0	0	F2Z2Y8;Q9H0E2;E9PNS3;E9PP67;E9PQ25;A0A2R8Y4U4	F2Z2Y8;Q9H0E2;E9PNS3;E9PP67;E9PQ25;A0A2R8Y4U4	Toll-interacting protein	TOLLIP	773
NaN	NaN	NaN	NaN	NaN	NaN	NaN	NaN	NaN	NaN	NaN	NaN	NaN	NaN	NaN	NaN	NaN	NaN	NaN	1	1	1	13.5	13.5	13.5	10.645	0.0030702	1.8691	0	5	2	0	13.5	0	0	0	13.5	0	1	0	0	0	1	F2Z388;P42766	F2Z388;P42766	60S ribosomal protein L35	RPL35	774
NaN	24.9863	NaN	NaN	NaN	NaN	19.5601	NaN	19.5601	NaN	NaN	NaN	NaN	NaN	NaN	NaN	NaN	NaN	NaN	1	1	1	1.5	1.5	1.5	131.09	0.0089529	1.231	33238000	43	2	0	1.5	0	0	0	0	0	2	0	0	0	0	F2Z3Q3;P57764	F2Z3Q3;P57764	Gasdermin-D	ABHD16A;GSDMD	775
24.649	26.081	27.6007	24.7799	NaN	27.7477	29.0479	24.649	26.081	27.6007	24.7799	NaN	27.7477	NaN	NaN	28.5702	NaN	NaN	28.4388	1	1	1	16.3	16.3	16.3	5.7065	0.0014191	2.3805	555010000	1	4	16.3	16.3	16.3	16.3	0	16.3	0	1	1	0	0	2	F5GWH5;P61165	F5GWH5;P61165	Transmembrane protein 258	TMEM258	776
NaN	26.3249	NaN	NaN	NaN	NaN	23.3248	NaN	23.3248	NaN	NaN	NaN	NaN	NaN	NaN	NaN	NaN	NaN	NaN	2	2	2	21.3	21.3	21.3	18.534	0	7.6204	84057000	8	2	0	21.3	0	0	0	0	0	2	0	0	0	0	F5GWI9;F5GXZ7;F5GZ97;Q9Y3C0;F5H0A7;F5GXZ4;F5H2P1	F5GWI9;F5GXZ7;F5GZ97;Q9Y3C0;F5H0A7;F5GXZ4;F5H2P1	WASH complex subunit CCDC53	CCDC53	777
22.7047	NaN	19.351	NaN	NaN	22.6954	21.7295	20.7047	NaN	17.351	NaN	NaN	20.2202	NaN	NaN	NaN	NaN	NaN	NaN	2	2	2	31.9	31.9	31.9	10.632	0.00050942	2.9399	15814000	4	4	14.3	0	17.6	0	0	17.6	1	0	1	0	0	2	H0YLY7;H0YKE7;F5GX29;H0YNG9;Q99653	H0YLY7;H0YKE7;F5GX29;H0YNG9;Q99653	Calcineurin B homologous protein 1	CHP1	778
NaN	NaN	NaN	NaN	NaN	NaN	NaN	NaN	NaN	NaN	NaN	NaN	NaN	NaN	NaN	NaN	NaN	NaN	NaN	1	1	1	28.6	28.6	28.6	4.8428	0.0034722	1.8251	0	2	1	0	28.6	0	0	0	0	0	1	0	0	0	0	F5GX73;F5H613;F5H7F6;F5H6X2;P10620	F5GX73;F5H613;F5H7F6;F5H6X2;P10620	Microsomal glutathione S-transferase 1	MGST1	779
28.6251	32.2701	31.4415	25.9057	25.7586	27.4281	26.8775	22.8854	26.2258	24.9506	17.916	20.8517	21.2536	25.8686	28.5834	30.0601	23.1229	NaN	25.8592	21	21	21	49.2	49.2	49.2	65.102	0	247.76	8809800000	30	83	15.1	49.1	39.3	9.4	1.9	30.4	1	44	29	0	0	9	Q13740;F5GXJ9;H7C543	Q13740;F5GXJ9	CD166 antigen	ALCAM	780
NaN	24.8204	26.2285	23.0868	NaN	25.2763	22.9742	NaN	20.5725	21.2066	18.8389	NaN	20.4916	NaN	NaN	26.2837	24.1189	NaN	24.622	8	8	8	32.6	32.6	32.6	29.723	0	14.528	213860000	19	13	0	4.5	19.1	11.6	0	25.1	0	0	5	0	0	3	F5GY37;Q99623;F5H3X6;A0A7I2V5F0;J3KPX7;F5H0C5;F5GWA7;F5H2D2;A0A3G2KQ93;U3KPZ5	F5GY37;Q99623;F5H3X6;A0A7I2V5F0;J3KPX7	Prohibitin-2	PHB2	781
25.4548	29.3288	26.0687	28.0056	25.4653	27.6375	25.4841	21.3674	24.1779	21.7918	23.2219	21.3778	23.1093	NaN	26.9722	26.9716	25.8981	NaN	27.0555	9	9	9	27.6	27.6	27.6	44.659	0	32.445	1316300000	17	29	4.6	19.1	10.5	10.5	3.1	27.6	3	5	4	4	0	12	F5GYQ1;P61421;J3QL14;R4GN72;H3BQJ1	F5GYQ1;P61421;J3QL14;R4GN72	V-type proton ATPase subunit d 1	ATP6V0D1	782
28.4047	29.1263	27.4311	30.3052	29.7895	26.108	26.6716	23.1097	24.2092	21.7607	25.3419	24.7732	21.7188	27.5893	26.0192	26.8054	28.105	26.8614	25.1376	13	6	0	33.2	19.5	0	49.164	0	60.53	3453900000	19	36	22.6	24.1	22.8	26.2	21.5	12.8	5	5	5	9	7	4	F5GZG1;F5H823;B7ZB78;A6NIZ1	F5GZG1		RAP1B	783
22.0251	NaN	NaN	NaN	NaN	NaN	16.5988	16.5988	NaN	NaN	NaN	NaN	NaN	NaN	NaN	NaN	NaN	NaN	NaN	1	1	1	1.6	1.6	1.6	82.063	0.0058406	1.5878	4267900	43	1	1.6	0	0	0	0	0	1	0	0	0	0	0	F5GZI3;Q5VWU8;Q5VWV2;Q8TEW0	F5GZI3;Q5VWU8;Q5VWV2;Q8TEW0	Partitioning defective 3 homolog	PARD3	784
23.591	NaN	NaN	24.9046	NaN	NaN	19.4276	18.4211	NaN	NaN	18.4341	NaN	NaN	NaN	NaN	NaN	NaN	NaN	NaN	2	2	2	3.5	3.5	3.5	84.071	0.0022821	2.131	44043000	36	2	1.3	0	0	3.5	0	0	0	0	0	2	0	0	F5GZP6;Q86W92	F5GZP6;Q86W92	Liprin-beta-1	PPFIBP1	785
24.4596	NaN	NaN	26.6193	NaN	NaN	20.7398	18.1604	NaN	NaN	20.7398	NaN	NaN	24.6233	NaN	NaN	24.6641	NaN	NaN	5	5	5	12.7	12.7	12.7	84.733	0	44.421	126160000	40	10	8.4	4	0	12.7	0	0	3	1	0	6	0	0	F5H039;Q9NQX3;H0YJ30;G3V582;H0YJR5	F5H039;Q9NQX3	Gephyrin;Molybdopterin adenylyltransferase;Molybdopterin molybdenumtransferase	GPHN	786
NaN	27.2135	24.8542	27.6097	25.9483	23.1619	23.0776	NaN	23.7541	18.6522	22.5922	20.6352	18.3396	NaN	24.7636	24.2267	25.2606	23.3279	23.5469	5	5	5	23.8	23.8	23.8	21.214	0	57.352	466620000	11	12	0	14.6	22.2	22.2	16.2	13	0	3	3	2	2	2	F5H157;Q15286	F5H157;Q15286	Ras-related protein Rab-35	RAB35	787
NaN	NaN	NaN	23.2544	NaN	22.565	19.9505	NaN	NaN	NaN	19.2544	NaN	18.565	NaN	NaN	NaN	NaN	NaN	NaN	5	1	1	9.9	2.5	2.5	68.984	0.0042845	1.7598	16212000	16	2	0	0	1.5	9.9	1.5	8.1	0	0	0	1	0	1	F5H2C2;Q4TT34;F2Z2X0;A0A6Q8PFC0;Q96FI4	F5H2C2		ACRBP	788
29.7027	31.9646	29.0232	30.2859	30.383	29.1367	26.2639	23.9833	24.9147	21.374	24.1701	22.9625	21.1373	27.5532	28.5827	27.7454	28.6462	27.205	27.2704	33	33	31	49.4	49.4	47	99.202	0	257.92	8921500000	40	110	19.7	36.3	25.1	25.9	23.5	19.2	11	36	11	19	13	15	F5H365;Q15436;G3V4V1;G3V1W4;G3V3G5;G3V2R6;G3V5X8;G3V4Q2;G3V5K1;A0A2R8YF30;A0A2R8Y633;A0A2R8Y7S7	F5H365;Q15436	Protein transport protein Sec23A	SEC23A	789
NaN	NaN	NaN	NaN	NaN	NaN	NaN	NaN	NaN	NaN	NaN	NaN	NaN	NaN	NaN	NaN	NaN	NaN	NaN	5	1	1	16.1	3.4	3.4	39.507	0.0022563	2.052	0	18	1	3.4	0	0	0	0	0	1	0	0	0	0	0	F5H3E9;F5H5D4;F5H103;F5H3I1;F5H0C4;Q9BRP4	F5H3E9		PAAF1	790
NaN	24.5827	NaN	NaN	NaN	NaN	20.2607	NaN	20.2607	NaN	NaN	NaN	NaN	NaN	NaN	NaN	NaN	NaN	NaN	1	1	1	2	2	2	67.152	0.009048	1.3013	25127000	20	1	0	2	0	0	0	0	0	1	0	0	0	0	F5H4B6;Q8IZ83	F5H4B6;Q8IZ83	Aldehyde dehydrogenase family 16 member A1	ALDH16A1	791
NaN	25.2883	25.5268	NaN	NaN	NaN	22.712	NaN	21.5878	21.8264	NaN	NaN	NaN	NaN	NaN	NaN	NaN	NaN	NaN	2	1	1	12.3	7.9	7.9	28.153	0	5.0121	89320000	13	3	0	12.3	7.9	0	0	0	0	2	1	0	0	0	F5H7Q6;Q9H1J7;F5H364	F5H7Q6;Q9H1J7;F5H364	Protein Wnt;Protein Wnt-5b	WNT5B	792
NaN	26.6409	NaN	24.5875	NaN	NaN	21.6669	NaN	21.3555	NaN	19.3021	NaN	NaN	NaN	NaN	NaN	NaN	NaN	NaN	1	1	1	1.4	1.4	1.4	73.182	0.0084677	1.4098	129850000	39	2	0	1.4	0	1.4	0	0	0	1	0	1	0	0	F5H837;Q08999	F5H837;Q08999	Retinoblastoma-like protein 2	RBL2	793
NaN	NaN	NaN	NaN	NaN	NaN	19.1352	NaN	NaN	NaN	NaN	NaN	NaN	NaN	NaN	NaN	NaN	NaN	NaN	3	2	2	4.8	2.8	2.8	76.98	0.003096	1.9194	19001000	33	2	0	0	0	0	0	0	0	0	0	0	0	0	P0DTE8;F6Q0M4;Q4KN05	P0DTE8;F6Q0M4		TNFRSF14	794
23.737	NaN	NaN	23.9117	NaN	NaN	21.1265	20.0364	NaN	NaN	20.2112	NaN	NaN	NaN	NaN	NaN	NaN	NaN	NaN	2	2	2	18.9	18.9	18.9	26.083	0.002317	2.2237	29762000	13	2	10.7	8.2	0	10.7	0	0	0	1	0	1	0	0	H3BMQ5;H3BN59;I3L0H8;F6QDS0;H3BQK0;Q9NUU7;Q9UMR2;H3BTB3;I3L352	H3BMQ5;H3BN59;I3L0H8;F6QDS0;H3BQK0;Q9NUU7;Q9UMR2;H3BTB3;I3L352	ATP-dependent RNA helicase DDX19A;ATP-dependent RNA helicase DDX19B	DDX19B;DDX19A	795
24.7324	NaN	22.8034	26.3851	NaN	23.9732	22.4328	20.1474	NaN	18.2184	21.8001	NaN	19.0516	NaN	NaN	NaN	NaN	NaN	NaN	6	6	6	14	14	14	65.709	0	41.41	139300000	24	8	2.2	0	3.6	3.8	0	8.7	0	0	1	4	0	3	F6S8M0;H7C3P4;P15586;F5H4C6;H0YFA9	F6S8M0;H7C3P4;P15586;F5H4C6;H0YFA9	N-acetylglucosamine-6-sulfatase	GNS	796
23.8339	23.8031	23.1178	26.0385	23.0817	22.5378	19.5171	19.8339	19.8031	19.1178	19.5171	19.0817	18.5378	NaN	NaN	24.0654	23.6154	NaN	23.3144	3	3	3	16.7	16.7	16.7	37.979	0	15.58	122580000	16	14	6.2	6.2	10	16.7	6.2	6.2	0	1	4	5	2	2	F6SFZ6;Q99571	F6SFZ6;Q99571	P2X purinoceptor;P2X purinoceptor 4	P2RX4	798
27.8003	26.7525	22.9419	28.8885	28.2078	27.2298	25.0198	21.4212	20.3173	18.5454	23.7738	23.2057	22.3403	25.9744	24.7368	25.4676	27.3854	25.6239	27.0536	8	8	1	34	34	4.7	33.985	0	96.913	1322500000	17	19	19.7	7	12.3	31	11.7	22.3	1	2	3	6	1	5	F6V2D4;H7BXD8;E9PJ77;E9PRN3	F6V2D4;H7BXD8	Galectin	LGALS8	799
NaN	NaN	NaN	NaN	NaN	NaN	19.7061	NaN	NaN	NaN	NaN	NaN	NaN	NaN	NaN	NaN	NaN	NaN	NaN	1	1	1	9.6	9.6	9.6	16.219	0	13.773	5132000	6	1	0	0	0	0	0	0	0	0	0	0	0	0	H7C3I1;F6VDH7;Q3KNR6;Q8IZP2;P50502	H7C3I1;F6VDH7;Q3KNR6;Q8IZP2;P50502	Putative protein FAM10A4;Hsc70-interacting protein	ST13;ST13P4	800
NaN	24.0812	NaN	NaN	NaN	NaN	17.9944	NaN	17.7413	NaN	NaN	NaN	NaN	NaN	NaN	NaN	NaN	NaN	NaN	4	3	0	2.6	2.2	0	198.91	0	28.699	21151000	81	2	0	1.5	0.4	0	0.4	0.4	0	1	0	0	0	0	F6XTU0;H0Y394	F6XTU0;H0Y394		BAG6;HDLBP	801
23.9659	NaN	NaN	26.664	NaN	25.2769	20.3961	19.3809	NaN	NaN	19.4111	NaN	20.692	NaN	NaN	NaN	NaN	NaN	NaN	7	3	3	19	6.2	6.2	55.828	0	4.6813	163370000	24	6	5.6	2.5	4.1	17.1	0	8.5	0	2	0	2	0	2	F8VPA6;A0A087WU02;Q96RQ1;F8W0R1;F8VR88;F8VUZ2;M0QYK9;H7C4F4;H0YI50	F8VPA6		ERGIC2	802
30.4714	32.5142	29.7595	31.0023	32.0595	29.8487	25.6002	22.451	24.092	20.7578	23.1846	23.5484	21.7883	28.1047	28.1582	27.6158	28.0283	27.5607	26.8554	52	52	52	40.8	40.8	40.8	236.02	0	323.31	16133000000	104	218	22.3	28.4	24.3	27.2	26.5	25.9	16	50	28	46	41	35	F8VPD4;P27708;H7BZB3;H7C2E4;H7C3Z5	F8VPD4;P27708	CAD protein;Glutamine-dependent carbamoyl-phosphate synthase;Aspartate carbamoyltransferase;Dihydroorotase	CAD	803
25.477	25.5806	24.4904	NaN	NaN	NaN	22.937	21.5701	21.6737	20.5835	NaN	NaN	NaN	NaN	NaN	NaN	NaN	NaN	NaN	1	1	1	5.4	5.4	5.4	41.166	0	11.632	120450000	15	1	5.4	5.4	5.4	0	0	0	0	1	0	0	0	0	F8VQD4;Q8TAD7	F8VQD4;Q8TAD7	Overexpressed in colon carcinoma 1 protein	C12orf75;OCC1	804
NaN	NaN	NaN	22.5508	NaN	NaN	17.6439	NaN	NaN	NaN	17.6439	NaN	NaN	NaN	NaN	NaN	NaN	NaN	NaN	2	2	2	6.4	6.4	6.4	51.09	0	6.2416	6144100	30	2	0	0	0	6.4	0	0	0	0	0	2	0	0	F8VS07;F8VQE1;Q9UHB6	F8VS07;F8VQE1;Q9UHB6	LIM domain and actin-binding protein 1	LIMA1	805
NaN	NaN	NaN	NaN	NaN	NaN	NaN	NaN	NaN	NaN	NaN	NaN	NaN	NaN	NaN	NaN	NaN	NaN	NaN	2	2	2	25.3	25.3	25.3	20.212	0.004659	1.6777	0	7	2	17.7	0	0	0	7.5	0	1	0	0	0	1	0	H0YH84;F8VRS8;F8VUB4;F8VV52;Q9NZN8;F8W145;H0YI11	H0YH84;F8VRS8;F8VUB4;F8VV52;Q9NZN8;F8W145;H0YI11	CCR4-NOT transcription complex subunit 2	CNOT2	806
24.9208	26.0199	21.8618	24.0624	NaN	20.9719	24.2914	22.3359	23.4349	19.2768	21.4775	NaN	18.387	NaN	NaN	NaN	NaN	NaN	NaN	2	1	1	15.1	9.5	9.5	13.317	0	6.2476	123190000	6	4	9.5	9.5	9.5	15.1	5.6	15.1	0	1	1	1	0	1	F8VS78;F8VWE0;Q12999;F8VW54	F8VS78;F8VWE0;Q12999;F8VW54	Tetraspanin-31	TSPAN31	807
NaN	28.2467	22.6923	25.2575	25.9655	21.6913	25.2403	NaN	24.7873	19.2329	21.798	22.5061	18.2319	NaN	25.3459	23.9981	23.6185	NaN	NaN	4	4	4	22.7	22.7	22.7	27.187	0	9.0233	435990000	11	10	0	18.6	8.5	17.4	4.5	4	0	2	2	3	1	1	F8VU65;Q8NHW5;P05388;F8VQY6;F8VPE8;G3V210;F8VW21;F8VWS0;F8VRK7;F8VS58;F8VZS0;F8VWV4	F8VU65;Q8NHW5;P05388;F8VQY6;F8VPE8;G3V210;F8VW21;F8VWS0;F8VRK7;F8VS58;F8VZS0	60S acidic ribosomal protein P0-like;60S acidic ribosomal protein P0	RPLP0;RPLP0P6	808
NaN	28.4603	NaN	NaN	25.5553	NaN	26.0587	NaN	25.8348	NaN	NaN	23.2333	NaN	NaN	NaN	NaN	NaN	NaN	NaN	3	3	3	26.2	26.2	26.2	14.529	0	5.025	419560000	5	4	0	26.2	0	0	8.5	0	0	2	0	0	1	0	F8VUA6;G3V203;H0YHA7;J3QQ67;Q07020;A0A075B7A0;F8VYV2	F8VUA6;G3V203;H0YHA7;J3QQ67;Q07020	60S ribosomal protein L18	RPL18	809
22.8209	25.2431	NaN	22.5381	NaN	NaN	21.3645	20.499	22.9212	NaN	20.2162	NaN	NaN	NaN	NaN	NaN	NaN	NaN	NaN	2	2	2	31.5	31.5	31.5	10.628	0.0018674	2.2584	53213000	5	3	16.3	16.3	0	16.3	0	0	0	1	0	1	0	0	F8VXB1;F8VUC5;F8W156;F8W651;F8VYZ4;F8VVA7;P61923;F8VXR1	F8VXB1;F8VUC5;F8W156;F8W651;F8VYZ4;F8VVA7;P61923;F8VXR1	Coatomer subunit zeta-1	COPZ1	810
27.2738	NaN	26.0121	26.6828	26.9871	25.0143	25.3256	23.6889	NaN	22.4271	23.0978	23.4021	21.4293	NaN	NaN	NaN	NaN	NaN	NaN	1	1	1	3.7	3.7	3.7	37.929	0	46.645	504580000	12	2	3.7	0	3.7	3.7	3.7	3.7	0	0	1	1	0	0	F8VUD2;Q9Y3E0	F8VUD2;Q9Y3E0	Vesicle transport protein GOT1B	PCED1B;GOLT1B	811
27.4213	28.58	27.1874	30.2342	28.9446	29.0058	27.1079	25.8363	26.5206	21.6503	25.8546	25.8935	24.3669	NaN	25.9723	26.2893	28.5923	27.057	28.8792	3	3	3	53.4	53.4	53.4	10.027	0	45.094	3052500000	3	31	23.9	25	53.4	53.4	25	53.4	0	0	5	12	3	11	F8VUY8;Q96QD8	F8VUY8;Q96QD8	Sodium-coupled neutral amino acid transporter 2	SLC38A2	812
22.1604	24.9906	25.1737	24.5466	NaN	23.5949	22.788	19.3531	22.1833	22.3664	21.7393	NaN	20.7875	NaN	NaN	NaN	NaN	NaN	NaN	2	2	2	20.7	20.7	20.7	16.021	0	7.309	113050000	7	5	5.5	5.5	15.2	15.2	0	5.5	0	1	1	2	0	1	F8VV56;F8W022;F8VWK8;P08962;F8VNT9	F8VV56;F8W022;F8VWK8;P08962;F8VNT9	Tetraspanin;CD63 antigen	CD63	813
21.5261	27.7276	NaN	27.2065	27.7844	27.6049	22.6013	17.4387	21.5458	NaN	16.2068	21.6087	23.5175	NaN	25.191	NaN	NaN	25.5875	NaN	5	5	5	9.2	9.2	9.2	54.047	0	12.25	817220000	17	11	5.7	9	0	9.2	9	5.7	0	3	0	1	3	4	Q9H2H9;F8VX04;F8VX12	Q9H2H9;F8VX04	Sodium-coupled neutral amino acid transporter 1	SLC38A1	814
24.2756	27.0938	23.9252	23.0436	NaN	NaN	21.1463	20.5499	23.6343	20.4658	19.5841	NaN	NaN	NaN	NaN	NaN	NaN	NaN	NaN	2	2	2	12.1	12.1	12.1	23.98	0	7.3749	188110000	11	4	12.1	6.1	6.1	6.1	6.1	0	1	1	1	0	1	0	F8VXU5;Q9UBQ0	F8VXU5;Q9UBQ0	Vacuolar protein sorting-associated protein 29	VPS29	815
26.4129	23.8719	21.0311	25.9175	25.0779	25.4489	23.0946	21.7689	19.624	16.7833	21.6696	20.83	16.1256	NaN	NaN	NaN	NaN	NaN	NaN	5	5	5	23.6	23.6	23.6	31.905	0	14.058	251440000	19	6	18.9	7.5	3.9	7.9	8.6	11.4	1	0	0	1	2	2	F8VYY9;P54619;H0YIC9;H0YHF8;F8VZX1;F8VSH3;F8VRY2;F8VSL2;F8VVA3	F8VYY9;P54619;H0YIC9;H0YHF8;F8VZX1	5-AMP-activated protein kinase subunit gamma-1	PRKAG1	816
NaN	23.6937	NaN	NaN	NaN	NaN	22.6937	NaN	22.6937	NaN	NaN	NaN	NaN	NaN	NaN	NaN	NaN	NaN	NaN	1	1	1	37.5	37.5	37.5	4.6392	0	4.3527	13568000	2	2	37.5	37.5	0	0	0	0	1	1	0	0	0	0	F8VZ13;P11802	F8VZ13;P11802	Cyclin-dependent kinase 4	CDK4	817
NaN	NaN	NaN	23.9796	26.1535	NaN	19.9797	NaN	NaN	NaN	19.9797	22.1535	NaN	NaN	NaN	NaN	NaN	NaN	NaN	3	3	3	20.9	20.9	20.9	30.262	0	60.807	91185000	16	4	0	0	0	6.8	14.7	6.1	0	0	0	1	2	1	F8VZ70;Q96GM5;F8VW95;F8VUB0;Q6STE5;C9JYI7;F8VRQ4;J3KMX2;B9EGA3;Q92925	F8VZ70;Q96GM5;F8VW95;F8VUB0;Q6STE5	SWI/SNF-related matrix-associated actin-dependent regulator of chromatin subfamily D member 1;SWI/SNF-related matrix-associated actin-dependent regulator of chromatin subfamily D member 3	SMARCD1;SMARCD3	818
28.2459	30.5755	27.1058	26.5873	29.1171	24.8585	27.0207	24.2459	26.149	23.1058	22.5874	24.5406	20.8585	27.5721	28.2546	27.0506	26.0184	26.9846	25.3429	5	3	3	29.6	20.3	20.3	31.6	0	16.344	2779900000	16	16	19.3	26.9	10	19.3	20.3	16.6	0	6	2	1	4	2	H3BRU6;F8VZX2;Q15366;F8W0G4;F8VXH9;F8W1G6;J3QT27;E9PFP8;P57721;H3BND9;F8VRH0	H3BRU6;F8VZX2;Q15366;F8W0G4;F8VXH9;F8W1G6;J3QT27;E9PFP8;P57721	Poly(rC)-binding protein 2;Poly(rC)-binding protein 3	PCBP2;PCBP3	819
NaN	NaN	NaN	NaN	NaN	NaN	NaN	NaN	NaN	NaN	NaN	NaN	NaN	NaN	NaN	NaN	NaN	NaN	NaN	1	1	1	17.7	17.7	17.7	8.9703	0.0077837	1.4901	0	5	3	17.7	17.7	0	17.7	0	0	1	1	0	1	0	0	F8W7T0;Q9UGI8	F8W7T0;Q9UGI8	Testin	TES	820
NaN	27.9376	NaN	24.112	24.3843	NaN	22.2432	NaN	21.9507	NaN	18.0266	19.2969	NaN	NaN	25.1022	NaN	23.1867	NaN	NaN	3	3	3	6.8	6.8	6.8	80.521	0.0014065	2.2896	297110000	34	5	0	6.8	0	4.4	1.8	0	0	4	0	0	1	0	F8W7U8;P49959	F8W7U8;P49959	Double-strand break repair protein MRE11A	MRE11A	821
NaN	NaN	20.9594	24.7318	22.6444	24.9795	22.5919	NaN	NaN	17.5	21.2724	19.1849	21.5201	NaN	NaN	NaN	NaN	NaN	NaN	3	3	2	11.6	11.6	7.4	38.871	0	4.6501	69539000	11	7	3.9	0	3.6	7.4	3.9	7.7	1	0	1	2	1	2	F8W7W8;Q30201	F8W7W8;Q30201	Hereditary hemochromatosis protein	HFE	822
26.3055	25.8868	23.8817	26.2575	NaN	22.0037	20.6576	19.2745	21.3632	19.3581	19.6751	NaN	17.4801	25.9093	NaN	NaN	25.5506	NaN	NaN	3	3	3	8.7	8.7	8.7	56.639	0.00052521	3.3131	244860000	23	7	5.1	2.4	2.4	5.1	0	6.3	0	0	1	2	0	4	Q9UHG3;F8W8W4;C9K055	Q9UHG3;F8W8W4	Prenylcysteine oxidase 1	PCYOX1	823
NaN	27.9048	26.7117	NaN	NaN	26.1832	24.7756	NaN	23.3793	23.6874	NaN	NaN	22.0358	NaN	26.0911	27.4352	NaN	NaN	25.8471	5	5	5	29.6	29.6	29.6	10.976	0	6.8441	437410000	7	7	0	18.4	26.5	0	0	29.6	0	1	3	0	0	3	F8W8Z9;Q8N4H5;H3BUX3;H0YFG9	F8W8Z9;Q8N4H5	Mitochondrial import receptor subunit TOM5 homolog	TOMM5	824
NaN	NaN	NaN	NaN	NaN	23.1549	19.6955	NaN	NaN	NaN	NaN	NaN	19.6955	NaN	NaN	NaN	NaN	NaN	NaN	4	1	1	21.7	4.1	4.1	37.144	0.003081	1.8872	9339500	11	1	0	9.9	13.6	0	13.6	21.7	0	0	0	0	0	1	F8W914;H7C106	F8W914	Reticulon	RTN4	825
24.0501	29.5429	26.6327	25.4509	28.4213	26.738	24.3151	18.5266	23.4853	20.233	18.1722	22.3244	20.5409	NaN	26.6398	26.0638	25.1848	26.0761	26.0432	11	11	10	11.8	11.8	10.7	128.08	0	111.15	1445900000	46	41	0.6	9.9	8.6	3.8	5.5	8.4	0	12	7	3	4	9	F8W930;Q9Y6M1	F8W930;Q9Y6M1	Insulin-like growth factor 2 mRNA-binding protein 2	IGF2BP2	826
25.8838	26.6934	NaN	25.1282	25.9432	23.1284	22.6366	19.9013	21.5235	NaN	18.8726	20.7733	17.9585	24.8236	NaN	NaN	23.3788	NaN	NaN	6	6	6	11.3	11.3	11.3	73.197	0	12.189	280800000	36	9	3.6	3.8	0	3.6	3.8	3.2	2	2	0	2	1	2	Q567U6;F8W9X7;H7C050	Q567U6;F8W9X7	Coiled-coil domain-containing protein 93	CCDC93	827
NaN	NaN	NaN	NaN	NaN	NaN	NaN	NaN	NaN	NaN	NaN	NaN	NaN	NaN	NaN	NaN	NaN	NaN	NaN	1	1	1	1.3	1.3	1.3	139.93	0.0043085	1.7874	0	77	1	1.3	0	0	0	0	0	1	0	0	0	0	0	H0Y5T1;F8WA11;Q7Z460	H0Y5T1;F8WA11;Q7Z460	CLIP-associating protein 1	CLASP1	828
26.0199	23.692	NaN	25.1452	NaN	NaN	22.0754	21.1845	19.8846	NaN	20.0265	NaN	NaN	25.0904	NaN	NaN	23.8262	NaN	NaN	4	4	4	20.7	20.7	20.7	30.723	0	16.889	118700000	14	7	15	5.7	0	6.8	0	0	4	1	0	2	0	0	F8WBF9;Q9UGV2;Q5TH30	F8WBF9;Q9UGV2;Q5TH30	Protein NDRG3	NDRG3	829
NaN	NaN	NaN	NaN	NaN	NaN	NaN	NaN	NaN	NaN	NaN	NaN	NaN	NaN	NaN	NaN	NaN	NaN	NaN	1	1	1	22.2	22.2	22.2	7.182	0.0096525	1.1924	0	4	1	0	0	0	0	0	0	0	0	0	0	0	0	F8WBH7;O95456	F8WBH7;O95456	Proteasome assembly chaperone 1	PSMG1	830
25.6237	25.0223	23.9415	27.2331	26.356	24.3532	25.7342	23.3017	22.7003	21.6196	23.9102	24.0341	21.2521	NaN	NaN	NaN	25.8224	NaN	24.2735	6	2	2	72.6	40.7	40.7	12.251	0	9.5241	366960000	5	11	35.4	24.8	72.6	72.6	46	72.6	0	1	3	3	2	2	J3QRU4;L7N2F9;F8WCA0;P63027;K7ENK9;K7EKX0;F5GZV7;P23763	J3QRU4;L7N2F9;F8WCA0;P63027;K7ENK9;K7EKX0	Vesicle-associated membrane protein 2	VAMP2;VAMP3	831
NaN	25.264	25.322	NaN	21.0109	25.9797	20.634	NaN	22.679	18.3964	NaN	18.426	20.2903	NaN	NaN	25.1733	NaN	NaN	26.0405	3	3	3	29.4	29.4	29.4	9.8703	0	8.2184	150520000	6	6	0	14.1	28.2	0	14.1	29.4	0	0	3	0	0	3	F8WF48;F8WCJ7;Q99442	F8WF48;F8WCJ7;Q99442	Translocation protein SEC62	SEC62	832
23.0966	NaN	NaN	NaN	NaN	NaN	21.5117	21.5117	NaN	NaN	NaN	NaN	NaN	NaN	NaN	NaN	NaN	NaN	NaN	1	1	1	32.4	32.4	32.4	7.4424	0	7.2995	8969700	3	2	32.4	0	0	32.4	0	0	1	0	0	1	0	0	F8WEU8;Q9UBF6	F8WEU8;Q9UBF6	RING-box protein 2	RNF7	833
27.7497	29.9354	24.5032	28.1312	28.6788	25.3149	26.5427	24.3111	25.0108	18.0091	24.5542	23.1318	20.8884	26.9944	27.3051	25.0638	26.693	25.9944	24.8734	6	6	6	18.1	18.1	18.1	27.076	0	10.426	2106100000	7	21	8.1	14.5	11.7	14.9	14.5	10.9	0	6	1	6	4	0	P09496;F8WF69;C9J8P9	P09496;F8WF69	Clathrin light chain A	CLTA	834
30.109	30.8921	27.045	24.7162	29.2864	27.5051	27.433	26.2022	25.9914	22.8088	20.8093	24.3488	22.7529	28.9472	28.6235	27.4332	NaN	27.2733	27.6871	8	8	8	17.2	17.2	17.2	52.269	0	146.82	4184700000	15	32	3.1	12.6	17.2	3.1	14.4	16.5	0	7	9	0	7	7	F8WJN3;Q16630	F8WJN3;Q16630	Cleavage and polyadenylation specificity factor subunit 6	CPSF6	835
25.5412	25.8422	24.1759	26.8013	29.1351	27.824	23.2482	19.8903	20.5568	16.0894	21.2715	21.2891	20.9951	NaN	NaN	26.0072	NaN	26.1604	27.5814	16	16	10	20.1	20.1	15.1	110.59	0	34.019	1081700000	39	22	2.7	3.3	5.6	7.2	9.8	14	0	2	4	3	6	6	G0XQ39;H0YDB2;Q13586;E9PNJ4;E9PIQ8;E9PRZ7;E9PR09;E9PN27	G0XQ39;H0YDB2;Q13586;E9PNJ4	Stromal interaction molecule 1	STIM1	836
NaN	27.6363	21.6904	25.8819	24.3272	NaN	22.461	NaN	21.3239	17.1054	21.0226	19.7423	NaN	NaN	NaN	NaN	NaN	NaN	NaN	4	4	4	13.3	13.3	13.3	51.57	0	51.057	294880000	24	11	3.4	9.9	2.9	6.3	2.9	2.9	1	3	2	2	1	2	G3V126;Q9UI12	G3V126;Q9UI12	V-type proton ATPase subunit H	ATP6V1H	837
22.2608	NaN	NaN	23.051	NaN	25.2144	18.3851	16.617	NaN	NaN	17.4072	NaN	16.0535	NaN	NaN	NaN	NaN	NaN	NaN	30	3	3	38.1	5.1	5.1	120.89	0	7.8924	52646000	50	4	15	22.4	22.1	23.5	13.4	17.5	0	0	0	2	0	2	G3V192;H0YBB8;E5RJ41;A0A0A0MRI5;P02794;G3V1D1;A0A0A0MTJ6;E9PPQ4;E9PRK8;E9PKY7	G3V192	Ferritin	FTH1	838
NaN	NaN	NaN	NaN	NaN	22.0694	16.3145	NaN	NaN	NaN	NaN	NaN	16.3145	NaN	NaN	NaN	NaN	NaN	NaN	2	2	1	2.9	2.9	1.4	148.86	0	43.488	4401100	54	2	0	0	1.4	0	0	1.5	0	0	1	0	0	1	G3V198;Q12769	G3V198;Q12769	Nuclear pore complex protein Nup160	NUP160	839
22.8041	26.4199	NaN	NaN	NaN	NaN	20.2825	18.1602	20.2825	NaN	NaN	NaN	NaN	NaN	NaN	NaN	NaN	NaN	NaN	2	2	2	9.4	9.4	9.4	59.004	0	5.5806	97105000	25	2	5.9	9.4	0	0	0	0	0	2	0	0	0	0	Q9BZZ5;G3V1C3;E9PQK6	Q9BZZ5;G3V1C3;E9PQK6	Apoptosis inhibitor 5	API5	840
24.2903	28.8703	24.1124	27.9699	27.7623	24.0102	25.7828	20.8309	24.8132	20.653	23.846	22.7119	20.5507	25.3526	26.6542	24.6136	26.1594	25.2829	25.4616	6	6	6	62.1	62.1	62.1	18.037	0	37.684	1050600000	11	19	20.5	38.5	20.5	37.3	34.8	20.5	2	6	1	4	3	2	G3V1V0;F8W1R7;P60660;F8VPF3;J3KND3;G8JLA2;B7Z6Z4;G3V1Y7;F8W1I5;P14649;H0YI43;F8W180;F8VZU9	G3V1V0;F8W1R7;P60660;F8VPF3;J3KND3;G8JLA2;B7Z6Z4	Myosin light polypeptide 6	MYL6	841
24.1192	NaN	NaN	23.0862	NaN	NaN	22.7213	20.2123	NaN	NaN	19.1793	NaN	NaN	NaN	NaN	NaN	NaN	NaN	NaN	6	6	6	33	33	33	22.842	0	12.129	110370000	15	9	6.4	0	0	6.4	0	0	0	0	0	1	0	0	G3V295;G3V5Z7;P60900;G3V3I1;G3V3U4	G3V295;G3V5Z7;P60900;G3V3I1;G3V3U4	Proteasome subunit alpha type;Proteasome subunit alpha type-6	PSMA6	842
22.0298	NaN	23.7938	NaN	NaN	NaN	22.1661	20.0299	NaN	21.7938	NaN	NaN	NaN	NaN	NaN	NaN	NaN	NaN	NaN	1	1	1	23.1	23.1	23.1	5.904	0	8.3813	18825000	4	2	23.1	0	23.1	0	0	0	1	0	1	0	0	0	G3V2C9;P59768	G3V2C9;P59768	Guanine nucleotide-binding protein subunit gamma;Guanine nucleotide-binding protein G(I)/G(S)/G(O) subunit gamma-2	GNG2	844
24.9622	24.5776	NaN	23.8709	NaN	NaN	23.3153	22.1548	21.7702	NaN	21.0636	NaN	NaN	NaN	NaN	NaN	NaN	NaN	NaN	1	1	1	9.7	9.7	9.7	24.994	0.0030554	1.8537	73064000	7	2	9.7	9.7	0	9.7	0	0	1	1	0	0	0	0	G3V2U3;Q96B13;H0YJ75;Q13362	G3V2U3;Q96B13;H0YJ75;Q13362	Serine/threonine-protein phosphatase 2A 56 kDa regulatory subunit gamma isoform	PPP2R5C	845
24.857	NaN	NaN	23.7547	NaN	20.8235	23.4675	22.857	NaN	NaN	21.7547	NaN	18.8235	NaN	NaN	NaN	NaN	NaN	NaN	1	1	1	22	22	22	5.5843	0	3.9508	46398000	4	2	22	0	0	22	0	22	0	0	0	1	0	1	G3V4C3;Q86SZ2	G3V4C3;Q86SZ2	Trafficking protein particle complex subunit 6B	TRAPPC6B	846
NaN	NaN	22.642	NaN	NaN	22.9812	20.0143	NaN	NaN	18.8347	NaN	NaN	19.1739	NaN	NaN	NaN	NaN	NaN	NaN	3	1	1	6.3	1.4	1.4	59.508	0.0091197	1.3246	14825000	14	1	4.8	0	6.3	2.3	0	3.8	0	0	0	0	0	1	G3V540;G3V5L0;G3V4W5;G3V2D2;G3V241;G3V3Y8;G3V4X0;G3V2W0;G3V2E4;H3BV12;G3V4T0;P19256	G3V540;G3V5L0;G3V4W5		SHMT2	847
25.0094	28.5795	25.9205	26.9665	26.8404	26.0308	22.9405	18.9433	22.3282	19.114	19.6191	18.1373	19.2157	NaN	25.9965	25.7998	24.9078	25.3697	25.2335	7	7	7	4.9	4.9	4.9	189.06	0	183.82	818930000	67	21	0.8	4.4	4.5	3.1	0.8	4	0	5	7	3	2	4	G3V552;Q92879;E9PQK4;E9PSH0;E9PKU1;F5H4Y5;F5H0D8;E9PKA1;V9GYD9;Q5VZZ6;A0A0J9YX66;A0A1B0GU44;E9PC62;A0A1B0GUN8;A0A0J9YXJ0;O95319	G3V552;Q92879;E9PQK4;E9PSH0;E9PKU1;F5H4Y5;F5H0D8;E9PKA1	CUGBP Elav-like family member 1	NDRG2;CELF1	848
26.5697	NaN	21.5736	26.4697	NaN	21.2194	22.0234	21.2478	NaN	16.2517	20.6396	NaN	15.8974	25.259	NaN	NaN	24.2893	NaN	NaN	5	5	5	10.1	10.1	10.1	88.422	0	24.866	198100000	40	9	7.2	1.6	1.6	7.5	0	1.8	1	1	2	5	0	0	G3V5N8;Q9HBF4	G3V5N8;Q9HBF4	Zinc finger FYVE domain-containing protein 1	ZFYVE1	849
NaN	NaN	NaN	NaN	NaN	NaN	17.7801	NaN	NaN	NaN	NaN	NaN	NaN	NaN	NaN	NaN	NaN	NaN	NaN	2	2	2	4.8	4.8	4.8	53.12	0.0014333	2.4367	5401900	24	2	0	0	0	0	0	0	0	0	0	0	0	0	G3XAL0;Q9BW11	G3XAL0;Q9BW11	Malate dehydrogenase;Max dimerization protein 3	MDH2;MXD3	850
NaN	NaN	NaN	22.5749	NaN	NaN	21.1395	NaN	NaN	NaN	19.99	NaN	NaN	NaN	NaN	NaN	NaN	NaN	NaN	2	2	2	18.4	18.4	18.4	11.155	0.0022655	2.0878	13860000	6	2	0	0	0	7.1	0	0	0	0	0	0	0	0	G3XAN8;Q9Y5J9	G3XAN8;Q9Y5J9	Mitochondrial import inner membrane translocase subunit Tim8 B	TIMM8B	851
NaN	NaN	NaN	NaN	25.8057	NaN	21.7182	NaN	NaN	NaN	NaN	21.7182	NaN	NaN	NaN	NaN	NaN	NaN	NaN	3	3	3	12.4	12.4	12.4	45.05	0	4.9225	58652000	17	3	0	0	0	0	12.2	5.8	0	0	0	0	2	1	G5E975;Q12824;A0A0G2JRV3;A0A2R8YEE8;A0A0G2JSE9;C9JTA6;A0A2R8Y5N5	G5E975;Q12824;A0A0G2JRV3	SWI/SNF-related matrix-associated actin-dependent regulator of chromatin subfamily B member 1	SMARCB1	852
26.0061	NaN	NaN	NaN	NaN	NaN	19.87	19.87	NaN	NaN	NaN	NaN	NaN	NaN	NaN	NaN	NaN	NaN	NaN	3	3	3	5.2	5.2	5.2	105.03	0	5.2224	67392000	48	4	5.2	0	0	0	0	0	4	0	0	0	0	0	G5E9A6;P51784	G5E9A6;P51784	Ubiquitin carboxyl-terminal hydrolase;Ubiquitin carboxyl-terminal hydrolase 11	USP11	853
24.5892	25.2435	NaN	23.3268	NaN	NaN	21.5825	20.5891	21.2435	NaN	19.3267	NaN	NaN	NaN	NaN	NaN	NaN	NaN	NaN	3	3	1	11.6	11.6	3	33.881	0	14.597	75483000	16	4	8.6	7.3	0	3	0	0	1	2	0	1	0	0	G5E9C7;P36507;H3BRW9;A0A1B0GUL7;M0R1B6	G5E9C7;P36507;H3BRW9;A0A1B0GUL7	Dual specificity mitogen-activated protein kinase kinase 2	MAP2K2;MAP2K1	854
23.7575	NaN	19.9834	NaN	NaN	NaN	18.1792	17.5942	NaN	15.1761	NaN	NaN	NaN	NaN	NaN	NaN	NaN	NaN	NaN	3	3	2	8.9	8.9	6.5	75.566	0.0014299	2.4218	16951000	28	3	6.5	0	2.4	0	0	0	2	0	0	0	0	0	G5E9D4;A0A1W2PNW2;A0A1W2PP47;A0A1W2PNY5;A0A1W2PQZ6;A0A1W2PRF0;A0A1W2PRJ0;A0A1W2PPP6;A0A1X7SBS0;A0A1W2PS93;A0A1W2PR08;A0A1W2PRF5;Q96EB1;A0A1W2PNY4	G5E9D4;A0A1W2PNW2;A0A1W2PP47;A0A1W2PNY5;A0A1W2PQZ6;A0A1W2PRF0;A0A1W2PRJ0;A0A1W2PPP6;A0A1X7SBS0;A0A1W2PS93;A0A1W2PR08;A0A1W2PRF5;Q96EB1	Elongator complex protein 4	ELP4	855
27.4205	27.6025	NaN	27.1758	26.2141	24.4681	22.8122	20.6553	20.5331	NaN	20.8478	20.8922	17.9109	26.2501	25.5205	NaN	25.9463	NaN	25.2521	8	8	8	10.8	10.8	10.8	118.32	0	34.636	640730000	40	10	4.5	3.2	0	5.9	1.4	4.6	1	1	0	4	1	1	P53992;G5EA31;A0A0U1RR49	P53992;G5EA31	Protein transport protein Sec24C	SEC24C	856
29.6273	31.5523	28.0182	29.492	29.2676	27.3893	27.685	24.9643	26.6594	23.5691	25.0652	24.3345	22.2936	27.2307	28.1356	27.8693	27.6034	26.7725	27.1837	18	18	5	52.8	52.8	23.2	49.229	0	182.29	5917400000	18	86	35.9	38.8	28.3	32.7	21.8	20.7	2	23	15	11	8	13	P31943;G8JLB6;E9PCY7;D6RBM0;D6RIU0;D6RFM3;H0YB39;D6RIT2;E7EQJ0;D6RDU3;D6RIH9;D6R9T0;E5RGV0;H0YBD7;E7EN40;D6RDL0;E5RGH4;D6RF17;H0YBG7;D6R9D3;H0YAQ2;E5RJ94	P31943;G8JLB6;E9PCY7;D6RBM0;D6RIU0;D6RFM3;H0YB39;D6RIT2	Heterogeneous nuclear ribonucleoprotein H;Heterogeneous nuclear ribonucleoprotein H, N-terminally processed	HNRNPH1	857
25.8734	28.6017	21.3404	NaN	25.4498	22.3386	22.8744	18.7012	22.5557	15.7257	NaN	19.8351	16.7239	23.7828	25.7503	NaN	NaN	23.3931	22.9582	7	7	7	10	10	10	111.97	0	15.927	522600000	49	12	5.4	10	2.9	1.6	3.6	2.3	1	6	2	1	0	2	X6RM00;G8JLD3;X6RLX0;Q8IUD2;K7EPP6;K7EPD6;H7C4G9;O15083	X6RM00;G8JLD3;X6RLX0;Q8IUD2;K7EPP6	ELKS/Rab6-interacting/CAST family member 1	ERC1	858
NaN	28.6187	NaN	22.7795	23.6282	NaN	20.1102	NaN	19.9727	NaN	16.6502	17.4989	NaN	NaN	NaN	NaN	NaN	NaN	NaN	12	12	12	14.3	14.3	14.3	140.86	0	20.327	432360000	70	13	0	14.3	0	1.2	1.1	0	0	13	0	0	0	0	G8JLG1;Q14683;A0A6Q8PHC3;V9GY57	G8JLG1;Q14683;A0A6Q8PHC3	Structural maintenance of chromosomes protein;Structural maintenance of chromosomes protein 1A	SMC1A	859
NaN	25.9083	NaN	NaN	NaN	23.177	20.8425	NaN	20.5021	NaN	NaN	NaN	18.592	NaN	NaN	NaN	NaN	NaN	NaN	2	2	2	6	6	6	67.346	0.0014104	2.3055	72458000	24	2	0	6	0	0	0	2.2	0	1	0	0	0	1	H0UI80;X6RLT1;Q8IXH7	H0UI80;X6RLT1;Q8IXH7	Negative elongation factor C/D	TH1L;NELFCD	860
24.5151	NaN	NaN	25.9887	NaN	NaN	22.9658	21.5151	NaN	NaN	22.3087	NaN	NaN	23.6778	NaN	NaN	23.9927	NaN	NaN	3	3	3	21.5	21.5	21.5	20.421	0	4.1584	90562000	8	3	11	0	0	21.5	0	0	0	0	0	3	0	0	H0Y2Q1;Q96FX7	H0Y2Q1;Q96FX7	tRNA (adenine(58)-N(1))-methyltransferase catalytic subunit TRMT61A	TRMT61A	861
NaN	NaN	NaN	24.499	NaN	26.0043	17.8593	NaN	NaN	NaN	17.3974	NaN	15.9911	NaN	NaN	NaN	24.6444	NaN	26.5391	2	2	2	2.6	2.6	2.6	184.86	0.0090302	1.2841	91020000	73	2	0	0	0	2.6	0	2.6	0	0	0	1	0	1	H0Y3H2;Q99758	H0Y3H2;Q99758	ATP-binding cassette sub-family A member 3	ABCA3	862
NaN	25.7031	NaN	24.8374	NaN	NaN	22.9497	NaN	22.5618	NaN	20.8651	NaN	NaN	NaN	23.8009	NaN	23.8008	NaN	NaN	1	1	1	19.8	19.8	19.8	10.273	0	4.2033	84606000	3	3	0	19.8	0	19.8	0	0	0	2	0	1	0	0	H0Y5D3;H0Y3M0;Q13371	H0Y5D3;H0Y3M0;Q13371	Phosducin-like protein	PDCL	863
NaN	23.2728	NaN	NaN	22.676	NaN	20.5457	NaN	19.8134	NaN	NaN	19.2166	NaN	NaN	NaN	NaN	NaN	NaN	NaN	1	1	1	6.7	6.7	6.7	24.594	0.0076892	1.439	16836000	11	1	0	6.7	0	0	6.7	0	0	0	0	0	1	0	H0Y432;Q53EZ4	H0Y432;Q53EZ4	Centrosomal protein of 55 kDa	CEP55	864
NaN	NaN	26.2631	23.324	NaN	26.6651	20.4276	NaN	NaN	19.1338	16.1948	NaN	19.5358	NaN	NaN	NaN	NaN	NaN	NaN	2	2	2	1.4	1.4	1.4	319.37	0.00625	1.5846	197440000	140	2	0	0	0.7	0.7	0	0.7	0	0	0	1	0	1	P21359;H0Y465;J3KSB5	P21359;H0Y465;J3KSB5	Neurofibromin;Neurofibromin truncated	NF1	865
NaN	NaN	NaN	24.3376	NaN	NaN	18.5562	NaN	NaN	NaN	18.5562	NaN	NaN	NaN	NaN	NaN	NaN	NaN	NaN	2	2	2	2.6	2.6	2.6	150.56	0	98.014	21200000	55	3	1.8	0	0	2.6	0	0	1	0	0	2	0	0	H0Y4E8;Q9Y2K2	H0Y4E8;Q9Y2K2	Serine/threonine-protein kinase SIK3	SIK3	866
22.4953	NaN	NaN	NaN	NaN	NaN	18.3254	18.3254	NaN	NaN	NaN	NaN	NaN	NaN	NaN	NaN	NaN	NaN	NaN	1	1	1	6.4	6.4	6.4	32.507	0.00052329	3.2637	5912400	18	1	6.4	0	0	0	0	0	1	0	0	0	0	0	H0Y539;X6R6D0;P29353	H0Y539;X6R6D0;P29353	SHC-transforming protein 1	SHC1	867
NaN	27.2376	21.4995	NaN	24.4011	22.6573	24.4726	NaN	23.8314	19.1776	NaN	22.0791	20.3354	NaN	NaN	NaN	NaN	NaN	NaN	2	2	2	11.6	11.6	11.6	13.228	0.00050633	2.8718	200020000	5	5	0	11.6	8	0	8	8	0	2	0	0	1	1	H0Y5B4;H7BZ11;J3KQN4;Q969Q0;P83881	H0Y5B4;H7BZ11;J3KQN4;Q969Q0;P83881	60S ribosomal protein L36a-like;60S ribosomal protein L36a	RPL36A;RPL36A-HNRNPH2;RPL36AL	868
NaN	26.3397	25.4811	26.4484	28.2023	26.0506	24.1914	NaN	22.6392	18.4341	20.9006	22.474	22.0976	NaN	NaN	NaN	NaN	25.3835	26.745	9	9	9	27.5	27.5	27.5	44.568	0	16.31	601670000	13	15	0	1.8	7.6	16.1	20.9	21.2	0	1	1	5	3	5	H0Y5K5;Q9Y282;A0A1W2PPS8;H0Y621;A6PVJ2;A0A0C4DH46;H0Y802;H0Y6Z0	H0Y5K5;Q9Y282;A0A1W2PPS8;H0Y621	Endoplasmic reticulum-Golgi intermediate compartment protein 3	ERGIC3	869
24.542	NaN	NaN	NaN	NaN	NaN	19.0826	19.0826	NaN	NaN	NaN	NaN	NaN	NaN	NaN	NaN	NaN	NaN	NaN	2	2	2	2.8	2.8	2.8	98.891	0	4.365	24428000	44	2	2.8	0	0	0	0	0	2	0	0	0	0	0	H0Y612;Q9UPN9	H0Y612;Q9UPN9	E3 ubiquitin-protein ligase TRIM33	TRIM33	870
NaN	27.6036	NaN	NaN	NaN	NaN	20.6074	NaN	20.6074	NaN	NaN	NaN	NaN	NaN	NaN	NaN	NaN	NaN	NaN	1	1	1	2.3	2.3	2.3	102.8	0.00051099	2.9781	203950000	54	2	0	2.3	0	0	0	0	0	2	0	0	0	0	H0Y6U5;Q86XI2	H0Y6U5;Q86XI2	Condensin-2 complex subunit G2	NCAPG2	871
NaN	NaN	NaN	NaN	NaN	NaN	NaN	NaN	NaN	NaN	NaN	NaN	NaN	NaN	NaN	NaN	NaN	NaN	NaN	1	1	1	3.8	3.8	3.8	59.197	0.008846	1.3966	0	17	1	0	0	0	0	3.8	0	0	0	0	0	1	0	H0Y6V6;Q8WVP7	H0Y6V6;Q8WVP7	Limb region 1 protein homolog	LMBR1	872
NaN	24.3614	NaN	NaN	NaN	NaN	19.4545	NaN	19.4545	NaN	NaN	NaN	NaN	NaN	NaN	NaN	NaN	NaN	NaN	1	1	1	3.6	3.6	3.6	59.27	0.0018631	2.2532	21553000	30	1	0	3.6	0	0	0	0	0	1	0	0	0	0	H0Y6W0;O95985	H0Y6W0;O95985	DNA topoisomerase;DNA topoisomerase 3-beta-1	TOP3B	873
23.5434	NaN	24.1464	NaN	NaN	NaN	17.6268	17.1511	NaN	15.7948	NaN	NaN	NaN	NaN	NaN	NaN	NaN	NaN	NaN	7	7	5	9.1	9.1	7.2	174.84	0	11.562	30795000	84	10	2.4	3	6.8	0	0	0	2	2	6	0	0	0	H0Y6Z7;P10586;H0Y380;H0Y4H1;H0Y7Z9	H0Y6Z7;P10586;H0Y380;H0Y4H1;H0Y7Z9	Receptor-type tyrosine-protein phosphatase F	PTPRF	874
23.523	NaN	NaN	NaN	NaN	NaN	17.3937	17.3937	NaN	NaN	NaN	NaN	NaN	NaN	NaN	NaN	NaN	NaN	NaN	2	2	2	1.8	1.8	1.8	148.57	0.00052826	3.3755	12054000	70	2	0.6	0	0	1.2	0	0	1	0	0	1	0	0	H0Y720;Q9UPQ9	H0Y720;Q9UPQ9	Trinucleotide repeat-containing gene 6B protein	TNRC6B	875
23.5028	26.0725	NaN	NaN	NaN	NaN	21.8375	18.8024	21.3721	NaN	NaN	NaN	NaN	NaN	NaN	NaN	NaN	NaN	NaN	4	4	0	6.3	6.3	0	60.484	0	12.35	97437000	26	5	2.4	2.7	0	0	0	0	2	1	0	0	0	0	H0Y875	H0Y875		CALU	876
26.2369	29.1854	24.9777	23.3974	23.9796	24.9587	25.3859	21.1255	24.6169	18.059	19.697	20.2791	20.2721	25.0077	26.1648	25.0499	NaN	NaN	24.8992	14	14	3	36.1	36.1	11	38.434	0	98.217	1007100000	13	28	22	25.4	20.8	4.2	3.7	14.1	3	7	4	0	1	3	Q14103;H0Y8G5;H0YA96	Q14103;H0Y8G5;H0YA96	Heterogeneous nuclear ribonucleoprotein D0	HNRNPD	877
NaN	NaN	NaN	NaN	NaN	22.5868	19.7795	NaN	NaN	NaN	NaN	NaN	19.7795	NaN	NaN	NaN	NaN	NaN	NaN	1	1	1	11.4	11.4	11.4	15.303	0.0050612	1.661	6299600	7	1	0	0	0	0	0	11.4	0	0	0	0	0	1	J3QTB2;H0Y922;J3QTA6;Q9BRQ6	J3QTB2;H0Y922;J3QTA6;Q9BRQ6	MICOS complex subunit MIC25	CHCHD6	878
NaN	24.5747	NaN	NaN	NaN	24.778	20.2537	NaN	19.1484	NaN	NaN	NaN	19.3518	NaN	NaN	NaN	NaN	NaN	NaN	2	1	0	3.3	1.7	0	125.41	0.0054668	1.6429	53756000	43	1	0	3.3	0	0	0	1.7	0	0	0	0	0	1	H0Y928	H0Y928		TXNDC15	879
NaN	27.4341	23.7368	NaN	NaN	NaN	23.8408	NaN	23.7337	20.0363	NaN	NaN	NaN	NaN	NaN	NaN	NaN	NaN	NaN	2	1	1	9.9	4.1	4.1	37.923	0.0088602	1.4044	195320000	13	1	0	9.9	4.1	0	0	5.8	0	1	0	0	0	0	H0Y997;Q96J42	H0Y997;Q96J42	Thioredoxin domain-containing protein 15	TXNDC15	880
NaN	NaN	NaN	NaN	24.6751	21.7465	22.5312	NaN	NaN	NaN	NaN	22.3532	19.4245	NaN	NaN	NaN	NaN	NaN	NaN	1	1	1	8.3	8.3	8.3	12.193	0.0077901	1.4959	30306000	5	1	0	0	0	0	8.3	8.3	0	0	0	0	1	0	H0Y9L8;Q8IUF8	H0Y9L8;Q8IUF8	Bifunctional lysine-specific demethylase and histidyl-hydroxylase MINA	MINA	881
NaN	NaN	NaN	NaN	NaN	NaN	NaN	NaN	NaN	NaN	NaN	NaN	NaN	NaN	NaN	NaN	NaN	NaN	NaN	1	1	1	1.8	1.8	1.8	95.533	0.0046828	1.6938	0	30	1	1.8	0	0	0	0	0	1	0	0	0	0	0	H0Y9P1;Q9NSY1	H0Y9P1;Q9NSY1	BMP-2-inducible protein kinase	BMP2K	882
25.9298	26.5052	23.4946	25.7871	NaN	24.9778	22.0555	19.712	20.748	19.0351	19.3281	NaN	20.2456	24.6068	NaN	NaN	24.1545	NaN	NaN	8	8	0	22.7	22.7	0	65.994	0	16.115	277250000	22	9	11.4	5.6	9.8	13.1	0	7.2	4	0	2	1	0	2	H0Y9R3;D6R9L5;H0YBV4;A0A7P0TAW1;E5RIF9	H0Y9R3		WDR26	883
25.3177	26.4971	23.9383	26.2835	26.0937	26.664	22.0261	18.6044	19.1914	18.2335	20.7916	21.3388	20.0546	NaN	NaN	24.7025	24.9743	NaN	25.4748	12	8	1	26.9	18.3	1.9	72.896	0	18.793	413900000	27	19	5.5	9.1	6.5	14.3	6.2	21.9	0	3	2	3	1	9	H0Y9T1;H3BQ90;Q3KP22;D6RJD9;B4DTR8;A0A0S2Z5R4;A0A494C1E3;H0YNI8;C9JTJ5;D6R9T4;E5RGS9	H0Y9T1;H3BQ90;Q3KP22;D6RJD9;B4DTR8;A0A0S2Z5R4;A0A494C1E3;H0YNI8;C9JTJ5;D6R9T4;E5RGS9	Uncharacterized protein C11orf85	THOC3;KLHDC4;C11orf85;UCHL1;LIPG;MORF4L1;SAP130;C4orf47;CHRAC1	884
23.4087	NaN	NaN	25.8517	NaN	23.8519	21.7867	18.8238	NaN	NaN	21.2668	NaN	19.2669	NaN	NaN	NaN	NaN	NaN	NaN	12	1	1	31.5	2.9	2.9	52.463	0	34.293	86830000	24	2	6.4	3.5	7.5	31.5	9.3	23.6	1	0	0	0	0	1	H0YAH3;H0YAK0	H0YAH3;H0YAK0	Polypeptide N-acetylgalactosaminyltransferase	GALNT7	885
26.3868	26.8479	22.6806	25.5504	27.1787	NaN	17.7527	16.654	20.0782	14.2344	16.5872	21.4508	NaN	NaN	NaN	NaN	NaN	NaN	NaN	6	6	6	6.2	6.2	6.2	151.61	0	14.212	416310000	53	7	4.1	3.7	2.3	3.5	3.4	0	1	3	1	1	1	0	O15013;H0YAN8;E9PB39	O15013;H0YAN8	Rho guanine nucleotide exchange factor 10	ARHGEF10	886
NaN	23.2296	NaN	23.4169	NaN	NaN	21.5189	NaN	20.4222	NaN	20.6096	NaN	NaN	NaN	NaN	NaN	NaN	NaN	NaN	4	2	1	43.9	24.4	12.2	19.198	0	3.786	21035000	7	3	0	12.2	0	31.7	0	0	0	2	0	1	0	0	H0YBN6;A0A087WW97;A0A087WZK4	H0YBN6;A0A087WW97;A0A087WZK4		CSNK1G3;CSNK1G2	887
NaN	NaN	NaN	NaN	NaN	NaN	NaN	NaN	NaN	NaN	NaN	NaN	NaN	NaN	NaN	NaN	NaN	NaN	NaN	2	2	2	3.7	3.7	3.7	110.09	0.0096899	1.2087	0	45	2	0	2.8	0.9	0	0	0	0	1	1	0	0	0	H0YBR0;Q96Q05	H0YBR0;Q96Q05	Trafficking protein particle complex subunit 9	TRAPPC9	888
NaN	NaN	NaN	NaN	NaN	NaN	17.7911	NaN	NaN	NaN	NaN	NaN	NaN	NaN	NaN	NaN	NaN	NaN	NaN	1	1	1	4.9	4.9	4.9	31.544	0.00051282	3.0209	2268000	10	1	0	0	0	0	0	0	0	0	0	0	0	0	H0YFE5;Q7Z3I4;H0YC27;Q8TAQ9	H0YFE5;Q7Z3I4;H0YC27;Q8TAQ9	SUN domain-containing protein 3	APEH;DKFZp686H1615;RMDN1;SUN3	889
NaN	NaN	NaN	24.0469	NaN	24.0712	21.5101	NaN	NaN	NaN	20.4619	NaN	20.4863	NaN	NaN	NaN	NaN	NaN	NaN	2	2	2	9.9	9.9	9.9	33.419	0	22.141	35839000	12	2	0	0	0	5.6	0	9.9	0	0	0	0	0	2	H0YC35;P10909;E7ERK6;H0YLK8	H0YC35;P10909;E7ERK6;H0YLK8	Clusterin;Clusterin;Clusterin beta chain;Clusterin alpha chain	CLU	890
NaN	NaN	NaN	NaN	NaN	NaN	21.4846	NaN	NaN	NaN	NaN	NaN	NaN	NaN	NaN	NaN	NaN	NaN	NaN	6	4	4	27	17.3	17.3	31.17	0	21.211	41797000	13	6	0	4	0	0	0	9.7	0	0	0	0	0	0	H0YC42;P55327;E5RFR7;H0YC44	H0YC42;P55327	Tumor protein D52	TPD52	891
28.8817	31.3095	27.0746	29.9869	31.6105	28.1541	25.1067	21.2233	23.5198	15.7722	22.288	23.7471	19.3577	27.0224	28.2693	26.929	28.1085	28.3958	27.2688	26	26	13	15.1	15.1	9.1	264.59	0	250	8132200000	112	74	6.6	5.7	2.2	9.2	6.3	5.5	4	24	2	15	12	7	H0YCK7;A0A0G2JNH2;A0A7I2V5U5;G3V1L9;Q5UCD9;Q07157;E9PIZ1;I3L0K3;H0Y3R8	H0YCK7;A0A0G2JNH2;A0A7I2V5U5;G3V1L9;Q5UCD9;Q07157	Tight junction protein ZO-1	EEF1D;TJP1;KIR3DL1	892
26.5402	25.8795	22.7647	26.376	25.5411	24.8061	22.3289	20.3304	21.6316	18.5168	21.5183	21.2932	19.8516	25.5772	NaN	NaN	25.2922	NaN	24.6225	5	5	5	11.3	11.3	11.3	60.414	0	7.057	331700000	19	10	3.3	1.7	1.7	9.6	1.7	5	0	1	1	4	1	3	H0YCP6;H3BLW6;Q5T3F8	H0YCP6;H3BLW6;Q5T3F8	CSC1-like protein 2	TMEM63B	893
24.1256	NaN	NaN	25.078	NaN	NaN	19.1351	17.9357	NaN	NaN	18.3102	NaN	NaN	NaN	NaN	NaN	NaN	NaN	NaN	88	2	2	75.3	2.8	2.8	134.71	0.0090801	1.3126	53720000	73	2	42.3	50	49.9	66.6	51.9	63.4	0	0	0	2	0	0	H0YD14	H0YD14		MYOF	894
NaN	NaN	NaN	23.2135	NaN	NaN	17.8212	NaN	NaN	NaN	17.8212	NaN	NaN	NaN	NaN	NaN	NaN	NaN	NaN	4	1	1	3.8	1.1	1.1	100.19	0.0043271	1.8022	9726500	42	2	0	2.7	2.7	1.1	0	2.7	0	0	0	2	0	0	H0YDT0;H0YE89;E9PMG1;Q96D71	H0YDT0		REPS1	895
NaN	25.7846	NaN	22.6511	NaN	22.346	22.2232	NaN	21.8777	NaN	18.7443	NaN	18.4391	NaN	NaN	NaN	NaN	NaN	NaN	1	1	1	4.7	4.7	4.7	37.749	0	3.9675	73444000	15	4	0	4.7	0	4.7	0	4.7	0	1	0	1	0	1	H0YDT6;O00303	H0YDT6;O00303	Eukaryotic translation initiation factor 3 subunit F	EIF3F	896
26.604	NaN	NaN	28.5158	NaN	NaN	23.3215	19.3473	NaN	NaN	23.2267	NaN	NaN	26.0691	NaN	NaN	25.9251	NaN	NaN	8	8	8	66.3	66.3	66.3	20.916	0	19.046	485810000	12	16	39.4	0	0	66.3	16.1	0	2	0	0	13	1	0	H0YEB6;O60232;G3V1B8;H0YEK1;E9PN57;E9PK41	H0YEB6;O60232;G3V1B8	Sjoegren syndrome/scleroderma autoantigen 1	SSSCA1	897
NaN	26.0514	NaN	23.8699	26.2186	21.633	23.9865	NaN	22.7295	NaN	20.548	22.8966	18.3111	NaN	NaN	NaN	NaN	NaN	NaN	1	1	1	6.5	6.5	6.5	18.797	0.0092147	1.3754	166210000	10	3	0	6.5	6.5	6.5	6.5	6.5	0	1	1	0	1	0	H0YEQ6;Q9GZQ3	H0YEQ6;Q9GZQ3	COMM domain-containing protein 5	COMMD5	898
26.0196	28.0461	27.6716	27.6087	NaN	29.5497	24.2082	19.225	22.6538	21.7541	21.0247	NaN	22.5755	24.1972	24.6154	27.0521	25.4629	NaN	28.1903	23	23	23	44.8	44.8	44.8	86.371	0	157.89	1562600000	42	68	8.3	13.5	29.3	19.4	3	40.4	0	7	12	8	1	36	H0YFD6;Q8NEA6;A0A2R8Y4F5;U3KQB0;A0A5F9ZHN3	H0YFD6;Q8NEA6;A0A2R8Y4F5;U3KQB0	Zinc finger protein GLIS3	HADHA;GLIS3;POLR2F	899
NaN	NaN	NaN	23.4372	NaN	NaN	19.8523	NaN	NaN	NaN	19.8523	NaN	NaN	NaN	NaN	NaN	NaN	NaN	NaN	1	1	1	9	9	9	26.995	0.0023245	2.2379	11358000	12	1	0	0	0	9	0	0	0	0	0	1	0	0	H0YGS7;H0YG27;Q6PJ69	H0YGS7;H0YG27;Q6PJ69	Tripartite motif-containing protein 65	TRIM65	900
NaN	NaN	24.5489	23.7621	25.2349	24.3901	24.1678	NaN	NaN	21.7295	21.7621	23.2349	22.3902	NaN	NaN	NaN	NaN	NaN	NaN	3	3	3	51.4	51.4	51.4	7.8036	0	5.2809	100250000	4	3	0	20.8	34.7	20.8	13.9	30.6	0	1	1	0	0	1	S4R329;H0YK61;H0YNK0;H0YNK8;Q5J8M3;H0YMH5;H0YLP8;H0YN63	S4R329;H0YK61;H0YNK0;H0YNK8;Q5J8M3;H0YMH5;H0YLP8	ER membrane protein complex subunit 4	EMC4	901
NaN	NaN	NaN	25.1176	NaN	NaN	22.5048	NaN	NaN	NaN	22.5048	NaN	NaN	NaN	NaN	NaN	NaN	NaN	NaN	2	2	2	80	80	80	4.6262	0.00096712	2.5111	36404000	3	1	0	0	0	80	0	0	0	0	0	1	0	0	H0YML6;H0YLD7;H0YLW1;H0YLT5;H0YKM6;H0YMB7;H0YKB0;Q9NZD8	H0YML6;H0YLD7;H0YLW1;H0YLT5;H0YKM6;H0YMB7;H0YKB0;Q9NZD8	Maspardin	SPG21	902
NaN	26.8775	NaN	NaN	24.393	NaN	24.5676	NaN	24.1203	NaN	NaN	21.808	NaN	NaN	24.0746	NaN	NaN	NaN	NaN	5	5	5	40.4	40.4	40.4	9.657	0	26.49	163060000	6	7	0	40.4	0	0	27	0	0	3	0	0	1	0	H0YLP6;H0YMF4;H0YKD8;P46779	H0YLP6;H0YMF4;H0YKD8;P46779	60S ribosomal protein L28	RPL28	903
NaN	29.3832	24.8908	28.4	27.9102	NaN	27.1521	NaN	26.2133	21.7209	25.2301	24.7403	NaN	NaN	NaN	NaN	NaN	NaN	NaN	2	2	2	9.1	9.1	9.1	28.017	0	4.602	1342300000	9	6	0	9.1	9.1	2.8	9.1	2.8	0	1	2	1	1	1	O60637;H0YKJ9;H0YMH8	O60637;H0YKJ9;H0YMH8	Tetraspanin-3	TSPAN3	904
23.4753	25.5186	26.0806	23.322	NaN	25.1698	25.026	20.668	22.7113	23.2733	20.5145	NaN	22.3624	NaN	NaN	NaN	NaN	NaN	NaN	2	2	2	23.5	23.5	23.5	13.058	0	18.387	239160000	7	11	11.3	12.2	12.2	11.3	0	23.5	1	1	1	1	0	1	H0YLA2;P37108	H0YLA2;P37108	Signal recognition particle 14 kDa protein	SRP14	905
NaN	NaN	NaN	NaN	NaN	21.8479	18.263	NaN	NaN	NaN	NaN	NaN	18.263	NaN	NaN	NaN	NaN	NaN	NaN	1	1	1	6.8	6.8	6.8	27.423	0.0018727	2.2723	3774700	12	1	0	0	0	0	0	6.8	0	0	0	0	0	1	H0YNE5;H0YLG5;Q96TC7	H0YNE5;H0YLG5;Q96TC7	Regulator of microtubule dynamics protein 3	RMDN3	906
22.4037	24.2309	22.7221	23.472	NaN	20.0763	17.7383	15.3377	17.1648	14.4299	16.4058	NaN	13.0102	NaN	NaN	NaN	NaN	NaN	NaN	3	3	3	1.7	1.7	1.7	342.15	0	4.3572	44896000	134	5	0.6	0.6	1.1	0.6	0.6	0.6	0	0	3	0	1	1	H0YLM8;Q8TDJ6	H0YLM8;Q8TDJ6	DmX-like protein 2	DMXL2	907
26.62	26.437	24.1794	24.8597	NaN	23.5795	19.992	18.5726	20.8824	18.6248	16.6577	NaN	17.1484	NaN	NaN	NaN	NaN	NaN	NaN	5	5	5	7.8	7.8	7.8	104.56	0	15.734	255970000	47	7	6.9	2.2	1	3.5	0	3.5	1	2	1	2	0	1	J3KMZ9;H0YMD1;P01130;H0YMQ3;H0YM92	J3KMZ9;H0YMD1;P01130	Low-density lipoprotein receptor	LDLR	908
NaN	25.5907	21.3471	NaN	NaN	NaN	19.5564	NaN	19.4822	15.2386	NaN	NaN	NaN	NaN	NaN	NaN	NaN	NaN	NaN	1	1	1	0.6	0.6	0.6	161.12	0.0062422	1.5783	53200000	69	1	0	0.6	0.6	0	0	0	0	1	0	0	0	0	H0YME5;Q9P2K8	H0YME5;Q9P2K8	Eukaryotic translation initiation factor 2-alpha kinase 4	EIF2AK4	909
NaN	NaN	24.3392	NaN	NaN	NaN	19.9469	NaN	NaN	19.9469	NaN	NaN	NaN	NaN	NaN	NaN	NaN	NaN	NaN	4	2	2	15.2	7.2	7.2	42.88	0	9.2061	21224000	21	2	11.8	8	3.5	0	0	6	1	0	1	0	0	0	H0YMR0;A0A3B3IRW9;Q6P4E1	H0YMR0;A0A3B3IRW9;Q6P4E1	Protein CASC4	CASC4	910
NaN	NaN	NaN	NaN	NaN	NaN	NaN	NaN	NaN	NaN	NaN	NaN	NaN	NaN	NaN	NaN	NaN	NaN	NaN	3	1	1	34	13	13	11.345	0.0042992	1.7788	0	5	1	26	21	21	21	21	21	1	0	0	0	0	0	H0YMV8;Q71UM5;C9JLI6;C9J1C5	H0YMV8;Q71UM5;C9JLI6	40S ribosomal protein S27;40S ribosomal protein S27-like	RPS27L	911
NaN	NaN	NaN	NaN	NaN	NaN	19.4866	NaN	NaN	NaN	NaN	NaN	NaN	NaN	NaN	NaN	NaN	NaN	NaN	3	3	3	11.6	11.6	11.6	36.786	0	7.5856	9549600	13	2	0	0	0	0	0	0	0	0	0	0	0	0	H0YN18;P25789;H0YLS6;H0YLC2;H0YKT8;H0YMA1;H0YMZ1;H0YL69;H0YMI6	H0YN18;P25789;H0YLS6;H0YLC2;H0YKT8;H0YMA1;H0YMZ1;H0YL69	Proteasome subunit alpha type-4;Proteasome subunit alpha type;Proteasome subunit beta type	PSMA4	912
NaN	24.6233	21.5985	NaN	23.7812	20.5475	21.3349	NaN	20.5358	17.5111	NaN	19.6938	16.46	NaN	NaN	NaN	NaN	NaN	NaN	2	2	2	5.1	5.1	5.1	39.902	0.0089704	1.2438	44967000	17	3	0	2.6	2.6	0	2.6	2.6	0	1	1	0	0	1	H0YN65;Q8NCH0	H0YN65;Q8NCH0	Carbohydrate sulfotransferase 14	CHST14	913
23.6263	29.1466	27.0551	25.8084	29.5284	26.5287	25.8321	20.3044	24.268	19.6581	21.388	25.0103	19.7404	NaN	26.4268	26.84	25.3479	27.3157	25.1127	5	5	5	22.1	22.1	22.1	18.651	0	53.825	1676600000	10	20	15.3	17.8	15.3	15.3	15.3	19.6	2	7	2	2	3	4	H0YNG3;P67812;H0YKT4;H0YNX5;P0C7V7;H0YNA5	H0YNG3;P67812;H0YKT4;H0YNX5	Signal peptidase complex catalytic subunit SEC11;Signal peptidase complex catalytic subunit SEC11A	SEC11A	914
23.3494	NaN	NaN	24.2596	NaN	NaN	21.7052	20.1795	NaN	NaN	21.0897	NaN	NaN	NaN	NaN	NaN	NaN	NaN	NaN	1	1	1	14.1	14.1	14.1	21.584	0.0046968	1.7084	30772000	9	1	14.1	0	0	14.1	0	0	0	0	0	1	0	0	H7C5H7;H3BLU7;O43488	H7C5H7;H3BLU7;O43488	Aflatoxin B1 aldehyde reductase member 2	AKR7A2	915
NaN	24.8514	NaN	NaN	NaN	NaN	20.1012	NaN	19.9934	NaN	NaN	NaN	NaN	NaN	NaN	NaN	NaN	NaN	NaN	1	1	1	2.1	2.1	2.1	76.039	0.0076923	1.4397	32620000	29	1	0	2.1	0	0	0	0	0	1	0	0	0	0	H3BLV9;Q96SB4	H3BLV9;Q96SB4	SRSF protein kinase 1	SRPK1	916
NaN	NaN	NaN	NaN	NaN	NaN	NaN	NaN	NaN	NaN	NaN	NaN	NaN	NaN	NaN	NaN	NaN	NaN	NaN	1	1	1	30.2	30.2	30.2	6.7664	0.0078318	1.5166	0	3	1	0	0	0	0	0	30.2	0	0	0	0	0	1	H3BM63;H3BV87;Q9UH62	H3BM63;H3BV87;Q9UH62	Armadillo repeat-containing X-linked protein 3	ARMCX3	917
NaN	24.7612	NaN	NaN	NaN	24.4764	21.6258	NaN	20.7612	NaN	NaN	NaN	20.4764	NaN	NaN	NaN	NaN	NaN	NaN	1	1	1	3	3	3	61.105	0.00051787	3.1312	51777000	16	1	0	3	0	0	0	3	0	0	0	0	0	1	H3BMF4;H3BR82;Q9H2V7	H3BMF4;H3BR82;Q9H2V7	Protein spinster homolog 1	SPNS1	918
29.7334	28.6424	26.7841	30.6702	29.2182	25.4323	28.1049	26.1485	25.0574	23.1991	26.7614	25.6332	21.8474	28.3303	26.1186	26.4322	27.7789	26.6756	25.5275	11	11	11	70.3	70.3	70.3	17.668	0	52.577	3807800000	12	38	61.9	20.6	41.3	70.3	46.5	40.6	5	3	5	12	6	7	H3BMH2;H3BSC1;P62491;Q15907;B4DQU5;P57735	H3BMH2;H3BSC1;P62491;Q15907	Ras-related protein Rab-11A;Ras-related protein Rab-11B	RAB11A;RAB11B	919
26.4923	NaN	NaN	27.3486	NaN	NaN	20.4412	18.9126	NaN	NaN	19.8273	NaN	NaN	26.0936	NaN	NaN	26.4935	NaN	NaN	1	1	1	1.3	1.3	1.3	98.011	0.0097163	1.217	265300000	44	2	1.3	0	0	1.3	0	0	1	0	0	1	0	0	H3BN63;Q86YC2	H3BN63;Q86YC2	Partner and localizer of BRCA2	PALB2	920
NaN	NaN	NaN	25.8747	NaN	NaN	22.7048	NaN	NaN	NaN	22.7048	NaN	NaN	NaN	NaN	NaN	NaN	NaN	NaN	5	1	1	19.8	5.9	5.9	27.168	0.0092074	1.3735	61528000	9	1	6.3	10.1	3.8	12.2	3.4	3.8	0	0	0	1	0	0	H3BN98;I3L246;H3BV27;H3BT37;I3L303;H3BPJ2;Q15041	H3BN98;I3L246;H3BV27;H3BT37;I3L303		RPS15A	921
24.6759	29.7575	27.0546	26.1833	28.314	26.3711	24.0442	20.032	23.5651	18.7929	19.833	21.0696	21.7273	NaN	27.7185	27.8151	26.8324	26.9126	26.7433	6	6	6	14.2	14.2	14.2	64.532	0	45.713	1724100000	25	29	2.1	12.5	8.2	5.5	10.8	8.2	0	9	4	1	3	2	H3BNC9;P08708;A0A075B716;H0YN88;H0YN73;A0A0J9YYC4	H3BNC9;P08708;A0A075B716;H0YN88	40S ribosomal protein S17	RPS17	922
25.211	NaN	NaN	NaN	24.5743	NaN	19.9256	19.9256	NaN	NaN	NaN	19.2889	NaN	NaN	NaN	NaN	NaN	NaN	NaN	4	4	3	7.6	7.6	6.2	88.761	0	3.8537	63819000	39	4	3.1	1.5	0	0	3	0	2	1	0	0	1	0	H3BND4;Q6P996;Q86XE2;H3BQ54;Q6XYB5;J3KNK7;Q6P474	H3BND4;Q6P996;Q86XE2	Pyridoxal-dependent decarboxylase domain-containing protein 1	PDXDC1	923
NaN	28.748	21.0302	23.0379	26.984	25.3873	24.447	NaN	24.0346	16.7823	18.79	21.7955	20.8834	NaN	25.9255	NaN	NaN	25.231	24.4776	6	6	6	25.1	25.1	25.1	41.213	0	71.653	638220000	19	12	3.7	21.4	5.4	4.3	13.1	13.4	1	6	0	0	3	2	P19784;H3BNI9;H3BSA1	P19784;H3BNI9;H3BSA1	Casein kinase II subunit alpha	CSNK2A2	924
23.4758	NaN	22.2117	24.808	NaN	22.2197	21.374	19.7753	NaN	18.5113	20.0305	NaN	18.5193	NaN	NaN	NaN	NaN	NaN	NaN	3	2	2	14.9	11	11	31.877	0	4.0614	50781000	13	5	3.6	0	3.6	14.9	0	3.6	1	0	1	3	0	0	H3BNP3;H3BTL2;H3BS02;Q8NFU0	H3BNP3;H3BTL2;H3BS02;Q8NFU0	Bestrophin-4	BCKDK;BEST4	925
NaN	25.3531	NaN	NaN	NaN	NaN	19.076	NaN	21.6527	NaN	NaN	NaN	NaN	NaN	NaN	NaN	NaN	NaN	NaN	2	2	2	7.2	7.2	7.2	53.496	0	10.405	50045000	13	3	0	4.6	0	0	0	0	0	2	0	0	0	0	H3BPE7;P35637	H3BPE7;P35637	RNA-binding protein FUS	FUS	927
24.8466	28.9269	23.6634	NaN	24.4746	24.2071	22.6729	19.7173	22.4663	18.5342	NaN	19.3453	16.8265	24.2954	25.5123	23.7352	NaN	NaN	24.1184	9	9	9	18.2	18.2	18.2	84.69	0	87.602	597550000	35	19	6.2	16.4	4.6	0	1.3	9.7	2	12	2	0	0	2	H3BQZ7;Q1KMD3	H3BQZ7;Q1KMD3	Heterogeneous nuclear ribonucleoprotein U-like protein 2	HNRNPUL2-BSCL2;HNRNPUL2	928
NaN	NaN	NaN	23.9476	NaN	NaN	18.1927	NaN	NaN	NaN	18.1927	NaN	NaN	NaN	NaN	NaN	NaN	NaN	NaN	2	2	2	3	3	3	123.07	0.0014327	2.4324	16179000	54	2	0	0	0	3	0	0	0	0	0	2	0	0	H3BRE8;Q9BWH6	H3BRE8;Q9BWH6	RNA polymerase II-associated protein 1	RPAP1	929
23.513	NaN	23.3821	23.5685	NaN	20.9994	18.0497	19.0536	NaN	17.4255	19.109	NaN	16.54	NaN	NaN	NaN	NaN	NaN	NaN	2	2	2	9.2	9.2	9.2	59.747	0	11.277	37439000	22	4	4.4	0	9.2	4.4	0	4.8	1	0	2	1	0	0	H3BRK9;Q9UKV5	H3BRK9;Q9UKV5	E3 ubiquitin-protein ligase AMFR	AMFR	930
NaN	NaN	NaN	NaN	NaN	NaN	NaN	NaN	NaN	NaN	NaN	NaN	NaN	NaN	NaN	NaN	NaN	NaN	NaN	2	2	2	10.2	10.2	10.2	43.159	0.00096899	2.5203	0	15	3	0	0	4.1	0	0	10.2	0	0	1	0	0	2	Q9P035;H3BS72;H3BPZ1	Q9P035;H3BS72;H3BPZ1	Very-long-chain (3R)-3-hydroxyacyl-CoA dehydratase 3	HACD3	931
22.6917	NaN	NaN	24.5377	22.6053	NaN	20.2538	17.7848	NaN	NaN	19.6307	17.6984	NaN	NaN	NaN	NaN	NaN	NaN	NaN	9	2	2	23.1	5	5	77.191	0.00049727	2.713	37509000	30	2	3.7	0	8.7	8.4	1.2	14.7	1	0	0	0	1	0	H3BSK1;H3BTA6;H3BRI5;O95149;H3BQR0	H3BSK1		SNUPN	932
24.6282	27.9725	27.8646	27.1114	23.8655	27.3068	25.0044	20.1688	23.5132	23.0826	22.0229	19.4061	22.669	NaN	NaN	28.2639	26.525	NaN	27.495	9	4	4	19.9	6	6	58.604	0	21.813	859990000	22	10	6.2	16.1	10.5	7.9	9.7	9	0	1	3	2	1	3	H3BUV0;Q96RC9	H3BUV0;Q96RC9	Olfactory receptor 8B4	USP7;OR8B4	933
25.778	NaN	22.5489	24.6127	NaN	22.8982	20.6076	19.7898	NaN	15.962	18.9689	NaN	16.8031	NaN	NaN	22.8021	NaN	NaN	22.4379	6	6	6	9.2	9.2	9.2	99.554	0	7.626	97145000	50	8	6.7	0	3.8	2.6	0	5	3	0	3	1	0	1	H3BVG0;Q8N1F7;H3BMX0;H3BP95;H3BNG7;H3BV15;H3BVE2;H3BNN5;H3BRD9;H3BRI8;H3BPA9;H3BM93	H3BVG0;Q8N1F7	Nuclear pore complex protein Nup93	NUP93	934
NaN	24.4995	NaN	22.4043	NaN	21.3407	19.6667	NaN	19.1072	NaN	17.012	NaN	15.9484	NaN	NaN	NaN	NaN	NaN	NaN	31	1	0	30.3	1.1	0	130.61	0	9.7378	34955000	42	3	20.2	8.3	6.6	25.5	16.9	15.6	0	0	0	1	0	1	H7BXG7;H3BNM8	H7BXG7		SEC31A	935
23.7695	NaN	NaN	23.9156	NaN	NaN	20.5965	19.5216	NaN	NaN	19.6676	NaN	NaN	NaN	NaN	NaN	NaN	NaN	NaN	2	2	2	8.5	8.5	8.5	43.42	0.0005322	3.4482	30124000	19	4	8.5	0	0	6.1	0	0	3	0	0	1	0	0	H7BXJ4;Q0JRZ9	H7BXJ4;Q0JRZ9	F-BAR domain only protein 2	FCHO2	936
NaN	NaN	NaN	NaN	NaN	23.5142	20.9293	NaN	NaN	NaN	NaN	NaN	20.9293	NaN	NaN	NaN	NaN	NaN	NaN	1	1	1	15.7	15.7	15.7	13.025	0.0014138	2.3399	11981000	6	1	0	0	0	0	0	15.7	0	0	0	0	0	1	H7BZF6;H7C492;Q9Y276	H7BZF6;H7C492;Q9Y276	Mitochondrial chaperone BCS1	BCS1L	937
NaN	25.1591	NaN	NaN	26.1789	22.9651	23.7689	NaN	21.9892	NaN	NaN	23.009	19.7952	NaN	NaN	NaN	NaN	NaN	NaN	5	1	1	41.5	11.4	11.4	13.519	0	3.9341	128650000	9	2	9.8	11.4	0	9.8	21.1	21.1	0	1	0	0	0	1	H7BZJ3	H7BZJ3		PDIA3	938
NaN	NaN	22.9589	NaN	NaN	NaN	19.637	NaN	NaN	19.637	NaN	NaN	NaN	NaN	NaN	NaN	NaN	NaN	NaN	2	2	2	9.8	9.8	9.8	29.004	0	5.596	8153000	10	3	4.5	0	5.3	0	0	0	1	0	2	0	0	0	H7BZK2;Q9Y5S1	H7BZK2;Q9Y5S1	Transient receptor potential cation channel subfamily V member 2	TRPV2	939
NaN	24.965	NaN	NaN	NaN	21.492	21.9082	NaN	21.5056	NaN	NaN	NaN	18.0326	NaN	NaN	NaN	NaN	NaN	NaN	3	3	3	20.3	20.3	20.3	17.561	0	154.42	48704000	11	6	0	15.7	0	0	0	4.6	0	2	0	0	0	0	O00422;H7BZW6;U3KPY7	O00422;H7BZW6	Histone deacetylase complex subunit SAP18	SAP18	940
NaN	24.844	NaN	NaN	NaN	21.2211	21.1492	NaN	21.0366	NaN	NaN	NaN	17.4138	NaN	NaN	NaN	NaN	NaN	NaN	2	2	2	12.4	12.4	12.4	34.199	0	3.843	32559000	14	5	0	12.4	0	0	0	6.9	0	4	0	0	0	1	H7C008;Q6NUQ4;H7BZI0;H7C085	H7C008;Q6NUQ4;H7BZI0;H7C085	Transmembrane protein 214	TMEM214	941
NaN	NaN	NaN	NaN	NaN	NaN	NaN	NaN	NaN	NaN	NaN	NaN	NaN	NaN	NaN	NaN	NaN	NaN	NaN	1	1	1	29.8	29.8	29.8	4.9315	0.0089599	1.2319	0	1	1	0	0	0	0	0	29.8	0	0	0	0	0	1	H7C0P2	H7C0P2		JADE2	942
NaN	NaN	NaN	24.8694	NaN	22.7993	21.5926	NaN	NaN	NaN	21.2844	NaN	19.2144	NaN	NaN	NaN	NaN	NaN	NaN	3	1	1	27.7	11.4	11.4	23.413	0	15.891	37950000	12	1	7.4	0	0	27.7	0	18.8	0	0	0	1	0	0	H7C0Q6	H7C0Q6		TRIM4	943
NaN	NaN	NaN	NaN	NaN	NaN	NaN	NaN	NaN	NaN	NaN	NaN	NaN	NaN	NaN	NaN	NaN	NaN	NaN	1	1	1	2.6	2.6	2.6	47.457	0.0023031	2.1616	0	23	1	0	0	0	2.6	0	0	0	0	0	1	0	0	H7C150;H7C183;Q70CQ2	H7C150;H7C183;Q70CQ2	Ubiquitin carboxyl-terminal hydrolase 34	USP34	944
23.5001	29.8469	NaN	23.1093	NaN	NaN	24.8469	18.5001	24.8469	NaN	18.1093	NaN	NaN	NaN	NaN	NaN	NaN	NaN	NaN	2	2	2	5.7	5.7	5.7	59.741	0.0018692	2.262	986560000	32	3	4.4	1.3	0	4.4	0	0	2	1	0	0	0	0	H7C155;P04049	H7C155;P04049	RAF proto-oncogene serine/threonine-protein kinase	RAF1	945
NaN	NaN	NaN	NaN	NaN	NaN	NaN	NaN	NaN	NaN	NaN	NaN	NaN	NaN	NaN	NaN	NaN	NaN	NaN	1	1	1	8.5	8.5	8.5	22.873	0.0050697	1.6673	0	11	1	0	8.5	0	0	0	0	0	1	0	0	0	0	H7C1L0;P13861	H7C1L0;P13861	cAMP-dependent protein kinase type II-alpha regulatory subunit	PRKAR2A	946
NaN	NaN	NaN	NaN	NaN	26.1875	18.5257	NaN	NaN	NaN	NaN	NaN	18.5257	NaN	NaN	NaN	NaN	NaN	NaN	4	4	4	26.9	26.9	26.9	18.219	0	5.7081	76423000	8	5	0	0	0	0	0	26.9	0	0	0	0	0	5	H7C285;O95858	H7C285;O95858	Tetraspanin-15	TSPAN15	947
NaN	NaN	NaN	24.1271	NaN	NaN	21.5421	NaN	NaN	NaN	21.5421	NaN	NaN	NaN	NaN	NaN	NaN	NaN	NaN	2	1	1	28.7	23.3	23.3	15.798	0	6.9182	18322000	6	2	0	0	0	28.7	0	0	0	0	0	2	0	0	H7C2G1;F8W6W0;A1L170	H7C2G1;F8W6W0;A1L170	Uncharacterized protein C1orf226	C1orf226	948
22.4011	NaN	NaN	23.6565	NaN	NaN	20.9913	19.2311	NaN	NaN	20.4866	NaN	NaN	NaN	NaN	NaN	NaN	NaN	NaN	1	1	1	10.2	10.2	10.2	18.082	0	4.3678	18761000	9	1	10.2	0	0	10.2	0	0	0	0	0	1	0	0	H7C2J7;Q8N1F8	H7C2J7;Q8N1F8	Serine/threonine-protein kinase 11-interacting protein	STK11IP	949
27.1101	24.7911	23.111	29.0635	26.2774	25.699	24.2132	21.3784	19.6212	17.9411	23.5902	21.1074	19.5673	25.3626	NaN	NaN	26.8013	NaN	26.0312	10	3	3	15.7	4.7	4.7	89.843	0	36.936	879790000	36	12	6.9	6.4	6.4	8.2	6.4	14.4	1	1	1	5	1	3	H7C3C4	H7C3C4	Anion exchange protein	SLC4A7	950
23.4191	NaN	NaN	23.393	NaN	NaN	19.7622	18.7752	NaN	NaN	18.7491	NaN	NaN	22.4597	NaN	NaN	21.9574	NaN	NaN	2	2	2	3.9	3.9	3.9	57.002	0.0092221	1.3805	22231000	25	2	3.9	0	0	3.9	0	0	0	0	0	2	0	0	Q9BV44;H7C3J3;H7C0R6	Q9BV44;H7C3J3;H7C0R6	THUMP domain-containing protein 3	THUMPD3	951
23.3126	25.0687	NaN	22.9565	24.1751	NaN	21.811	18.9906	20.7468	NaN	18.6346	19.8531	NaN	NaN	NaN	NaN	NaN	NaN	NaN	2	1	1	9.3	4.9	4.9	39.036	0	10.833	73585000	20	5	4.9	4.9	0	9.3	4.9	0	0	1	0	1	2	0	H7C3P9	H7C3P9		COPS3	952
NaN	29.7822	24.7896	22.6476	28.3334	24.6316	24.5189	NaN	23.7723	21.1935	19.4777	22.6042	19.837	NaN	26.5636	25.7046	NaN	26.0175	25.756	5	5	5	54.4	54.4	54.4	17.502	0	20.099	1323100000	9	12	0	54.4	33.1	12.5	33.1	25	0	4	4	0	2	2	H7C4H2;Q9Y5M8	H7C4H2;Q9Y5M8	Signal recognition particle receptor subunit beta	SRPRB	953
24.4291	NaN	NaN	23.9785	NaN	22.3604	21.5406	20.4145	NaN	NaN	20.6566	NaN	19.0385	NaN	NaN	NaN	NaN	NaN	NaN	2	2	2	12.5	12.5	12.5	29.503	0	8.8173	44501000	10	5	12.5	0	0	12.5	0	7.2	1	0	0	2	0	2	H7C4M4;Q9ULI3	H7C4M4;Q9ULI3	Protein HEG homolog 1	HEG1	954
NaN	24.7941	NaN	NaN	NaN	24.7323	22.1786	NaN	21.2091	NaN	NaN	NaN	21.1474	NaN	NaN	NaN	NaN	NaN	NaN	1	1	1	8	8	8	29.497	0.0077646	1.4768	56963000	12	1	0	8	0	0	0	8	0	0	0	0	0	1	H7C4R5;Q969Z0	H7C4R5;Q969Z0	Protein TBRG4	TBRG4	955
30.0706	NaN	24.9381	30.0756	24.2809	25.5908	19.1166	24.6783	NaN	19.5458	17.844	18.8885	18.3459	28.5979	NaN	NaN	27.9474	NaN	28.4575	4	4	4	4.8	4.8	4.8	111.03	0	3.8746	2362100000	42	10	2.7	0	1	3.6	1.6	3.2	2	0	1	3	0	4	H7C4W6;Q9Y2G3;H0Y854;H7C4E6	H7C4W6;Q9Y2G3	Phospholipid-transporting ATPase;Probable phospholipid-transporting ATPase IF	ATP11B	956
25.0439	27.282	24.3354	NaN	NaN	NaN	22.3077	21.3434	22.1523	19.0159	NaN	NaN	NaN	NaN	23.8551	24.82	NaN	NaN	NaN	5	5	5	34.5	34.5	34.5	23.373	0	8.7814	218950000	13	5	9.3	34.5	15.5	0	0	0	0	4	1	0	0	0	H7C519;Q9H857;H7C4G8	H7C519;Q9H857	5-nucleotidase domain-containing protein 2	NT5DC2	957
NaN	NaN	22.874	NaN	NaN	21.4739	16.0429	NaN	NaN	15.5794	NaN	NaN	14.1793	NaN	NaN	NaN	NaN	NaN	NaN	6	4	4	2.4	1.3	1.3	337	0	4.096	10600000	157	6	0	0.5	0.9	0.4	0	1.5	0	2	2	1	0	1	H7C5M0;E9PS81;Q9H741;H3BSZ6	H7C5M0;E9PS81;Q9H741	UPF0454 protein C12orf49	NEK4;ZNF143;C12orf49	958
NaN	NaN	NaN	NaN	NaN	NaN	NaN	NaN	NaN	NaN	NaN	NaN	NaN	NaN	NaN	NaN	NaN	NaN	NaN	1	1	1	3.1	3.1	3.1	41.426	0.0090658	1.3087	0	15	4	3.1	0	0	3.1	3.1	0	1	0	0	1	2	0	H9KVB1;Q01196	H9KVB1;Q01196	Runt-related transcription factor 1	RUNX1	959
28.5409	29.7542	27.4305	30.3233	28.2289	27.2875	24.8512	20.1981	23.2325	20.3062	23.5724	21.8672	20.5618	25.8733	25.405	25.527	27.2348	25.5763	25.1129	24	24	24	36.5	36.5	36.5	95.172	0	91.827	3302000000	48	68	21.9	22.7	18	30.2	10.2	19.2	6	11	9	24	8	10	I3L0N3;P46459;I3L0L3;I3L338;I3L4Q9;K7EQD6;I3L2G1	I3L0N3;P46459	Vesicle-fusing ATPase	NSF	960
NaN	NaN	NaN	NaN	NaN	NaN	18.0151	NaN	NaN	NaN	NaN	NaN	NaN	NaN	NaN	NaN	NaN	NaN	NaN	1	1	1	5.4	5.4	5.4	32.182	0	3.995	4503300	17	1	0	0	0	0	0	0	0	0	0	0	0	0	I3L1P8;Q02978	I3L1P8;Q02978	Mitochondrial 2-oxoglutarate/malate carrier protein	SLC25A11	961
NaN	28.272	25.1139	NaN	NaN	NaN	26.0915	NaN	25.9501	22.6707	NaN	NaN	NaN	NaN	NaN	NaN	NaN	NaN	NaN	1	1	1	19	19	19	18.038	0.00050505	2.8198	360460000	5	4	0	19	19	0	0	0	0	2	2	0	0	0	I3L1T3;Q9GZP9	I3L1T3;Q9GZP9	Derlin-2	DERL2	962
NaN	NaN	NaN	NaN	NaN	NaN	NaN	NaN	NaN	NaN	NaN	NaN	NaN	NaN	NaN	NaN	NaN	NaN	NaN	1	1	1	8.1	8.1	8.1	23.538	0.0093385	1.2255	0	12	1	0	8.1	0	0	0	0	0	1	0	0	0	0	I3L213	I3L213		PHKB	963
NaN	24.9126	NaN	NaN	NaN	NaN	22.9126	NaN	22.9126	NaN	NaN	NaN	NaN	NaN	NaN	NaN	NaN	NaN	NaN	1	1	1	29.8	29.8	29.8	6.9859	0	6.7147	31583000	4	1	0	29.8	0	0	0	0	0	1	0	0	0	0	I3L2J1;Q9Y3C7	I3L2J1;Q9Y3C7	Mediator of RNA polymerase II transcription subunit 31	MED31	964
NaN	29.4917	NaN	26.1166	30.1092	NaN	26.7646	NaN	25.015	NaN	21.1221	26.2553	NaN	NaN	26.5125	NaN	NaN	27.0668	NaN	7	7	7	44.5	44.5	44.5	16.019	0	52.207	1985900000	8	22	0	43.8	0	21.2	43.8	0	0	7	0	2	13	0	I3L397;I3L504;P63241;Q6IS14;F8WCJ1;C9J7B5;C9J4W5;Q9GZV4	I3L397;I3L504;P63241;Q6IS14;F8WCJ1;C9J7B5;C9J4W5;Q9GZV4	Eukaryotic translation initiation factor 5A;Eukaryotic translation initiation factor 5A-1;Eukaryotic translation initiation factor 5A-1-like;Eukaryotic translation initiation factor 5A-2	EIF5A;EIF5AL1;EIF5A2	965
NaN	26.2381	NaN	23.1835	NaN	NaN	23.4021	NaN	23.2381	NaN	20.1835	NaN	NaN	NaN	NaN	NaN	NaN	NaN	NaN	1	1	1	7.1	7.1	7.1	17.799	0.0070393	1.5531	88679000	8	1	0	7.1	0	7.1	0	0	0	1	0	0	0	0	I3L3E9;P39748	I3L3E9;P39748	Flap endonuclease 1	FEN1	966
26.9965	27.1051	26.025	27.4576	27.2435	26.7471	22.2666	22.0423	20.242	19.3778	20.4162	19.9553	19.4346	26.2084	26.0564	26.0497	26.34	25.6076	26.2515	10	6	6	13.3	8.5	8.5	86.679	0	19.17	802380000	31	16	6.6	7.7	8	4.2	6.2	9.5	0	2	3	3	3	5	I3L3U6;Q5VW38;U3KQD2	I3L3U6;Q5VW38	Protein GPR107	P4HB;GPR107	968
NaN	24.5427	20.396	NaN	NaN	22.2289	21.8734	NaN	21.5428	17.396	NaN	NaN	19.2289	NaN	NaN	NaN	NaN	NaN	NaN	3	1	1	28.2	10.2	10.2	23.577	0.00050531	2.8256	30736000	8	1	0	10.2	10.2	18.1	9.3	19.4	0	0	0	0	0	1	I3L470	I3L470		CLCN7	969
NaN	NaN	NaN	NaN	NaN	NaN	17.4624	NaN	NaN	NaN	NaN	NaN	NaN	NaN	NaN	NaN	NaN	NaN	NaN	1	1	1	3.8	3.8	3.8	35.228	0.0030783	1.8847	2528400	14	1	0	0	0	0	0	0	0	0	0	0	0	0	I3L4R8;P27694	I3L4R8;P27694	Replication protein A 70 kDa DNA-binding subunit;Replication protein A 70 kDa DNA-binding subunit, N-terminally processed	RPA1	970
NaN	NaN	NaN	NaN	NaN	NaN	20.2708	NaN	NaN	NaN	NaN	NaN	NaN	NaN	NaN	NaN	NaN	NaN	NaN	41	1	0	31	0.8	0	184.73	0	18.174	96151000	76	1	4.4	2.9	7.3	23.5	9.6	27.6	0	0	0	0	0	0	I3L4X2;A0A0A0MS99;M0R0K7	I3L4X2;A0A0A0MS99		ABCC1	971
NaN	NaN	NaN	NaN	NaN	20.7951	17.897	NaN	NaN	NaN	NaN	NaN	16.2102	NaN	NaN	NaN	NaN	NaN	NaN	2	1	1	4.5	2.4	2.4	66.043	0.0070481	1.5567	5858000	24	1	0	0	0	2.1	0	2.4	0	0	0	0	0	0	I3L534;C9JXM9;H0YJ52;A0A494C117;Q92681	I3L534;C9JXM9;H0YJ52;A0A494C117;Q92681	Regulatory solute carrier protein family 1 member 1	XAF1;MSL3;MDGA2;RSC1A1	972
24.0046	NaN	NaN	24.9865	NaN	NaN	19.3395	18.0273	NaN	NaN	18.596	NaN	NaN	NaN	NaN	NaN	NaN	NaN	NaN	3	3	3	3.8	3.8	3.8	150.7	0	6.0296	50073000	63	4	0.8	0	1.3	2.5	0	0	1	0	1	2	0	0	O60503;I3NI20;I3L342	O60503;I3NI20	Adenylate cyclase type 9	ADCY9	973
26.1491	NaN	26.6933	NaN	NaN	NaN	23.694	23.3416	NaN	21.4874	NaN	NaN	NaN	NaN	NaN	NaN	NaN	NaN	NaN	3	3	3	18.7	18.7	18.7	18.775	0	31.175	183760000	7	4	7.6	0	18.7	0	0	0	1	0	3	0	0	0	I3NI29;Q9NRY6;I3L161;I3L4F5;I3L3X5	I3NI29;Q9NRY6;I3L161	Phospholipid scramblase 3	TMEM256-PLSCR3;PLSCR3	974
NaN	NaN	NaN	23.9829	NaN	NaN	19.5235	NaN	NaN	NaN	19.5235	NaN	NaN	NaN	NaN	NaN	NaN	NaN	NaN	1	1	1	3.7	3.7	3.7	45.78	0.0031139	1.9409	16580000	22	2	0	0	0	3.7	0	0	0	0	0	2	0	0	J3KMZ8;Q92785	J3KMZ8;Q92785	Zinc finger protein ubi-d4	DPF2	975
24.2092	27.0907	23.076	27.0387	26.2076	21.0441	23.6419	20.7498	20.9464	17.0575	22.796	20.8468	17.5847	NaN	24.3863	23.741	NaN	24.0064	NaN	6	6	6	25.7	25.7	25.7	24.553	0	21.323	388700000	11	12	10.4	20.3	10.4	14.9	15.3	5.4	1	5	1	2	3	0	J3KN29;F5H5V4;F5GX23;O00233;F5H169;F5H7X1	J3KN29;F5H5V4;F5GX23;O00233;F5H169	26S proteasome non-ATPase regulatory subunit 9	PSMD9	976
NaN	28.6199	21.3044	27.7424	28.74	24.3958	26.8546	NaN	25.4568	18.7194	24.7109	25.3045	21.029	NaN	26.1521	NaN	26.7473	25.9969	24.9958	4	4	4	36.9	36.9	36.9	15.156	0	6.112	1138200000	6	12	0	23.8	17.7	17.7	23.8	30.8	0	3	0	2	3	1	J3QL05;J3KP15;Q01130;Q9BRL6	J3QL05;J3KP15;Q01130;Q9BRL6	Serine/arginine-rich splicing factor 2;Serine/arginine-rich splicing factor 8	SRSF2;SRSF8	977
22.8836	NaN	NaN	NaN	NaN	NaN	17.4242	17.4242	NaN	NaN	NaN	NaN	NaN	NaN	NaN	NaN	NaN	NaN	NaN	2	2	2	5.1	5.1	5.1	102.93	0.0030594	1.8592	7738500	44	2	5.1	0	0	0	0	0	2	0	0	0	0	0	Q8WUI4;J3KPH8;H0YI15	Q8WUI4;J3KPH8;H0YI15	Histone deacetylase 7;Histone deacetylase	HDAC7	978
22.8454	NaN	NaN	21.8608	NaN	NaN	18.1136	17.5235	NaN	NaN	16.5389	NaN	NaN	NaN	NaN	NaN	NaN	NaN	NaN	24	1	1	22.5	1.4	1.4	100.02	0.0096787	1.2016	11345000	40	1	17.5	17.6	2.9	22.1	12.2	2.5	0	0	0	1	0	0	J3KPS3;H3BUH7;H3BR04;H3BU78;P49354	J3KPS3;H3BUH7;H3BR04	Fructose-bisphosphate aldolase	ALDOA	979
22.692	26.6409	25.9647	26.9372	29.7494	27.572	24.7693	19.692	21.1461	18.1499	22.0773	24.2159	20.2264	NaN	25.4573	26.0004	26.2163	26.9929	26.6921	6	6	6	53.9	53.9	53.9	19.325	0	96.577	1407500000	8	24	7.8	26.1	27.2	30	53.9	53.9	0	3	2	5	7	7	J3KQ48;Q4J6C6	J3KQ48;Q4J6C6	Prolyl endopeptidase-like	PTRH2;PREPL	980
24.4033	NaN	NaN	23.9376	NaN	NaN	17.9508	17.165	NaN	NaN	16.6993	NaN	NaN	NaN	NaN	NaN	NaN	NaN	NaN	2	2	2	0.7	0.7	0.7	351.01	0.0022904	2.1391	38257000	151	1	0.4	0	0	0.7	0	0	0	0	0	1	0	0	J3KQ72;E7EW65;A0A3B3ITV9;J3KT22;Q9NRD1;Q96MC6	J3KQ72;E7EW65;A0A3B3ITV9;J3KT22;Q9NRD1;Q96MC6	F-box only protein 6;Hippocampus abundant transcript 1 protein	FBXO6;PSG9;SS18;HIAT1	981
23.5085	26.8315	23.7868	NaN	24.4841	22.621	22.4764	18.9848	21.8971	19.2632	NaN	19.9606	18.0974	NaN	NaN	NaN	NaN	NaN	NaN	2	2	2	8.9	8.9	8.9	48.915	0	8.3476	175750000	23	7	6.5	8.9	2.4	0	2.4	2.4	2	3	1	0	0	1	J3KQL8;Q9BQE5	J3KQL8;Q9BQE5	Apolipoprotein L2	APOL2	982
NaN	24.0779	NaN	25.7063	23.2721	20.5918	22.0275	NaN	20.078	NaN	21.2163	19.2721	16.5918	NaN	NaN	NaN	NaN	NaN	NaN	2	2	2	16.9	16.9	16.9	28.164	0.00096665	2.5111	84166000	16	2	0	4.3	0	16.9	4.3	4.3	0	0	0	2	0	0	J3KQS6;Q9NWV8;M0QXG9;M0R3F4;M0R2A4;M0R2K3;M0R193;M0R0I0;M0R2I2	J3KQS6;Q9NWV8;M0QXG9;M0R3F4;M0R2A4;M0R2K3;M0R193;M0R0I0;M0R2I2	BRISC and BRCA1-A complex member 1	BABAM1	983
21.5866	26.3194	NaN	NaN	25.1906	22.5477	17.8047	14.1603	17.2232	NaN	NaN	15.8149	15.1215	NaN	23.6604	NaN	NaN	NaN	22.7948	6	6	6	2.7	2.7	2.7	398.84	0	69.04	131310000	172	9	0.5	1.5	0	0	1	1.5	0	5	0	0	2	2	J3KRA9;Q96Q15	J3KRA9;Q96Q15	Serine/threonine-protein kinase SMG1	SMG1	984
NaN	23.21	NaN	24.5568	26.2859	23.554	25.9374	NaN	22.2101	NaN	23.5567	25.2859	22.5541	NaN	NaN	NaN	NaN	NaN	NaN	1	1	1	26.4	26.4	26.4	13.18	0.0046789	1.6908	128520000	2	1	0	26.4	0	26.4	26.4	26.4	0	0	0	1	0	0	J3KRX0;P34810	J3KRX0;P34810	Macrosialin	CD68	985
NaN	NaN	27.7837	NaN	NaN	26.1699	26.6067	NaN	NaN	26.1987	NaN	NaN	24.585	NaN	NaN	NaN	NaN	NaN	NaN	1	1	1	20.3	20.3	20.3	7.5649	0.0014458	2.4902	306560000	3	4	0	0	20.3	0	20.3	20.3	0	0	2	0	1	1	J3KT73;J3QL01;J3KSP2;P63173	J3KT73;J3QL01;J3KSP2;P63173	60S ribosomal protein L38	RPL38	986
23.5071	30.2997	22.1761	23.2469	NaN	20.7201	24.9119	18.5071	24.8855	17.1761	18.2469	NaN	15.7201	NaN	NaN	NaN	NaN	NaN	NaN	14	14	9	29.3	29.3	20.2	69.086	0	60.588	1351900000	32	18	2	27	1.5	2.4	0	3.7	0	16	1	0	0	1	J3KTA4;P17844;A0A7I2V507;A0A7I2V2S0;A0A0G2JLI4;J3QRQ7;A0A7I2V5F5;J3KRZ1;J3KTQ4;J3QR02;J3QLG9;A0A0U1RQJ0;J3QRN5;J3QR62	J3KTA4;P17844;A0A7I2V507;A0A7I2V2S0;A0A0G2JLI4;J3QRQ7;A0A7I2V5F5	Probable ATP-dependent RNA helicase DDX5	DDX5	987
24.3017	27.2652	22.0238	23.8479	25.3974	23.748	23.5627	20.4942	21.9247	18.2164	20.0406	20.5877	19.5916	NaN	24.513	22.0148	NaN	24.2876	22.4722	8	8	8	33.2	33.2	33.2	28.329	0	14.091	337770000	14	16	4	20.9	13	8.3	4	7.5	0	3	0	2	1	0	J3KTL2;Q07955;J3KSR8;J3QQV5;J3KSW7	J3KTL2;Q07955;J3KSR8	Serine/arginine-rich splicing factor 1	SRSF1	988
26.9771	28.8975	26.0678	31.265	29.7999	29.2726	24.9241	22.2331	21.4482	20.2303	23.7062	21.9022	22.6182	26.7858	26.3564	26.0795	29.5129	27.417	28.2818	11	11	11	29.2	29.2	29.2	46.693	0	81.11	4866700000	17	40	8.4	8.4	8.4	13.7	7.3	25.7	0	4	3	19	4	10	J3KTM6;O15427;J3QQV2;J3QSC3;J3QQS9;J3KTI8;J3QRA0;J3QRP8	J3KTM6;O15427;J3QQV2	Monocarboxylate transporter 4	SLC16A3	989
NaN	27.5617	21.2745	NaN	NaN	NaN	21.3262	NaN	21.2847	16.1871	NaN	NaN	NaN	NaN	NaN	NaN	NaN	NaN	NaN	3	3	3	4.5	4.5	4.5	104.93	0	10.229	200630000	34	3	0	4.5	1.6	0	0	0	0	3	0	0	0	0	J3QK89;Q8IWX8	J3QK89;Q8IWX8	Calcium homeostasis endoplasmic reticulum protein	CHERP	990
NaN	26.0538	NaN	NaN	24.7069	NaN	18.6927	NaN	18.6927	NaN	NaN	18.8243	NaN	NaN	NaN	NaN	NaN	NaN	NaN	4	2	2	5.4	2.5	2.5	144.68	0	20.352	97045000	59	4	4	1.1	0	2.8	2.5	0	1	1	0	0	2	0	J3QL66;Q9Y284;F8VWU6	J3QL66;Q9Y284	Protein Asterix	SMARCE1;WDR83OS	991
NaN	24.0996	NaN	NaN	NaN	NaN	24.4844	NaN	23.0995	NaN	NaN	NaN	NaN	NaN	NaN	NaN	NaN	NaN	NaN	2	2	2	44	44	44	8.3926	0	28.992	46945000	2	2	0	44	0	0	0	0	0	1	0	0	0	0	J3QLI9;P62314	J3QLI9;P62314	Small nuclear ribonucleoprotein Sm D1	SNRPD1	992
NaN	NaN	NaN	24.3439	NaN	NaN	19.8845	NaN	NaN	NaN	19.8845	NaN	NaN	NaN	NaN	NaN	NaN	NaN	NaN	6	2	0	18.8	6	0	46.025	0.0099846	1.1583	21294000	22	2	2.8	2.8	8.1	11.3	2.8	7.4	0	0	0	2	0	0	J3QLU1	J3QLU1		CNDP2	993
NaN	NaN	NaN	NaN	NaN	NaN	17.8194	NaN	NaN	NaN	NaN	NaN	NaN	NaN	NaN	NaN	NaN	NaN	NaN	2	2	2	8.6	8.6	8.6	35.772	0.0074349	1.5288	4394800	19	2	0	0	0	0	0	0	0	0	0	0	0	0	J3QQJ0;Q9UHR5;J3QLM2;J3KRR6;X6R3T8;J3QLH3	J3QQJ0;Q9UHR5;J3QLM2;J3KRR6;X6R3T8;J3QLH3	SAP30-binding protein	SAP30BP	994
25.9178	26.9367	24.3311	26.822	26.11	24.1741	20.4594	18.6155	18.8895	13.6387	18.7639	18.9646	16.5609	25.2173	24.7543	NaN	24.6853	24.3916	NaN	9	9	9	11.6	11.6	11.6	154.98	0	27.06	422950000	74	18	4.1	4.6	4.1	6	2.8	3.6	2	3	3	5	3	2	J3QQJ5;Q9Y2L5;J3KSL8;J3QSA1;J3QR00;J3QQS5	J3QQJ5;Q9Y2L5;J3KSL8	Trafficking protein particle complex subunit 8	TRAPPC8	995
NaN	26.4307	22.4773	24.9519	26.5019	25.1471	24.4897	NaN	23.3342	20.1554	22.63	24.18	22.3438	NaN	24.3438	NaN	NaN	NaN	25.4173	2	2	2	27.9	27.9	27.9	11.372	0	5.7047	260940000	5	5	0	27.9	27.9	13.5	14.4	27.9	0	1	2	0	0	2	J3QQY2;Q9UM00;J3KS45	J3QQY2;Q9UM00;J3KS45	Transmembrane and coiled-coil domain-containing protein 1	TMCO1	996
24.582	NaN	NaN	25.3852	NaN	22.2312	24.1383	22.582	NaN	NaN	23.3852	NaN	20.2312	NaN	NaN	NaN	NaN	NaN	NaN	1	1	1	10.1	10.1	10.1	15.336	0.0090623	1.3086	73860000	4	1	10.1	0	0	10.1	0	10.1	1	0	0	0	0	0	J3QR92	J3QR92		PRR29	997
NaN	NaN	23.6404	24.413	25.9986	23.085	24.4087	NaN	NaN	21.3185	22.0911	23.6767	20.7631	NaN	NaN	NaN	NaN	NaN	NaN	1	1	1	11.6	11.6	11.6	14.788	0	11.1	111360000	5	4	0	0	11.6	11.6	11.6	11.6	0	0	1	0	1	2	J3QRM9;Q8N138	J3QRM9;Q8N138	ORM1-like protein 3	ORMDL3	998
27.213	NaN	NaN	29.9034	26.8498	23.8159	24.119	20.5175	NaN	NaN	23.9908	22.1495	15.5992	24.7657	NaN	NaN	27.845	NaN	23.2977	10	10	6	27.9	27.9	19.3	61.386	0	58.586	1295500000	26	24	7.7	0	0	27.9	6	8.8	1	0	0	18	2	3	J3QRU1;P07947;E5RFS5;Q573B4;P06239	J3QRU1;P07947	Non-specific protein-tyrosine kinase;Tyrosine-protein kinase Yes	YES1	999
24.7617	27.1987	NaN	26.4129	28.3687	23.035	23.8597	21.7617	21.4459	NaN	21.618	22.9022	20.035	NaN	24.4079	NaN	24.9404	25.4317	24.5342	4	4	4	50.3	50.3	50.3	16.28	0	101.03	628900000	8	9	34.5	43.4	0	43.4	50.3	15.9	1	2	0	2	2	2	J3QSX4;J3QT28;O43684	J3QSX4;J3QT28;O43684	Mitotic checkpoint protein BUB3	BUB3	1000
NaN	NaN	26.4552	23.0575	NaN	27.2262	18.4725	NaN	NaN	21.8702	18.4725	NaN	22.6413	NaN	NaN	26.3618	NaN	NaN	26.9103	4	4	4	7.7	7.7	7.7	72.594	0	30.092	257730000	24	8	0	0	5.6	1.7	2.1	5.6	0	0	3	1	1	3	J3QT66;Q96KA5	J3QT66;Q96KA5	Cleft lip and palate transmembrane protein 1-like protein	COPS7B;CLPTM1L	1001
NaN	30.126	26.6125	28.8361	NaN	26.9536	27.6408	NaN	26.9559	23.4425	25.6662	NaN	23.7837	NaN	NaN	NaN	NaN	NaN	NaN	1	1	1	9.4	9.4	9.4	13.999	0.0077773	1.484	1883400000	9	3	0	9.4	9.4	9.4	0	9.4	0	0	1	1	0	1	K7EM02;K7EIJ8;Q8IYT4	K7EM02;K7EIJ8;Q8IYT4	Katanin p60 ATPase-containing subunit A-like 2	KATNAL2	1002
26.0659	NaN	26.9249	25.233	NaN	26.3779	25.6878	23.481	NaN	24.3399	22.6481	NaN	23.7929	NaN	NaN	NaN	NaN	NaN	NaN	1	1	1	15.6	15.6	15.6	20.715	0.0042882	1.7667	324300000	6	1	15.6	0	15.6	15.6	0	15.6	0	0	0	1	0	0	K7EIP7;K7ERW0;K7ENM8;Q9BWQ6	K7EIP7;K7ERW0;K7ENM8;Q9BWQ6	Protein YIPF;Protein YIPF2	YIPF2	1003
NaN	24.6815	NaN	22.4414	NaN	22.6534	22.0272	NaN	23.6815	NaN	21.4414	NaN	20.4437	NaN	NaN	NaN	NaN	NaN	NaN	2	2	2	42.3	42.3	42.3	10.509	0.00097943	2.5663	39201000	2	2	0	25.8	0	16.5	0	42.3	0	1	0	0	0	1	K7EQ84;K7EPP9;K7ELY2;K7EIY4;Q5U8S2;O60499;K7EJ05;X6R2W0	K7EQ84;K7EPP9;K7ELY2;K7EIY4;Q5U8S2;O60499;K7EJ05;X6R2W0	Syntaxin-10	STX10	1004
24.277	24.5242	23.2846	26.9166	23.8883	23.7819	24.0123	21.277	21.5242	20.2847	23.0442	20.8883	19.5606	NaN	NaN	NaN	25.3646	NaN	23.6989	3	3	3	19.1	19.1	19.1	30.785	0	7.7123	211310000	8	11	4.6	3.2	14.5	19.1	3.2	14.5	0	0	4	4	0	3	K7EIY6;Q9BV68;U3KQF4	K7EIY6;Q9BV68;U3KQF4	E3 ubiquitin-protein ligase RNF126	RNF126	1005
NaN	NaN	NaN	23.0445	NaN	22.3319	20.7042	NaN	NaN	NaN	20.4595	NaN	18.0242	NaN	NaN	NaN	NaN	NaN	NaN	2	2	2	38.8	38.8	38.8	8.7247	0	3.912	13930000	6	4	0	0	23.8	23.8	0	38.8	0	0	1	1	0	2	K7ENZ6;K7EMF4;K7ELM8;K7EJ34;K7ENF4;Q86VR2	K7ENZ6;K7EMF4;K7ELM8;K7EJ34;K7ENF4;Q86VR2	Protein FAM134C	FAM134C	1006
NaN	NaN	NaN	NaN	NaN	NaN	19.1202	NaN	NaN	NaN	NaN	NaN	NaN	NaN	NaN	NaN	NaN	NaN	NaN	2	2	2	26.9	26.9	26.9	11.39	0.00051046	2.9672	3988800	7	3	0	0	0	0	0	0	0	0	0	0	0	0	K7EJ44;P07737;I3L3D5	K7EJ44;P07737;I3L3D5	Profilin-1	PFN1	1007
NaN	NaN	NaN	NaN	NaN	NaN	20.7946	NaN	NaN	NaN	NaN	NaN	NaN	NaN	NaN	NaN	NaN	NaN	NaN	1	1	1	23.9	23.9	23.9	9.4897	0.0014218	2.3944	9094600	5	1	0	0	0	0	0	0	0	0	0	0	0	0	K7ES75;K7EN99;K7ERZ6;K7EJD3;K7ESM3;K7EKQ5;K7EP36;Q08380	K7ES75;K7EN99;K7ERZ6;K7EJD3;K7ESM3;K7EKQ5;K7EP36;Q08380	Galectin-3-binding protein	LGALS3BP	1008
24.9462	NaN	NaN	26.7863	NaN	NaN	20.869	20.5538	NaN	NaN	20.869	NaN	NaN	NaN	NaN	NaN	NaN	NaN	NaN	3	3	3	12.8	12.8	12.8	40.296	0	11.002	148060000	21	3	5.7	0	0	12.8	0	0	0	0	0	3	0	0	K7EJL1;Q9BXS5;E7ENJ6;K7EQX3;K7EPR4;K7EJJ1;Q9Y6Q5	K7EJL1;Q9BXS5;E7ENJ6	AP-1 complex subunit mu-1	AP1M1	1009
NaN	NaN	NaN	NaN	NaN	NaN	17.478	NaN	NaN	NaN	NaN	NaN	NaN	NaN	NaN	NaN	NaN	NaN	NaN	2	2	2	9.3	9.3	9.3	25.441	0.0077933	1.497	2738400	15	2	0	0	0	0	0	0	0	0	0	0	0	0	K7ER90;K7EL20;K7ENA8;O75821	K7ER90;K7EL20;K7ENA8;O75821	Eukaryotic translation initiation factor 3 subunit G	EIF3G	1010
NaN	NaN	NaN	NaN	NaN	NaN	NaN	NaN	NaN	NaN	NaN	NaN	NaN	NaN	NaN	NaN	NaN	NaN	NaN	2	2	2	30.8	30.8	30.8	6.7436	0.0014375	2.4645	0	5	2	0	0	0	15.4	15.4	0	0	0	0	1	1	0	K7ELD9;K7ENG9;O43760;K7ELS8	K7ELD9;K7ENG9;O43760;K7ELS8	Synaptogyrin-2	SYNGR2	1011
26.0376	28.3237	27.3437	27.2374	27.2973	27.1999	24.6758	21.2255	22.7229	22.313	20.4959	21.3269	22.5378	NaN	25.9167	26.7847	25.387	25.9157	26.6819	14	14	14	26.2	26.2	26.2	60.192	0	47.719	1097600000	20	37	11.2	16.1	19.6	18.1	7.1	16.4	2	4	7	7	3	9	K7ELL7;P14314;K7EPW7;A0A7I2V2T6;A0A0C4DGP4;K7EKX1;K7EJ70	K7ELL7;P14314	Glucosidase 2 subunit beta	PRKCSH	1012
NaN	NaN	NaN	NaN	NaN	24.0931	22.5081	NaN	NaN	NaN	NaN	NaN	22.5081	NaN	NaN	NaN	NaN	NaN	NaN	1	1	1	12.5	12.5	12.5	13.389	0.0014124	2.3337	17895000	3	1	0	0	0	0	0	12.5	0	0	0	0	0	1	K7EM09;K7ELQ9;K7EPR0;Q6UW68	K7EM09;K7ELQ9;K7EPR0;Q6UW68	Transmembrane protein 205	TMEM205	1013
NaN	28.396	27.7087	29.9573	28.0699	28.7458	26.3566	NaN	23.3412	22.0952	25.3764	23.4631	23.8582	NaN	25.4629	27.5816	27.6617	26.8577	28.0072	11	11	0	33.1	33.1	0	39.1	0	94.315	2353700000	14	28	0	3.6	5.5	29.2	14.2	19.1	0	2	5	9	3	9	K7EM91;K7ESI5;K7EQZ3;K7ES27;K7EKC8	K7EM91		SPINT2	1014
NaN	NaN	NaN	NaN	NaN	NaN	19.6104	NaN	NaN	NaN	NaN	NaN	NaN	NaN	NaN	NaN	NaN	NaN	NaN	2	2	2	5.5	5.5	5.5	33.901	0.004665	1.686	14487000	12	3	0	0	0	0	0	0	0	0	0	0	0	0	K7ENG2;P26368	K7ENG2;P26368	Splicing factor U2AF 65 kDa subunit	U2AF2	1015
NaN	NaN	NaN	23.6299	NaN	NaN	20.0449	NaN	NaN	NaN	20.0449	NaN	NaN	NaN	NaN	NaN	NaN	NaN	NaN	1	1	1	4.4	4.4	4.4	30.956	0	11.104	12981000	12	2	4.4	0	0	4.4	0	0	1	0	0	1	0	0	K7ENU5;Q96ED9	K7ENU5;Q96ED9	Protein Hook homolog 2	HOOK2	1016
NaN	24.8361	NaN	NaN	NaN	NaN	21.1356	NaN	21.1356	NaN	NaN	NaN	NaN	NaN	NaN	NaN	NaN	NaN	NaN	1	1	1	7.6	7.6	7.6	33.386	0	3.5316	29951000	13	0	0	7.6	0	0	0	0	0	0	0	0	0	0	K7ENY9;Q8WUQ7	K7ENY9;Q8WUQ7	Cactin	CACTIN	1017
NaN	NaN	NaN	23.8659	NaN	22.4553	21.7416	NaN	NaN	NaN	21.2809	NaN	19.8703	NaN	NaN	NaN	NaN	NaN	NaN	1	1	1	14.4	14.4	14.4	12.936	0.0077236	1.4608	21038000	6	1	0	0	0	14.4	0	14.4	0	0	0	1	0	0	K7EP71;Q7LGA3	K7EP71;Q7LGA3	Heparan sulfate 2-O-sulfotransferase 1	HS2ST1	1018
NaN	NaN	NaN	25.1723	21.3457	22.8505	23.9327	NaN	NaN	NaN	23.5874	19.7607	21.2655	NaN	NaN	NaN	NaN	NaN	NaN	1	1	1	4.4	4.4	4.4	30.912	0	11.923	48039000	3	3	0	0	0	4.4	4.4	4.4	0	0	0	2	0	1	K7EQ91;Q13433	K7EQ91;Q13433	Zinc transporter ZIP6	SLC39A6	1019
24.5232	NaN	NaN	NaN	NaN	NaN	24.5232	24.5232	NaN	NaN	NaN	NaN	NaN	NaN	NaN	NaN	NaN	NaN	NaN	1	1	1	100	100	100	1.9121	0	5.2672	24112000	1	1	100	0	0	0	0	0	1	0	0	0	0	0	K7EQX8;Q6ZR64	K7EQX8;Q6ZR64		MXRA7	1020
NaN	NaN	23.0916	25.2386	NaN	23.6951	21.2445	NaN	NaN	18.4477	20.5948	NaN	19.0513	NaN	NaN	NaN	NaN	NaN	NaN	8	1	1	26.3	2.6	2.6	62.395	0.0014368	2.4526	62110000	25	2	7.1	16.1	11.7	10.2	4.7	13.9	0	0	1	1	0	0	K7ER00	K7ER00		FARSA	1021
NaN	25.7125	NaN	NaN	NaN	NaN	20.4842	NaN	20.4842	NaN	NaN	NaN	NaN	NaN	NaN	NaN	NaN	NaN	NaN	2	2	2	15.4	15.4	15.4	25.874	0.00052438	3.2981	54984000	14	3	0	15.4	0	0	0	0	0	3	0	0	0	0	K7ERA3;Q92791	K7ERA3;Q92791	Synaptonemal complex protein SC65	P3H4;LEPREL4	1022
NaN	24.6907	26.5419	NaN	NaN	23.6403	23.1317	NaN	20.7838	22.635	NaN	NaN	19.7334	NaN	NaN	NaN	NaN	NaN	NaN	2	2	2	13	13	13	36.187	0	9.8312	137850000	15	4	4.2	8.7	8.7	0	0	8.7	1	2	1	0	0	0	Q06136;K7ERC8;K7EQS7	Q06136;K7ERC8;K7EQS7	3-ketodihydrosphingosine reductase	KDSR	1023
NaN	NaN	NaN	25.121	NaN	NaN	23.536	NaN	NaN	NaN	23.536	NaN	NaN	NaN	NaN	NaN	NaN	NaN	NaN	1	1	1	22.1	22.1	22.1	12.265	0	6.2511	36489000	3	2	0	0	0	22.1	0	0	0	0	0	2	0	0	K7ERH3;Q5H9P2;P36383	K7ERH3;Q5H9P2;P36383	Gap junction gamma-1 protein	GJC1;DKFZp686P0738	1024
NaN	NaN	NaN	24.6896	NaN	24.0388	23.0786	NaN	NaN	NaN	22.3676	NaN	21.7169	NaN	NaN	NaN	NaN	NaN	NaN	2	2	2	33.3	33.3	33.3	21.001	0	7.7663	44293000	5	3	0	20.3	0	13	0	20.3	0	1	0	1	0	1	K7ERQ0;K7ERY2;Q5BJH7;K7EJQ6;K7EPQ7	K7ERQ0;K7ERY2;Q5BJH7;K7EJQ6;K7EPQ7	Protein YIF1B	YIF1B	1025
23.0279	NaN	NaN	NaN	NaN	NaN	20.028	20.028	NaN	NaN	NaN	NaN	NaN	NaN	NaN	NaN	NaN	NaN	NaN	1	1	1	14.3	14.3	14.3	16.179	0.0014272	2.4139	8552700	8	1	14.3	0	0	0	0	0	1	0	0	0	0	0	K7ES05;Q63ZY3	K7ES05;Q63ZY3	KN motif and ankyrin repeat domain-containing protein 2	KANK2	1026
NaN	NaN	NaN	NaN	NaN	NaN	NaN	NaN	NaN	NaN	NaN	NaN	NaN	NaN	NaN	NaN	NaN	NaN	NaN	6	1	1	88.8	12.1	12.1	12.585	0.0054645	1.6393	0	5	1	54.3	38.8	60.3	26.7	26.7	49.1	0	0	1	0	0	0	K7ES63	K7ES63		TUBB6	1027
NaN	NaN	NaN	NaN	NaN	NaN	NaN	NaN	NaN	NaN	NaN	NaN	NaN	NaN	NaN	NaN	NaN	NaN	NaN	1	1	1	8.6	8.6	8.6	27.607	0.0023137	2.2098	0	9	2	8.6	0	8.6	0	0	0	1	0	1	0	0	0	K7ESE6;Q9BUM1	K7ESE6;Q9BUM1	Glucose-6-phosphatase 3	G6PC3	1028
NaN	NaN	NaN	NaN	NaN	NaN	17.2007	NaN	NaN	NaN	NaN	NaN	NaN	NaN	NaN	NaN	NaN	NaN	NaN	2	2	2	3.1	3.1	3.1	88.84	0.0022351	1.9954	4820600	32	2	0	0	0	0	0	0	0	0	0	0	0	0	K7ESJ4;O14737;X6R2P6;K7EQA1;Q3HM38	K7ESJ4;O14737;X6R2P6;K7EQA1;Q3HM38	Programmed cell death protein 5	PDCD5	1029
NaN	22.7051	NaN	NaN	NaN	21.4378	21.1704	NaN	20.3832	NaN	NaN	NaN	19.1158	NaN	NaN	NaN	NaN	NaN	NaN	2	2	2	34	34	34	11.133	0.0005184	3.1487	14641000	5	2	0	11.7	0	0	0	22.3	0	1	0	0	0	1	L0R6Q1	L0R6Q1		SLC35A4	1030
NaN	23.4735	NaN	NaN	26.4174	21.591	16.5268	NaN	18.3036	NaN	NaN	16.5268	16.4211	NaN	NaN	NaN	NaN	NaN	NaN	2	2	2	4.7	4.7	4.7	83.577	0	6.0861	104430000	36	4	0	2.2	0	0	4.7	2.2	0	1	0	0	3	0	L7UQJ2;Q9NUQ6	L7UQJ2;Q9NUQ6	Autophagy protein 5;SPATS2-like protein	ATG5;SPATS2L	1031
NaN	NaN	NaN	25.8744	NaN	NaN	19.7832	NaN	NaN	NaN	19.7832	NaN	NaN	NaN	NaN	NaN	NaN	NaN	NaN	4	4	4	10.2	10.2	10.2	58.182	0	4.6178	61513000	31	4	0	0	0	7.3	0	2.9	0	0	0	3	0	1	M0QWZ7;M0R2C6;Q70YC4;M0R259;H3BT86;M0QX29	M0QWZ7;M0R2C6;Q70YC4;M0R259;H3BT86	Talanin	SARS2;ZNF365	1032
NaN	23.1969	NaN	NaN	NaN	22.1435	21.4737	NaN	20.875	NaN	NaN	NaN	19.8216	NaN	NaN	NaN	NaN	NaN	NaN	1	1	1	21.2	21.2	21.2	9.8313	0.0091089	1.3212	14561000	5	2	0	21.2	0	0	0	21.2	0	1	0	0	0	1	M0R0B4;M0R2G3;M0R228;M0QX74;M0QXP3;M0QY77;M0QXN9;Q9BQD3	M0R0B4;M0R2G3;M0R228;M0QX74;M0QXP3;M0QY77;M0QXN9;Q9BQD3	KxDL motif-containing protein 1	KXD1	1033
26.8415	29.8297	27.1973	28.2352	29.7118	28.3577	25.2376	21.2369	24.224	18.7383	22.1698	22.6645	22.1325	26.5805	26.6898	26.203	26.7551	27.0871	26.7964	14	14	14	77.9	77.9	77.9	34.482	0	84.476	2787200000	15	51	34.4	49.7	41.6	42.2	50.3	52.6	6	7	8	6	7	15	O14579;M0QXB4;M0R061	O14579;M0QXB4	Coatomer subunit epsilon	COPE	1034
23.4691	25.0975	NaN	NaN	NaN	21.0201	20.3897	20.1472	21.7756	NaN	NaN	NaN	17.6982	NaN	NaN	NaN	NaN	NaN	NaN	2	2	2	17.5	17.5	17.5	22.18	0.0031111	1.9383	49639000	10	3	14	3.5	0	0	0	14	1	1	0	0	0	1	M0QXD0;Q9GZU1	M0QXD0;Q9GZU1	Mucolipin-1	MCOLN1	1035
NaN	27.3315	NaN	23.9345	27.6711	NaN	24.2369	NaN	21.6674	NaN	20.2341	23.9707	NaN	NaN	NaN	NaN	NaN	NaN	NaN	4	4	3	19.7	19.7	14.9	24.544	0	7.5377	398640000	13	5	0	9.2	0	14.9	13.2	0	0	2	0	1	2	0	M0R0P1;M0R299;M0QXL5;M0R2Q4;P22087;M0R2U2;M0R1H0;M0R2B0	M0R0P1;M0R299;M0QXL5;M0R2Q4;P22087;M0R2U2;M0R1H0;M0R2B0	rRNA 2-O-methyltransferase fibrillarin	FBL	1036
22.9369	27.1079	NaN	NaN	25.5822	NaN	19.767	19.767	23.938	NaN	NaN	22.4122	NaN	NaN	NaN	NaN	NaN	NaN	NaN	3	3	3	14.1	14.1	14.1	45.615	0	12.116	202910000	9	5	2.7	11.4	0	0	11.4	0	1	2	0	0	2	0	M0QXN5;P37198	M0QXN5;P37198	Nuclear pore glycoprotein p62	NUP62	1037
24.6358	NaN	NaN	23.6689	NaN	NaN	16.9034	16.9034	NaN	NaN	18.5397	NaN	NaN	NaN	NaN	NaN	NaN	NaN	NaN	2	2	2	4.6	4.6	4.6	95.425	0.00052192	3.2266	39406000	35	2	4.6	0	0	2.5	0	0	2	0	0	0	0	0	M0QY97;Q9UPT8	M0QY97;Q9UPT8	Zinc finger CCCH domain-containing protein 4	ZC3H4	1038
25.8274	27.6132	23.4672	NaN	NaN	NaN	24.5521	23.0201	24.4515	20.6599	NaN	NaN	NaN	NaN	NaN	NaN	NaN	NaN	NaN	3	3	3	34.7	34.7	34.7	16.984	0	13.693	276450000	7	4	19.3	34.7	9.3	0	0	0	0	3	1	0	0	0	M0QYB8;Q96D15;M0QZH0	M0QYB8;Q96D15;M0QZH0	Reticulocalbin-3	RCN3	1039
NaN	NaN	NaN	NaN	NaN	NaN	20.5714	NaN	NaN	NaN	NaN	NaN	NaN	NaN	NaN	NaN	NaN	NaN	NaN	1	1	1	17	17	17	15.498	0.0077079	1.4466	6232400	4	1	0	0	0	0	0	0	0	0	0	0	0	0	M0R266;M0R0H0;M0R220;M0QYN1;M0QYN9;M0QYM4;P55899	M0R266;M0R0H0;M0R220;M0QYN1;M0QYN9;M0QYM4;P55899	IgG receptor FcRn large subunit p51	FCGRT	1040
NaN	NaN	NaN	25.6352	25.1542	21.3858	21.0461	NaN	NaN	NaN	20.9347	20.4538	16.6854	NaN	NaN	NaN	NaN	NaN	NaN	7	7	7	14.3	14.3	14.3	75.292	0	15.692	93637000	26	9	0	0	0	10.8	1.9	1.6	0	0	0	7	1	1	M0QZ22;Q5PRF9;A0A087WZT0;M0QX45;M0R0X3;M0QXV2;M0QY61	M0QZ22;Q5PRF9;A0A087WZT0	Protein Smaug homolog 2	SAMD4B	1041
25.6522	25.996	NaN	25.5734	NaN	NaN	24.8099	23.0672	23.4111	NaN	22.9884	NaN	NaN	NaN	NaN	NaN	NaN	NaN	NaN	2	2	2	16.3	16.3	16.3	20.136	0	13.013	176470000	6	3	16.3	16.3	0	16.3	0	0	0	1	0	1	0	0	M0QZG7;M0R268;P09012	M0QZG7;M0R268;P09012	U1 small nuclear ribonucleoprotein A	SNRPA	1042
24.9956	NaN	NaN	NaN	NaN	NaN	19.441	19.441	NaN	NaN	NaN	NaN	NaN	NaN	NaN	NaN	NaN	NaN	NaN	1	1	1	1.7	1.7	1.7	108.32	0.0054484	1.6216	33452000	47	1	1.7	0	0	0	0	0	1	0	0	0	0	0	M0QZR4;Q92888	M0QZR4;Q92888	Rho guanine nucleotide exchange factor 1	ARHGEF1	1043
NaN	27.44	23.3081	NaN	NaN	21.1224	25.537	NaN	25.44	21.3081	NaN	NaN	19.1224	NaN	NaN	NaN	NaN	NaN	NaN	6	2	2	60.4	11.8	11.8	15.825	0.0030919	1.9143	194750000	4	3	40.3	33.3	29.9	47.2	21.5	29.9	0	2	1	0	0	0	M0R042	M0R042		TUBB4A	1044
23.4198	29.4353	NaN	NaN	23.774	NaN	24.2442	18.3324	24.1847	NaN	NaN	18.6866	NaN	NaN	NaN	NaN	NaN	NaN	NaN	7	6	6	14.2	12.7	12.7	76.65	0	7.3958	753230000	34	10	1.7	14.2	1.5	0	2.7	0	2	6	0	0	1	0	M0R0C6;Q92945;A0A087WTP3;M0R0I5;M0QYH3;M0R251;M0QXW7;M0R263;M0R3J3	M0R0C6;Q92945;A0A087WTP3	Far upstream element-binding protein 2	KHSRP	1045
27.2525	32.4249	29.0814	27.0458	30.8927	30.0531	29.3405	23.3081	28.588	25.1234	21.6954	26.8744	26.4119	26.7037	30.0761	28.6514	26.612	29.0317	28.4492	18	18	18	75	75	75	22.391	0	296.14	9887300000	10	91	21	64	57.5	14.5	64	64	1	32	11	1	18	15	M0R0F0;P46782;M0R0R2;M0QZN2	M0R0F0;P46782;M0R0R2;M0QZN2	40S ribosomal protein S5;40S ribosomal protein S5, N-terminally processed	RPS5	1046
NaN	NaN	NaN	NaN	NaN	NaN	18.1057	NaN	NaN	NaN	NaN	NaN	NaN	NaN	NaN	NaN	NaN	NaN	NaN	1	1	1	9.5	9.5	9.5	16.177	0.00429	1.7671	1692500	6	2	0	0	0	0	0	0	0	0	0	0	0	0	M0R0P7;M0R3D6;M0R1A7;M0R117;Q02543	M0R0P7;M0R3D6;M0R1A7;M0R117;Q02543	60S ribosomal protein L18a	RPL18A	1047
22.7183	NaN	NaN	22.4802	NaN	NaN	20.0192	19.1333	NaN	NaN	18.8953	NaN	NaN	NaN	NaN	NaN	NaN	NaN	NaN	1	1	1	7.8	7.8	7.8	21.21	0.0078029	1.5031	12751000	12	1	7.8	0	0	7.8	0	0	1	0	0	0	0	0	M0R0X1;P61018	M0R0X1;P61018	Ras-related protein Rab-4B	RAB4B	1048
22.9275	NaN	NaN	22.8807	NaN	20.8433	20.4827	19.3426	NaN	NaN	19.2958	NaN	17.2583	NaN	NaN	NaN	NaN	NaN	NaN	1	1	1	5.6	5.6	5.6	38.7	0.00050251	2.7864	17582000	12	3	5.6	0	0	5.6	0	5.6	1	0	0	1	0	1	M0R1E3;Q8WUY8	M0R1E3;Q8WUY8	N-acetyltransferase 14	NAT14	1049
NaN	31.7939	23.1733	28.972	30.6033	23.8926	27.4802	NaN	27.1442	20.5884	26.3871	25.186	19.4677	NaN	29.7778	NaN	NaN	29.1249	NaN	3	3	3	16.5	16.5	16.5	11.303	0.0077173	1.4515	5905800000	6	6	0	16.5	16.5	16.5	16.5	16.5	0	3	0	1	2	0	M0R1N7;P0DL12	M0R1N7;P0DL12	Small integral membrane protein 17	SMIM17	1050
23.4989	26.0724	23.1204	23.6331	NaN	22.461	23.0167	19.7985	22.372	19.4199	19.9327	NaN	18.7606	NaN	NaN	NaN	NaN	NaN	NaN	1	1	1	4.6	4.6	4.6	38.975	0	11.007	110320000	13	8	4.6	4.6	4.6	4.6	4.6	4.6	0	1	1	3	1	2	M0R2A0;Q5UCC4	M0R2A0;Q5UCC4	ER membrane protein complex subunit 10	EMC10	1051
NaN	NaN	NaN	22.2489	NaN	NaN	19.0535	NaN	NaN	NaN	18.342	NaN	NaN	NaN	NaN	NaN	NaN	NaN	NaN	8	1	0	23.5	3.8	0	38.23	0	13.626	8161300	15	2	0	0	8.1	20.8	7.5	19.7	0	0	0	0	0	0	M0R2F8	M0R2F8		TIMM50	1052
23.6845	NaN	NaN	NaN	NaN	NaN	19.7776	19.7776	NaN	NaN	NaN	NaN	NaN	NaN	NaN	NaN	NaN	NaN	NaN	2	1	1	8.9	4.3	4.3	41.361	0.0014465	2.4916	13482000	15	2	8.9	4.6	4.6	0	0	0	2	0	0	0	0	0	M0R383;M0QYS6;M0R0Y4;M0QYR6;Q03405	M0R383;M0QYS6;M0R0Y4;M0QYR6;Q03405	Urokinase plasminogen activator surface receptor	PLAUR	1053
26.1218	29.7653	26.2563	28.2195	29.404	27.6944	25.173	23.7999	24.4204	22.4378	23.8742	26.3153	25.3725	NaN	26.7	26.7631	25.9109	27.2183	NaN	5	5	5	42.9	42.9	42.9	11.773	0	13.847	2305800000	5	13	18.1	38.1	16.2	42.9	41	16.2	1	4	1	3	4	0	M0R3C3;Q9NZ01;M0R2N5	M0R3C3;Q9NZ01;M0R2N5	Very-long-chain enoyl-CoA reductase	TECR	1054
NaN	NaN	24.4127	25.3499	NaN	NaN	23.9561	NaN	NaN	22.4127	23.3499	NaN	NaN	NaN	NaN	NaN	NaN	NaN	NaN	1	1	1	15.2	15.2	15.2	17.056	0	10.14	65097000	4	3	0	15.2	15.2	15.2	0	0	0	1	1	1	0	0	M0R3D4;Q9UI14	M0R3D4;Q9UI14	Prenylated Rab acceptor protein 1	RABAC1	1055
23.8278	29.3736	22.0643	25.3411	29.8485	24.6274	23.8864	19.5799	22.6146	15.4171	20.0211	22.6241	19.4756	NaN	26.3196	22.9497	24.2995	26.7378	24.345	6	6	3	32.1	32.1	17.1	49.129	0	32.586	1749900000	19	24	2.8	32.1	5.2	5.2	17.8	16.2	1	11	1	0	6	5	O00148;K7EN69;K7EL56;K7EQN7;K7ENP6;K7EIL8;K7EPJ3;F6U6E2;F6S2B7;F6SXL5;A0A0G2JJL7;A0A0G2JHN7;F6R6M7;F6S4E6;A0A0A0MT12;F6TRA5;F6WLT2;F6QYI9;A0A0D9SEM9	O00148;K7EN69;K7EL56;K7EQN7;K7ENP6;K7EIL8;K7EPJ3	ATP-dependent RNA helicase DDX39A	DDX39A	1056
NaN	NaN	NaN	24.3661	NaN	NaN	20.3661	NaN	NaN	NaN	20.3661	NaN	NaN	NaN	NaN	NaN	NaN	NaN	NaN	2	2	2	7.6	7.6	7.6	36.071	0.0018657	2.2576	21624000	16	2	0	0	0	7.6	0	0	0	0	0	2	0	0	O00151	O00151	PDZ and LIM domain protein 1	PDLIM1	1057
24.1458	NaN	NaN	NaN	NaN	NaN	19.8238	19.8238	NaN	NaN	NaN	NaN	NaN	NaN	NaN	NaN	NaN	NaN	NaN	1	1	1	5.3	5.3	5.3	41.796	0.009167	1.3574	18561000	20	1	5.3	0	0	0	0	0	1	0	0	0	0	0	O00154	O00154	Cytosolic acyl coenzyme A thioester hydrolase	ACOT7	1058
26.0728	27.7098	27.3567	26.4374	NaN	26.7768	25.2514	22.4879	24.1249	21.5626	22.5086	NaN	22.63	25.5117	25.5546	25.8085	24.8731	NaN	26.1901	8	8	8	59.2	59.2	59.2	23.354	0	37.412	670360000	12	24	17.5	23.7	47.4	37.4	8.1	54	0	2	9	5	1	7	O00161;H3BM38;H3BNE1;H3BPJ0;H3BV99;H3BP15;H3BQY9;H3BR18;H3BNG6;H3BU94;H3BR99	O00161;H3BM38;H3BNE1;H3BPJ0;H3BV99;H3BP15;H3BQY9;H3BR18	Synaptosomal-associated protein 23;Synaptosomal-associated protein	SNAP23	1059
25.7376	25.8117	24.6949	26.9737	26.6385	24.9391	23.3748	20.1327	20.9049	19.788	21.1361	21.7316	20.0323	24.8425	NaN	NaN	24.6223	NaN	NaN	10	10	10	21.8	21.8	21.8	67.764	0	22.219	410430000	30	21	10.5	6.4	7.9	14	8.3	6.2	3	4	2	7	2	3	O00186	O00186	Syntaxin-binding protein 3	STXBP3	1060
30.8433	32.9589	29.8809	31.5656	31.8366	29.1096	28.0067	25.4263	27.0025	23.4823	24.9596	25.0414	23.2232	29.3573	28.8863	28.7113	28.6539	28.4766	28.1897	24	24	24	60.7	60.7	60.7	47.463	0	211.94	18900000000	27	105	43.6	43.4	30.8	49.3	33.4	38.2	8	24	12	29	18	11	O00231;J3QRY4;J3KSW3;J3QS13	O00231	26S proteasome non-ATPase regulatory subunit 11	PSMD11	1061
28.9945	30.0022	26.3141	28.2295	28.5833	27.4991	25.5038	23.3538	24.5519	18.8235	21.8907	21.5059	22.2337	27.2183	27.0557	26.509	26.5381	25.9641	26.7791	17	17	17	38.6	38.6	38.6	52.904	0	249.69	2600300000	25	44	23	33.1	15.4	20.2	15.8	21.7	4	11	3	10	7	9	O00232;J3KTJ5;J3KSK1	O00232	26S proteasome non-ATPase regulatory subunit 12	PSMD12	1062
25.4225	NaN	NaN	28.1577	27.3577	23.4189	21.7282	18.5289	NaN	NaN	21.0105	19.4944	17.7466	23.3484	NaN	NaN	25.9753	24.2805	22.6462	7	7	7	9	9	9	121	0	55.557	528900000	51	23	6.3	0	0	9	6.3	4.1	1	0	0	13	6	3	O00267;M0QYL9	O00267	Transcription elongation factor SPT5	SUPT5H	1063
29.1932	30.6556	21.5747	27.5527	28.5048	22.9252	24.3755	21.2914	23.8144	15.7674	21.1619	20.963	17.1179	26.7823	26.9563	NaN	24.8725	25.4252	23.1738	17	17	17	25.6	25.6	25.6	123.63	0	146.73	2894000000	56	32	16.3	20.9	0.6	9.8	7.9	3.1	5	18	0	4	5	0	O00410;H0Y8C6;E7ETV3;E7EV12;E7EQT5;H0Y3V4;C9J875;C9JQT6;C9JZD8;E7ETV8;E7ESZ1;E7EWK4;E7EX05;C9JXE0;O60518	O00410;H0Y8C6	Importin-5	IPO5	1064
NaN	27.2592	26.0194	23.6637	25.3169	26.6058	23.7666	NaN	22.4012	21.1614	18.8057	19.6522	21.4373	NaN	NaN	NaN	NaN	25.4031	26.8534	10	9	8	24.7	22.5	20.7	63.704	0	14.695	455550000	29	20	0	4.7	4.7	1.7	9	11.4	0	1	1	0	3	4	O00425	O00425	Insulin-like growth factor 2 mRNA-binding protein 3	IGF2BP3	1065
26.902	26.1822	NaN	27.0832	24.8145	19.2195	22.2596	20.5406	19.8439	NaN	20.8969	19.1706	13.5757	24.7916	23.8241	NaN	24.7333	23.8317	NaN	11	11	11	24.5	24.5	24.5	81.876	0	35.858	373850000	50	17	14.1	7.5	0	22.6	5.6	1.8	5	2	0	7	3	0	O00429;F8VZ52;F8VR28;F8VYL3;B4DPZ9;F8W1W3;F8VUJ9;B4DDQ3	O00429	Dynamin-1-like protein	DNM1L	1066
NaN	25.3399	24.6325	24.5426	NaN	23.7613	21.1466	NaN	20.0546	17.8801	19.2572	NaN	18.4759	NaN	NaN	NaN	NaN	NaN	NaN	3	3	3	5.3	5.3	5.3	81.879	0	15.095	107130000	39	4	1.6	2	3.7	2	0	2	1	0	1	1	0	1	O00461;F8W785	O00461;F8W785	Golgi integral membrane protein 4	GOLIM4	1067
NaN	NaN	26.0335	NaN	NaN	23.6234	21.1656	NaN	NaN	19.8481	NaN	NaN	21.0385	NaN	NaN	NaN	NaN	NaN	NaN	3	3	3	67.9	67.9	67.9	9.3697	0	4.5993	82797000	6	3	0	0	55.6	0	0	12.3	0	0	2	0	0	1	O00483	O00483	Cytochrome c oxidase subunit NDUFA4	NDUFA4	1068
28.4513	31.5247	27.7419	29.8981	29.6055	26.6968	26.826	22.2152	26.163	20.4954	24.6837	21.782	22.5671	27.8035	28.4377	27.1637	27.9254	27.179	26.3967	13	13	13	60	60	60	34.577	0	68.464	5619400000	15	50	28.7	49.7	23.9	45.5	36.5	25.2	4	17	5	11	8	4	O00487	O00487	26S proteasome non-ATPase regulatory subunit 14	PSMD14	1069
NaN	NaN	NaN	25.2642	24.3408	NaN	21.8384	NaN	NaN	NaN	21.1768	20.2533	NaN	NaN	NaN	NaN	NaN	NaN	NaN	3	1	1	6.3	1.9	1.9	57.81	0.0092258	1.3865	63748000	17	1	3.1	3.1	0	6.3	1.9	0	0	0	0	1	0	0	O00505	O00505	Importin subunit alpha-4	KPNA3	1070
26.5248	NaN	25.9632	25.6653	NaN	NaN	21.5111	20.3549	NaN	19.7932	19.4954	NaN	NaN	NaN	NaN	NaN	NaN	NaN	NaN	3	2	2	3.6	3.1	3.1	141.65	0.009009	1.2668	215190000	72	2	1.6	0	1.6	1.6	0	1.5	1	0	0	0	0	1	O00522;A0A3B3ITR4;C9JJM9;C9JD81;C9J3W7;C9JBN7;C9JEW7;C9J718;C9JF32;A0A0C4DG23	O00522;A0A3B3ITR4	Krev interaction trapped protein 1	KRIT1	1071
NaN	NaN	25.0046	NaN	NaN	25.4793	21.0135	NaN	NaN	19.7567	NaN	NaN	20.2314	NaN	NaN	25.0915	NaN	NaN	26.0787	3	3	3	6	6	6	99.434	0	4.6974	80439000	38	6	0	2.1	4	0	0	4	0	1	1	0	0	4	O00567;E7EWP0;H0Y886;Q5JXT2;A0A494C128	O00567;E7EWP0;H0Y886	Nucleolar protein 56	NOP56;NDUFB5	1072
NaN	29.3018	22.3914	26.1928	26.6744	25.6485	25.0933	NaN	24.5915	17.8678	21.6692	22.1508	21.125	NaN	26.3765	NaN	24.6967	24.2733	25.8961	7	7	7	14.3	14.3	14.3	58.635	0	142.58	903710000	23	13	0	14.3	2.3	6.1	6.1	6.1	0	8	0	2	1	2	O00592	O00592	Podocalyxin	PODXL	1073
24.7059	NaN	NaN	25.0042	NaN	23.2496	22.0812	20.7059	NaN	NaN	21.0042	NaN	19.2496	NaN	NaN	NaN	NaN	NaN	NaN	1	1	1	4.3	4.3	4.3	35.144	0.0054439	1.6176	70992000	16	1	4.3	0	0	4.3	0	4.3	0	0	0	1	0	0	O00743	O00743	Serine/threonine-protein phosphatase 6 catalytic subunit;Serine/threonine-protein phosphatase 6 catalytic subunit, N-terminally processed	PPP6C	1074
24.1183	26.7944	25.2957	28.6094	29.6558	24.9637	24.2315	20.4178	23.094	20.7725	21.5917	23.6697	21.2633	NaN	NaN	25.4022	26.929	27.7124	25.8286	3	3	3	15.9	15.9	15.9	41.522	0	26.748	1463900000	13	15	7	7	15.9	15.9	15.9	10.6	0	0	3	5	4	3	O00767	O00767	Acyl-CoA desaturase	SCD	1075
28.8401	27.11	NaN	29.286	26.1508	23.1319	24.9724	23.1646	22.2066	NaN	23.5898	22.4503	18.2912	26.3508	24.2803	NaN	26.7242	NaN	NaN	17	17	17	64.6	64.6	64.6	26.534	0	91.696	1363700000	13	26	42.5	18.1	0	58.4	8	8.4	4	3	0	16	1	2	O14530;B8ZZX4;F8WCJ3;F8WBV5;B5TY33	O14530	Thioredoxin domain-containing protein 9	TXNDC9	1076
26.7574	28.9044	22.2088	26.6439	28.2748	22.223	22.4574	17.3572	21.9673	16.5364	17.3886	20.3312	16.5506	26.022	25.6617	NaN	25.5222	25.7532	NaN	4	4	4	4.9	4.9	4.9	130.16	0	37.835	1055300000	51	21	2.1	4.9	1.1	2.1	4.9	1.1	3	8	1	4	4	1	O14617;A0A2R8Y611;A0A087WYN6;A0A2R8Y4J3	O14617;A0A2R8Y611	AP-3 complex subunit delta-1	AP3D1	1077
27.7603	26.3538	26.7598	30.1855	28.906	28.0759	24.7966	21.1017	20.9962	20.4997	23.7309	22.5496	21.5609	25.8626	23.5055	25.4537	27.3144	25.4549	26.4078	19	19	19	30.7	30.7	30.7	84.141	0	159.41	2440500000	41	45	17	4	13.2	28.7	10.6	18.6	1	1	4	21	9	9	O14672;H0YNC5	O14672	Disintegrin and metalloproteinase domain-containing protein 10	ADAM10	1078
NaN	NaN	NaN	23.8001	NaN	NaN	19.5886	NaN	NaN	NaN	19.4077	NaN	NaN	NaN	NaN	NaN	NaN	NaN	NaN	3	3	3	10.6	10.6	10.6	38.868	0.000978	2.5588	16557000	21	3	0	0	0	7.8	0	0	0	0	0	2	0	0	O14745;J3QRP6	O14745;J3QRP6	Na(+)/H(+) exchange regulatory cofactor NHE-RF1	SLC9A3R1	1079
NaN	25.1259	NaN	NaN	NaN	NaN	19.7335	NaN	19.7335	NaN	NaN	NaN	NaN	NaN	NaN	NaN	NaN	NaN	NaN	2	2	2	5.1	5.1	5.1	73.912	0	6.7148	36613000	42	2	0	5.1	0	0	0	0	0	2	0	0	0	0	O14777	O14777	Kinetochore protein NDC80 homolog	NDC80	1080
23.7312	NaN	NaN	NaN	NaN	NaN	18.3736	18.3736	NaN	NaN	NaN	NaN	NaN	NaN	NaN	NaN	NaN	NaN	NaN	5	1	1	9.1	2.2	2.2	101.39	0.0022492	2.0359	13925000	41	1	4.9	1.4	0	6.9	4.2	0	1	0	0	0	0	0	O14787;A0A075B780;K7ENW1;K7ESC1;K7EMA3	O14787;A0A075B780	Transportin-2	TNPO2	1081
28.9251	23.7702	NaN	NaN	NaN	23.4419	21.9646	21.8807	16.7257	NaN	NaN	NaN	16.3975	NaN	NaN	NaN	NaN	NaN	NaN	3	3	3	1.3	1.3	1.3	330.72	0	3.8119	551600000	132	3	0.4	0.3	0	0	0	0.6	0	0	0	0	0	1	O14802;A0A669KAX9;C9JB70;H3BS04;A0A1W2PPJ7;F8WEK9;A0A2R8Y5X0	O14802	DNA-directed RNA polymerase III subunit RPC1	POLR3A	1082
23.5775	25.1222	NaN	NaN	NaN	NaN	22.6105	19.7701	21.3148	NaN	NaN	NaN	NaN	NaN	NaN	NaN	NaN	NaN	NaN	3	3	3	13.7	13.7	13.7	27.887	0	4.0667	89654000	14	3	5.6	5.6	0	0	0	0	0	1	0	0	0	0	O14818;H0Y586;A0A087WYK3;Q8TAA3	O14818;H0Y586;A0A087WYK3;Q8TAA3	Proteasome subunit alpha type-7;Proteasome subunit alpha type-7-like	PSMA7;TADA2A;PSMA8	1083
28.669	28.619	26.6796	31.6967	30.1888	28.2052	28.4297	23.669	24.4113	21.6934	27.4261	26.7636	24.7179	26.8699	25.6081	25.8982	28.7473	27.498	26.8609	13	13	13	43.8	43.8	43.8	38.287	0	299.67	5967300000	10	60	36	21	40.6	43.8	21.3	41.2	0	6	8	20	5	17	O14828	O14828	Secretory carrier-associated membrane protein 3	SCAMP3	1084
NaN	NaN	NaN	24.6102	NaN	NaN	18.3703	NaN	NaN	NaN	18.3703	NaN	NaN	NaN	NaN	NaN	NaN	NaN	NaN	2	2	2	2.3	2.3	2.3	137.46	0.0022432	2.014	25610000	53	2	0	0	0	2.3	0	0	0	0	0	2	0	0	O14841;A0A087WY99	O14841;A0A087WY99	5-oxoprolinase	OPLAH	1085
NaN	NaN	NaN	NaN	NaN	25.9699	22.5078	NaN	NaN	NaN	NaN	NaN	22.5078	NaN	NaN	NaN	NaN	NaN	NaN	3	3	3	38.3	38.3	38.3	21.943	0	9.9942	65724000	9	5	0	0	0	0	0	38.3	0	0	0	0	0	5	O14925;Q5SRD1	O14925	Mitochondrial import inner membrane translocase subunit Tim23	TIMM23	1086
NaN	25.0655	26.2617	NaN	23.2358	26.2487	24.5407	NaN	22.4806	23.1367	NaN	20.6508	22.8735	NaN	NaN	26.1535	NaN	NaN	25.9577	3	3	3	36.6	36.6	36.6	9.9062	0	28.656	205180000	6	8	0	25.6	26.8	0	9.8	26.8	0	2	3	0	0	3	O14949	O14949	Cytochrome b-c1 complex subunit 8	UQCRQ	1087
26.9929	NaN	24.2811	28.1828	22.5808	23.2151	22.1381	20.4493	NaN	16.0628	21.5572	16.6982	14.8604	24.7091	NaN	25.1193	25.5861	NaN	22.184	10	10	10	11.8	11.8	11.8	143.19	0	27.993	474640000	59	15	7.1	0	2.7	10	1.3	5	1	0	2	11	0	1	O14976;C9JQ14	O14976	Cyclin-G-associated kinase	GAK	1088
27.8147	28.7244	NaN	27.8844	28.6198	25.2616	23.7198	21.3288	22.6168	NaN	20.6261	21.4789	17.6733	26.299	25.6777	NaN	25.4564	25.5052	25.2112	13	13	13	18.1	18.1	18.1	123.38	0	57.432	1380100000	53	36	11.4	9	0	8	10.1	7.3	3	7	0	10	11	5	O14980;A0A7I2V3P3;A0A7I2V461;A0A7I2YQV4;A0A7I2V2S3;A0A7I2V3N0;A0A7I2V3W6;A0A7I2V2Y6;A0A7I2YQX3;A0A7I2V4A3;A0A7I2V2H0;A0A7I2V6B9;A0A7I2V488;C9JKM9;C9J673;A0A7I2V2C5;A0A7I2V3J1;A0A7I2YQP1;A0A7P0Z4B7;F8WF71;C9IYM2	O14980;A0A7I2V3P3;A0A7I2V461;A0A7I2YQV4;A0A7I2V2S3;A0A7I2V3N0;A0A7I2V3W6;A0A7I2V2Y6;A0A7I2YQX3;A0A7I2V4A3;A0A7I2V2H0;A0A7I2V6B9;A0A7I2V488;C9JKM9	Exportin-1	XPO1	1089
30.2488	30.9427	28.5045	30.4034	28.2725	27.7385	24.7114	23.1614	23.2121	19.6339	22.7451	21.0441	18.9652	27.6056	27.3197	27.0104	27.1191	25.0542	26.3522	38	38	34	31.1	31.1	27.9	205.12	0	256.85	5690300000	90	123	19.4	16.6	14.9	23.8	4.2	18.1	18	16	27	31	5	26	O15031;E2PU09;H0Y6J7;A6QRG9;H0Y7X5	O15031	Plexin-B2	PLXNB2	1090
25.379	25.764	NaN	23.7772	NaN	NaN	19.7653	18.6371	17.8459	NaN	17.9192	NaN	NaN	NaN	NaN	NaN	NaN	NaN	NaN	5	5	5	6.1	6.1	6.1	144.73	0	11.116	114990000	58	8	3.2	4.3	0	1.2	0	0	2	3	0	3	0	0	O15067;J3QSG0;J3QSH6;J3KTL4	O15067	Phosphoribosylformylglycinamidine synthase	PFAS	1091
27.844	28.5004	26.5911	29.1965	28.558	30.3713	24.3918	19.5752	22.3972	19.3704	21.5706	22.1124	22.8111	26.3447	26.2266	26.6903	27.3349	26.6857	29.3651	13	13	13	13.9	13.9	13.9	142.17	0	95.416	3122100000	45	60	7.7	3.4	4.6	11.2	5.1	13	3	7	6	11	4	29	O15118;K7EQ23	O15118;K7EQ23	Niemann-Pick C1 protein	NPC1	1092
NaN	25.3674	24.5634	NaN	NaN	23.6246	22.9497	NaN	22.0454	21.2414	NaN	NaN	20.3026	NaN	NaN	NaN	NaN	NaN	NaN	1	1	1	5	5	5	37.866	0.005848	1.5962	81009000	10	2	0	5	5	0	0	5	0	1	1	0	0	0	O15121	O15121	Sphingolipid delta(4)-desaturase DES1	DEGS1	1093
27.6278	27.9572	25.5771	29.4797	28.3222	27.2445	25.2681	21.6588	22.5383	20.6461	24.0734	22.9871	21.695	26.5576	25.302	25.2106	27.7375	25.9812	26.693	10	10	10	40.5	40.5	40.5	37.92	0	85.054	1761300000	15	28	17.8	14.8	22.8	29.6	14.8	22.5	0	2	1	16	2	7	O15126;A0A087WXB0;A0A087WU14;A0A087WZA6;A0A087WTX8	O15126;A0A087WXB0;A0A087WU14	Secretory carrier-associated membrane protein 1	SCAMP1	1094
27.8348	28.324	26.1098	29.6759	28.3541	26.8459	26.7356	24.7252	23.5627	20.5103	25.7091	23.2396	22.3546	27.0939	26.6238	26.7787	27.8966	26.8736	26.9661	4	4	4	14	14	14	36.648	0	54.123	1969300000	8	14	14	9.7	3.6	14	9.7	10	0	2	2	4	2	4	O15127;H3BV04;H3BN93;H3BUB6;H3BPL9	O15127	Secretory carrier-associated membrane protein 2	SCAMP2	1095
22.6051	24.2487	19.7407	NaN	NaN	NaN	21.5782	19.2832	20.9268	16.4187	NaN	NaN	NaN	NaN	NaN	NaN	NaN	NaN	NaN	3	3	3	17.4	17.4	17.4	20.546	0.0005291	3.3815	37227000	10	4	6.2	6.2	6.2	0	0	0	0	1	0	0	0	0	O15145;C9JZD1;F8VR50	O15145;C9JZD1	Actin-related protein 2/3 complex subunit 3	ARPC3	1096
NaN	NaN	NaN	22.7285	NaN	NaN	16.8705	NaN	NaN	NaN	16.8705	NaN	NaN	NaN	NaN	NaN	NaN	NaN	NaN	1	1	1	1	1	1	116.83	0.0088496	1.3986	6949700	58	1	0	0	0	1	0	0	0	0	0	1	0	0	O15164	O15164	Transcription intermediary factor 1-alpha	TRIM24	1097
NaN	NaN	NaN	NaN	NaN	21.2909	18.121	NaN	NaN	NaN	NaN	NaN	18.121	NaN	NaN	NaN	NaN	NaN	NaN	1	1	1	6.3	6.3	6.3	23.818	0	7.0966	2565700	9	1	0	0	0	0	0	6.3	0	0	0	0	0	1	O15173	O15173	Membrane-associated progesterone receptor component 2	PGRMC2	1098
NaN	26.2591	20.14	NaN	NaN	NaN	21.4723	NaN	21.4517	15.3326	NaN	NaN	NaN	NaN	NaN	NaN	NaN	NaN	NaN	6	1	1	8.5	2.4	2.4	89.464	0	23.653	81466000	28	2	1.2	5.1	7.3	1.2	0	4.7	0	2	0	0	0	0	O15245	O15245	Solute carrier family 22 member 1	SLC22A1	1099
25.1707	29.0901	27.4168	26.6835	26.6255	27.5023	26.5378	21.7113	25.5263	23.8712	23.2241	22.7815	23.667	NaN	26.3862	27.5326	25.0488	25.3393	27.7787	4	4	4	18.6	18.6	18.6	30.394	0	65.854	1189900000	11	16	6.7	15.2	13.8	10.4	6.7	18.6	0	2	3	1	2	8	O15260;Q5T8U5;B7Z1G8	O15260;Q5T8U5;B7Z1G8	Surfeit locus protein 4	SURF4	1100
25.7655	28.7391	25.7955	26.7524	29.3042	26.454	25.7647	19.5334	24.1052	20.8503	21.9671	24.7859	21.6101	25.0305	25.7221	25.2745	24.6702	25.8418	25.6176	11	11	11	31.1	31.1	31.1	52.743	0	33.516	1433100000	21	25	10.4	12.7	15.6	14	16.3	18.8	1	4	5	2	6	7	O15269;A0A2R8Y4S0;A0A2R8Y6A2;A0A2R8Y763	O15269	Serine palmitoyltransferase 1	SPTLC1	1101
24.6784	29.0106	26.7548	24.7244	27.146	25.593	24.1352	19.2026	23.5767	20.1814	19.6369	21.2389	19.6667	24.2021	25.7445	25.9314	24.4884	NaN	25.1716	11	11	11	28.3	28.3	28.3	62.924	0	39.504	907760000	34	24	8.4	18.5	16.4	3.6	10.7	22.2	0	6	9	0	5	4	O15270;H0YJV2	O15270;H0YJV2	Serine palmitoyltransferase 2	SPTLC2	1102
NaN	NaN	NaN	NaN	NaN	NaN	NaN	NaN	NaN	NaN	NaN	NaN	NaN	NaN	NaN	NaN	NaN	NaN	NaN	1	1	1	1	1	1	116.92	0.0088424	1.3965	0	50	1	1	0	0	0	0	0	1	0	0	0	0	0	O15294	O15294	UDP-N-acetylglucosamine--peptide N-acetylglucosaminyltransferase 110 kDa subunit	OGT	1103
23.2551	25.0679	NaN	24.8966	NaN	NaN	21.5435	18.6112	20.4241	NaN	20.2527	NaN	NaN	NaN	NaN	NaN	NaN	NaN	NaN	3	3	3	5.9	5.9	5.9	59.271	0	3.5575	76415000	25	4	4.4	2.2	0	5.9	0	0	2	1	0	1	0	0	O15355	O15355	Protein phosphatase 1G	PPM1G	1104
NaN	26.6861	23.878	NaN	24.2018	NaN	21.797	NaN	21.1049	19.2341	NaN	19.5579	NaN	NaN	NaN	NaN	NaN	NaN	NaN	3	3	3	11.3	11.3	11.3	63.972	0	5.42	142680000	25	3	0	11.3	2.2	0	2.2	0	0	2	0	0	0	0	O15371;B0QYA5;B0QYA6	O15371;B0QYA5	Eukaryotic translation initiation factor 3 subunit D	EIF3D	1105
26.2246	NaN	NaN	26.0042	NaN	NaN	20.5795	19.6855	NaN	NaN	19.4651	NaN	NaN	NaN	NaN	NaN	NaN	NaN	NaN	4	4	3	3.9	3.9	2.2	213.92	0	4.2634	145720000	93	4	1.3	0.9	0	0.6	1.7	0	1	1	0	0	2	0	O15394;H9KV31	O15394	Neural cell adhesion molecule 2	NCAM2	1106
26.9442	26.3996	24.2359	28.6654	26.0518	25.4085	25.6877	23.4848	22.2149	20.7765	24.7401	21.906	21.6909	NaN	23.1447	NaN	26.5646	23.2922	23.8271	11	11	11	51	51	51	29.815	0	91.722	780640000	11	23	22.6	14.2	20.3	44.8	8	32.6	3	1	4	9	1	5	O15400	O15400	Syntaxin-7	STX7	1107
NaN	NaN	NaN	24.3924	NaN	NaN	23.3924	NaN	NaN	NaN	23.3924	NaN	NaN	NaN	NaN	NaN	NaN	NaN	NaN	1	1	1	10	10	10	21.09	0	3.6225	22022000	2	2	0	0	10	10	0	0	0	0	1	1	0	0	O15431	O15431	High affinity copper uptake protein 1	SLC31A1	1108
NaN	NaN	NaN	23.6521	NaN	24.777	17.0143	NaN	NaN	NaN	17.6978	NaN	17.0143	NaN	NaN	NaN	NaN	NaN	NaN	6	4	4	4.8	3.7	3.7	169.34	0	12.352	41929000	62	3	0.6	0	0.5	2.1	0.6	4.8	0	0	0	1	0	2	O15438	O15438	Canalicular multispecific organic anion transporter 2	ABCC3	1109
NaN	NaN	NaN	27.8174	25.3528	26.9135	21.5352	NaN	NaN	NaN	20.7527	19.203	20.2789	NaN	NaN	NaN	25.9666	NaN	25.8774	13	12	12	15.7	15.2	15.2	149.52	0	62.49	405790000	71	21	0	0	1.4	8	2.6	12.8	0	0	1	10	1	9	O15439;A0A2R8YDC1;A0A2R8Y6V8	O15439	Multidrug resistance-associated protein 4	ABCC4	1110
NaN	NaN	NaN	NaN	NaN	NaN	NaN	NaN	NaN	NaN	NaN	NaN	NaN	NaN	NaN	NaN	NaN	NaN	NaN	2	2	2	1.7	1.7	1.7	160.66	0.00052165	3.2249	0	65	2	0	0	0	1.7	0	0	0	0	0	2	0	0	O15440;C9JZL5;A5PKY6;F8WCY8;Q92887	O15440;C9JZL5;A5PKY6;F8WCY8;Q92887	Multidrug resistance-associated protein 5;Canalicular multispecific organic anion transporter 1	ABCC5;ABCC2	1111
23.5086	25.9837	NaN	NaN	NaN	NaN	20.9021	18.6016	20.5749	NaN	NaN	NaN	NaN	NaN	NaN	NaN	NaN	NaN	NaN	3	3	3	8.8	8.8	8.8	60.901	0	6.8637	78286000	30	5	3.2	5.6	0	0	0	0	2	3	0	0	0	0	O15460;C9JN43;C9JIG4;C9JCP0;C9JX45;A8MXE0;E7ERI1;E7ENX0;E7EPI9	O15460	Prolyl 4-hydroxylase subunit alpha-2	P4HA2	1112
26.2363	27.5129	21.0278	25.9041	NaN	21.2519	22.9009	20.9509	22.2275	15.7424	19.5646	NaN	15.9665	25.0097	25.1141	NaN	NaN	NaN	NaN	6	6	6	9.6	9.6	9.6	90.932	0	29.729	338000000	39	12	6.8	4.4	1.6	3.6	3.3	1.6	3	3	0	3	2	1	O43143	O43143	Pre-mRNA-splicing factor ATP-dependent RNA helicase DHX15	DHX15	1113
24.4738	NaN	NaN	24.39	NaN	NaN	16.6662	17.4077	NaN	NaN	16.6662	NaN	NaN	NaN	NaN	NaN	NaN	NaN	NaN	7	7	7	3.3	3.3	3.3	331.07	0	34.302	45285000	134	7	1.8	0.5	0.5	1.2	0	0	4	1	1	1	0	0	O43149;I3L3Q3	O43149	Zinc finger ZZ-type and EF-hand domain-containing protein 1	ZZEF1	1114
25.0085	23.8	NaN	24.3031	NaN	21.8402	20.3975	19.3647	18.1562	NaN	18.6592	NaN	16.1964	NaN	NaN	NaN	NaN	NaN	NaN	4	4	4	6.6	6.6	6.6	122.07	0	16.804	72812000	50	6	2.8	1.1	0	1.3	0	2.5	3	0	0	2	0	1	O43156	O43156	TELO2-interacting protein 1 homolog	TTI1	1115
25.1549	26.5471	NaN	25.7723	25.8552	23.0277	21.221	17.4753	19.3082	NaN	20.4628	21.1547	15.5511	23.7617	24.2563	NaN	23.2157	NaN	23.2559	8	8	7	23.6	23.6	20.9	54.099	0	62.543	265090000	26	19	14.6	6.3	0	13	14	6.3	5	4	0	3	5	0	O43237;J3KRI4;J3KRZ2;B4E2E0;J3KSD2	O43237;J3KRI4;J3KRZ2	Cytoplasmic dynein 1 light intermediate chain 2	DYNC1LI2	1116
29.6335	32.0918	29.2567	30.7858	30.8885	29.6737	26.758	23.4322	25.4535	22.3887	24.2577	24.1957	23.3864	27.4018	28.238	28.5398	27.5093	27.5659	27.4655	34	34	30	54.4	54.4	47.9	81.103	0	323.31	10766000000	38	128	37.2	29.5	25	44.6	24.3	37.4	10	29	19	27	11	28	O43242;H0YGV8	O43242	26S proteasome non-ATPase regulatory subunit 3	PSMD3	1117
25.2695	27.9694	24.314	27.7894	27.6375	24.0403	21.3154	19.912	19.9298	18.9564	18.8369	19.6038	17.2518	NaN	25.3838	25.3266	25.764	25.37	24.4839	11	11	11	21.8	21.8	21.8	88.828	0	65.152	782120000	41	20	3.9	9.4	7.1	11.4	7.3	8.6	2	6	2	5	2	3	O43264;F5H3C1	O43264	Centromere/kinetochore protein zw10 homolog	ZW10	1118
NaN	NaN	NaN	NaN	NaN	NaN	NaN	NaN	NaN	NaN	NaN	NaN	NaN	NaN	NaN	NaN	NaN	NaN	NaN	1	1	1	2.1	2.1	2.1	108.29	0.007051	1.5573	0	42	2	0	2.1	0	0	2.1	0	0	1	0	0	1	0	O43283	O43283	Mitogen-activated protein kinase kinase kinase 13	MAP3K13	1119
NaN	NaN	NaN	NaN	26.814	25.8927	22.3572	NaN	NaN	NaN	NaN	21.9527	20.3249	NaN	NaN	NaN	NaN	25.0758	26.1497	9	1	1	44	4	4	28.228	0.009073	1.3121	180280000	13	3	0	0	0	37.3	24.6	26.6	0	0	0	0	2	1	O43291;K7EKQ0	O43291;K7EKQ0	Kunitz-type protease inhibitor 2	SPINT2	1120
NaN	26.3826	NaN	NaN	NaN	NaN	21.7764	NaN	21.7387	NaN	NaN	NaN	NaN	NaN	NaN	NaN	NaN	NaN	NaN	2	2	2	5.4	5.4	5.4	49.814	0	5.3819	89803000	25	3	0	5.4	0	0	0	0	0	2	0	0	0	0	O43294;H3BQC4	O43294;H3BQC4	Transforming growth factor beta-1-induced transcript 1 protein	TGFB1I1	1121
27.7907	29.1829	24.2055	28.1297	26.2813	29.4882	26.0392	24.2057	23.8837	20.6205	23.8546	22.6963	23.5811	NaN	27.5207	NaN	28.7542	NaN	29.6117	6	6	6	50	50	50	19.81	0	22.123	2284300000	12	27	14.4	35.6	12.1	29.9	14.9	40.8	1	4	2	6	1	8	O43324;D6RBD7;C9J1V9;H0YAL7;D6RCQ0	O43324;D6RBD7;C9J1V9;H0YAL7	Eukaryotic translation elongation factor 1 epsilon-1	EEF1E1;EEF1E1-BLOC1S5	1122
26.3024	29.2902	26.2732	22.6203	24.4169	25.4575	24.3631	20.9567	23.5136	20.9247	17.5328	19.3294	19.907	NaN	26.7491	26.2422	NaN	NaN	26.4613	12	12	7	21.2	21.2	14.7	70.942	0	37.194	1024100000	34	22	8.2	9	10.3	3.6	1.7	7.1	2	7	4	1	0	1	O43390;A0A6Q8PEX7;B4DT28;A0A6Q8PH31;A0A6Q8PH35;A0A6Q8PHG0;A0A286YEZ8	O43390;A0A6Q8PEX7;B4DT28;A0A6Q8PH31;A0A6Q8PH35	Heterogeneous nuclear ribonucleoprotein R	HNRNPR	1123
NaN	23.8146	NaN	NaN	NaN	NaN	21.3622	NaN	19.9077	NaN	NaN	NaN	NaN	NaN	NaN	NaN	NaN	NaN	NaN	3	3	3	13.8	13.8	13.8	32.251	0	6.507	50213000	15	3	0	2.4	0	0	0	0	0	0	0	0	0	0	O43396;K7ER96;K7EKG2;K7EPB7	O43396;K7ER96	Thioredoxin-like protein 1	TXNL1	1124
NaN	25.7169	25.9545	24.3838	26.6393	26.5806	22.8743	NaN	20.6912	20.2309	20.9243	20.7776	19.8985	NaN	24.6864	25.5108	NaN	24.8295	26.1952	7	7	7	49	49	49	23.773	0	36.771	346950000	11	17	0	10	34.3	10.5	12.4	41	0	2	4	2	1	8	O43402;M0R1B0	O43402;M0R1B0	ER membrane protein complex subunit 8	EMC8	1125
26.5542	26.6745	24.4176	28.1303	26.318	26.2305	21.9404	20.2267	18.5872	15.9486	20.7774	20.3495	18.6359	25.1691	23.3651	23.2176	25.3085	23.7864	24.522	15	15	15	13.3	13.3	13.3	100.11	0	199.38	697350000	45	56	7.9	8.4	8.6	13.3	6.1	9.5	2	5	6	20	6	13	O43493;A0A5F9UY30;A0A5H1ZRP2;H3BMJ5;A0A1W2PPC8;H7C5C2;H3BNZ4;B3KPX4	O43493;A0A5F9UY30;A0A5H1ZRP2	Trans-Golgi network integral membrane protein 2	TGOLN2	1126
26.4336	27.7459	27.9023	28.3415	29.0967	26.4325	25.7177	23.1276	23.3669	22.3067	23.5104	23.8177	21.3782	26.382	25.3717	27.7458	26.8103	26.6869	26.3453	4	4	4	96.7	96.7	96.7	9.6138	0	128.67	1574100000	5	28	96.7	59.3	59.3	96.7	59.3	85.7	1	5	3	7	7	5	O43504;R4GMU8;A0A0C4DGV4;E9PLX3	O43504;R4GMU8;A0A0C4DGV4;E9PLX3	Ragulator complex protein LAMTOR5	LAMTOR5	1127
NaN	24.3793	NaN	25.4802	NaN	NaN	19.3793	NaN	19.3793	NaN	20.4802	NaN	NaN	NaN	NaN	NaN	NaN	NaN	NaN	2	2	2	3.9	3.9	3.9	71.606	0.0077299	1.4621	68628000	32	2	0	1.8	0	2.1	0	0	0	1	0	1	0	0	O43663;H0YL53	O43663;H0YL53	Protein regulator of cytokinesis 1	PRC1	1128
NaN	25.2664	NaN	NaN	NaN	23.8574	23.1817	NaN	22.6814	NaN	NaN	NaN	21.2724	NaN	NaN	NaN	NaN	NaN	NaN	2	2	2	31.3	31.3	31.3	10.921	0.0077583	1.4715	57086000	6	2	0	10.1	0	0	0	10.1	0	0	0	0	0	1	O43678	O43678	NADH dehydrogenase [ubiquinone] 1 alpha subcomplex subunit 2	NDUFA2	1129
30.1746	30.9101	30.0788	33.5582	33.091	31.0827	27.139	22.9727	23.7957	21.6999	25.4774	26.0546	22.2489	28.354	27.9047	29.2872	30.7287	30.4053	30.2898	36	36	1	27.4	27.4	1.1	169.61	0	276.61	28449000000	69	142	12.1	8.3	14.7	25.3	11.5	20.5	2	9	17	52	26	32	O43707	O43707	Alpha-actinin-4	ACTN4	1130
27.2221	28.3622	24.6377	26.7816	27.3437	25.5369	19.06	18.2066	21.306	17.4073	17.8968	21.0168	18.9636	25.6708	25.6232	24.2791	25.2888	25.1672	25.3035	5	5	5	16.3	16.3	16.3	85.852	0	20.073	875700000	51	20	14.2	7.7	7.7	5.6	7.7	7.7	4	4	1	5	3	2	O43719;Q5H919;Q5H918	O43719;Q5H919;Q5H918	HIV Tat-specific factor 1	HTATSF1	1131
25.232	24.3564	NaN	26.7073	NaN	NaN	19.605	18.2332	19.2271	NaN	18.9004	NaN	NaN	25.1323	NaN	NaN	25.071	NaN	NaN	2	2	2	2.7	2.7	2.7	91.35	0.00097895	2.561	170460000	35	3	1.3	1.3	0	2.7	0	0	0	0	0	3	0	0	O43747;H3BN75;H3BS13;H3BV30;H3BRM7;H3BN71;B4DGE1;H3BR36;H3BUN9;H3BNR4	O43747;H3BN75;H3BS13;H3BV30;H3BRM7;H3BN71;B4DGE1;H3BR36;H3BUN9;H3BNR4	AP-1 complex subunit gamma-1	AP1G1	1132
NaN	NaN	NaN	NaN	NaN	25.4848	21.8998	NaN	NaN	NaN	NaN	NaN	21.8998	NaN	NaN	NaN	NaN	NaN	NaN	1	1	1	9.8	9.8	9.8	29.176	0.00050891	2.9277	46956000	12	1	0	0	0	0	0	9.8	0	0	0	0	0	1	O43752	O43752	Syntaxin-6	STX6	1133
27.5017	28.9175	24.425	25.7715	27.8946	24.4146	24.438	22.9787	23.2673	18.6091	19.6344	20.0609	19.9334	26.1154	26.626	25.6714	25.6866	25.8976	24.6563	6	6	6	26.4	26.4	26.4	26.227	0	12.866	1063600000	14	24	15.4	19.4	15.9	16.3	15.9	15.9	0	9	3	4	2	4	O43809;H3BND3;H3BV41	O43809	Cleavage and polyadenylation specificity factor subunit 5	NUDT21	1134
26.2575	25.706	25.6298	26.3302	26.6714	22.4533	23.1168	21.0096	20.458	18.6571	21.0823	21.4235	16.5813	25.2273	NaN	25.6897	25.4241	NaN	24.2373	6	6	5	12.7	12.7	11.4	86.131	0	28.882	383870000	38	12	7.6	2.8	7.2	9	2.8	5.1	2	2	2	4	1	1	O43815	O43815	Striatin	STRN	1135
25.155	26.491	NaN	24.3299	28.228	NaN	22.8944	21.1551	21.63	NaN	20.3299	22.8833	NaN	NaN	24.199	NaN	NaN	25.5406	NaN	4	2	2	12.7	8.6	8.6	37.106	0.00052576	3.3167	468130000	16	3	10.2	6	0	6	8.6	0	0	0	0	0	3	0	O43852	O43852	Calumenin	CALU	1136
29.6827	30.0375	30.1683	26.0079	NaN	NaN	24.1334	22.1613	22.6662	22.7505	19.3924	NaN	NaN	26.9383	25.7695	28.4446	23.4768	NaN	NaN	23	23	23	19.5	19.5	19.5	145.68	0	210.78	3237800000	66	54	9	12.5	18.9	3.9	0	0	7	13	33	1	0	0	O43854	O43854	EGF-like repeat and discoidin I-like domain-containing protein 3	EDIL3	1137
25.9804	25.7158	20.8998	27.5368	27.4714	26.2527	21.6591	18.8664	18.8343	15.0669	20.5081	19.169	17.9391	24.7432	24.2601	NaN	25.7938	24.6715	25.4242	9	9	9	13.6	13.6	13.6	129.3	0	72.839	584040000	57	14	5.7	2.8	1	11.3	6.2	6	0	1	1	7	1	4	O43861;K7EPH4;K7ERE0;F6XUP2;B4DJ94;A0A0G2JNU9;A0A0J9YYD2;K7EJG1;K7ES39;K7EII3	O43861	Probable phospholipid-transporting ATPase IIB	ATP9B	1138
NaN	NaN	24.6592	NaN	NaN	26.3597	23.4349	NaN	NaN	20.8538	NaN	NaN	22.9917	NaN	NaN	25.5902	NaN	NaN	25.5787	5	5	5	61.3	61.3	61.3	12.517	0	8.5718	119240000	6	10	0	0	25.5	0	0	61.3	0	0	3	0	0	6	O43920	O43920	NADH dehydrogenase [ubiquinone] iron-sulfur protein 5	NDUFS5	1139
NaN	26.7281	22.9623	NaN	NaN	NaN	20.5174	NaN	20.4622	15.7811	NaN	NaN	NaN	NaN	24.7177	23.3155	NaN	NaN	NaN	2	2	2	5.4	5.4	5.4	71.689	0.00049334	2.6363	119330000	26	2	0	5.4	5.4	0	0	0	0	1	1	0	0	0	O60216;E5RG18;E5RI01;E5RFZ5	O60216;E5RG18;E5RI01;E5RFZ5	Double-strand-break repair protein rad21 homolog	RAD21	1140
NaN	NaN	NaN	22.6887	NaN	NaN	20.9169	NaN	NaN	NaN	20.3668	NaN	NaN	NaN	NaN	NaN	NaN	NaN	NaN	2	2	2	22.7	22.7	22.7	10.998	0.0078286	1.5132	9898800	5	2	0	0	0	11.3	0	0	0	0	0	0	0	0	O60220	O60220	Mitochondrial import inner membrane translocase subunit Tim8 A	TIMM8A	1141
NaN	25.2852	NaN	NaN	NaN	NaN	19.1767	NaN	19.1767	NaN	NaN	NaN	NaN	NaN	NaN	NaN	NaN	NaN	NaN	2	2	2	1.9	1.9	1.9	160.6	0.0022758	2.1155	40890000	69	2	0	1.9	0	0	0	0	0	2	0	0	0	0	O60244;H7C3E5	O60244;H7C3E5	Mediator of RNA polymerase II transcription subunit 14	MED14	1142
26.9178	25.8951	NaN	29.3472	27.5931	21.463	22.9515	21.7396	19.6328	NaN	22.7991	22.2397	16.9394	24.3559	23.0964	NaN	27.5486	24.1121	NaN	14	13	13	50.7	46.9	46.9	40.925	0	66.215	1077500000	23	19	18.7	7	3.8	46.1	21.7	3.3	2	0	0	15	1	0	O60256;E7EPA1;C9JJS3;C9K0K7;I3L0S1;C9JDU5;C9JDH0;E7EW35;I3L331;I3L164;I3L4G9;I3L1T1;I3L3B8;I3L2J4	O60256;E7EPA1;C9JJS3;C9K0K7;I3L0S1	Phosphoribosyl pyrophosphate synthase-associated protein 2	PRPSAP2	1143
22.4798	23.9606	NaN	NaN	NaN	NaN	18.117	16.1944	17.6752	NaN	NaN	NaN	NaN	NaN	NaN	NaN	NaN	NaN	NaN	4	2	2	5.1	2.1	2.1	162.56	0.0023063	2.1679	22174000	78	4	1	1	3.2	0	0	3.9	0	1	2	0	0	1	O60284;A0A3B3ITL5	O60284	Suppression of tumorigenicity 18 protein	ST18	1144
NaN	25.5675	21.6173	NaN	NaN	NaN	15.5299	NaN	19.48	15.5299	NaN	NaN	NaN	NaN	NaN	NaN	NaN	NaN	NaN	3	3	3	3.5	3.5	3.5	171.29	0	4.6214	52943000	68	4	0	1.7	0.9	0	0	0.9	0	2	1	0	0	1	O60306;Q66S35	O60306;Q66S35	Intron-binding protein aquarius	AQR;PFKFB4	1145
NaN	NaN	21.7726	NaN	NaN	NaN	16.7281	NaN	NaN	16.7281	NaN	NaN	NaN	NaN	NaN	NaN	NaN	NaN	NaN	2	2	2	4	4	4	79.291	0	4.7196	3582600	33	3	0	0	1.1	2.8	0	2.8	0	0	1	1	0	1	O60353;G5EA13	O60353;G5EA13	Frizzled-6	FZD6	1146
25.206	25.9253	23.6941	26.2412	NaN	NaN	22.6553	19.2231	21.4659	19.2347	21.2423	NaN	NaN	24.4136	NaN	NaN	24.4439	NaN	NaN	4	4	4	13.3	13.3	13.3	51.964	0	15.197	195320000	22	10	8.6	2.3	6.3	10.8	0	2.3	2	1	2	4	0	1	O60427;A0A0A0MR51;H7C2V0;F5H3P6;H0YB97;F5H3U5	O60427;A0A0A0MR51;H7C2V0	Fatty acid desaturase 1	FADS1	1147
24.8993	27.3454	25.3851	NaN	26.5417	23.3664	21.6375	19.473	19.4988	17.7373	NaN	20.5873	17.9401	24.1461	24.4322	NaN	NaN	24.1968	23.8133	8	8	2	17.6	17.6	5.8	84.784	0	20.209	354130000	43	16	4.1	14.4	5.7	1.9	8.8	6.2	2	7	2	1	4	0	O60568;C9JU11	O60568	Procollagen-lysine,2-oxoglutarate 5-dioxygenase 3	PLOD3	1148
27.114	29.6908	27.3197	28.7683	27.6405	26.8051	25.0701	22.0601	23.473	19.4185	23.4998	21.8628	19.9449	25.7232	26.2168	26.6814	25.7964	25.7539	26.0802	18	18	18	67.5	67.5	67.5	47.074	0	137.46	2034000000	26	58	35.9	50.2	33.2	30.2	18.4	31.8	9	15	5	7	6	7	O60664;K7ERZ3;K7EL96;K7ER39	O60664;K7ERZ3	Perilipin-3	PLIN3	1149
28.3987	27.1993	19.8679	30.0672	30.0977	21.6177	25.3004	23.2336	21.872	15.0606	24.3492	23.2545	16.3206	26.1566	24.5407	NaN	27.6119	26.8719	NaN	22	22	20	59.1	59.1	52	55.023	0	294.18	2786000000	28	51	27.3	18	5.1	46.6	37.7	14.2	2	6	0	23	17	3	O60701;E7ER83;E7ETF4;E7EV97;E7ER95	O60701	UDP-glucose 6-dehydrogenase	UGDH	1150
21.3194	NaN	23.4202	NaN	NaN	NaN	18.6095	17.1495	NaN	18.6095	NaN	NaN	NaN	NaN	NaN	NaN	NaN	NaN	NaN	2	2	2	6.9	6.9	6.9	41.911	0	5.6956	13842000	18	2	3.7	0	6.9	0	0	0	0	0	2	0	0	0	O60704;B1AHJ7;B1AHJ6	O60704;B1AHJ7;B1AHJ6	Protein-tyrosine sulfotransferase 2	TPST2	1151
25.7312	27.4934	22.3091	25.9004	23.8306	NaN	23.0958	20.4391	22.4339	17.5543	20.8401	19.0756	NaN	25.0396	24.7384	NaN	24.5403	NaN	NaN	4	4	4	10.4	10.4	10.4	58.47	0	8.0276	327400000	27	5	8.3	8.3	3.1	10.4	3.1	0	1	2	0	2	0	0	O60749;D6RC15	O60749	Sorting nexin-2	SNX2	1152
25.2842	27.148	NaN	24.856	26.6342	21.3286	21.769	18.7185	20.635	NaN	19.4297	19.5098	15.9023	NaN	24.8647	NaN	NaN	24.5721	NaN	4	4	4	8.7	8.7	8.7	107.89	0	37.036	326750000	43	7	4.7	7	0	3.6	4.8	1.9	1	3	0	1	1	1	O60763	O60763	General vesicular transport factor p115	USO1	1153
26.9106	29.9555	26.1956	27.0888	28.4049	26.9093	24.4605	20.9214	23.64	19.0733	20.3189	22.0698	20.7525	25.5586	25.8811	25.3935	25.2217	24.9909	25.6243	14	14	14	34.9	34.9	34.9	70.755	0	85.202	1868300000	36	44	14.7	27.6	11	14.8	16.6	20.1	3	14	3	7	8	9	O60826	O60826	Coiled-coil domain-containing protein 22	CCDC22	1154
24.8716	26.0421	NaN	24.868	25.7202	NaN	20.8743	21.5497	22.7202	NaN	19.8405	19.9073	NaN	NaN	NaN	NaN	NaN	NaN	NaN	3	3	3	26.4	26.4	26.4	30.472	0	16.569	185690000	10	11	21.9	12.5	12.5	14	17	0	1	2	1	3	4	0	O60828;H7C053;A0A5H1ZRR1	O60828;H7C053;A0A5H1ZRR1	Polyglutamine-binding protein 1	PQBP1	1155
29.878	30.7002	29.407	30.7451	29.6135	25.9334	27.2353	23.7142	25.1536	24.0201	25.8689	24.6756	20.7287	28.3573	27.6761	28.2446	29.6503	28.1479	26.6075	12	12	12	39.8	39.8	39.8	45.745	0	101.01	6129800000	22	44	23.3	26	30.3	36.7	17.5	21.6	4	10	10	13	4	2	O60884;A0A087WT48	O60884	DnaJ homolog subfamily A member 2	DNAJA2	1156
NaN	23.8185	20.7917	NaN	NaN	NaN	16.2295	NaN	18.8643	15.8375	NaN	NaN	NaN	NaN	NaN	NaN	NaN	NaN	NaN	3	3	3	10.7	10.7	10.7	72.4	0	9.0195	22029000	31	6	0	5.3	3.5	0	0	0	0	2	1	0	0	0	O60930;F8WEN6;H0YDU3	O60930	Ribonuclease H1	RNASEH1	1157
NaN	NaN	NaN	23.857	NaN	NaN	18.9028	NaN	NaN	NaN	18.9028	NaN	NaN	NaN	NaN	NaN	NaN	NaN	NaN	2	2	1	5.3	5.3	3.8	56.149	0	9.7191	15194000	31	2	0	0	0	5.3	0	0	0	0	0	2	0	0	O75052;E9PIP8;E9PSG0	O75052;E9PIP8;E9PSG0	Carboxyl-terminal PDZ ligand of neuronal nitric oxide synthase protein	NOS1AP	1158
NaN	24.9027	NaN	24.008	NaN	NaN	19.6168	NaN	18.9958	NaN	18.1011	NaN	NaN	NaN	NaN	NaN	NaN	NaN	NaN	2	2	2	2.1	2.1	2.1	135.19	0.0031097	1.9355	48238000	60	2	0	1	0	2.1	0	0	0	0	0	2	0	0	O75054	O75054	Immunoglobulin superfamily member 3	IGSF3	1159
NaN	NaN	25.2668	24.4695	NaN	25.6446	21.2002	NaN	NaN	19.3958	20.2216	NaN	18.9225	NaN	NaN	25.7106	25.2021	NaN	24.9677	4	4	4	15.4	15.4	15.4	46.432	0	6.5146	116060000	19	5	0	0	15.4	5.4	0	15.4	0	0	2	1	0	2	O75063;X6RH03	O75063	Glycosaminoglycan xylosylkinase	FAM20B	1160
26.0719	25.0535	NaN	26.5936	23.8753	NaN	21.0974	18.4838	20.1467	NaN	20.8401	18.9685	NaN	NaN	NaN	NaN	NaN	NaN	NaN	7	7	7	22.3	22.3	22.3	66.193	0	12.843	222020000	30	8	15	2	0	8.9	2	0	5	0	0	2	1	0	O75083;D6RD66	O75083;D6RD66	WD repeat-containing protein 1	WDR1	1161
NaN	NaN	NaN	23.4956	NaN	NaN	18.9106	NaN	NaN	NaN	18.9106	NaN	NaN	NaN	NaN	NaN	NaN	NaN	NaN	1	1	1	3	3	3	60.13	0.0076861	1.4344	11827000	24	1	0	0	0	3	0	0	0	0	0	1	0	0	O75131	O75131	Copine-3	CPNE3	1162
26.6978	24.6442	21.9535	28.6943	25.5293	25.2509	22.3012	20.0691	18.6669	15.1031	21.8453	17.6323	15.918	24.5596	NaN	22.7233	26.687	22.6313	23.5966	12	12	12	17.2	17.2	17.2	119.39	0	70.627	661840000	63	22	5.6	1.7	3.1	15	3.8	7.6	0	1	2	15	1	3	O75146;H0YH66	O75146	Huntingtin-interacting protein 1-related protein	HIP1R	1163
26.5521	30.8358	20.7104	25.9442	26.9107	19.5207	23.6279	18.4375	23.4282	15.0666	18.5706	19.7755	13.8768	24.4945	26.8825	NaN	23.6511	23.5279	NaN	17	17	16	23.6	23.6	22	113.68	0	60.871	2208100000	50	25	7.9	23.6	1.6	8.8	6.3	1	0	21	1	1	2	0	O75150;H3BP71;A0A087WTK2;H3BS50;H3BQ99;H3BUL6;I3L332	O75150;H3BP71	E3 ubiquitin-protein ligase BRE1B	RNF40	1164
NaN	NaN	NaN	NaN	NaN	NaN	NaN	NaN	NaN	NaN	NaN	NaN	NaN	NaN	NaN	NaN	NaN	NaN	NaN	1	1	1	1.5	1.5	1.5	133.06	0.0050548	1.6565	0	59	1	0	0	0	0	1.5	0	0	0	0	0	1	0	O75182	O75182	Paired amphipathic helix protein Sin3b	SIN3B	1165
24.5598	27.2513	24.877	NaN	25.6244	21.8428	21.677	18.8593	20.1688	19.1766	NaN	19.924	16.1424	NaN	NaN	NaN	NaN	NaN	NaN	5	5	5	6.6	6.6	6.6	115.46	0	6.3323	276590000	52	11	1.3	4.9	1.3	0	2.2	3.4	1	3	2	0	1	2	O75298	O75298	Reticulon-2	RTN2	1166
26.3664	26.2483	25.4297	27.2364	27.3514	26.7622	23.613	21.7199	22.0514	19.5027	21.6263	21.6926	20.088	NaN	24.4136	25.0816	25.4083	24.7152	26.2365	7	7	7	40.6	40.6	40.6	33.742	0	23.068	654610000	16	20	15.4	10.8	22.7	22.7	19.2	37.8	2	1	3	6	1	7	O75323;H7C333;C9J7B1;C9K068;F8WBI5	O75323	Protein NipSnap homolog 2	GBAS	1167
25.622	NaN	25.8684	NaN	NaN	20.4865	18.9515	18.9515	NaN	17.2418	NaN	NaN	15.4421	NaN	NaN	NaN	NaN	NaN	NaN	5	5	5	16.2	16.2	16.2	74.823	0	17.359	114370000	33	9	4.8	0	11.4	0	0	2.7	3	0	6	0	0	0	O75326;F5GYX3	O75326;F5GYX3	Semaphorin-7A	SEMA7A	1168
26.3179	27.7669	NaN	24.4668	NaN	NaN	18.9701	20.1886	18.9701	NaN	18.3376	NaN	NaN	NaN	NaN	NaN	NaN	NaN	NaN	2	2	2	3.1	3.1	3.1	151.15	0	38.033	335230000	70	3	2.2	3.1	0	2.2	0	0	1	2	0	0	0	0	O75330	O75330	Hyaluronan mediated motility receptor	HMMR	1169
24.6325	28.4247	24.1323	25.8036	24.7633	25.5344	25.0591	21.8252	24.5317	21.325	21.1333	21.956	20.9742	NaN	25.8173	NaN	24.7511	NaN	24.9249	3	3	3	47.5	47.5	47.5	13.757	0	184.33	540350000	7	10	13.6	47.5	25.4	25.4	11.9	47.5	0	3	2	1	2	2	O75348;A0A7I2V2N1;A0A7I2YQH3;A0A7I2V4K4;A0A7I2V3Q6;F2Z307;A0A7I2V375;O95670	O75348	V-type proton ATPase subunit G 1	ATP6V1G1	1170
23.8295	28.8653	28.2456	25.634	NaN	28.9358	22.7984	18.0222	22.0533	19.887	18.7494	NaN	20.2716	NaN	27.673	28.8569	26.4369	NaN	28.7435	15	4	4	12.4	4.9	4.9	123.72	0	49.517	1387700000	56	16	2.8	11.5	10.6	6.5	4.7	11.4	0	3	6	0	1	6	O75366;F8WEK8	O75366	Advillin	AVIL	1171
NaN	NaN	21.2792	NaN	NaN	21.6127	19.8706	NaN	NaN	18.6942	NaN	NaN	19.0277	NaN	NaN	NaN	NaN	NaN	NaN	1	1	1	8.5	8.5	8.5	16.397	0.0046571	1.6732	5751600	6	1	0	0	8.5	0	0	8.5	0	0	0	0	0	1	O75379	O75379	Vesicle-associated membrane protein 4	VAMP4	1172
23.5931	26.0021	24.7312	23.773	27.7167	25.1725	22.1886	19.6862	22.0952	18.0321	19.8661	20.9674	19.0054	NaN	NaN	24.7389	NaN	26.0259	25.9067	4	4	4	13.3	13.3	13.3	41.236	0	40.78	382470000	15	14	3.2	9.8	13	3.2	10.1	6.4	0	3	2	1	5	2	O75381	O75381	Peroxisomal membrane protein PEX14	PEX14	1173
28.7458	30.0812	29.9158	28.6958	30.5694	28.5582	27.433	24.0183	25.5458	23.9822	24.3705	25.9794	23.3231	28.0314	27.6588	28.6848	27.2289	28.0214	28.0559	12	12	12	63.7	63.7	63.7	24.74	0	112.26	5026000000	12	39	43.7	50.7	60.5	50.7	59.1	55.8	1	7	5	7	10	8	O75396;A0A087X1A9	O75396	Vesicle-trafficking protein SEC22b	SEC22B	1174
NaN	NaN	NaN	NaN	23.8809	25.2973	20.6689	NaN	NaN	NaN	NaN	18.7935	20.2098	NaN	NaN	NaN	NaN	NaN	NaN	2	2	2	6.3	6.3	6.3	73.449	0	4.5371	56681000	34	2	0	0	0	0	4.2	6.3	0	0	0	0	0	2	O75427;H7C5D9	O75427;H7C5D9	Leucine-rich repeat and calponin homology domain-containing protein 4	LRCH4	1175
26.2669	25.8943	NaN	26.892	NaN	24.29	23.7379	22.019	21.6463	NaN	22.5242	NaN	18.6981	25.9161	NaN	NaN	25.5818	NaN	NaN	6	6	6	24.8	24.8	24.8	38.169	0	10.096	288170000	19	11	9.2	3.7	4.6	18	0	10.4	2	1	2	4	0	2	O75436;S4R3Q6	O75436;S4R3Q6	Vacuolar protein sorting-associated protein 26A	VPS26A	1176
NaN	NaN	NaN	23.3291	NaN	NaN	15.5609	NaN	NaN	NaN	15.5609	NaN	NaN	NaN	NaN	NaN	NaN	NaN	NaN	2	2	2	0.8	0.8	0.8	575.59	0.0023041	2.1639	10538000	218	2	0.3	0	0	0.5	0	0	1	0	0	1	0	0	O75445	O75445	Usherin	USH2A	1177
20.1934	27.2991	26.1144	23.7593	24.7087	27.1571	23.9371	15.8715	22.7702	21.2603	19.4373	20.3868	22.2004	NaN	25.4755	26.0051	NaN	NaN	27.1936	11	11	9	37.6	37.6	32.2	39.171	0	31.244	450250000	20	17	4	7.5	15.8	2	2.9	22.7	0	1	4	0	0	9	O75477;B0QZ43	O75477;B0QZ43	Erlin-1	ERLIN1	1178
22.6998	25.3569	NaN	NaN	NaN	NaN	23.2473	20.3778	23.035	NaN	NaN	NaN	NaN	NaN	NaN	NaN	NaN	NaN	NaN	1	1	1	23.2	23.2	23.2	8.3294	0.0096862	1.2073	49785000	5	1	23.2	23.2	0	0	0	0	0	1	0	0	0	0	Q6IQ42;Q5JRI1;O75494	Q6IQ42;Q5JRI1;O75494	Serine/arginine-rich splicing factor 10	FUSIP1;SRSF10	1179
28.8192	31.2188	27.0467	28.7001	28.6451	27.673	24.3586	22.0082	23.4041	18.9703	21.2966	21.2226	19.2049	27.0236	26.3967	25.733	25.8708	25.5194	25.549	34	34	34	30.2	30.2	30.2	145.83	0	149.79	4186200000	62	81	13.6	22.6	13.1	11.7	9.7	20.2	6	31	7	10	10	16	O75533;H7C341;F8WC19;B4DGZ4;A0A494C1M2	O75533	Splicing factor 3B subunit 1	SF3B1	1180
NaN	23.8783	NaN	22.914	25.4003	NaN	21.6106	NaN	19.4189	NaN	18.4545	20.9408	NaN	NaN	NaN	NaN	NaN	NaN	NaN	3	3	3	10.3	10.3	10.3	54.597	0	35.191	70446000	22	5	0	7.3	0	3	3.2	0	0	2	0	1	1	0	O75607	O75607	Nucleoplasmin-3	NPM3	1181
27.1062	31.9452	28.0243	27.4635	31.1006	27.9146	24.0518	18.768	23.5191	19.1792	18.7127	21.8317	17.3451	25.2266	28.1726	27.089	25.0585	27.8178	26.277	36	36	36	27	27	27	244.5	0	161.34	7292900000	118	88	6.6	23.3	6.8	7.6	9.8	12.1	2	45	7	6	14	14	O75643;A0A494C1A5	O75643;A0A494C1A5	U5 small nuclear ribonucleoprotein 200 kDa helicase	SNRNP200	1182
NaN	NaN	NaN	24.6774	NaN	NaN	20.6774	NaN	NaN	NaN	20.6774	NaN	NaN	NaN	NaN	NaN	NaN	NaN	NaN	1	1	1	5.9	5.9	5.9	31.444	0.0046689	1.6867	26831000	16	1	0	0	0	5.9	0	0	0	0	0	1	0	0	O75663	O75663	TIP41-like protein	TIPRL	1183
NaN	NaN	NaN	23.7212	NaN	NaN	19.2618	NaN	NaN	NaN	19.2618	NaN	NaN	NaN	NaN	NaN	NaN	NaN	NaN	4	4	3	10.6	10.6	8.1	52.642	0	4.2488	13829000	22	5	6.1	0	4.6	3.5	0	0	2	0	1	2	0	0	O75688;B8ZZF0;C9JIR6;A0A3B3IS24	O75688;B8ZZF0;C9JIR6;A0A3B3IS24	Protein phosphatase 1B	PPM1B	1184
23.2008	25.7802	24.3127	26.7768	25.1989	24.1111	22.9948	19.2007	21.1328	20.3127	20.8648	20.3734	19.7575	NaN	23.504	NaN	24.7907	23.2493	24.2981	5	5	5	18	18	18	39.641	0	16.524	259720000	16	17	6	10	4.3	9.1	10	5.4	2	2	1	6	4	2	O75695	O75695	Protein XRP2	RP2	1185
24.8887	NaN	NaN	NaN	NaN	NaN	19.8012	19.8012	NaN	NaN	NaN	NaN	NaN	NaN	NaN	NaN	NaN	NaN	NaN	1	1	1	2.4	2.4	2.4	73.477	0.0096674	1.2	31063000	34	1	2.4	0	0	0	0	0	1	0	0	0	0	0	O75807	O75807	Protein phosphatase 1 regulatory subunit 15A	PPP1R15A	1186
22.8718	29.9897	25.5235	25.757	28.067	25.2186	25.0279	19.0645	24.1136	17.6554	21.0729	23.5577	19.5163	NaN	26.6172	25.2127	25.2238	25.2505	24.9886	10	10	10	51.2	51.2	51.2	29.062	0	34.699	1505200000	14	23	5	41.5	27.1	17.4	27.9	34.1	2	9	1	1	4	3	O75822;H0YLP3;H0YGJ7	O75822	Eukaryotic translation initiation factor 3 subunit J	EIF3J	1187
25.9523	NaN	NaN	NaN	NaN	NaN	20.4458	20.4458	NaN	NaN	NaN	NaN	NaN	NaN	NaN	NaN	NaN	NaN	NaN	3	3	3	6.5	6.5	6.5	87.116	0.00051125	2.982	64926000	37	2	6.5	0	0	0	0	0	2	0	0	0	0	0	O75843;G3V2V9;G3V3Z2;H0YJ08;G3V532	O75843	AP-1 complex subunit gamma-like 2	AP1G2	1188
26.5404	28.9693	27.8178	28.9634	30.3974	28.2394	26.137	21.453	23.4438	22.6203	23.8449	24.8834	22.6935	26.0935	25.5283	26.3557	26.8674	26.9157	27.1763	8	8	8	23.2	23.2	23.2	54.812	0	249.43	3119400000	19	40	6.9	15.6	18.9	11.4	21.5	18.9	0	4	5	6	14	11	O75844;A0A6Q8PHG9;A0A6Q8PF67;A0A6Q8PH40	O75844	CAAX prenyl protease 1 homolog	ZMPSTE24	1189
NaN	NaN	NaN	26.0265	NaN	NaN	21.3827	NaN	NaN	NaN	21.3827	NaN	NaN	NaN	NaN	NaN	NaN	NaN	NaN	5	5	5	17.6	17.6	17.6	46.659	0	7.5077	68355000	25	6	0	3.1	0	14.5	3.1	0	0	1	0	4	1	0	O75874;C9J4N6;C9JJE5;C9JLU6	O75874	Isocitrate dehydrogenase [NADP] cytoplasmic	IDH1	1190
23.1837	24.9375	NaN	24.1318	24.5051	22.1675	20.4002	17.1837	18.9375	NaN	18.1318	18.5051	16.1675	NaN	NaN	NaN	NaN	NaN	NaN	2	2	2	4.1	4.1	4.1	158.54	0.00052743	3.3447	88562000	64	2	2.3	2.3	0	4.1	2.3	2.3	0	1	0	1	0	0	O75882	O75882	Attractin	ATRN	1191
24.4933	NaN	NaN	24.0294	NaN	NaN	20.695	19.9083	NaN	NaN	19.4445	NaN	NaN	NaN	NaN	NaN	NaN	NaN	NaN	1	1	1	1.9	1.9	1.9	58.164	0.0043141	1.7928	40740000	24	1	1.9	0	0	1.9	0	0	0	0	0	1	0	0	O75886;Q92783	O75886;Q92783	Signal transducing adapter molecule 2;Signal transducing adapter molecule 1	STAM2;STAM	1192
NaN	NaN	23.6825	24.7166	24.4515	NaN	20.383	NaN	NaN	18.9277	19.9617	19.6966	NaN	NaN	NaN	NaN	NaN	NaN	NaN	3	3	3	6.1	6.1	6.1	62.309	0	5.375	64491000	27	3	0	0	1.8	2.3	2	0	0	0	1	1	1	0	O75914;B1AKS5;Q13177;E9PM17;H0YCG5;B3KNX7;Q13153	O75914;B1AKS5;Q13177	Serine/threonine-protein kinase PAK 3;Serine/threonine-protein kinase PAK 2;PAK-2p27;PAK-2p34	PAK3;PAK2	1193
27.6336	28.4754	NaN	27.5615	29.3774	26.3251	25.172	24.6569	23.9195	NaN	21.2877	24.3867	24.0032	26.7879	24.4351	NaN	25.7026	26.6136	NaN	3	3	3	14.4	14.4	14.4	21.614	0	78.876	1561000000	5	15	10.6	10.6	0	14.4	14.4	10.1	2	6	0	4	1	2	O75915	O75915	PRA1 family protein 3	ARL6IP5	1194
26.8173	26.6771	24.2556	NaN	NaN	NaN	19.5333	17.929	18.4162	17.2824	NaN	NaN	NaN	24.8024	24.2526	24.8818	NaN	NaN	NaN	13	11	11	10.2	9.2	9.2	237.29	0	17.683	245580000	105	13	5.6	2.4	4.2	0.3	0	1	6	2	5	0	0	0	O75923	O75923	Dysferlin	DYSF	1195
25.4239	30.1338	20.9068	23.8018	27.1114	NaN	24.2318	19.6892	24.157	17.2064	20.1014	23.4109	NaN	23.8906	26.7684	NaN	NaN	24.1675	NaN	9	9	9	56.4	56.4	56.4	26.131	0	93.336	1384700000	13	15	18.7	50.7	4	6.7	22.7	0	1	13	0	0	1	0	O75934	O75934	Pre-mRNA-splicing factor SPF27	BCAS2	1196
29.9098	31.1482	28.0192	32.0148	31.2373	30.4007	25.0791	21.1812	22.553	20.3887	23.5328	22.7999	22.5289	27.2611	26.7897	26.5152	28.2911	27.4096	27.7692	44	44	44	37.7	37.7	37.7	152.93	0	323.31	11952000000	71	183	25	22.8	22.1	33.6	21.9	32.5	17	24	18	53	27	43	O75976;J3QQJ4	O75976	Carboxypeptidase D	CPD	1197
28.6864	29.0186	27.001	28.5932	28.8717	25.2863	24.9649	22.7411	23.0817	21.3322	22.8659	23.044	19.1185	26.7783	25.9117	28.5808	26.7956	26.5863	24.5082	7	7	7	22.2	22.2	22.2	55.799	0	72.717	2047200000	21	25	16.8	12	7.7	17	12	14.3	5	4	3	6	4	3	O76071;F8VXI7;F8VXL2;F8VRV5;P59020	O76071	Probable cytosolic iron-sulfur protein assembly protein CIAO1	CIAO1	1198
23.1535	23.8303	NaN	23.7837	24.9127	NaN	21.6741	18.7612	19.438	NaN	19.3914	20.5204	NaN	NaN	NaN	NaN	NaN	NaN	NaN	2	2	2	6.2	6.2	6.2	59.832	0.00049702	2.7125	70271000	21	2	2.8	2.8	0	2.8	3.4	0	0	0	0	1	1	0	O94763;I3L2V7;I3L130;I3L104;I3NI51	O94763;I3L2V7;I3L130;I3L104;I3NI51	Unconventional prefoldin RPB5 interactor 1	URI1	1199
NaN	NaN	NaN	NaN	NaN	NaN	NaN	NaN	NaN	NaN	NaN	NaN	NaN	NaN	NaN	NaN	NaN	NaN	NaN	2	2	2	6.9	6.9	6.9	37.121	0.0099885	1.1592	0	17	2	2.7	0	4.2	0	0	0	1	0	1	0	0	0	O94766;G3V150	O94766;G3V150	Galactosylgalactosylxylosylprotein 3-beta-glucuronosyltransferase 3	B3GAT3	1200
NaN	24.6277	NaN	NaN	NaN	NaN	19.1359	NaN	19.1359	NaN	NaN	NaN	NaN	NaN	NaN	NaN	NaN	NaN	NaN	2	2	2	4.8	4.8	4.8	75.022	0	5.6225	25923000	45	2	2.4	2.4	0	0	0	0	1	1	0	0	0	0	O94776;H7C3F3;E7ESY4;Q13330	O94776;H7C3F3;E7ESY4;Q13330	Metastasis-associated protein MTA2;Metastasis-associated protein MTA1	MTA2;MTA1	1201
NaN	24.4475	NaN	23.1815	NaN	23.3969	19.9538	NaN	19.4934	NaN	18.2273	NaN	17.4993	NaN	NaN	NaN	NaN	NaN	NaN	5	5	5	14.6	14.6	14.6	67.454	0	10.158	49553000	31	9	0	3.5	3.6	7.7	0	5.4	0	2	1	1	0	3	O94826	O94826	Mitochondrial import receptor subunit TOM70	TOMM70A	1202
25.478	27.3843	26.5813	NaN	25.598	21.8382	21.2228	20.1561	20.1853	16.403	NaN	20.2761	16.5163	NaN	NaN	NaN	NaN	NaN	NaN	6	6	6	10.9	10.9	10.9	113.01	0	16.354	376860000	40	14	5.2	5.5	4.7	0	0.9	3.4	4	8	1	0	1	0	O94855;E9PDM8;E9PC44	O94855;E9PDM8	Protein transport protein Sec24D	SEC24D	1203
23.2973	27.6599	NaN	NaN	24.4792	NaN	22.0653	17.49	21.8525	NaN	NaN	18.6719	NaN	NaN	NaN	NaN	NaN	NaN	NaN	7	7	7	9.9	9.9	9.9	106.92	0	28.351	245760000	56	11	1.3	9.9	0	0	1.3	0	1	9	0	0	1	0	O94906	O94906	Pre-mRNA-processing factor 6	PRPF6	1204
25.938	NaN	NaN	25.972	NaN	NaN	18.8354	18.1469	NaN	NaN	17.4375	NaN	NaN	25.1276	NaN	NaN	24.2352	NaN	NaN	6	6	6	4.1	4.1	4.1	339.59	0	23.098	130100000	135	7	2.1	0	0	3.4	0	0	2	0	0	5	0	0	O94915;A0A6E1XQM6;F2Z2S2;A0A669KB90;A0A286YEZ9;A0A2C9F2R7;D6R9B9;H0Y9X0	O94915;A0A6E1XQM6;F2Z2S2;A0A669KB90	Protein furry homolog-like	FRYL	1205
23.1771	24.4762	20.4007	26.3501	26.2986	25.4158	22.9622	18.5921	19.8913	15.8157	21.7651	21.3311	19.0538	NaN	NaN	NaN	NaN	NaN	NaN	7	7	7	25.8	25.8	25.8	55.016	0	41.832	247050000	24	15	1.8	7	2.6	7.2	12	11.8	0	2	1	3	3	6	O94919	O94919	Endonuclease domain-containing 1 protein	ENDOD1	1206
25.7246	28.3544	24.0618	27.5702	26.7763	25.0691	22.6575	20.1098	22.2547	18.447	19.5488	18.1155	17.1734	25.5955	25.8712	24.7975	25.1865	24.5505	24.8579	11	11	7	19.6	19.6	15.3	103.96	0	28.002	768270000	49	21	11.4	7.9	1.9	12.6	5.4	6.5	5	7	1	4	1	2	O94973;A0A0G2JS82;A0A0G2JQM1	O94973;A0A0G2JS82;A0A0G2JQM1	AP-2 complex subunit alpha-2	AP2A2	1207
NaN	NaN	NaN	NaN	NaN	NaN	NaN	NaN	NaN	NaN	NaN	NaN	NaN	NaN	NaN	NaN	NaN	NaN	NaN	1	1	1	4.7	4.7	4.7	40.623	0	5.3662	0	13	2	0	4.7	0	4.7	0	0	0	1	0	1	0	0	O94992	O94992	Protein HEXIM1	HEXIM1	1208
22.9406	26.269	25.582	26.9776	27.0819	25.8134	20.475	19.2402	22.5686	20.1044	19.6768	22.38	20.687	NaN	NaN	25.5284	26.1993	25.7224	25.7598	4	4	4	18.1	18.1	18.1	34.114	0	19.147	472310000	13	9	7.4	5.8	15.2	15.2	10.3	15.2	1	0	2	2	2	2	O95159;E9PQ47;E9PNY1;E9PMQ3;E9PQA5;H0YCU8;E9PJX1;E9PJ47	O95159;E9PQ47;E9PNY1;E9PMQ3;E9PQA5	Zinc finger protein-like 1	ZFPL1	1209
NaN	25.6909	25.414	NaN	NaN	24.0855	21.7989	NaN	22.8836	20.8837	NaN	NaN	19.9538	NaN	23.2159	25.1928	NaN	NaN	23.6246	3	3	3	36.3	36.3	36.3	12.551	0	21.915	121560000	7	3	0	28.3	36.3	0	0	36.3	0	0	3	0	0	0	O95182;M0R0N0;M0R1K9	O95182	NADH dehydrogenase [ubiquinone] 1 alpha subcomplex subunit 7	NDUFA7	1210
NaN	25.6035	NaN	NaN	NaN	NaN	23.0186	NaN	23.0186	NaN	NaN	NaN	NaN	NaN	NaN	NaN	NaN	NaN	NaN	1	1	1	11.2	11.2	11.2	12.805	0	18.151	50983000	6	1	0	11.2	0	0	0	0	0	1	0	0	0	0	O95183	O95183	Vesicle-associated membrane protein 5	VAMP5	1211
25.5684	26.6171	23.756	26.7273	NaN	25.8075	21.8993	19.6352	21.0935	18.2325	19.7134	NaN	19.961	NaN	NaN	NaN	25.4394	NaN	25.3415	3	3	2	5.7	5.7	1.9	112.61	0	14.529	336680000	46	6	4.7	0.9	1.1	4.7	0	4.8	0	0	1	3	0	2	O95197;F5H891;F5GWG7;F5H617	O95197	Reticulon-3	RTN3	1212
NaN	24.8084	25.2453	NaN	23.1318	25.5081	21.3071	NaN	19.523	18.8383	NaN	17.8464	20.0301	NaN	NaN	24.9741	NaN	NaN	24.6445	7	7	7	14.3	14.3	14.3	83.353	0	44.644	130270000	39	13	0	1.6	9.3	0	1.6	8	0	3	3	0	1	5	O95202	O95202	LETM1 and EF-hand domain-containing protein 1, mitochondrial	LETM1	1213
23.0689	24.2383	20.9955	NaN	NaN	20.9854	20.2648	18.3684	19.5378	16.295	NaN	NaN	16.285	NaN	NaN	NaN	NaN	NaN	NaN	3	3	3	8.7	8.7	8.7	51.908	0.0005005	2.7619	32755000	26	3	6.7	2	2	0	0	2	2	1	0	0	0	0	O95219;F8W9T3	O95219;F8W9T3	Sorting nexin-4	SNX4	1214
28.4219	29.3579	27.4519	26.9827	29.4685	26.9055	24.2286	24.0029	20.4391	23.5451	23.0758	20.3937	15.5444	NaN	27.581	28.2873	26.4162	28.1579	27.3113	7	6	6	38.3	38.3	38.3	27.228	0	53.555	2232400000	15	16	11.9	24.3	20.2	23.9	20.6	24.3	1	3	4	2	4	2	O95292;E5RK64	O95292	Vesicle-associated membrane protein-associated protein B/C	VAPB	1215
25.1433	27.8393	NaN	25.7216	26.0083	NaN	24.7828	21.6412	24.3795	NaN	21.8456	22.8384	NaN	24.2449	25.6465	NaN	24.7293	NaN	NaN	3	3	3	44.9	44.9	44.9	14.874	0	24.72	400030000	9	8	44.9	34.6	10.3	44.9	19.1	15.4	0	3	1	2	1	1	O95295	O95295	SNARE-associated protein Snapin	SNAPIN	1216
27.1698	26.752	23.248	28.8834	27.1676	26.059	25.7471	21.5081	23.4301	19.9261	24.5366	23.8457	20.6333	26.742	NaN	NaN	26.4101	NaN	NaN	6	6	6	34.2	34.2	34.2	29.082	0	17.044	989830000	10	13	26.4	4.1	4.1	34.2	4.1	7.8	1	0	1	8	1	2	O95297;Q9UEL6	O95297	Myelin protein zero-like protein 1	MPZL1	1217
28.638	28.909	21.6984	23.4225	NaN	NaN	23.3918	22.0819	22.5547	15.7466	18.4225	NaN	NaN	26.7363	26.1805	24.0939	NaN	NaN	NaN	7	7	6	18.2	18.2	16	69.5	0	21.281	936410000	32	14	12.1	16	4.4	2.3	0	0	4	10	0	0	0	0	O95340	O95340	Bifunctional 3-phosphoadenosine 5-phosphosulfate synthase 2;Sulfate adenylyltransferase;Adenylyl-sulfate kinase	PAPSS2	1218
23.7705	28.3221	23.8704	21.053	26.6235	22.6514	21.0718	16.4292	20.5987	17.8481	15.0307	18.916	16.629	NaN	NaN	NaN	NaN	NaN	NaN	9	9	9	11.5	11.5	11.5	135.65	0	80.323	477380000	65	14	2.1	11.5	2.7	1	2.3	2.7	1	10	0	0	2	1	O95347;Q5T821	O95347	Structural maintenance of chromosomes protein 2	SMC2	1219
28.7213	27.6604	23.8921	30.3511	29.3159	25.3179	24.7495	20.3252	22.2681	18.4998	23.6201	22.8913	19.5976	26.4318	25.1265	NaN	28.5498	26.9601	25.0294	14	14	13	10.4	10.4	9.4	119.52	0	201.84	2750200000	42	37	6.5	5.3	0.9	10.4	7.2	6.9	5	2	1	20	6	3	O95373	O95373	Importin-7	IPO7	1220
NaN	28.4427	NaN	NaN	25.52	24.3723	22.8062	NaN	22.8062	NaN	NaN	21.8196	20.6718	NaN	NaN	NaN	NaN	NaN	NaN	2	2	2	11.4	11.4	11.4	37.646	0	5.454	434680000	13	4	0	11.4	0	0	7.3	7.3	0	2	0	0	1	1	O95400	O95400	CD2 antigen cytoplasmic tail-binding protein 2	CD2BP2	1221
NaN	25.5099	21.283	23.5517	NaN	NaN	18.4314	NaN	20.1176	15.8907	18.1594	NaN	NaN	NaN	NaN	NaN	NaN	NaN	NaN	2	2	2	4.3	4.3	4.3	88.892	0.0046749	1.6874	62627000	42	2	0	2.9	1.4	1.4	0	0	0	1	0	1	0	0	O95479	O95479	GDH/6PGL endoplasmic bifunctional protein;Glucose 1-dehydrogenase;6-phosphogluconolactonase	H6PD	1222
26.376	27.3894	20.9973	24.7269	NaN	NaN	22.6758	20.7672	21.9702	15.7879	19.5174	NaN	NaN	NaN	NaN	NaN	NaN	NaN	NaN	7	6	6	10.8	10.1	10.1	119.75	0	10.22	292740000	37	8	3.8	5.8	3.7	2.3	0.7	1.2	2	4	1	0	0	1	O95486;H0Y9J6	O95486	Protein transport protein Sec24A	SEC24A	1223
25.6099	27.0662	21.0941	28.0802	26.4402	21.3741	23.7925	20.2435	21.9369	15.9648	22.632	21.3109	16.2448	25.4681	24.5588	NaN	25.3022	24.1288	NaN	9	9	8	11	11	10.4	137.42	0	67.397	572600000	35	21	3.9	3	2.3	9.5	2.9	3.8	3	2	3	7	3	3	O95487	O95487	Protein transport protein Sec24B	SEC24B	1224
24.2669	NaN	NaN	25.3979	23.3156	NaN	24.1572	22.2669	NaN	NaN	23.3979	21.3156	NaN	NaN	NaN	NaN	NaN	NaN	NaN	1	1	1	9.3	9.3	9.3	11.756	0.00049383	2.6559	74837000	4	1	9.3	0	0	9.3	9.3	0	0	0	0	1	0	0	Q5TIH2;O95562	Q5TIH2;O95562	Vesicle transport protein SFT2B	SFT2D2	1225
NaN	NaN	NaN	NaN	22.956	22.6855	19.7396	NaN	NaN	NaN	NaN	18.8686	18.598	NaN	NaN	NaN	NaN	NaN	NaN	1	1	1	3.8	3.8	3.8	51.417	0.0014451	2.489	14882000	17	1	0	0	0	0	3.8	3.8	0	0	0	0	0	1	O95674	O95674	Phosphatidate cytidylyltransferase 2	CDS2	1226
23.5812	NaN	NaN	25.2617	24.4817	25.2874	21.2022	19.8808	NaN	NaN	21.5613	20.7812	19.2196	NaN	NaN	NaN	23.9199	NaN	24.2429	5	5	5	32.2	32.2	32.2	28.97	0	8.5005	117830000	13	10	5.4	0	0	12.4	3.9	32.2	0	0	0	2	0	8	O95721;C9JAF7	O95721;C9JAF7	Synaptosomal-associated protein 29;Synaptosomal-associated protein	SNAP29	1227
23.2812	NaN	NaN	27.7203	25.9762	24.3301	24.0764	19.1113	NaN	NaN	23.5503	21.8063	20.1602	NaN	NaN	NaN	25.9092	24.0638	23.9602	5	5	5	18	18	18	34.87	0	13.551	318410000	18	6	3.7	0	0	18	6.3	9.3	0	0	0	4	1	1	O95749;A0A2R8YE82;C9J6G3;C9J7M1;A0A2R8Y7P7	O95749	Geranylgeranyl pyrophosphate synthase	GGPS1	1228
26.996	28.453	19.919	24.1585	NaN	NaN	23.2289	21.2681	22.7251	14.1911	18.4306	NaN	NaN	26.6795	26.0254	NaN	NaN	NaN	NaN	9	5	5	10.4	6.3	6.3	107.54	0	5.4955	521030000	53	6	4	8	3.1	3.3	2.1	3.2	2	4	0	0	0	0	O95782;M0R2D9;E9PR62;E9PPY8;A0A0G2JS17;A0A0G2JQT9;H0YDE9;H0YEG0;A0A0G2JRF9;A0A0G2JQA4	O95782	AP-2 complex subunit alpha-1	AP2A1	1229
25.3551	29.106	26.6285	26.603	27.0594	26.5366	23.1157	18.961	22.3885	20.3042	19.8297	19.626	15.6924	24.1316	26.059	25.5513	25.9403	25.5906	26.061	16	16	15	20.5	20.5	19.1	134.81	0	89.481	1063600000	59	31	6.9	14.4	9.9	4.6	3.5	6	2	13	4	4	3	5	O95816;I3L1A7	O95816	BAG family molecular chaperone regulator 2	BAG2	1230
27.1983	25.2685	NaN	29.5849	24.9658	23.8487	23.0721	18.3488	20.181	NaN	22.8974	19.1608	18.7612	25.4582	NaN	NaN	27.2624	23.8553	NaN	9	9	9	25.9	25.9	25.9	61.594	0	25.024	1051900000	34	13	8	2.1	0	25.9	6.8	2.1	0	0	0	10	2	1	O95817;C9JFK9	O95817;C9JFK9	BAG family molecular chaperone regulator 3	BAG3	1231
24.177	25.5489	NaN	23.2975	NaN	NaN	21.9018	19.8551	21.2269	NaN	18.9756	NaN	NaN	NaN	NaN	NaN	NaN	NaN	NaN	7	1	1	24.2	4.8	4.8	41.57	0.0093349	1.2241	78365000	20	1	13	20	19.4	24.2	14.9	19.4	0	1	0	0	0	0	O95837	O95837	Guanine nucleotide-binding protein subunit alpha-14	GNA14	1232
22.7061	NaN	NaN	29.4473	28.5374	25.7999	26.7698	19.8987	NaN	NaN	26.1015	25.3383	22.3176	NaN	NaN	NaN	28.3236	26.7089	NaN	4	4	3	24.5	24.5	21.1	22.147	0	16.117	1186900000	7	14	10.3	0	0	24.5	7.4	24.5	0	0	0	7	3	4	O95857	O95857	Tetraspanin-13	TSPAN13	1233
29.1812	30.814	27.7757	29.0174	30.0825	27.3614	25.7516	22.0188	24.4559	21.9317	22.3832	24.085	20.9072	27.4484	27.4052	27.1067	26.6451	26.865	26.7582	10	10	10	24.1	24.1	24.1	52.259	0	72.661	4578900000	18	40	17.8	19.4	15.5	20.3	15.3	15.1	1	12	7	6	11	3	O95864	O95864	Fatty acid desaturase 2	FADS2	1234
NaN	NaN	26.039	NaN	26.4138	26.9909	22.1857	NaN	NaN	19.0907	NaN	22.9544	21.8027	NaN	NaN	25.994	NaN	NaN	27.0435	7	7	7	43	43	43	20.776	0	33.186	299260000	11	14	0	0	28.5	0	8.1	28.5	0	0	4	0	1	7	O96000;H3BPJ9;H3BV16	O96000;H3BPJ9;H3BV16	NADH dehydrogenase [ubiquinone] 1 beta subcomplex subunit 10	NDUFB10	1235
NaN	28.3513	24.8931	24.0792	27.4382	25.5769	24.4646	NaN	23.5964	20.1382	19.3243	22.6833	20.822	NaN	25.8606	NaN	NaN	25.2808	25.5406	3	3	2	4.8	4.8	3.3	76.096	0	5.0815	625110000	27	10	0	2.5	4.8	1	2.5	2.5	0	2	2	1	2	2	O96005;K7EJ16	O96005	Cleft lip and palate transmembrane protein 1	CLPTM1	1236
24.4775	29.0328	30.5334	22.008	NaN	30.036	26.1039	20.7763	23.1597	24.8168	18.6861	NaN	24.8786	23.1634	25.7529	29.8577	NaN	NaN	30.1575	15	15	15	46.5	46.5	46.5	37.893	0	185.57	3233200000	10	57	10.8	26.3	42.1	2.5	9.4	45.4	0	7	24	1	1	24	O96008;K7EJ57;K7EKG4	O96008;K7EJ57	Mitochondrial import receptor subunit TOM40 homolog	TOMM40	1237
24.5798	NaN	NaN	28.533	25.4494	NaN	22.9854	19.9948	NaN	NaN	22.7915	20.8645	NaN	22.315	NaN	NaN	25.7917	NaN	NaN	12	12	12	28.8	28.8	28.8	64.071	0	24.645	459310000	24	16	4.6	0	0	26.6	8.8	0	0	0	0	13	3	0	O96013;M0R2X4;M0R1R1;M0R3G6;M0R0L9;Q9P286	O96013	Serine/threonine-protein kinase PAK 4	PAK4	1238
22.4803	NaN	22.5926	22.6843	NaN	24.7137	21.1207	19.8954	NaN	20.0076	20.0993	NaN	20.3156	NaN	NaN	NaN	NaN	NaN	NaN	1	1	1	13.4	13.4	13.4	15.33	0.00050378	2.8073	46431000	6	5	13.4	0	13.4	13.4	0	13.4	1	0	1	0	0	3	P00167	P00167	Cytochrome b5	CYB5A	1239
26.8751	28.2033	22.2166	26.3244	27.169	19.5262	24.0885	22.1546	22.6758	18.0467	21.5832	21.3608	15.3563	25.7826	25.6081	NaN	24.4111	24.8324	NaN	7	7	6	32.2	32.2	28.6	36.688	0	36.396	686810000	18	13	14.2	21.7	6.3	22.3	21.7	6.3	0	4	0	4	3	0	P00338;F5GXH2;F5GXY2;F5GYU2;F5GXU1;F5GZQ4;F5H5J4;F5H6W8;P07864;Q6ZMR3;F5H5G7;F5GXC7;F5H155;A0A087WUM2;G3XAP5;F5GWW2;F5H245;F5H8H6	P00338	L-lactate dehydrogenase A chain	LDHA	1240
29.3599	31.253	30.6829	27.9922	29.9366	28.4113	26.9319	22.9657	25.998	24.7081	20.4383	23.8386	23.093	27.2389	27.3932	29.9168	25.9222	27.3094	27.6355	14	14	14	65.8	65.8	65.8	34.234	0	125.37	6624000000	14	71	37.2	65.8	63.1	26.6	44.2	59.5	2	23	22	3	11	10	P00387;B1AHF3	P00387;B1AHF3	NADH-cytochrome b5 reductase 3;NADH-cytochrome b5 reductase 3 membrane-bound form;NADH-cytochrome b5 reductase 3 soluble form	CYB5R3	1241
NaN	29.6859	31.0548	24.7664	26.0463	30.5412	26.4833	NaN	25.0144	24.9874	20.6061	23.0463	24.5665	NaN	28.5259	29.9107	26.8067	NaN	31.5416	5	5	5	36.6	36.6	36.6	25.565	0	27.026	4756300000	8	29	0	16.3	36.6	7.5	16.3	33.5	0	3	14	0	1	11	P00403	P00403	Cytochrome c oxidase subunit 2	MT-CO2	1242
28.6526	30.0469	27.2395	32.8152	31.9857	30.9689	26.8427	19.9555	23.2893	20.1483	25.7765	25.132	23.6264	26.1806	25.783	25.4011	29.5552	27.7937	28.6616	53	53	52	51.2	51.2	50.2	134.28	0	323.31	15656000000	60	208	19.3	8.9	18.5	46.3	27.5	44.8	6	12	11	79	41	52	P00533;E9PFD7;Q504U8;C9JYS6;A0A0A0MSE1;Q15303	P00533;E9PFD7;Q504U8	Epidermal growth factor receptor;Receptor protein-tyrosine kinase	EGFR	1243
NaN	NaN	24.0328	NaN	NaN	23.9621	23.9979	NaN	NaN	23.0328	NaN	NaN	22.9621	NaN	NaN	NaN	NaN	NaN	NaN	1	1	1	4.4	4.4	4.4	24.817	0.0084643	1.408	33505000	2	3	0	0	4.4	0	0	4.4	0	0	1	0	0	2	P00846	P00846	ATP synthase subunit a	MT-ATP6	1244
NaN	26.5021	NaN	26.0909	28.5759	NaN	22.9079	NaN	20.3321	NaN	19.921	22.4059	NaN	NaN	NaN	NaN	NaN	NaN	NaN	7	2	2	5.1	1.7	1.7	163.29	0.0042937	1.7708	566630000	72	2	0.6	3	3.4	0.9	0.9	0	0	1	0	0	1	0	P01023	P01023	Alpha-2-macroglobulin	A2M	1245
NaN	NaN	22.5588	NaN	NaN	23.2158	20.6025	NaN	NaN	19.2368	NaN	NaN	19.8939	NaN	NaN	NaN	NaN	NaN	NaN	7	1	0	51.9	6.3	0	21.229	0.0058602	1.6107	15921000	10	4	7.4	34.9	6.3	45.5	28.6	34.9	0	1	2	0	0	1	P01111;A0A804HKM6;G3V4K2;G3V5T7	P01111;A0A804HKM6	GTPase NRas	NRAS	1246
25.7419	27.9118	22.9205	27.7662	27.3022	26.0194	25.5253	22.4199	24.1347	19.5985	22.5892	23.4964	22.3439	25.9841	25.6643	NaN	25.5081	25.3146	25.704	8	8	1	59.8	59.8	6.3	21.298	0	73.616	778350000	10	21	13.8	36.5	6.3	51.9	36.5	34.9	1	6	1	6	4	3	P01112;A0A804HJ06	P01112;A0A804HJ06	GTPase HRas;GTPase HRas, N-terminally processed	HRAS	1247
25.8259	NaN	NaN	26.166	NaN	NaN	22.6136	21.4336	NaN	NaN	21.7737	NaN	NaN	NaN	NaN	NaN	NaN	NaN	NaN	7	1	1	16.9	3	3	75.685	0	3.8991	134770000	21	0	3	9.7	1.7	13.1	8.1	7.6	0	0	0	0	0	0	P01116	P01116	GTPase KRas;GTPase KRas, N-terminally processed	KRAS	1248
23.4029	NaN	NaN	24.5445	NaN	NaN	29.4731	18.3584	NaN	NaN	19.5001	NaN	NaN	NaN	NaN	NaN	NaN	NaN	NaN	3	3	0	4.5	4.5	0	88.361	0.00053135	3.4419	24592000000	33	30	1.6	2.1	0	2.4	0	0	0	1	0	1	0	0	P01861;A0A286YEY4;A0A286YFJ8;P01859	P01861	Ig gamma-4 chain C region	IGHG4	1249
NaN	26.0614	20.9447	NaN	NaN	20.2803	18.549	NaN	17.4849	14.7352	NaN	NaN	14.0708	NaN	NaN	NaN	NaN	NaN	NaN	3	3	3	2.5	2.5	2.5	138.94	0.0014205	2.3903	84832000	74	4	0	1.9	1	0	0	1	0	2	0	0	0	0	P02452;I3L3H7	P02452	Collagen alpha-1(I) chain	COL1A1	1250
NaN	NaN	NaN	NaN	NaN	NaN	NaN	NaN	NaN	NaN	NaN	NaN	NaN	NaN	NaN	NaN	NaN	NaN	NaN	1	1	1	1.5	1.5	1.5	138.56	0.00050176	2.7785	0	70	1	0	1.5	0	0	0	0	0	1	0	0	0	0	P02461	P02461	Collagen alpha-1(III) chain	COL3A1	1251
NaN	NaN	NaN	24.6478	NaN	21.4113	20.3339	NaN	NaN	NaN	20.1883	NaN	16.9519	NaN	NaN	NaN	NaN	NaN	NaN	2	2	2	8.8	8.8	8.8	36.154	0	28.087	29075000	22	3	0	0	0	8.8	0	3.5	0	0	0	2	0	1	P02649	P02649	Apolipoprotein E	APOE	1252
NaN	NaN	NaN	NaN	26.1823	26.7318	14.243	NaN	NaN	NaN	NaN	19.0124	19.5619	NaN	NaN	NaN	NaN	NaN	NaN	3	3	3	1.3	1.3	1.3	390.25	0.00049237	2.6245	190390000	144	2	0	0	0.4	0	0.4	0.4	0	0	1	0	0	0	P02751;H0Y7Z1	P02751;H0Y7Z1	Fibronectin;Anastellin;Ugl-Y1;Ugl-Y2;Ugl-Y3	FN1	1253
29.7796	32.5651	30.1679	30.865	31.2309	30.3995	27.5122	23.8778	26.3454	24.148	24.5167	24.6759	24.2919	28.1666	28.7752	28.8365	28.2799	28.2709	28.7349	27	27	27	42.4	42.4	42.4	84.87	0	323.31	14415000000	39	162	26.4	31.4	27.8	37.5	29.6	38.4	6	33	28	24	24	42	P02786;G3V0E5;F8WBE5;H7C3V5	P02786;G3V0E5	Transferrin receptor protein 1;Transferrin receptor protein 1, serum form	TFRC	1254
NaN	NaN	21.0155	22.5293	NaN	21.5297	20.4171	NaN	NaN	18.0155	19.5293	NaN	18.5297	NaN	NaN	NaN	NaN	NaN	NaN	1	1	1	8.6	8.6	8.6	20.019	0.0088567	1.4038	11201000	8	1	0	0	8.6	8.6	0	8.6	0	0	0	0	0	1	P02792	P02792	Ferritin light chain	FTL	1255
26.5013	29.7395	29.1682	NaN	28.3929	27.9846	19.6459	14.6825	18.9089	15.802	NaN	16.3691	17.2885	27.4787	28.2305	29.7876	NaN	27.8	27.1275	13	13	13	2.9	2.9	2.9	715.22	0	40.13	2212600000	343	19	0.7	2.3	2.1	0	1.1	1.1	0	7	9	0	0	3	P02808;A0A087WUZ3;H3BTY8	P02808;A0A087WUZ3	Statherin	STATH;SPTBN1	1256
NaN	NaN	NaN	NaN	NaN	22.2614	18.6765	NaN	NaN	NaN	NaN	NaN	18.6765	NaN	NaN	NaN	NaN	NaN	NaN	1	1	1	3.5	3.5	3.5	67.026	0.0018648	2.2566	5027600	12	1	0	0	0	0	0	3.5	0	0	0	0	0	1	P03915	P03915	NADH-ubiquinone oxidoreductase chain 5	MT-ND5	1257
NaN	26.1749	27.3952	NaN	25.6085	26.9486	26.0941	NaN	24.59	24.1953	NaN	22.9222	24.1963	NaN	23.8416	26.6878	NaN	23.7023	26.1469	4	4	4	55.9	55.9	55.9	7.9916	0	14.38	432940000	3	17	0	29.4	55.9	0	13.2	52.9	0	1	7	0	1	7	P03928	P03928	ATP synthase protein 8	MT-ATP8	1258
27.579	30.9807	25.8843	29.7674	32.135	29.2957	25.6179	21.5944	22.0664	19.2731	23.2862	24.9552	19.919	25.4423	27.1197	24.7134	27.2638	28.5372	27.8516	20	20	20	54.6	54.6	54.6	59.755	0	120.04	8677300000	29	84	22.6	45	11.2	38.9	41.6	43.3	3	17	2	18	23	19	P04040	P04040	Catalase	CAT	1259
26.8131	26.7768	26.3043	27.8819	26.9753	26.1737	22.4198	20.0581	22.0219	21.5494	22.1076	22.2205	21.4188	25.8342	NaN	NaN	25.5377	NaN	NaN	7	7	7	23.7	23.7	23.7	59.716	0	64.389	770740000	27	12	16.6	4.3	4.3	23.7	4.3	4.3	2	1	1	7	0	1	P04062;A0A0G2JNZ5;A0A0G2JLB3;A0A0G2JNZ0	P04062;A0A0G2JNZ5;A0A0G2JLB3;A0A0G2JNZ0	Glucosylceramidase	GBA	1260
30.0372	32.0036	20.7177	30.8016	30.4381	22.52	27.2434	24.9489	25.9619	16.1941	24.697	24.416	17.5473	27.6434	29.5137	23.1633	28.004	27.441	22.9068	25	25	2	68.1	68.1	13.7	39.42	0	238.99	9094200000	23	83	47.5	59.1	7.4	67	31.3	6.3	7	26	0	19	12	0	P04075;H3BQN4;H3BPS8;H3BMQ8;H3BR68;P09972	P04075;H3BQN4;H3BPS8	Fructose-bisphosphate aldolase A;Fructose-bisphosphate aldolase	ALDOA	1261
23.3825	26.4302	25.6545	23.4639	26.9275	22.4278	23.7209	19.0606	22.1083	21.3326	19.1419	22.6056	18.1059	NaN	NaN	NaN	NaN	NaN	NaN	29	3	0	69.4	8.3	0	49.585	0	14.253	299030000	20	5	51.4	50.7	47.3	61.7	47.7	47.1	0	1	1	1	1	1	P04350;M0R278;M0R1I1	P04350	Tubulin beta-4A chain	TUBB4A	1263
33.1195	35.9381	31.5977	34.2437	34.8851	31.1377	31.7796	28.3337	30.6959	25.9159	29.4711	29.4656	25.6183	30.1919	31.8749	29.9942	30.9417	31.4473	29.7599	36	36	35	93.1	93.1	93.1	36.053	0	323.31	133000000000	17	426	87.5	91.6	73.1	92.5	89.6	70.1	21	130	42	102	84	41	P04406;E7EUT5	P04406;E7EUT5	Glyceraldehyde-3-phosphate dehydrogenase	GAPDH	1264
25.5427	NaN	22.0144	25.9291	NaN	NaN	20.9418	19.8989	NaN	16.3706	19.9836	NaN	NaN	24.4911	NaN	NaN	24.1782	NaN	NaN	7	6	6	8.8	7.9	7.9	137.91	0	13.977	117010000	50	9	3.8	1	5.3	5.6	1	1	2	0	3	4	0	0	P04626;J3QLU9;B4DTR1;J3KTI5;F5H1T4;J3QRJ7;H3BLT0	P04626;J3QLU9;B4DTR1	Receptor tyrosine-protein kinase erbB-2;Receptor protein-tyrosine kinase	ERBB2	1265
29.0033	29.7951	26.7844	30.8586	30.8877	24.5786	27.2033	23.0536	24.1774	17.6771	25.345	25.6908	19.9887	28.2748	27.6005	25.7503	28.976	28.9769	25.6056	15	15	15	86.3	86.3	86.3	22.782	0	123.89	6106700000	14	55	30.2	34.1	48.8	77.6	50.7	33.7	3	7	3	18	9	2	P04792;A0A6Q8PFK8;A0A6Q8PGK1;A0A6Q8PHJ6;A0A6Q8PFE7;A0A6Q8PF43;A0A6Q8PHA6;A0A6Q8PH65;A0A6Q8PGY2;C9J3N8	P04792;A0A6Q8PFK8;A0A6Q8PGK1;A0A6Q8PHJ6;A0A6Q8PFE7;A0A6Q8PF43;A0A6Q8PHA6;A0A6Q8PH65;A0A6Q8PGY2	Heat shock protein beta-1	HSPB1	1266
28.3528	33.4358	32.0146	30.9831	33.3746	32.4819	28.699	22.5247	27.1975	25.6845	24.656	26.8576	26.123	25.3086	29.4988	30.1298	27.8011	29.7364	30.6425	45	45	45	68.7	68.7	68.7	68.569	0	323.31	35587000000	37	270	25	58.6	61.6	50.9	56.8	60.1	3	58	60	27	53	67	P04843;B7Z4L4;F8WF32	P04843;B7Z4L4	Dolichyl-diphosphooligosaccharide--protein glycosyltransferase subunit 1	RPN1	1267
28.3255	32.1378	30.7709	28.9031	32.2735	31.2206	24.6396	19.1061	23.359	18.6417	20.3564	23.1561	21.8008	26.9763	28.5216	29.6643	26.7899	29.0737	29.8945	24	24	24	22.1	22.1	22.1	172.12	0	323.31	15097000000	63	124	12.8	16.9	12	12.6	11.6	20.4	7	30	16	13	27	28	P04844;Q5JYR7;Q5JYR4;F2Z3K5;Q5JYR3;A0A0G2JMA0;H0Y5M1	P04844	Dolichyl-diphosphooligosaccharide--protein glycosyltransferase subunit 2	RPN2	1268
32.3951	33.5426	31.378	32.1469	31.2568	29.9977	29.8854	27.5298	28.6279	26.268	27.3375	26.5089	25.0865	31.0061	29.7173	29.6113	29.522	28.1157	28.2154	32	32	16	77.5	77.5	47.9	40.45	0	323.31	29377000000	17	169	65.6	76.1	74.4	69.6	28.5	68.7	10	50	40	26	12	27	P04899;F8WE78;P11488;P19087;A8MTJ3;A0A3B3ITG4;A0A3B3IRK0;A0A3B3IU77;A0A3B3IS42;A0A3B3ITX3	P04899	Guanine nucleotide-binding protein G(i) subunit alpha-2	GNAI2	1269
25.6222	26.0129	21.8576	31.0183	29.0814	28.4827	23.5537	18.6921	17.5679	16.2137	22.4158	21.5392	21.6203	22.8065	22.665	NaN	28.6423	24.4343	26.7549	26	26	26	36.8	36.8	36.8	137.01	0	177.11	3242300000	50	69	7	2	1.1	29.2	9.3	20.5	3	0	0	39	4	23	P04920;A0A7I2V5T6;C9J9M9;C9J722;C9J035;C9J459;C9JVC2;H7C1Z2;E9PCP1;F8WD49;P48751	P04920;A0A7I2V5T6	Anion exchange protein 2	SLC4A2	1270
32.8515	35.0448	32.234	33.475	33.149	31.4371	29.5807	26.1515	28.5077	25.6411	27.0624	26.7471	25.2069	30.033	29.8892	29.4403	29.2834	28.4845	28.6996	64	64	42	52.5	52.5	34.5	112.89	0	323.31	72753000000	45	385	45	49.5	46.5	50.7	45.7	47.1	34	84	71	81	49	53	P05023;B1AKY9;P50993;H0Y7C1;Q13733;Q5TC01;Q5TC02;E9PRA5;P54707;A0A669K9X0;Q5TC05	P05023	Sodium/potassium-transporting ATPase subunit alpha-1	ATP1A1	1271
[truncated: 1,343 more rows]

## Sheet: t-test S0=0.1
LFQ intensity hPSC_1	LFQ intensity hPSC_2	LFQ intensity hPSC_3	LFQ intensity Panc-1_1	LFQ intensity Panc-1_2	LFQ intensity Panc-1_3	Intensity hPSC_1	Intensity hPSC_2	Intensity hPSC_3	Intensity Panc-1_1	Intensity Panc-1_2	Intensity Panc-1_3	-Log Student's T-test p-value hPSC_Panc-1	Student's T-test q-value hPSC_Panc-1	Student's T-test Difference hPSC_Panc-1	Student's T-test Test statistic hPSC_Panc-1	Protein IDs	Majority protein IDs	Protein names	Gene names	First ID	Subcellular location [CC]	Gene Ontology (cellular component)	location	TM	SP
[truncated: 940 more rows]

[truncated: 4 more sheets: Panc-1 hPSC triplicate_Go annot, Panc-1 hPSC triplicate_IMPs, panc-1 hPSC triplicate_pIMPs, Mean ratio and SD]
