# Supplementary material for: A Peptidisc-Based Survey of the Plasma Membrane Proteome of a Mammalian Cell
Source: Mol Cell Proteomics. 2023 Jun 7;22(8):100588. doi: 10.1016/j.mcpro.2023.100588 (PMC10416069; doi:10.1016/j.mcpro.2023.100588)
Supplement: Supplementary File 5 [file mmc6.xlsx]

## Sheet: Sup. File 5 summary
Supplementary File 5. KCC4 immunoprecipitation assay. File include:
Sheet "KCC4 immunoprecipitation": anti-KCC4 antibody was incubated with Panc-1 peptidisc library and the mixture was then pulled down by Protein A resin. The eluted sample was analyzed by MS. The IMPs were predicted by using Phobius web server.

## Sheet: KCC4 immunoprecipitation
Intensity KCC4 pulldown	iBAQ KCC4 pulldown	LFQ intensity KCC4 pulldown	Peptides	Razor + unique peptides	Unique peptides	Sequence coverage [%]	Unique + razor sequence coverage [%]	Unique sequence coverage [%]	Mol. weight [kDa]	Sequence coverage KCC4 pulldown [%]	MS/MS count KCC4 pulldown	Protein IDs	Majority protein IDs	Protein names	Gene names	Majority protein IDs		TM	SP	Subcellular location [CC]	Gene Ontology (cellular component)
33.7251	33.5474	32.4722	11	11	11	89.2	89.2	89.2	4.4741	89.2	156	P1EPTD	P1EPTD			P1EPTD
33.3318	27.8228	34.441	65	65	60	90.1	90.1	85.8	53.651	79	141	P08670;B0YJC4;B0YJC5;A0A1B0GTT5;A0A1B0GVG8;H7C5W5;P17661;P41219;CON__Q9DCV7;CON__P08729;Q9HCI6;CON__Q3KNV1;F8W835;B4DIR1;H0YH34;Q8IWY7;Q16719;CON__Q61726;CON__O43790;CON__Q6NT21;CON__P78385;CON__Q14533;CON__P78386	P08670;B0YJC4	Vimentin	VIM	P08670	B0YJC4			SUBCELLULAR LOCATION: Cytoplasm {ECO:0000269|PubMed:21465480, ECO:0000269|PubMed:29496907}. Cytoplasm, cytoskeleton {ECO:0000269|PubMed:18408015, ECO:0000269|PubMed:29496907}. Nucleus matrix {ECO:0000250|UniProtKB:P31000}. Cell membrane {ECO:0000250|UniProtKB:P20152}.	axon [GO:0030424]; cell leading edge [GO:0031252]; cytoplasm [GO:0005737]; cytoskeleton [GO:0005856]; cytosol [GO:0005829]; extracellular exosome [GO:0070062]; focal adhesion [GO:0005925]; intermediate filament [GO:0005882]; intermediate filament cytoskeleton [GO:0045111]; microtubule organizing center [GO:0005815]; nuclear matrix [GO:0016363]; peroxisome [GO:0005777]; phagocytic vesicle [GO:0045…
30.8435	25.0932	31.8505	42	42	39	35.6	35.6	32.7	119.13	29.2	88	A0A0G2JNW7;Q9Y666;A0A0U1RR18;H0YB78;A0A0G2JQE3	A0A0G2JNW7;Q9Y666;A0A0U1RR18;H0YB78;A0A0G2JQE3	Solute carrier family 12 member 7	SLC12A7	A0A0G2JNW7	Q9Y666	12		SUBCELLULAR LOCATION: Membrane {ECO:0000256|ARBA:ARBA00004141}; Multi-pass membrane protein {ECO:0000256|ARBA:ARBA00004141}.	membrane [GO:0016020]
31.1616	26.7205	33.0274	24	24	24	70.5	70.5	70.5	37.429	58.1	60	P22626;A0A7I2V323;A0A7I2V4N1;A0A7I2V3P1;A0A7I2V4I6;A0A7I2V3P7;A0A7I2V4S4;G3XA89;A0A087WUI2;A0A7I2V4N0;A0A7I2YQN4	P22626;A0A7I2V323;A0A7I2V4N1;A0A7I2V3P1;A0A7I2V4I6;A0A7I2V3P7;A0A7I2V4S4;G3XA89;A0A087WUI2	Heterogeneous nuclear ribonucleoproteins A2/B1	HNRNPA2B1;MDM2	P22626	A0A7I2V323			SUBCELLULAR LOCATION: Nucleus {ECO:0000269|PubMed:31320558}. Nucleus, nucleoplasm {ECO:0000269|PubMed:17289661}. Cytoplasm {ECO:0000269|PubMed:31320558}. Cytoplasmic granule {ECO:0000269|PubMed:17289661, ECO:0000269|PubMed:24356509}. Secreted, extracellular exosome {ECO:0000269|PubMed:24356509}. Note=Localized in cytoplasmic mRNP granules containing untranslated mRNAs (PubMed:17289661). Component…	Cajal body [GO:0015030]; catalytic step 2 spliceosome [GO:0071013]; chromosome, telomeric region [GO:0000781]; cytoplasm [GO:0005737]; extracellular exosome [GO:0070062]; membrane [GO:0016020]; nuclear matrix [GO:0016363]; nucleoplasm [GO:0005654]; nucleus [GO:0005634]; ribonucleoprotein complex [GO:1990904]; spliceosomal complex [GO:0005681]
30.3228	26.0271	31.7807	11	11	10	37	37	34.2	32.238	37	31	G3V4C1;B4DY08;B2R5W2;G3V4W0;P07910;G3V2Q1;G3V251;G3V576;G3V555;G3V5X6;G3V3K6;G3V575;B4DSU6;G3V4M8;G3V2H6;G3V2D6;B2RXH8;A0A0G2JNQ3;A0A0G2JPF8;B7ZW38;O60812;P0DMR1;G3V5V7	G3V4C1;B4DY08;B2R5W2;G3V4W0;P07910;G3V2Q1;G3V251;G3V576;G3V555;G3V5X6;G3V3K6;G3V575;B4DSU6;G3V4M8	Heterogeneous nuclear ribonucleoproteins C1/C2	HNRNPC	G3V4C1	B4DY08
28.8787	23.0772	29.3043	76	76	76	82.9	82.9	82.9	89.321	42.7	31	P55072;A0A7P0TAW3;A0A7I2V540;C9JUP7;A0A7P0T8A3;A0A7P0T8Q5;A0A7P0TAQ1;A0A7P0Z4C6;A0A7I2V2Y2;A0A7I2V5G8;A0A7P0TAY0;A0A7P0TA22;A0A7P0T971;A0A7P0TBK7;A0A7P0Z4D1;A0A7P0T946;A0A7I2YQJ0;A0A7P0T9X5	P55072;A0A7P0TAW3;A0A7I2V540;C9JUP7;A0A7P0T8A3;A0A7P0T8Q5;A0A7P0TAQ1;A0A7P0Z4C6	Transitional endoplasmic reticulum ATPase	VCP	P55072	A0A7P0TAW3			SUBCELLULAR LOCATION: Cytoplasm, cytosol {ECO:0000269|PubMed:15456787}. Endoplasmic reticulum {ECO:0000269|PubMed:15215856}. Nucleus {ECO:0000269|PubMed:23042605, ECO:0000269|PubMed:26842564}. Cytoplasm, Stress granule {ECO:0000269|PubMed:29804830}. Note=Present in the neuronal hyaline inclusion bodies specifically found in motor neurons from amyotrophic lateral sclerosis patients (PubMed:1545678…	ATPase complex [GO:1904949]; azurophil granule lumen [GO:0035578]; cytoplasm [GO:0005737]; cytoplasmic stress granule [GO:0010494]; cytosol [GO:0005829]; Derlin-1 retrotranslocation complex [GO:0036513]; endoplasmic reticulum [GO:0005783]; endoplasmic reticulum membrane [GO:0005789]; extracellular exosome [GO:0070062]; extracellular region [GO:0005576]; ficolin-1-rich granule lumen [GO:1904813]; …
34.5154	29.471	NaN	3	3	0	4.5	4.5	0	88.361	0.8	28	P01861;A0A286YEY4;A0A286YFJ8;P01859	P01861	Ig gamma-4 chain C region	IGHG4	P01861				SUBCELLULAR LOCATION: Secreted {ECO:0000303|PubMed:20176268, ECO:0000303|PubMed:22158414}. Cell membrane {ECO:0000303|PubMed:20176268, ECO:0000303|PubMed:22158414}.	blood microparticle [GO:0072562]; external side of plasma membrane [GO:0009897]; extracellular exosome [GO:0070062]; extracellular region [GO:0005576]; extracellular space [GO:0005615]; IgG immunoglobulin complex [GO:0071735]; immunoglobulin complex, circulating [GO:0042571]
26.6623	17.8441	27.0991	50	50	50	20.7	20.7	20.7	629.09	9.1	28	Q09666;E9PKR9;E9PLK4;E9PJZ0;E9PJC6;E9PQE3	Q09666	Neuroblast differentiation-associated protein AHNAK	AHNAK	Q09666				SUBCELLULAR LOCATION: Nucleus.	actin cytoskeleton [GO:0015629]; cell-cell contact zone [GO:0044291]; costamere [GO:0043034]; cytoplasm [GO:0005737]; cytosol [GO:0005829]; extracellular exosome [GO:0070062]; focal adhesion [GO:0005925]; lysosomal membrane [GO:0005765]; membrane [GO:0016020]; nucleus [GO:0005634]; plasma membrane [GO:0005886]; plasma membrane protein complex [GO:0098797]; sarcolemma [GO:0042383]; T-tubule [GO:00…
28.1984	20.6867	29.6258	79	79	1	40.5	40.5	0.6	278.22	16.8	28	Q60FE5	Q60FE5		FLNA	Q60FE5					actin cytoskeleton [GO:0015629]; cytosol [GO:0005829]; plasma membrane [GO:0005886]
27.8321	22.1956	28.4295	63	63	63	91.4	91.4	91.4	57.488	51	24	P78371;F5GWF6;F8VQ14	P78371;F5GWF6;F8VQ14	T-complex protein 1 subunit beta	CCT2	P78371	F5GWF6			SUBCELLULAR LOCATION: Cytoplasm {ECO:0000269|PubMed:20080638}.	azurophil granule lumen [GO:0035578]; cell body [GO:0044297]; chaperonin-containing T-complex [GO:0005832]; cytosol [GO:0005829]; extracellular exosome [GO:0070062]; extracellular region [GO:0005576]; microtubule [GO:0005874]; zona pellucida receptor complex [GO:0002199]
27.8452	22.5784	28.7232	28	27	27	49.7	49.7	49.7	72.332	35.3	22	P11021;A0A7P0TB36;A0A7P0TAI0	P11021;A0A7P0TB36;A0A7P0TAI0	78 kDa glucose-regulated protein	HSPA5	P11021	A0A7P0TB36		Y	SUBCELLULAR LOCATION: Endoplasmic reticulum lumen {ECO:0000269|PubMed:21080038, ECO:0000269|PubMed:21289099, ECO:0000269|PubMed:23990668, ECO:0000269|PubMed:29497057}. Melanosome {ECO:0000269|PubMed:12643545}. Cytoplasm {ECO:0000250|UniProtKB:P20029}. Cell surface {ECO:0000269|PubMed:15098107, ECO:0000269|PubMed:20484814, ECO:0000269|PubMed:24355926, ECO:0000269|PubMed:27159390, ECO:0000269|PubMe…	cell surface [GO:0009986]; cytoplasm [GO:0005737]; cytosol [GO:0005829]; endoplasmic reticulum [GO:0005783]; endoplasmic reticulum chaperone complex [GO:0034663]; endoplasmic reticulum lumen [GO:0005788]; endoplasmic reticulum membrane [GO:0005789]; endoplasmic reticulum-Golgi intermediate compartment [GO:0005793]; extracellular exosome [GO:0070062]; focal adhesion [GO:0005925]; intracellular mem…
31.7644	27.469	33.174	15	15	15	95.6	95.6	95.6	14.716	94.1	21	P09382;F8WEI7	P09382	Galectin-1	LGALS1	P09382				SUBCELLULAR LOCATION: Secreted, extracellular space, extracellular matrix {ECO:0000269|PubMed:14617626}. Cytoplasm {ECO:0000269|PubMed:32272059}. Secreted {ECO:0000269|PubMed:32272059}. Note=Can be secreted; the secretion is dependent on protein unfolding and facilitated by the cargo receptor TMED10; it results in protein translocation from the cytoplasm into the ERGIC (endoplasmic reticulum-Golg…	collagen-containing extracellular matrix [GO:0062023]; cytoplasm [GO:0005737]; endoplasmic reticulum lumen [GO:0005788]; extracellular exosome [GO:0070062]; extracellular region [GO:0005576]; extracellular space [GO:0005615]; galectin complex [GO:1990724]
28.7836	24.1812	30.2934	13	13	12	43.3	43.3	39	38.746	30.4	19	P09651;A0A7I2V3R8;F8W6I7;A0A7I2V3W0;A0A7I2V2L6;A0A7I2YQX9;F8VZ49;F8W646;A0A2R8Y4L2;F8VTQ5;Q32P51;H0YH80;A0A7I2YQ85;A0A7I2V5U9;A0A7I2YQY2;A0A7I2V334;A0A7I2V3K5;A0A7I2V453;A0A7I2V2R4;A0A7I2V661;A0A7I2V666;A0A7I2V360;A0A7I2V2Z4;A0A7I2V4M0;A0A7I2V3C7;A0A7I2YQV3;A0A7I2V3U8;A0A7I2V2F1;A0A7I2V5N7;A0A7I2V3W4;A0A7I2V5L7;A0A7I2V2M7;A0A7I2V4F8;A0A7I2V520;A0A7I2V459;A0A7I2V2Q7;A0A7I2V4P7;A0A7I2V5T1;A0A7I2V2X…	P09651;A0A7I2V3R8;F8W6I7;A0A7I2V3W0;A0A7I2V2L6;A0A7I2YQX9;F8VZ49;F8W646	Heterogeneous nuclear ribonucleoprotein A1;Heterogeneous nuclear ribonucleoprotein A1, N-terminally processed	HNRNPA1	P09651	A0A7I2V3R8			SUBCELLULAR LOCATION: Nucleus {ECO:0000269|PubMed:17289661, ECO:0000269|PubMed:27694260}. Cytoplasm {ECO:0000269|PubMed:17289661}. Note=Localized in cytoplasmic mRNP granules containing untranslated mRNAs. Shuttles continuously between the nucleus and the cytoplasm along with mRNA. Component of ribonucleosomes (PubMed:17289661). {ECO:0000269|PubMed:17289661, ECO:0000269|PubMed:27694260}.; SUBCELL…	catalytic step 2 spliceosome [GO:0071013]; cytoplasm [GO:0005737]; cytosol [GO:0005829]; extracellular exosome [GO:0070062]; intracellular non-membrane-bounded organelle [GO:0043232]; membrane [GO:0016020]; nucleoplasm [GO:0005654]; nucleus [GO:0005634]; ribonucleoprotein complex [GO:1990904]; spliceosomal complex [GO:0005681]
28.3942	23.4364	29.0461	25	25	2	68.1	68.1	13.7	39.42	44.8	19	P04075;H3BQN4;H3BPS8;H3BMQ8;H3BR68;P09972	P04075;H3BQN4;H3BPS8	Fructose-bisphosphate aldolase A;Fructose-bisphosphate aldolase	ALDOA	P04075	H3BQN4			SUBCELLULAR LOCATION: Cytoplasm, myofibril, sarcomere, I band {ECO:0000250|UniProtKB:P00883}. Cytoplasm, myofibril, sarcomere, M line {ECO:0000250|UniProtKB:P00883}. Note=In skeletal muscle, accumulates around the M line and within the I band, colocalizing with FBP2 on both sides of the Z line in the absence of Ca(2+). {ECO:0000250|UniProtKB:P00883}.	actin cytoskeleton [GO:0015629]; cytosol [GO:0005829]; extracellular exosome [GO:0070062]; extracellular region [GO:0005576]; extracellular space [GO:0005615]; ficolin-1-rich granule lumen [GO:1904813]; I band [GO:0031674]; M band [GO:0031430]; membrane [GO:0016020]; nucleus [GO:0005634]; platelet alpha granule lumen [GO:0031093]; secretory granule lumen [GO:0034774]; sperm head [GO:0061827]; ter…
28.7011	23.7444	29.6674	13	13	11	50.3	50.3	47.8	35.924	45.4	19	P67809;H0Y449;C9J5V9;P16989;A0A0D9SEI8	P67809;H0Y449	Nuclease-sensitive element-binding protein 1	YBX1	P67809	H0Y449			SUBCELLULAR LOCATION: Cytoplasm {ECO:0000269|PubMed:12604611, ECO:0000269|PubMed:14718551, ECO:0000269|PubMed:15806160}. Nucleus {ECO:0000269|PubMed:12604611, ECO:0000269|PubMed:14718551, ECO:0000269|PubMed:15806160}. Cytoplasmic granule {ECO:0000269|PubMed:17289661, ECO:0000269|PubMed:18335541, ECO:0000269|PubMed:19029303, ECO:0000269|PubMed:25229427}. Secreted {ECO:0000269|PubMed:19483673}. Sec…	CRD-mediated mRNA stability complex [GO:0070937]; cytoplasm [GO:0005737]; cytoplasmic stress granule [GO:0010494]; cytosol [GO:0005829]; endoplasmic reticulum [GO:0005783]; extracellular exosome [GO:0070062]; extracellular region [GO:0005576]; histone pre-mRNA 3'end processing complex [GO:0071204]; intracellular membrane-bounded organelle [GO:0043231]; messenger ribonucleoprotein complex [GO:1990…
29.0232	24.3028	30.4223	18	18	18	61.4	61.4	61.4	38.604	39.5	18	P07355;H0YMW4;H0YN42;H0YMU9;H0YM50;H0YMD0;H0YL33;H0YNB8;H0YKS4;A6NMY6;H0YNP5;A0A7I2V4P4;H0YMM1;H0YN28;H0YKX9;H0YMT9;H0YLV6;H0YKZ7;H0YKL9;H0YNA0;H0YKV8;H0YMD9;H0YKN4;H0YLE2	P07355;H0YMW4;H0YN42;H0YMU9;H0YM50;H0YMD0;H0YL33;H0YNB8;H0YKS4;A6NMY6;H0YNP5;A0A7I2V4P4;H0YMM1	Annexin A2;Annexin;Putative annexin A2-like protein	ANXA2;ANXA2P2	P07355	H0YMW4			SUBCELLULAR LOCATION: Secreted, extracellular space, extracellular matrix, basement membrane {ECO:0000269|PubMed:17081065}. Melanosome {ECO:0000269|PubMed:17081065}. Note=In the lamina beneath the plasma membrane. Identified by mass spectrometry in melanosome fractions from stage I to stage IV. Translocated from the cytoplasm to the cell surface through a Golgi-independent mechanism.	adherens junction [GO:0005912]; AnxA2-p11 complex [GO:1990665]; azurophil granule lumen [GO:0035578]; basement membrane [GO:0005604]; basolateral plasma membrane [GO:0016323]; cell surface [GO:0009986]; collagen-containing extracellular matrix [GO:0062023]; cornified envelope [GO:0001533]; cytoplasm [GO:0005737]; cytosol [GO:0005829]; early endosome [GO:0005769]; endosome [GO:0005768]; extracellu…
29.2826	23.8012	30.0347	33	33	14	46.4	46.4	21.2	70.897	29.6	18	P11142;E9PKE3;E9PN89;E9PNE6;E9PLF4;E9PQK7;E9PK54;E9PQQ4;E9PN25;E9PPY6;A8K7Q2;E9PM13;E9PS65	P11142;E9PKE3;E9PN89;E9PNE6;E9PLF4;E9PQK7;E9PK54	Heat shock cognate 71 kDa protein	HSPA8	P11142	E9PKE3			SUBCELLULAR LOCATION: Cytoplasm. Melanosome. Nucleus, nucleolus. Cell membrane. Note=Localized in cytoplasmic mRNP granules containing untranslated mRNAs. Translocates rapidly from the cytoplasm to the nuclei, and especially to the nucleoli, upon heat shock.	autophagosome [GO:0005776]; blood microparticle [GO:0072562]; chaperone complex [GO:0101031]; clathrin-sculpted gamma-aminobutyric acid transport vesicle membrane [GO:0061202]; cytoplasm [GO:0005737]; cytosol [GO:0005829]; dendrite [GO:0030425]; extracellular exosome [GO:0070062]; extracellular region [GO:0005576]; extracellular space [GO:0005615]; ficolin-1-rich granule lumen [GO:1904813]; focal…
27.8303	24.2099	29.2651	13	13	13	59.3	59.3	59.3	16.06	56.6	18	P39019;A0A075B6E2;M0R2L9;M0QYF7;M0R140	P39019	40S ribosomal protein S19	RPS19	P39019				SUBCELLULAR LOCATION: Nucleus {ECO:0000269|PubMed:12586610, ECO:0000269|PubMed:17517689}. Note=Located more specifically in the nucleoli.	cytoplasm [GO:0005737]; cytosol [GO:0005829]; cytosolic ribosome [GO:0022626]; cytosolic small ribosomal subunit [GO:0022627]; extracellular exosome [GO:0070062]; focal adhesion [GO:0005925]; membrane [GO:0016020]; nucleolus [GO:0005730]; nucleoplasm [GO:0005654]; postsynaptic density [GO:0014069]; ribosome [GO:0005840]
27.2721	21.9254	28.3613	17	17	17	39.7	39.7	39.7	66.601	30.7	17	A0A7I2V2G2;D6RCD7;P62993;A0A7I2V2S7;K7ES29;A0A7I2YQB2;H0YLT8;F8VZD7	A0A7I2V2G2;D6RCD7;P62993;A0A7I2V2S7;K7ES29;A0A7I2YQB2;H0YLT8	Growth factor receptor-bound protein 2	HSPA9;GRB2;CCDC106;CD276	A0A7I2V2G2	D6RCD7
26.0441	20.0196	NaN	9	9	9	52.3	52.3	52.3	35.713	35	16	A0A7I2YQC0;P06748;A0A7I2V5S2;A0A7I2V5J8;E5RI98;A0A7I2V4G8;A0A7I2V433;A0A7I2V2X9;A0A7I2V3U2;A0A7I2V3G5;A0A7I2V579;E5RGW4	A0A7I2YQC0;P06748;A0A7I2V5S2;A0A7I2V5J8;E5RI98	Nucleophosmin	NPM1	A0A7I2YQC0	P06748				nucleus [GO:0005634]
27.4917	21.8465	28.1881	59	59	59	82.1	82.1	82.1	59.62	37.4	16	P50990;H7C4C8;H7C2U0	P50990	T-complex protein 1 subunit theta	CCT8	P50990				SUBCELLULAR LOCATION: Cytoplasm {ECO:0000269|PubMed:20080638}. Cytoplasm, cytoskeleton, microtubule organizing center, centrosome {ECO:0000269|PubMed:14654843, ECO:0000269|PubMed:20080638}. Cytoplasm, cytoskeleton, cilium basal body {ECO:0000250|UniProtKB:P42932}.	azurophil granule lumen [GO:0035578]; cell body [GO:0044297]; centrosome [GO:0005813]; chaperonin-containing T-complex [GO:0005832]; cilium [GO:0005929]; cytoplasm [GO:0005737]; cytosol [GO:0005829]; extracellular exosome [GO:0070062]; extracellular region [GO:0005576]; ficolin-1-rich granule lumen [GO:1904813]; intermediate filament cytoskeleton [GO:0045111]; microtubule [GO:0005874]; nucleoplas…
27.8288	22.2274	29.0132	43	43	43	88.5	88.5	88.5	57.924	39.7	16	P50991	P50991	T-complex protein 1 subunit delta	CCT4	P50991				SUBCELLULAR LOCATION: Cytoplasm {ECO:0000269|PubMed:17081065, ECO:0000269|PubMed:20080638}. Melanosome {ECO:0000269|PubMed:17081065}. Cytoplasm, cytoskeleton, microtubule organizing center, centrosome {ECO:0000269|PubMed:14654843, ECO:0000269|PubMed:20080638}. Cytoplasm, cytoskeleton, cilium basal body {ECO:0000250|UniProtKB:P80315}. Note=Identified by mass spectrometry in melanosome fractions fr…	cell body [GO:0044297]; cell projection [GO:0042995]; centrosome [GO:0005813]; chaperonin-containing T-complex [GO:0005832]; cytosol [GO:0005829]; extracellular exosome [GO:0070062]; melanosome [GO:0042470]; microtubule [GO:0005874]; nucleoplasm [GO:0005654]; zona pellucida receptor complex [GO:0002199]
27.0554	21.382	28.0335	25	25	25	38.1	38.1	38.1	80.902	22.6	15	A0A6Q8PFJ0;P02545;A0A804HL68;Q3BDU5;A0A6Q8PHQ9;A0A6Q8PF80;Q5TCI8;A0A6Q8PGH0;A0A6Q8PFM1;A0A6Q8PF59;A0A6Q8PFF5	A0A6Q8PFJ0;P02545;A0A804HL68;Q3BDU5;A0A6Q8PHQ9;A0A6Q8PF80;Q5TCI8	Prelamin-A/C;Lamin-A/C	LMNA	A0A6Q8PFJ0	P02545			SUBCELLULAR LOCATION: Nucleus lamina {ECO:0000256|ARBA:ARBA00024186}.	intermediate filament [GO:0005882]; nuclear lamina [GO:0005652]
26.9605	21.7384	28.3762	57	57	56	91.5	91.5	91.5	60.343	30.9	15	P17987;E7EQR6;E7ERF2;F5H282;F5GZ03;F5GZI8;F5H136;F5H676;F5GYL4;F5H726;F5H7Y1	P17987;E7EQR6;E7ERF2;F5H282	T-complex protein 1 subunit alpha	TCP1	P17987	E7EQR6			SUBCELLULAR LOCATION: Cytoplasm, cytosol {ECO:0000269|PubMed:1630492}. Cytoplasm, cytoskeleton, microtubule organizing center, centrosome {ECO:0000269|PubMed:14654843, ECO:0000269|PubMed:20080638}.	acrosomal vesicle [GO:0001669]; cell body [GO:0044297]; centrosome [GO:0005813]; chaperonin-containing T-complex [GO:0005832]; cytosol [GO:0005829]; extracellular exosome [GO:0070062]; Golgi apparatus [GO:0005794]; heterochromatin [GO:0000792]; microtubule [GO:0005874]; pericentriolar material [GO:0000242]; zona pellucida receptor complex [GO:0002199]
26.6525	20.6686	28.097	15	15	15	14.2	14.2	14.2	129.25	9	15	Q14192;F8WDA8;U3KQT4;C9J3S8	Q14192	Four and a half LIM domains protein 2	FHL2	Q14192				SUBCELLULAR LOCATION: Cytoplasm {ECO:0000269|PubMed:11813260, ECO:0000269|PubMed:16652157}. Nucleus {ECO:0000269|PubMed:11813260, ECO:0000269|PubMed:16652157}. Cytoplasm, myofibril, sarcomere, Z line {ECO:0000250|UniProtKB:O35115}.	focal adhesion [GO:0005925]; nucleoplasm [GO:0005654]; nucleus [GO:0005634]; Z disc [GO:0030018]
26.6098	21.3198	27.499	17	17	17	45.6	45.6	45.6	57.785	28.7	14	A0A7I2V599;A0A7I2V2X6;D6RIA3;A0A7I2YQK6;A0A7I2V5M1;A0A7I2V5K3;A0A7I2YQ71;A0A7I2V369;D6RBI3;H3BS60;A0A6Q8PFF9;A0A7P0TBH2;D6R9V4;I3L1Q5	A0A7I2V599;A0A7I2V2X6;D6RIA3;A0A7I2YQK6		LOC285556	A0A7I2V599	A0A7I2V2X6
27.5794	22.1202	28.6642	13	13	7	23.9	23.9	12.6	70.67	21.4	14	P11940;A0A7I2YQ88;H0YAR2;E7ERJ7;A0A087WTT1;E7EQV3;A0A7I2V649;A0A7I2V4N4;A0A7I2YQ90;A0A7I2YQE4;Q9H361;H0YB86;H0YAP2;E5RJB9;E5RGH3;E5RH24;A0A6Q8JFT6;H0YBN4;Q4VXU2;A0A6I8PS38;A0A6I8PLA1;E5RHG7;E5RFD8;A0A6Q8JFV4;A0A7I2V3J9;E5RGC4	P11940;A0A7I2YQ88;H0YAR2;E7ERJ7;A0A087WTT1;E7EQV3;A0A7I2V649;A0A7I2V4N4;A0A7I2YQ90;A0A7I2YQE4;Q9H361	Polyadenylate-binding protein 1;Polyadenylate-binding protein;Polyadenylate-binding protein 3	PABPC1;PABPC3	P11940	A0A7I2YQ88			SUBCELLULAR LOCATION: Cytoplasm {ECO:0000269|PubMed:20573744, ECO:0000269|PubMed:21883093, ECO:0000269|PubMed:28733330, ECO:0000269|PubMed:31649314, ECO:0000269|PubMed:7908267, ECO:0000269|PubMed:9582337}. Cytoplasm, Stress granule {ECO:0000269|PubMed:21883093, ECO:0000269|PubMed:22872150, ECO:0000269|PubMed:27573237}. Nucleus {ECO:0000269|PubMed:18799579, ECO:0000269|PubMed:9582337}. Cell projec…	catalytic step 2 spliceosome [GO:0071013]; cell leading edge [GO:0031252]; cytoplasm [GO:0005737]; cytoplasmic ribonucleoprotein granule [GO:0036464]; cytoplasmic stress granule [GO:0010494]; cytosol [GO:0005829]; extracellular exosome [GO:0070062]; focal adhesion [GO:0005925]; lamellipodium [GO:0030027]; mCRD-mediated mRNA stability complex [GO:0106002]; membrane [GO:0016020]; nucleus [GO:000563…
26.4219	21.6167	28.3709	18	18	5	52.8	52.8	23.2	49.229	26.7	14	P31943;G8JLB6;E9PCY7;D6RBM0;D6RIU0;D6RFM3;H0YB39;D6RIT2;E7EQJ0;D6RDU3;D6RIH9;D6R9T0;E5RGV0;H0YBD7;E7EN40;D6RDL0;E5RGH4;D6RF17;H0YBG7;D6R9D3;H0YAQ2;E5RJ94	P31943;G8JLB6;E9PCY7;D6RBM0;D6RIU0;D6RFM3;H0YB39;D6RIT2	Heterogeneous nuclear ribonucleoprotein H;Heterogeneous nuclear ribonucleoprotein H, N-terminally processed	HNRNPH1	P31943	G8JLB6			SUBCELLULAR LOCATION: Nucleus, nucleoplasm.	catalytic step 2 spliceosome [GO:0071013]; cytosol [GO:0005829]; membrane [GO:0016020]; nucleoplasm [GO:0005654]; nucleus [GO:0005634]; ribonucleoprotein complex [GO:1990904]
27.8794	23.2318	28.7439	38	38	0	80	80	0	50.151	49.4	14	P68363;F8VVB9;F8VS66;F8VRZ4;C9JDS9;F8VX09;F8VWV9;F8VRK0;C9K0S6;A0A7P0Z4A1;F8W0F6;Q9H853	P68363	Tubulin alpha-1B chain	TUBA1B	P68363				SUBCELLULAR LOCATION: Cytoplasm, cytoskeleton {ECO:0000269|PubMed:34996871, ECO:0000269|PubMed:35482892}.	cytoplasm [GO:0005737]; cytoplasmic microtubule [GO:0005881]; microtubule [GO:0005874]; microtubule cytoskeleton [GO:0015630]
27.051	21.9413	28.0543	44	44	44	52.6	52.6	52.6	87.925	13.2	13	A0A7I2V2F9;E7EUI6;H7C4K3;P05556;A0A7I2V348;C9JPK5;A0A7I2V5Z8;A0A7I2V5T3;E7EQW5;Q5T3E6;E9PLR6;E9PQJ2;H7C4N8;Q5T3E5;C9JNE0	A0A7I2V2F9;E7EUI6;H7C4K3;P05556;A0A7I2V348;C9JPK5;A0A7I2V5Z8;A0A7I2V5T3	Integrin beta;Integrin beta-1	ITGB1	A0A7I2V2F9	E7EUI6	1	Y	SUBCELLULAR LOCATION: Membrane {ECO:0000256|ARBA:ARBA00004479, ECO:0000256|RuleBase:RU000633}; Single-pass type I membrane protein {ECO:0000256|ARBA:ARBA00004479, ECO:0000256|RuleBase:RU000633}.	cell surface [GO:0009986]; focal adhesion [GO:0005925]; integrin complex [GO:0008305]; lamellipodium [GO:0030027]; melanosome [GO:0042470]; recycling endosome [GO:0055037]; ruffle membrane [GO:0032587]
27.1364	23.7007	28.24	18	18	18	75	75	75	22.391	37.5	13	M0R0F0;P46782;M0R0R2;M0QZN2	M0R0F0;P46782;M0R0R2;M0QZN2	40S ribosomal protein S5;40S ribosomal protein S5, N-terminally processed	RPS5	M0R0F0	P46782				small ribosomal subunit [GO:0015935]
29.0677	24.8315	30.6279	15	15	15	86.3	86.3	86.3	22.782	57.1	13	P04792;A0A6Q8PFK8;A0A6Q8PGK1;A0A6Q8PHJ6;A0A6Q8PFE7;A0A6Q8PF43;A0A6Q8PHA6;A0A6Q8PH65;A0A6Q8PGY2;C9J3N8	P04792;A0A6Q8PFK8;A0A6Q8PGK1;A0A6Q8PHJ6;A0A6Q8PFE7;A0A6Q8PF43;A0A6Q8PHA6;A0A6Q8PH65;A0A6Q8PGY2	Heat shock protein beta-1	HSPB1	P04792	A0A6Q8PFK8			SUBCELLULAR LOCATION: Cytoplasm {ECO:0000269|PubMed:10777697, ECO:0000269|PubMed:28144995}. Nucleus {ECO:0000269|PubMed:19464326}. Cytoplasm, cytoskeleton, spindle {ECO:0000269|PubMed:10777697}. Note=Cytoplasmic in interphase cells. Colocalizes with mitotic spindles in mitotic cells. Translocates to the nucleus during heat shock and resides in sub-nuclear structures known as SC35 speckles or nucl…	axon cytoplasm [GO:1904115]; cornified envelope [GO:0001533]; cytoplasm [GO:0005737]; cytoskeleton [GO:0005856]; cytosol [GO:0005829]; extracellular exosome [GO:0070062]; extracellular space [GO:0005615]; focal adhesion [GO:0005925]; nucleus [GO:0005634]; proteasome complex [GO:0000502]; spindle [GO:0005819]; Z disc [GO:0030018]
27.0506	21.4729	27.6267	64	64	42	52.5	52.5	34.5	112.89	21.7	13	P05023;B1AKY9;P50993;H0Y7C1;Q13733;Q5TC01;Q5TC02;E9PRA5;P54707;A0A669K9X0;Q5TC05	P05023	Sodium/potassium-transporting ATPase subunit alpha-1	ATP1A1	P05023		8		SUBCELLULAR LOCATION: Basolateral cell membrane {ECO:0000250|UniProtKB:P06685}; Multi-pass membrane protein {ECO:0000255}. Cell membrane, sarcolemma {ECO:0000269|PubMed:7711835}; Multi-pass membrane protein {ECO:0000255}. Cell projection, axon {ECO:0000250|UniProtKB:P06685}. Melanosome {ECO:0000269|PubMed:17081065}. Note=Identified by mass spectrometry in melanosome fractions from stage I to stag…	apical plasma membrane [GO:0016324]; axon [GO:0030424]; basolateral plasma membrane [GO:0016323]; endoplasmic reticulum [GO:0005783]; extracellular exosome [GO:0070062]; extracellular vesicle [GO:1903561]; Golgi apparatus [GO:0005794]; lateral plasma membrane [GO:0016328]; melanosome [GO:0042470]; membrane [GO:0016020]; membrane raft [GO:0045121]; organelle membrane [GO:0031090]; photoreceptor in…
28.6142	23.0431	29.6604	45	45	3	57.8	57.8	5	82.396	13.9	13	P12236;Q9H0C2	P12236	ADP/ATP translocase 3;ADP/ATP translocase 3, N-terminally processed	SLC25A6	P12236		2		SUBCELLULAR LOCATION: Mitochondrion inner membrane {ECO:0000250|UniProtKB:P02722}; Multi-pass membrane protein {ECO:0000255}. Membrane {ECO:0000269|PubMed:27641616}; Multi-pass membrane protein {ECO:0000255}. Note=The complex formed with ARL2BP, ARL2 and SLC25A6/ANT3 is expressed in mitochondria (By similarity). May localize to non-mitochondrial membranes (By similarity). {ECO:0000250|UniProtKB:P…	membrane [GO:0016020]; mitochondrial inner membrane [GO:0005743]; mitochondrion [GO:0005739]; nucleus [GO:0005634]; TIM23 mitochondrial import inner membrane translocase complex [GO:0005744]
28.8421	24.9914	30.0553	9	9	7	31.4	31.4	25.7	22.58	31	13	P16401	P16401	Histone H1.5	HIST1H1B	P16401				SUBCELLULAR LOCATION: Nucleus. Chromosome. Note=According to PubMed:15911621 more commonly found in heterochromatin. According to PubMed:10997781 associates with actively transcribed chromatin and not heterochromatin.	chromatin [GO:0000785]; chromosome [GO:0005694]; heterochromatin [GO:0000792]; nucleolus [GO:0005730]; nucleoplasm [GO:0005654]; nucleosome [GO:0000786]; nucleus [GO:0005634]
27.0748	22.2971	28.3265	17	17	17	48.3	48.3	48.3	50.118	30.2	13	P26641	P26641	Elongation factor 1-gamma	EEF1G	P26641					cytoplasm [GO:0005737]; cytosol [GO:0005829]; extracellular exosome [GO:0070062]; membrane [GO:0016020]; nucleus [GO:0005634]
29.0441	24.4783	30.0217	35	35	19	81	81	50.2	50.14	23.6	13	P68104;A0A7I2V659;A0A087WVQ9;Q5VTE0;A0A7I2V5N4;A0A7I2V3H3;A0A087WV01;Q5JR01;A6PW80	P68104;A0A7I2V659;A0A087WVQ9;Q5VTE0;A0A7I2V5N4;A0A7I2V3H3;A0A087WV01	Elongation factor 1-alpha 1;Putative elongation factor 1-alpha-like 3;Elongation factor 1-alpha	EEF1A1;EEF1A1P5	P68104	A0A7I2V659			SUBCELLULAR LOCATION: Cytoplasm {ECO:0000269|PubMed:19158340, ECO:0000269|PubMed:8650580}. Nucleus {ECO:0000269|PubMed:17177976, ECO:0000269|PubMed:8650580}. Nucleus, nucleolus {ECO:0000269|PubMed:8650580}. Cell membrane {ECO:0000269|PubMed:26497934}. Note=Colocalizes with DLC1 at actin-rich regions in the cell periphery (PubMed:19158340). Translocates together with ZPR1 from the cytoplasm to the…	cortical actin cytoskeleton [GO:0030864]; cytoplasm [GO:0005737]; cytoplasmic side of lysosomal membrane [GO:0098574]; cytosol [GO:0005829]; eukaryotic translation elongation factor 1 complex [GO:0005853]; extracellular exosome [GO:0070062]; extracellular region [GO:0005576]; extracellular space [GO:0005615]; ficolin-1-rich granule lumen [GO:1904813]; membrane [GO:0016020]; nucleolus [GO:0005730]…
26.8606	21.0429	NaN	14	12	9	14.2	12.5	9.4	108.47	12.2	13	Q68EN5;A0A7I2YQ86;CON__H-INV:HIT000015463	Q68EN5;A0A7I2YQ86	Uncharacterized protein KIAA0895-like	KIAA0895L	Q68EN5	A0A7I2YQ86			SUBCELLULAR LOCATION: Cytoplasm, cytoskeleton {ECO:0000269|PubMed:35482892}. Note=Associates with microtubules. {ECO:0000269|PubMed:35482892}.	cytoplasm [GO:0005737]; microtubule [GO:0005874]
27.6241	23.8503	29.9096	11	11	11	34.6	34.6	34.6	30.302	22.9	12	D6R9P3;D6RD18;D6RBZ0;Q99729	D6R9P3;D6RD18;D6RBZ0;Q99729	Heterogeneous nuclear ribonucleoprotein A/B	HNRNPAB	D6R9P3	D6RD18			SUBCELLULAR LOCATION: Cytoplasm {ECO:0000256|ARBA:ARBA00004496}. Nucleus {ECO:0000256|ARBA:ARBA00004123}.	cytoplasm [GO:0005737]; nucleoplasm [GO:0005654]
26.761	21.3916	27.7075	48	48	34	57	57	44.3	83.263	17.5	12	P08238;Q58FF7	P08238	Heat shock protein HSP 90-beta	HSP90AB1	P08238				SUBCELLULAR LOCATION: Cytoplasm {ECO:0000269|PubMed:16580629, ECO:0000269|PubMed:18239673, ECO:0000269|PubMed:24880080, ECO:0000269|PubMed:9482106}. Melanosome {ECO:0000269|PubMed:17081065}. Nucleus {ECO:0000269|PubMed:18239673}. Secreted {ECO:0000269|PubMed:20599762}. Cell membrane {ECO:0000269|PubMed:20599762}. Dynein axonemal particle {ECO:0000250|UniProtKB:Q6AZV1}. Cell surface {ECO:0000269|P…	aryl hydrocarbon receptor complex [GO:0034751]; axonal growth cone [GO:0044295]; cell surface [GO:0009986]; cytoplasm [GO:0005737]; cytosol [GO:0005829]; dendritic growth cone [GO:0044294]; dynein axonemal particle [GO:0120293]; extracellular exosome [GO:0070062]; extracellular region [GO:0005576]; ficolin-1-rich granule lumen [GO:1904813]; HSP90-CDC37 chaperone complex [GO:1990565]; melanosome […
27.9458	21.9594	28.3738	36	36	36	32.6	32.6	32.6	125.61	17.1	12	P24462;H0Y5D0;M0QZC3;K7ERL3;C9JCY0;A0A1B0GWF1;A0A3B3ISN2	P24462;H0Y5D0	Cytochrome P450 3A7	CYP3A7;PBX3	P24462	H0Y5D0	1		SUBCELLULAR LOCATION: Endoplasmic reticulum membrane; Peripheral membrane protein. Microsome membrane {ECO:0000305|PubMed:2492179}; Peripheral membrane protein.	endoplasmic reticulum membrane [GO:0005789]
26.3182	21.8023	27.5684	37	37	2	78.2	78.2	3.6	49.83	30.8	12	P68371;M0R2D3;M0QY85;M0QYM7;M0R0X0;M0QY37;M0QX14;M0QZL7;M0R2T4;A0A075B724	P68371	Tubulin beta-4B chain	TUBB4B	P68371				SUBCELLULAR LOCATION: Cytoplasm, cytoskeleton.	azurophil granule lumen [GO:0035578]; cytoplasm [GO:0005737]; cytoskeleton [GO:0005856]; cytosol [GO:0005829]; extracellular exosome [GO:0070062]; extracellular region [GO:0005576]; extracellular vesicle [GO:1903561]; intercellular bridge [GO:0045171]; microtubule [GO:0005874]; microtubule cytoskeleton [GO:0015630]; mitotic spindle [GO:0072686]; nucleus [GO:0005634]
26.6175	20.903	28.5896	28	28	20	37.9	37.9	29.4	111.19	13.1	12	Q9BSB4;H0YH81;A0A0D9SFF0;C9J2Q8	Q9BSB4;H0YH81;A0A0D9SFF0	Autophagy-related protein 101;ATP synthase subunit beta	ATG101;ATP5B;FOXM1	Q9BSB4	H0YH81			SUBCELLULAR LOCATION: Cytoplasm {ECO:0000269|PubMed:19597335}. Preautophagosomal structure {ECO:0000269|PubMed:19597335}. Note=Under starvation conditions, it is localized to puncate structures primarily representing the isolation membrane; the isolation membrane sequesters a portion of the cytoplasm resulting in autophagosome formation. {ECO:0000269|PubMed:19597335}.	Atg1/ULK1 kinase complex [GO:1990316]; cytosol [GO:0005829]; endoplasmic reticulum membrane [GO:0005789]; phagophore assembly site [GO:0000407]
26.0546	21.1108	27.4715	10	9	8	24.7	22.5	20.7	63.704	20.4	11	O00425	O00425	Insulin-like growth factor 2 mRNA-binding protein 3	IGF2BP3	O00425				SUBCELLULAR LOCATION: Nucleus. Cytoplasm. Cytoplasm, P-body {ECO:0000269|PubMed:29476152}. Cytoplasm, Stress granule {ECO:0000269|PubMed:29476152}. Note=Found in lamellipodia of the leading edge, in the perinuclear region, and beneath the plasma membrane. The subcytoplasmic localization is cell specific and regulated by cell contact and growth. Localized at the connecting piece and the tail of th…	cytoplasm [GO:0005737]; cytoplasmic stress granule [GO:0010494]; cytosol [GO:0005829]; nucleus [GO:0005634]; P-body [GO:0000932]
27.6359	22.2559	28.0751	59	59	59	85.4	85.4	85.4	59.67	24.8	11	P48643;E7ENZ3;B7ZAR1;E9PCA1;D6RIZ7;H0Y914	P48643;E7ENZ3;B7ZAR1;E9PCA1	T-complex protein 1 subunit epsilon	CCT5	P48643	E7ENZ3			SUBCELLULAR LOCATION: Cytoplasm {ECO:0000269|PubMed:20080638}. Cytoplasm, cytoskeleton, microtubule organizing center, centrosome {ECO:0000269|PubMed:14654843, ECO:0000269|PubMed:20080638}.	cell body [GO:0044297]; centrosome [GO:0005813]; chaperonin-containing T-complex [GO:0005832]; cytosol [GO:0005829]; extracellular exosome [GO:0070062]; microtubule [GO:0005874]
25.513	21.007	28.6955	11	11	11	35.8	35.8	35.8	40.736	30.5	11	P55036;Q5VWC4;H0Y3Y9;A6PVX3;H0Y561	P55036;Q5VWC4	26S proteasome non-ATPase regulatory subunit 4	PSMD4	P55036	Q5VWC4				cytosol [GO:0005829]; nucleoplasm [GO:0005654]; nucleus [GO:0005634]; proteasome accessory complex [GO:0022624]; proteasome complex [GO:0000502]; proteasome regulatory particle, base subcomplex [GO:0008540]
27.3914	22.1886	28.8082	16	16	16	44.7	44.7	44.7	50.976	33.9	11	P61978;Q5T6W2;S4R359;S4R457	P61978;Q5T6W2	Heterogeneous nuclear ribonucleoprotein K	HNRNPK	P61978	Q5T6W2			SUBCELLULAR LOCATION: Cytoplasm {ECO:0000269|PubMed:1729596}. Nucleus, nucleoplasm {ECO:0000269|PubMed:16360036, ECO:0000269|PubMed:1729596, ECO:0000269|PubMed:18775702, ECO:0000269|PubMed:22721921}. Cell projection, podosome {ECO:0000269|PubMed:22721921}. Note=Recruited to p53/TP53-responsive promoters, in the presence of functional p53/TP53 (PubMed:16360036). In case of ASFV infection, there is…	catalytic step 2 spliceosome [GO:0071013]; cell projection [GO:0042995]; chromatin [GO:0000785]; cytoplasm [GO:0005737]; cytoplasmic stress granule [GO:0010494]; extracellular exosome [GO:0070062]; focal adhesion [GO:0005925]; membrane [GO:0016020]; nucleoplasm [GO:0005654]; nucleus [GO:0005634]; podosome [GO:0002102]; ribonucleoprotein complex [GO:1990904]
28.4497	25.1291	30.282	13	13	13	56.6	56.6	56.6	17.718	44.1	11	P62269;A0A0G2JQH2;Q5GGW2;J3JS69	P62269	40S ribosomal protein S18	RPS18	P62269				SUBCELLULAR LOCATION: Cytoplasm.	cytoplasm [GO:0005737]; cytosol [GO:0005829]; cytosolic ribosome [GO:0022626]; cytosolic small ribosomal subunit [GO:0022627]; extracellular exosome [GO:0070062]; focal adhesion [GO:0005925]; membrane [GO:0016020]; nucleoplasm [GO:0005654]; nucleus [GO:0005634]; postsynaptic density [GO:0014069]; ribosome [GO:0005840]; small ribosomal subunit [GO:0015935]
27.8393	22.6984	30.0389	8	8	8	58.6	58.6	58.6	22.693	58.6	11	P80723	P80723	Brain acid soluble protein 1	BASP1	P80723				SUBCELLULAR LOCATION: Cell membrane; Lipid-anchor. Cell projection, growth cone. Note=Associated with the membranes of growth cones that form the tips of elongating axons.	cell junction [GO:0030054]; chromatin [GO:0000785]; cytoplasm [GO:0005737]; cytoskeleton [GO:0005856]; extracellular exosome [GO:0070062]; growth cone [GO:0030426]; nuclear matrix [GO:0016363]; nuclear speck [GO:0016607]; nucleus [GO:0005634]; plasma membrane [GO:0005886]; PML body [GO:0016605]; vesicle [GO:0031982]
26.7641	20.8952	28.4124	19	19	19	30.8	30.8	30.8	90.583	15	11	Q00839;A0A1X7SBS1;A0A1W2PPS1;A0A1W2PP35;Q5RI18;A0A1W2PPL4;A0A1W2PPH7;A0A1W2PQL0;A0A1W2PP34;A0A1W2PRZ7;A0A1W2PQD4;A0A1W2PQ74;A0A1W2PPE9;A0A1W2PRI6;A0A1W2PP22	Q00839;A0A1X7SBS1;A0A1W2PPS1;A0A1W2PP35;Q5RI18;A0A1W2PPL4;A0A1W2PPH7;A0A1W2PQL0;A0A1W2PP34;A0A1W2PRZ7;A0A1W2PQD4;A0A1W2PQ74	Heterogeneous nuclear ribonucleoprotein U	HNRNPU	Q00839	A0A1X7SBS1			SUBCELLULAR LOCATION: Nucleus {ECO:0000269|PubMed:10671544, ECO:0000269|PubMed:11003645, ECO:0000269|PubMed:1324173, ECO:0000269|PubMed:14608463, ECO:0000269|PubMed:15563465, ECO:0000269|PubMed:19617346, ECO:0000269|PubMed:21242313, ECO:0000269|PubMed:8174554, ECO:0000269|PubMed:9353307, ECO:0000269|PubMed:9405365}. Nucleus matrix {ECO:0000269|PubMed:1324173, ECO:0000269|PubMed:14608463, ECO:0000…	catalytic step 2 spliceosome [GO:0071013]; cell surface [GO:0009986]; centrosome [GO:0005813]; CRD-mediated mRNA stability complex [GO:0070937]; cytoplasmic ribonucleoprotein granule [GO:0036464]; cytosol [GO:0005829]; dendrite cytoplasm [GO:0032839]; inactive sex chromosome [GO:0098577]; kinetochore [GO:0000776]; membrane [GO:0016020]; midbody [GO:0030496]; mitotic spindle [GO:0072686]; mitotic …
27.7405	23.7683	NaN	14	14	3	36.1	36.1	11	38.434	23.4	10	Q14103;H0Y8G5;H0YA96	Q14103;H0Y8G5;H0YA96	Heterogeneous nuclear ribonucleoprotein D0	HNRNPD	Q14103	H0Y8G5			SUBCELLULAR LOCATION: Nucleus. Cytoplasm. Note=Localized in cytoplasmic mRNP granules containing untranslated mRNAs. Component of ribonucleosomes. Cytoplasmic localization oscillates diurnally.	cytosol [GO:0005829]; glutamatergic synapse [GO:0098978]; mCRD-mediated mRNA stability complex [GO:0106002]; nucleoplasm [GO:0005654]; nucleus [GO:0005634]; postsynaptic density [GO:0014069]; ribonucleoprotein complex [GO:1990904]
27.5262	20.7188	29.7054	26	26	13	15.1	15.1	9.1	264.59	4	10	H0YCK7;A0A0G2JNH2;A0A7I2V5U5;G3V1L9;Q5UCD9;Q07157;E9PIZ1;I3L0K3;H0Y3R8	H0YCK7;A0A0G2JNH2;A0A7I2V5U5;G3V1L9;Q5UCD9;Q07157	Tight junction protein ZO-1	EEF1D;TJP1;KIR3DL1	H0YCK7	A0A0G2JNH2
27.1945	17.7879	27.9294	6	6	6	14.2	14.2	14.2	64.532	10.3	10	H3BNC9;P08708;A0A075B716;H0YN88;H0YN73;A0A0J9YYC4	H3BNC9;P08708;A0A075B716;H0YN88	40S ribosomal protein S17	RPS17	H3BNC9	P08708				ribonucleoprotein complex [GO:1990904]; ribosome [GO:0005840]
26.2197	21.7336	27.6988	8	8	8	33.2	33.2	33.2	28.329	33.2	10	J3KTL2;Q07955;J3KSR8;J3QQV5;J3KSW7	J3KTL2;Q07955;J3KSR8	Serine/arginine-rich splicing factor 1	SRSF1	J3KTL2	Q07955				nucleus [GO:0005634]
28.2228	23.7522	30.3339	37	8	7	74.1	20.5	17.1	49.67	37.4	10	P07437;Q5JP53;Q5ST81	P07437;Q5JP53;Q5ST81	Tubulin beta chain	TUBB	P07437	Q5JP53			SUBCELLULAR LOCATION: Cytoplasm, cytoskeleton {ECO:0000269|PubMed:26637975}.	azurophil granule lumen [GO:0035578]; cell body [GO:0044297]; cytoplasm [GO:0005737]; cytoplasmic ribonucleoprotein granule [GO:0036464]; cytoskeleton [GO:0005856]; cytosol [GO:0005829]; extracellular exosome [GO:0070062]; extracellular region [GO:0005576]; intercellular bridge [GO:0045171]; membrane raft [GO:0045121]; microtubule [GO:0005874]; microtubule cytoskeleton [GO:0015630]; mitotic spind…
27.6854	23.2918	29.3809	30	30	29	57.4	57.4	57.4	64.132	15.8	10	P14866;M0QXS5;A0A3B3ITJ4;M0QYT0;M0R1W6;B4DVF8;M0R076;M0QYL7	P14866;M0QXS5;A0A3B3ITJ4;M0QYT0	Heterogeneous nuclear ribonucleoprotein L	HNRNPL	P14866	M0QXS5			SUBCELLULAR LOCATION: Nucleus, nucleoplasm {ECO:0000269|PubMed:17289661, ECO:0000269|PubMed:2687284, ECO:0000305|PubMed:26051023}. Cytoplasm {ECO:0000269|PubMed:17289661}. Note=Localized in cytoplasmic mRNP granules containing untranslated mRNAs. These granules are not identical with P bodies or stress granules. {ECO:0000269|PubMed:17289661}.	chromatin [GO:0000785]; cytoplasm [GO:0005737]; cytosol [GO:0005829]; extracellular exosome [GO:0070062]; membrane [GO:0016020]; nucleoplasm [GO:0005654]; nucleus [GO:0005634]; perinuclear region of cytoplasm [GO:0048471]; ribonucleoprotein complex [GO:1990904]; ribonucleoprotein granule [GO:0035770]
25.7428	18.394	26.8423	26	26	26	12.3	12.3	12.3	331.77	3.3	10	P15924;A0A804HL18	P15924	Desmoplakin	DSP	P15924				SUBCELLULAR LOCATION: Cell junction, desmosome {ECO:0000250|UniProtKB:E9Q557}. Cell membrane {ECO:0000250|UniProtKB:E9Q557}. Note=Localizes at the intercalated disk in cardiomyocytes. {ECO:0000250|UniProtKB:E9Q557}.	adherens junction [GO:0005912]; basolateral plasma membrane [GO:0016323]; cornified envelope [GO:0001533]; cytoplasm [GO:0005737]; desmosome [GO:0030057]; extracellular exosome [GO:0070062]; fascia adherens [GO:0005916]; ficolin-1-rich granule membrane [GO:0101003]; intercalated disc [GO:0014704]; intermediate filament [GO:0005882]; membrane [GO:0016020]; nucleus [GO:0005634]; plasma membrane [GO…
26.5133	21.0954	26.9913	51	51	51	77	77	77	58.024	27.7	10	P40227;Q92526;J3KRI6	P40227	T-complex protein 1 subunit zeta	CCT6A	P40227				SUBCELLULAR LOCATION: Cytoplasm {ECO:0000269|PubMed:8034610}.	chaperonin-containing T-complex [GO:0005832]; cytoplasm [GO:0005737]; cytosol [GO:0005829]; extracellular exosome [GO:0070062]; microtubule [GO:0005874]
26.806	21.7	27.6334	52	52	38	81.7	81.7	63.7	60.533	22	10	P49368;B4DUR8;E9PRC8;Q5SZX6;E9PQ35;Q5SZX9	P49368;B4DUR8	T-complex protein 1 subunit gamma	CCT3	P49368	B4DUR8			SUBCELLULAR LOCATION: Cytoplasm {ECO:0000305}.	cell body [GO:0044297]; chaperonin-containing T-complex [GO:0005832]; cytoskeleton [GO:0005856]; cytosol [GO:0005829]; extracellular exosome [GO:0070062]; microtubule [GO:0005874]; zona pellucida receptor complex [GO:0002199]
27.3572	23.4901	NaN	5	5	5	52.2	52.2	52.2	10.333	52.2	10	P62072	P62072	Mitochondrial import inner membrane translocase subunit Tim10	TIMM10	P62072				SUBCELLULAR LOCATION: Mitochondrion inner membrane {ECO:0000269|PubMed:11489896, ECO:0000269|PubMed:14726512}; Peripheral membrane protein {ECO:0000269|PubMed:11489896, ECO:0000269|PubMed:14726512}; Intermembrane side {ECO:0000269|PubMed:11489896, ECO:0000269|PubMed:14726512}.	mitochondrial inner membrane [GO:0005743]; mitochondrial intermembrane space [GO:0005758]; mitochondrial intermembrane space protein transporter complex [GO:0042719]; mitochondrion [GO:0005739]; TIM22 mitochondrial import inner membrane insertion complex [GO:0042721]; TIM23 mitochondrial import inner membrane translocase complex [GO:0005744]
26.8741	23.7179	28.4848	7	7	7	55.3	55.3	55.3	11.367	38.8	10	P62805	P62805	Histone H4	HIST1H4A	P62805				SUBCELLULAR LOCATION: Nucleus. Chromosome.	CENP-A containing nucleosome [GO:0043505]; chromosome, telomeric region [GO:0000781]; extracellular exosome [GO:0070062]; extracellular region [GO:0005576]; membrane [GO:0016020]; nucleoplasm [GO:0005654]; nucleosome [GO:0000786]; nucleus [GO:0005634]; protein-containing complex [GO:0032991]
25.5252	18.8844	27.7025	23	23	23	32.7	32.7	32.7	88.885	10.3	10	Q15459;H7C1L2	Q15459	Splicing factor 3A subunit 1	SF3A1	Q15459				SUBCELLULAR LOCATION: Nucleus {ECO:0000269|PubMed:10882114, ECO:0000269|PubMed:29360106, ECO:0000269|PubMed:30315277}. Nucleus speckle {ECO:0000269|PubMed:21349847}.	catalytic step 2 spliceosome [GO:0071013]; nuclear speck [GO:0016607]; nucleoplasm [GO:0005654]; nucleus [GO:0005634]; spliceosomal complex [GO:0005681]; U2 snRNP [GO:0005686]; U2-type precatalytic spliceosome [GO:0071005]; U2-type prespliceosome [GO:0071004]; U2-type spliceosomal complex [GO:0005684]
25.699	19.9813	27.1522	21	19	9	41	37.9	18.5	70.108	19.2	9	A0A0G2JIW1;P0DMV9;P0DMV8;V9GZ37	A0A0G2JIW1;P0DMV9;P0DMV8;V9GZ37	Heat shock 70 kDa protein 1B;Heat shock 70 kDa protein 1A	HSPA1B;HSPA1A	A0A0G2JIW1	P0DMV9
26.732	20.7687	28.2858	27	27	0	24.6	24.6	0	127.08	10	9	A0A7I2V5R9;J3QKX1;G3V5N7;O19617;K7EJ99;C9JFC9;A0A6Q8PGW5;J3KS79;J3KNG4;G3V3K9;A0A7I2V414;A0A7I2V3Y3;G3V5F3;A0A7I2V4B9;G3V4I1	A0A7I2V5R9;J3QKX1;G3V5N7;O19617		HSD11B1L;FOS;HLA-C	A0A7I2V5R9	J3QKX1		Y
26.0802	20.7975	28.0237	18	18	18	67.5	67.5	67.5	47.074	31.3	9	O60664;K7ERZ3;K7EL96;K7ER39	O60664;K7ERZ3	Perilipin-3	PLIN3	O60664	K7ERZ3			SUBCELLULAR LOCATION: Lipid droplet {ECO:0000269|PubMed:15545278, ECO:0000269|PubMed:34077757}. Endosome membrane {ECO:0000269|PubMed:15545278}; Peripheral membrane protein {ECO:0000269|PubMed:15545278}; Cytoplasmic side {ECO:0000269|PubMed:15545278}. Cytoplasm {ECO:0000269|PubMed:15545278, ECO:0000269|PubMed:26357594, ECO:0000269|PubMed:9590177}. Note=Membrane associated on endosomes (PubMed:155…	cytoplasm [GO:0005737]; cytosol [GO:0005829]; endosome [GO:0005768]; endosome membrane [GO:0010008]; Golgi apparatus [GO:0005794]; lipid droplet [GO:0005811]; membrane [GO:0016020]; transport vesicle [GO:0030133]
25.0445	18.3251	25.7235	73	73	73	50.1	50.1	50.1	170.59	9.5	9	P07814;V9GYZ6;V9GZ76	P07814;V9GYZ6	Bifunctional glutamate/proline--tRNA ligase;Glutamate--tRNA ligase;Proline--tRNA ligase	EPRS	P07814	V9GYZ6			SUBCELLULAR LOCATION: Cytoplasm, cytosol {ECO:0000269|PubMed:10791971, ECO:0000269|PubMed:19289464}. Membrane {ECO:0000269|PubMed:28178239}; Peripheral membrane protein {ECO:0000305|PubMed:19289464, ECO:0000305|PubMed:28178239}. Note=Translocates from cytosol to membranes upon phosphorylation at Ser-999. {ECO:0000269|PubMed:19289464, ECO:0000269|PubMed:28178239}.	aminoacyl-tRNA synthetase multienzyme complex [GO:0017101]; cytoplasm [GO:0005737]; cytosol [GO:0005829]; GAIT complex [GO:0097452]; membrane [GO:0016020]; plasma membrane [GO:0005886]; ribonucleoprotein complex [GO:1990904]
26.3185	18.284	25.8914	121	121	121	56	56	56	274.37	11	9	P11717;A0A7I2V381;A0A7I2YQS7;S4R328;A0A7I2V657	P11717;A0A7I2V381	Cation-independent mannose-6-phosphate receptor	IGF2R	P11717	A0A7I2V381	1	Y	SUBCELLULAR LOCATION: Golgi apparatus membrane {ECO:0000269|PubMed:18817523}; Single-pass type I membrane protein {ECO:0000269|PubMed:2957598}. Endosome membrane {ECO:0000269|PubMed:18817523}; Single-pass type I membrane protein {ECO:0000269|PubMed:2957598}. Note=Mainly localized in the Golgi at steady state and not detectable in lysosome (PubMed:18817523). Colocalized with DPP4 in internalized c…	cell surface [GO:0009986]; clathrin coat [GO:0030118]; clathrin-coated endocytic vesicle membrane [GO:0030669]; early endosome [GO:0005769]; endocytic vesicle [GO:0030139]; endosome [GO:0005768]; endosome membrane [GO:0010008]; extracellular exosome [GO:0070062]; focal adhesion [GO:0005925]; Golgi apparatus [GO:0005794]; Golgi membrane [GO:0000139]; late endosome [GO:0005770]; membrane [GO:001602…
25.996	20.8076	27.3567	12	12	8	31.9	31.9	24.6	56.782	17.2	9	P30101	P30101	Protein disulfide-isomerase A3	PDIA3	P30101			Y	SUBCELLULAR LOCATION: Endoplasmic reticulum {ECO:0000269|PubMed:23826168}. Endoplasmic reticulum lumen {ECO:0000250}. Melanosome {ECO:0000269|PubMed:12643545, ECO:0000269|PubMed:17081065}. Note=Identified by mass spectrometry in melanosome fractions from stage I to stage IV (PubMed:12643545). {ECO:0000269|PubMed:12643545}.	cell surface [GO:0009986]; endoplasmic reticulum [GO:0005783]; endoplasmic reticulum lumen [GO:0005788]; extracellular exosome [GO:0070062]; extracellular space [GO:0005615]; focal adhesion [GO:0005925]; melanosome [GO:0042470]; MHC class I peptide loading complex [GO:0042824]; nucleus [GO:0005634]; phagocytic vesicle [GO:0045335]; recycling endosome membrane [GO:0055038]; Tapasin-ERp57 complex […
26.5041	22.4431	27.9817	11	11	11	38.4	38.4	38.4	36.926	27.5	9	P31942	P31942	Heterogeneous nuclear ribonucleoprotein H3	HNRNPH3	P31942				SUBCELLULAR LOCATION: Nucleus {ECO:0000269|PubMed:8999868}.	nucleoplasm [GO:0005654]; nucleus [GO:0005634]; ribonucleoprotein complex [GO:1990904]; spliceosomal complex [GO:0005681]
26.7842	20.4343	27.8256	45	45	28	39.6	39.6	25.3	139.1	7.6	9	P61247;A0A7P0T811;D6RG13;D6RB09;E9PFI5;A0A804HI55;H0Y8L7;F5H3X8;E5RI74;D6RED7;D6RAS7;A0A1B0GXH5;U3KPT1;D6RGE0;D6RI02;C9JFN2;F5GYV5;Q2XQG4	P61247	40S ribosomal protein S3a	RPS3A	P61247				SUBCELLULAR LOCATION: Cytoplasm {ECO:0000255|HAMAP-Rule:MF_03122, ECO:0000269|PubMed:17289661}. Nucleus {ECO:0000255|HAMAP-Rule:MF_03122}. Note=Localized in cytoplasmic mRNP granules containing untranslated mRNAs.	cytoplasm [GO:0005737]; cytosol [GO:0005829]; cytosolic ribosome [GO:0022626]; cytosolic small ribosomal subunit [GO:0022627]; endoplasmic reticulum [GO:0005783]; extracellular exosome [GO:0070062]; focal adhesion [GO:0005925]; nucleolus [GO:0005730]; nucleoplasm [GO:0005654]; nucleus [GO:0005634]; ribonucleoprotein complex [GO:1990904]; synapse [GO:0045202]
25.7084	19.4848	27.3109	41	41	39	43.4	43.4	41.9	135.58	12.9	9	Q15393;J3QL37;J3QKV4;H3BMB0	Q15393	Splicing factor 3B subunit 3	SF3B3	Q15393				SUBCELLULAR LOCATION: Nucleus {ECO:0000269|PubMed:10490618, ECO:0000269|PubMed:11564863, ECO:0000269|PubMed:27720643, ECO:0000269|PubMed:28541300, ECO:0000269|PubMed:28781166}.	catalytic step 2 spliceosome [GO:0071013]; nucleolus [GO:0005730]; nucleoplasm [GO:0005654]; nucleus [GO:0005634]; SAGA complex [GO:0000124]; spliceosomal complex [GO:0005681]; U12-type spliceosomal complex [GO:0005689]; U2 snRNP [GO:0005686]; U2-type precatalytic spliceosome [GO:0071005]; U2-type spliceosomal complex [GO:0005684]
26.1067	19.0807	NaN	13	8	3	15.8	10.2	3.1	91.259	15.4	9	Q6ZSC3;C9JJK9;C9J4D3;A0A7P0Z478;A0A7I2V5L5	Q6ZSC3;C9JJK9;C9J4D3	RNA-binding protein 43	RBM43;GATAD2A;NLGN1	Q6ZSC3	C9JJK9
24.5334	20.5825	NaN	5	5	5	40.3	40.3	40.3	22.237	25.7	8	O43399;A0A087WYR3;A0A087WZ51	O43399;A0A087WYR3;A0A087WZ51	Tumor protein D54	TPD52L2	O43399	A0A087WYR3				cytoplasm [GO:0005737]; perinuclear region of cytoplasm [GO:0048471]
29.1381	26.5571	30.8418	4	4	4	52.3	52.3	52.3	14.107	30	8	P20671;A0A0U1RR32;A0A0U1RRH7;Q99878;P0C0S8;Q96KK5;Q9BTM1;P04908;Q16777;H0YFX9;Q6FI13;Q7L7L0;Q93077;Q8IUE6;P16104;A0A3B3IS11;P0C0S5;C9J0D1;Q96QV6;A0A494C189;Q71UI9	P20671;A0A0U1RR32;A0A0U1RRH7;Q99878;P0C0S8;Q96KK5;Q9BTM1;P04908;Q16777;H0YFX9;Q6FI13;Q7L7L0;Q93077;Q8IUE6;P16104;A0A3B3IS11	Histone H2A type 1-D;Histone H2A type 1-J;Histone H2A type 1;Histone H2A type 1-H;Histone H2A.J;Histone H2A type 1-B/E;Histone H2A type 2-C;Histone H2A;Histone H2A type 2-A;Histone H2A type 3;Histone H2A type 1-C;Histone H2A type 2-B;Histone H2AX	HIST1H2AD;HIST1H2AJ;HIST1H2AG;HIST1H2AH;H2AFJ;HIST1H2AB;HIST2H2AC;HIST2H2AA3;HIST3H2A;HIST1H2AC;HIST2H2AB;H2AFX	P20671	A0A0U1RR32			SUBCELLULAR LOCATION: Nucleus. Chromosome.	extracellular exosome [GO:0070062]; nucleosome [GO:0000786]; nucleus [GO:0005634]					P16104	A0A3B3IS11
24.0826	19.6241	25.1166	24	18	10	67.9	51.2	31.5	40.921	29	8	Q53Z42;H0YBE4;A0A2R8YCL6;E9PAM5;H0YJM1;A0A7I2V2Q4;A0A0A0MT16;A0A087WZL9	Q53Z42;H0YBE4;A0A2R8YCL6;E9PAM5;H0YJM1;A0A7I2V2Q4;A0A0A0MT16;A0A087WZL9		HLA-A;GPX3;C11orf21;MIS18BP1;ABCA13;ZNF644	Q53Z42	H0YBE4	1	Y		cell surface [GO:0009986]; early endosome membrane [GO:0031901]; ER to Golgi transport vesicle membrane [GO:0012507]; phagocytic vesicle membrane [GO:0030670]; plasma membrane [GO:0005886]; recycling endosome membrane [GO:0055038]
26.4688	19.3907	29.8352	35	18	8	22.8	16	7.3	144.92	11.3	8	Q9H9G7;P78325;A0A494C1I4;A0A2R8Y5L4;A0A0G2JNB2;Q86WV8;H3BN02;H3BTL3;Q6S8J3;F8WEK4;J3QQL4;E5RFG2;M0QYK2;J3QT75;A0A075B798;A0A494C063;A0A087WWN7;D6RJ06;A5A3E0;M0R0V5;P0CG38;P0CG39;F5H543;K7EJZ8;A0A804HIU6	Q9H9G7;P78325;A0A494C1I4;A0A2R8Y5L4;A0A0G2JNB2;Q86WV8;H3BN02	Protein argonaute-3;Disintegrin and metalloproteinase domain-containing protein 8	AGO3;ADAM8;TSC1;ITGAX	Q9H9G7	P78325			SUBCELLULAR LOCATION: Cytoplasm, P-body {ECO:0000255|HAMAP-Rule:MF_03032, ECO:0000269|PubMed:16081698}.	condensed nuclear chromosome [GO:0000794]; cytoplasm [GO:0005737]; cytoplasmic ribonucleoprotein granule [GO:0036464]; cytosol [GO:0005829]; membrane [GO:0016020]; nucleoplasm [GO:0005654]; P-body [GO:0000932]; RISC complex [GO:0016442]; RISC-loading complex [GO:0070578]
24.9256	17.8166	NaN	4	4	4	11.6	11.6	11.6	73.641	8.3	8	A0A7I2V5M5;A0A7I2V428;C9JLB1;H7BY16;P19338;A0A7I2V699;A0A7I2V2U7;A0A7I2V3F3;A0A7I2V349;A0A7I2V506	A0A7I2V5M5;A0A7I2V428;C9JLB1;H7BY16;P19338;A0A7I2V699;A0A7I2V2U7;A0A7I2V3F3;A0A7I2V349;A0A7I2V506	Nucleolin	NCL	A0A7I2V5M5	A0A7I2V428			SUBCELLULAR LOCATION: Cytoplasm {ECO:0000256|ARBA:ARBA00004496}. Nucleus, nucleolus {ECO:0000256|ARBA:ARBA00004604}.	cytoplasm [GO:0005737]; nucleolus [GO:0005730]
26.3108	22.284	NaN	6	6	6	33	33	33	22.842	33	8	G3V295;G3V5Z7;P60900;G3V3I1;G3V3U4	G3V295;G3V5Z7;P60900;G3V3I1;G3V3U4	Proteasome subunit alpha type;Proteasome subunit alpha type-6	PSMA6	G3V295	G3V5Z7			SUBCELLULAR LOCATION: Cytoplasm {ECO:0000256|RuleBase:RU000551}. Nucleus {ECO:0000256|RuleBase:RU000551}.	cytoplasm [GO:0005737]; nucleus [GO:0005634]; proteasome core complex, alpha-subunit complex [GO:0019773]
25.5667	20.4374	NaN	7	7	7	16.8	16.8	16.8	62.639	16.8	8	P31948;H0YGI8;F5GXD8;F5H783	P31948;H0YGI8	Stress-induced-phosphoprotein 1	STIP1	P31948	H0YGI8			SUBCELLULAR LOCATION: Cytoplasm {ECO:0000250|UniProtKB:Q60864}. Nucleus {ECO:0000250|UniProtKB:Q60864}. Dynein axonemal particle {ECO:0000250|UniProtKB:Q7ZWU1}.	chaperone complex [GO:0101031]; cytosol [GO:0005829]; dynein axonemal particle [GO:0120293]; Golgi apparatus [GO:0005794]; nucleus [GO:0005634]; protein-containing complex [GO:0032991]
27.8449	24.5652	28.6405	11	11	11	63	63	63	18.898	23	8	P46783;A0A2R8Y6L3;F6U211;A0A2R8Y7H1;A0A2R8YFH6;A0A1W2PQS6;S4R435;Q9NQ39	P46783;A0A2R8Y6L3;F6U211;A0A2R8Y7H1;A0A2R8YFH6;A0A1W2PQS6	40S ribosomal protein S10	RPS10	P46783	A0A2R8Y6L3			SUBCELLULAR LOCATION: Cytoplasm {ECO:0000269|PubMed:20159986}. Nucleus, nucleolus {ECO:0000269|PubMed:20159986}. Note=Localized in the granular component (GC) region of the nucleolus. Methylation is required for its localization in the GC region. Colocalizes with NPS1 in the GC region of the nucleolus.	cytoplasm [GO:0005737]; cytosol [GO:0005829]; cytosolic ribosome [GO:0022626]; cytosolic small ribosomal subunit [GO:0022627]; focal adhesion [GO:0005925]; membrane [GO:0016020]; nucleolus [GO:0005730]; nucleoplasm [GO:0005654]; ribosome [GO:0005840]
26.0554	21.2574	NaN	7	7	7	21.2	21.2	21.2	51.958	18.9	8	P55081	P55081	Microfibrillar-associated protein 1	MFAP1	P55081				SUBCELLULAR LOCATION: Nucleus {ECO:0000269|PubMed:28781166}.	centrosome [GO:0005813]; microfibril [GO:0001527]; nucleoplasm [GO:0005654]; nucleus [GO:0005634]; U2-type precatalytic spliceosome [GO:0071005]; U2-type spliceosomal complex [GO:0005684]
25.733	20.2764	28.0848	22	13	12	74.4	53.2	44.1	37.377	45.9	8	P62873;F6UT28;B3KVK2;B1AKQ8;F6X3N5;F5H8J8;F5H100;F5H0S8;E9PCP0;P16520	P62873;F6UT28;B3KVK2	Guanine nucleotide-binding protein G(I)/G(S)/G(T) subunit beta-1	GNB1	P62873	F6UT28				cytoplasm [GO:0005737]; cytosol [GO:0005829]; extracellular exosome [GO:0070062]; extracellular vesicle [GO:1903561]; heterotrimeric G-protein complex [GO:0005834]; lysosomal membrane [GO:0005765]; membrane [GO:0016020]; photoreceptor disc membrane [GO:0097381]; plasma membrane [GO:0005886]; synapse [GO:0045202]
26.6638	22.1483	29.2023	6	6	6	46.8	46.8	46.8	17.965	44.9	8	P62979;A0A2R8Y422;J3QSA3;F5GZ39;Q96C32;Q5PY61;M0R1V7;J3QKN0;F5GXK7;F5H747;F5H388;B4DV12;F5H265;F5H2Z3;F5GYU3;F5H6Q2;J3QTR3;J3QS39;P62987;P0CG47;P0CG48;M0R2S1;M0R1M6	P62979;A0A2R8Y422	Ubiquitin-40S ribosomal protein S27a;Ubiquitin;40S ribosomal protein S27a	RPS27A	P62979	A0A2R8Y422			SUBCELLULAR LOCATION: [Ubiquitin]: Cytoplasm {ECO:0000250}. Nucleus {ECO:0000250}.	cytoplasm [GO:0005737]; cytosol [GO:0005829]; cytosolic ribosome [GO:0022626]; cytosolic small ribosomal subunit [GO:0022627]; endocytic vesicle membrane [GO:0030666]; endoplasmic reticulum membrane [GO:0005789]; endosome membrane [GO:0010008]; extracellular exosome [GO:0070062]; extracellular space [GO:0005615]; membrane [GO:0016020]; mitochondrial outer membrane [GO:0005741]; nucleolus [GO:0005…
25.7771	23.2593	NaN	5	5	5	44.4	44.4	44.4	8.85	44.4	8	Q8WVC2;P63220;Q9BYK1;Q9BYK2	Q8WVC2;P63220;Q9BYK1	40S ribosomal protein S21	RPS21	Q8WVC2	P63220			SUBCELLULAR LOCATION: Cytoplasm, cytosol {ECO:0000256|ARBA:ARBA00004514}. Endoplasmic reticulum {ECO:0000256|ARBA:ARBA00004240}. Rough endoplasmic reticulum {ECO:0000256|ARBA:ARBA00004427}.	cytosol [GO:0005829]; ribonucleoprotein complex [GO:1990904]; ribosome [GO:0005840]; rough endoplasmic reticulum [GO:0005791]
26.2351	21.793	28.1505	9	9	9	40.3	40.3	40.3	30.84	22	8	Q13151	Q13151	Heterogeneous nuclear ribonucleoprotein A0	HNRNPA0	Q13151				SUBCELLULAR LOCATION: Nucleus {ECO:0000250}. Note=Component of ribonucleosomes. {ECO:0000250}.	nucleoplasm [GO:0005654]; nucleus [GO:0005634]; ribonucleoprotein complex [GO:1990904]; synapse [GO:0045202]
25.5314	19.3225	27.4875	29	29	29	27	27	27	151.09	7.2	8	Q13435;E9PPJ0;H0YEX5;E9PJ04;H0YCG1;E9PJT3;E9PIL8	Q13435;E9PPJ0	Splicing factor 3B subunit 2	SF3B2	Q13435	E9PPJ0			SUBCELLULAR LOCATION: Nucleus {ECO:0000269|PubMed:27720643, ECO:0000269|PubMed:28541300}. Nucleus speckle {ECO:0000269|PubMed:16923959}.	catalytic step 2 spliceosome [GO:0071013]; nuclear speck [GO:0016607]; nucleoplasm [GO:0005654]; nucleus [GO:0005634]; precatalytic spliceosome [GO:0071011]; spliceosomal complex [GO:0005681]; U12-type spliceosomal complex [GO:0005689]; U2 snRNP [GO:0005686]; U2-type precatalytic spliceosome [GO:0071005]; U2-type spliceosomal complex [GO:0005684]
26.8514	22.0926	28.7588	8	8	8	21.2	21.2	21.2	61.277	17	8	Q15942;H0Y2Y8;H7C3D3;C9IZ41;C9JJK5;H7C3R3	Q15942;H0Y2Y8	Zyxin	ZYX	Q15942	H0Y2Y8			SUBCELLULAR LOCATION: Cytoplasm. Cytoplasm, cytoskeleton. Nucleus. Cell junction, focal adhesion. Note=Associates with the actin cytoskeleton near the adhesion plaques. Enters the nucleus in the presence of HESX1.	actin cytoskeleton [GO:0015629]; adherens junction [GO:0005912]; cytoplasm [GO:0005737]; cytosol [GO:0005829]; focal adhesion [GO:0005925]; nucleus [GO:0005634]; phagocytic vesicle [GO:0045335]; plasma membrane [GO:0005886]; stress fiber [GO:0001725]
24.5762	18.6019	27.1794	11	11	11	11.6	11.6	11.6	168.78	6.2	8	Q5BKX6;C9JMP1;A0A494C1T6;A0A087X1I3;E7EV90;A0A087WT71	Q5BKX6;C9JMP1;A0A494C1T6;A0A087X1I3	Solute carrier family 45 member 4	SLC45A4;BRDT;SDHA	Q5BKX6	C9JMP1	12		SUBCELLULAR LOCATION: Membrane {ECO:0000305}; Multi-pass membrane protein {ECO:0000305}.	membrane [GO:0016020]
26.056	21.4865	28.8349	16	16	16	39.7	39.7	39.7	44.965	13.2	8	Q8NC51	Q8NC51	Plasminogen activator inhibitor 1 RNA-binding protein	SERBP1	Q8NC51				SUBCELLULAR LOCATION: Cytoplasm {ECO:0000269|PubMed:12505151, ECO:0000269|PubMed:28695742}. Nucleus {ECO:0000269|PubMed:12505151, ECO:0000269|PubMed:28695742}. Cytoplasm, perinuclear region {ECO:0000269|PubMed:12505151}.	cytoplasm [GO:0005737]; cytosol [GO:0005829]; extracellular exosome [GO:0070062]; membrane [GO:0016020]; nucleus [GO:0005634]; perinuclear region of cytoplasm [GO:0048471]
26.9126	21.7453	28.7355	53	53	53	89.3	89.3	89.3	59.366	36.3	8	Q99832;F8WAM2;F8WBP8;A0A0D9SG95	Q99832	T-complex protein 1 subunit eta	CCT7	Q99832				SUBCELLULAR LOCATION: Cytoplasm {ECO:0000250|UniProtKB:P80313}.	cell body [GO:0044297]; chaperonin-containing T-complex [GO:0005832]; cytoplasm [GO:0005737]; cytosol [GO:0005829]; extracellular exosome [GO:0070062]; microtubule [GO:0005874]
25.8406	23.6749	28.414	8	8	8	76.4	76.4	76.4	8.0061	66.7	8	Q9UBI6	Q9UBI6	Guanine nucleotide-binding protein G(I)/G(S)/G(O) subunit gamma-12	GNG12	Q9UBI6				SUBCELLULAR LOCATION: Cell membrane {ECO:0000305}; Lipid-anchor {ECO:0000305}; Cytoplasmic side {ECO:0000305}.	extracellular exosome [GO:0070062]; heterotrimeric G-protein complex [GO:0005834]; plasma membrane [GO:0005886]
26.0492	20.7654	27.2907	38	38	38	89	89	89	51.156	38.7	8	Q9Y230;M0R0Y3;X6R2L4;M0QXI6;M0R0Z0;M0QXZ7;A0A1W2PS48	Q9Y230;M0R0Y3	RuvB-like 2	RUVBL2	Q9Y230	M0R0Y3			SUBCELLULAR LOCATION: Nucleus matrix. Nucleus, nucleoplasm. Cytoplasm. Membrane. Dynein axonemal particle {ECO:0000250|UniProtKB:Q9DE27}. Note=Mainly localized in the nucleus, associated with nuclear matrix or in the nuclear cytosol. Although it is also present in the cytoplasm and associated with the cell membranes.	centrosome [GO:0005813]; chaperone complex [GO:0101031]; cytoplasm [GO:0005737]; cytosol [GO:0005829]; dynein axonemal particle [GO:0120293]; euchromatin [GO:0000791]; extracellular exosome [GO:0070062]; Ino80 complex [GO:0031011]; membrane [GO:0016020]; MLL1 complex [GO:0071339]; NuA4 histone acetyltransferase complex [GO:0035267]; nuclear matrix [GO:0016363]; nucleoplasm [GO:0005654]; nucleosom…
28.3921	25.7683	NaN	9	9	2	80.9	80.9	34.8	10.378	64	8	Q9Y5J7	Q9Y5J7	Mitochondrial import inner membrane translocase subunit Tim9	TIMM9	Q9Y5J7				SUBCELLULAR LOCATION: Mitochondrion inner membrane {ECO:0000269|PubMed:11489896, ECO:0000269|PubMed:14726512}; Peripheral membrane protein {ECO:0000269|PubMed:11489896, ECO:0000269|PubMed:14726512}; Intermembrane side {ECO:0000269|PubMed:11489896, ECO:0000269|PubMed:14726512}.	mitochondrial inner membrane [GO:0005743]; mitochondrial intermembrane space [GO:0005758]; mitochondrial intermembrane space protein transporter complex [GO:0042719]; mitochondrion [GO:0005739]; TIM22 mitochondrial import inner membrane insertion complex [GO:0042721]
25.4612	20.3838	NaN	5	5	4	18.7	18.7	14.5	47.327	18.7	7	A0A2R8Y6G6;P06733	A0A2R8Y6G6;P06733	Alpha-enolase	ENO1	A0A2R8Y6G6	P06733			SUBCELLULAR LOCATION: Cytoplasm {ECO:0000256|ARBA:ARBA00004496}.	cytosol [GO:0005829]; phosphopyruvate hydratase complex [GO:0000015]; plasma membrane [GO:0005886]
25.9303	19.703	28.7596	26	6	0	26.7	3.9	0	161.36	4.6	7	A0A590UJC6	A0A590UJC6			A0A590UJC6
26.181	21.4971	28.8129	10	10	10	39.7	39.7	39.7	36.501	16.3	7	Q13347;A0A7I2YQF8;A0A7I2V3U3;A0A7I2YQT9;A0A7I2V640;A0A7I2YQI2;A0A7I2V613;A0A7I2V607;A0A7I2V3N2;A0A7I2V2M3;A0A7P0MRT9;A0A7I2YQC8;A0A7I2V685;A0A7I2YQU2;Q5TFK1;A0A7I2V4S8;A0A7I2V3K6;A0A7I2YQI6;A0A7I2V5V8;A0A7I2YQP9;A0A7I2V4C2;A0A7I2V391;A0A7I2YQN1;A0A7I2YQX4;A0A7I2V5E4;A0A7I2V3T4;A0A7I2V415	Q13347;A0A7I2YQF8;A0A7I2V3U3;A0A7I2YQT9;A0A7I2V640;A0A7I2YQI2;A0A7I2V613;A0A7I2V607;A0A7I2V3N2;A0A7I2V2M3;A0A7P0MRT9;A0A7I2YQC8;A0A7I2V685;A0A7I2YQU2;Q5TFK1;A0A7I2V4S8;A0A7I2V3K6;A0A7I2YQI6;A0A7I2V5V8;A0A7I2YQP9	Eukaryotic translation initiation factor 3 subunit I	EIF3I	Q13347	A0A7I2YQF8			SUBCELLULAR LOCATION: Cytoplasm {ECO:0000255|HAMAP-Rule:MF_03008}.	cytosol [GO:0005829]; eukaryotic 43S preinitiation complex [GO:0016282]; eukaryotic 48S preinitiation complex [GO:0033290]; eukaryotic translation initiation factor 3 complex [GO:0005852]; eukaryotic translation initiation factor 3 complex, eIF3m [GO:0071541]; extracellular exosome [GO:0070062]; synapse [GO:0045202]					Q5TFK1	A0A7I2V4S8	A0A7I2V3K6	A0A7I2YQI6	A0A7I2V5V8	A0A7I2YQP9
26.0471	21.7992	28.0528	8	8	6	26.4	26.4	22.2	41.731	21.1	7	A0A7I2V4H4;Q13561;A0A7I2V4Y9;F8W1I6;B7Z1Z5;H0YI98;F8VW18;A0A7I2V390;H0YHL1;F8VRV7;F8W0U6	A0A7I2V4H4;Q13561;A0A7I2V4Y9;F8W1I6;B7Z1Z5;H0YI98;F8VW18;A0A7I2V390	Dynactin subunit 2	DCTN2	A0A7I2V4H4	Q13561				cytoplasm [GO:0005737]; dynactin complex [GO:0005869]; dynein complex [GO:0030286]
27.4652	23.4989	29.8462	14	5	0	58.6	26.1	0	28.821	50.2	7	E9PK01;P29692;A0A087X1X7;E9PRY8;E9PPR1;E9PQ49;E9PI39;E9PL12;E9PMW7;E9PK06;E9PK72;E9PKK3;H0YE58;E9PNW6;E9PQC9;E9PJD0	E9PK01;P29692;A0A087X1X7;E9PRY8;E9PPR1;E9PQ49;E9PI39;E9PL12;E9PMW7	Elongation factor 1-delta	EEF1D	E9PK01	P29692				eukaryotic translation elongation factor 1 complex [GO:0005853]
26.9408	21.8366	28.1945	12	12	7	21.2	21.2	14.7	70.942	14.4	7	O43390;A0A6Q8PEX7;B4DT28;A0A6Q8PH31;A0A6Q8PH35;A0A6Q8PHG0;A0A286YEZ8	O43390;A0A6Q8PEX7;B4DT28;A0A6Q8PH31;A0A6Q8PH35	Heterogeneous nuclear ribonucleoprotein R	HNRNPR	O43390	A0A6Q8PEX7			SUBCELLULAR LOCATION: Nucleus {ECO:0000250|UniProtKB:Q7TMK9}. Microsome {ECO:0000250|UniProtKB:Q7TMK9}. Nucleus, nucleoplasm {ECO:0000269|PubMed:17289661}. Cytoplasm {ECO:0000269|PubMed:17289661}. Note=Localized in cytoplasmic mRNP granules containing untranslated mRNAs. The tyrosine phosphorylated form bound to RNA is found in microsomes (By similarity). {ECO:0000250|UniProtKB:Q7TMK9, ECO:000026…	catalytic step 2 spliceosome [GO:0071013]; endoplasmic reticulum [GO:0005783]; nucleoplasm [GO:0005654]; nucleus [GO:0005634]; ribonucleoprotein complex [GO:1990904]; spliceosomal complex [GO:0005681]
25.715	19.4636	26.4718	53	53	52	51.2	51.2	50.2	134.28	13.4	7	P00533;E9PFD7;Q504U8;C9JYS6;A0A0A0MSE1;Q15303	P00533;E9PFD7;Q504U8	Epidermal growth factor receptor;Receptor protein-tyrosine kinase	EGFR	P00533	E9PFD7	1	Y	SUBCELLULAR LOCATION: Cell membrane {ECO:0000269|PubMed:17182860, ECO:0000269|PubMed:20462955, ECO:0000269|PubMed:23589287, ECO:0000269|PubMed:27153536, ECO:0000269|PubMed:2790960}; Single-pass type I membrane protein {ECO:0000269|PubMed:27153536}. Endoplasmic reticulum membrane {ECO:0000269|PubMed:27153536}; Single-pass type I membrane protein. Golgi apparatus membrane; Single-pass type I membra…	basal plasma membrane [GO:0009925]; basolateral plasma membrane [GO:0016323]; cell junction [GO:0030054]; cell surface [GO:0009986]; clathrin-coated endocytic vesicle membrane [GO:0030669]; cytoplasm [GO:0005737]; early endosome membrane [GO:0031901]; endoplasmic reticulum membrane [GO:0005789]; endosome [GO:0005768]; endosome membrane [GO:0010008]; extracellular space [GO:0005615]; focal adhesio…
25.2828	22.867	NaN	6	6	6	21.6	21.6	21.6	20.863	21.6	7	P07305	P07305	Histone H1.0;Histone H1.0, N-terminally processed	H1F0	P07305				SUBCELLULAR LOCATION: Nucleus {ECO:0000255|PROSITE-ProRule:PRU00837, ECO:0000269|PubMed:18993075}. Chromosome {ECO:0000255|PROSITE-ProRule:PRU00837, ECO:0000269|PubMed:18993075}. Note=The RNA edited version has been localized to nuclear speckles. During mitosis, it appears in the vicinity of condensed chromosomes.	actin cytoskeleton [GO:0015629]; chromatin [GO:0000785]; euchromatin [GO:0000791]; Golgi apparatus [GO:0005794]; nuclear body [GO:0016604]; nucleoplasm [GO:0005654]; nucleosome [GO:0000786]; nucleus [GO:0005634]; transcription repressor complex [GO:0017053]
27.4477	23.03	29.3058	7	5	3	22.4	16.4	9.6	21.865	21.9	7	P10412;Q02539;P22492	P10412;Q02539	Histone H1.4;Histone H1.1	HIST1H1E;HIST1H1A	P10412	Q02539			SUBCELLULAR LOCATION: Nucleus. Chromosome. Note=Mainly localizes in heterochromatin. Dysplays a punctuate staining pattern in the nucleus.	heterochromatin [GO:0000792]; nucleosome [GO:0000786]; nucleus [GO:0005634]
27.1183	23.0224	29.0667	8	8	8	40.8	40.8	40.8	24.61	30	7	P14678;J3QLE5;P63162;J3KRY3;S4R3P3	P14678;J3QLE5;P63162;J3KRY3;S4R3P3	Small nuclear ribonucleoprotein-associated proteins B and B;Small nuclear ribonucleoprotein-associated protein N	SNRPB;SNRPN	P14678	J3QLE5			SUBCELLULAR LOCATION: Cytoplasm, cytosol {ECO:0000269|PubMed:18984161}. Nucleus {ECO:0000269|PubMed:11574479, ECO:0000269|PubMed:11991638, ECO:0000269|PubMed:26912367, ECO:0000269|PubMed:28076346, ECO:0000269|PubMed:28502770, ECO:0000269|PubMed:28781166}. Note=SMN-mediated assembly into core snRNPs occurs in the cytosol before SMN-mediated transport to the nucleus to be included in spliceosomes. …	catalytic step 2 spliceosome [GO:0071013]; cytoplasm [GO:0005737]; cytosol [GO:0005829]; histone pre-mRNA 3'end processing complex [GO:0071204]; methylosome [GO:0034709]; nucleoplasm [GO:0005654]; nucleus [GO:0005634]; small nuclear ribonucleoprotein complex [GO:0030532]; SMN-Sm protein complex [GO:0034719]; spliceosomal complex [GO:0005681]; telomerase holoenzyme complex [GO:0005697]; U1 snRNP […
25.6981	19.9573	27.0858	32	32	32	81.8	81.8	81.8	45.626	26.1	7	P62195;J3QQM1;J3QSA9;J3KRP2;J3QLH6;J3QSE0;J3QRW1;J3QRR3;J3KTQ9;A0A6Q8PGU6;Q8NB90	P62195;J3QQM1;J3QSA9;J3KRP2	26S protease regulatory subunit 8	PSMC5	P62195	J3QQM1			SUBCELLULAR LOCATION: Cytoplasm {ECO:0000305}. Nucleus {ECO:0000305}.	blood microparticle [GO:0072562]; cytoplasm [GO:0005737]; cytoplasmic vesicle [GO:0031410]; cytosol [GO:0005829]; cytosolic proteasome complex [GO:0031597]; extracellular exosome [GO:0070062]; inclusion body [GO:0016234]; membrane [GO:0016020]; nuclear proteasome complex [GO:0031595]; nucleoplasm [GO:0005654]; nucleus [GO:0005634]; postsynapse [GO:0098794]; proteasome accessory complex [GO:002262…
25.6792	20.7135	NaN	6	4	4	13.7	9.7	9.7	63.48	12	7	Q9NZI8	Q9NZI8	Insulin-like growth factor 2 mRNA-binding protein 1	IGF2BP1	Q9NZI8				SUBCELLULAR LOCATION: Nucleus. Cytoplasm. Cytoplasm, perinuclear region. Cytoplasm, P-body {ECO:0000269|PubMed:29476152}. Cytoplasm, Stress granule {ECO:0000269|PubMed:29476152}. Cell projection, lamellipodium. Cell projection, dendrite {ECO:0000250}. Cell projection, dendritic spine {ECO:0000250}. Cell projection, growth cone. Cell projection, filopodium {ECO:0000250}. Cell projection, axon {ECO…	CRD-mediated mRNA stability complex [GO:0070937]; cytoplasm [GO:0005737]; cytoplasmic stress granule [GO:0010494]; cytosol [GO:0005829]; dendritic spine [GO:0043197]; filopodium [GO:0030175]; growth cone [GO:0030426]; lamellipodium [GO:0030027]; neuronal cell body [GO:0043025]; nucleoplasm [GO:0005654]; nucleus [GO:0005634]; P-body [GO:0000932]; perinuclear region of cytoplasm [GO:0048471]; ribon…
27.0474	22.459	28.4912	37	37	37	76.1	76.1	76.1	50.227	30.5	7	Q9Y265;E7ETR0;H7C4G5;H7C4I3;J3QLR1	Q9Y265;E7ETR0	RuvB-like 1	RUVBL1	Q9Y265	E7ETR0			SUBCELLULAR LOCATION: Nucleus matrix. Nucleus, nucleoplasm. Cytoplasm {ECO:0000269|PubMed:11027681}. Membrane {ECO:0000269|PubMed:11027681}. Cytoplasm, cytoskeleton, microtubule organizing center, centrosome. Dynein axonemal particle {ECO:0000250|UniProtKB:Q9DE26}. Note=Mainly localized in the nucleus, associated with nuclear matrix or in the nuclear cytosol, although it is also present in the cy…	chaperone complex [GO:0101031]; cytosol [GO:0005829]; dynein axonemal particle [GO:0120293]; extracellular exosome [GO:0070062]; Ino80 complex [GO:0031011]; membrane [GO:0016020]; microtubule organizing center [GO:0005815]; MLL1 complex [GO:0071339]; NuA4 histone acetyltransferase complex [GO:0035267]; nuclear matrix [GO:0016363]; nucleoplasm [GO:0005654]; nucleosome [GO:0000786]; nucleus [GO:000…
24.4378	19.6198	26.2783	23	23	1	68.3	68.3	4.3	47.352	18.7	7	R4GNH3;E9PN50	R4GNH3		PSMC3	R4GNH3				SUBCELLULAR LOCATION: Cytoplasm {ECO:0000256|ARBA:ARBA00004496}.	cytoplasm [GO:0005737]; nucleus [GO:0005634]; proteasome complex [GO:0000502]
25.6857	19.7751	26.9598	38	38	0	44.3	44.3	0	128.1	7.4	6	A0A087WW66;A0A7I2V491;H7BZR6;C9J9M4;Q5JS19;F8WCE3	A0A087WW66;A0A7I2V491		PSMD1	A0A087WW66	A0A7I2V491	1			proteasome regulatory particle, base subcomplex [GO:0008540]
25.7329	20.4683	27.0408	28	28	28	43.1	43.1	43.1	94.622	9.2	6	P43243;A8MXP9;A0A0R4J2E8;D6REM6;D6R991;B3KM87;H0Y8T4;D6RBK5;D6RIA2;D6RE02;D6RBI2;D6R8Z5;D6REK4;D6RCM3;D6RAY2;D6RAM9;A0A1B0GX04;D6RBS2;D6R9F3;D6RB45	P43243;A8MXP9;A0A0R4J2E8;D6REM6;D6R991	Matrin-3	MATR3	P43243	A8MXP9		Y	SUBCELLULAR LOCATION: Nucleus matrix.	membrane [GO:0016020]; nuclear inner membrane [GO:0005637]; nuclear matrix [GO:0016363]; nucleus [GO:0005634]
26.6291	24.0544	27.966	9	9	9	43	43	43	16.273	31.8	6	P62263;A0A2R8Y811;E5RH77	P62263;A0A2R8Y811;E5RH77	40S ribosomal protein S14	RPS14	P62263	A0A2R8Y811				cytoplasm [GO:0005737]; cytosol [GO:0005829]; cytosolic ribosome [GO:0022626]; cytosolic small ribosomal subunit [GO:0022627]; extracellular exosome [GO:0070062]; focal adhesion [GO:0005925]; membrane [GO:0016020]; nucleolus [GO:0005730]; nucleoplasm [GO:0005654]; postsynaptic density [GO:0014069]
26.1006	20.6337	26.9325	22	22	21	46.3	46.3	45.3	67.567	13.7	6	P27824;A0A7P0T937;A0A7P0TB65;A0A7P0T9L0;A0A7P0T840;A0A7P0T8G1;A0A7P0Z4D6;A0A7P0TAE9;A0A7P0Z484;A0A7P0TAR9;D6RGY2;A0A7P0Z4H2;A0A7P0TAN9;A0A7P0T8N1;D6RAU8;D6RFL1;D6RAQ8;D6RD16	P27824;A0A7P0T937;A0A7P0TB65;A0A7P0T9L0;A0A7P0T840;A0A7P0T8G1;A0A7P0Z4D6;A0A7P0TAE9;A0A7P0Z484;A0A7P0TAR9;D6RGY2;A0A7P0Z4H2	Calnexin	CANX	P27824	A0A7P0T937	1	Y	SUBCELLULAR LOCATION: Endoplasmic reticulum membrane {ECO:0000269|PubMed:22314232}; Single-pass type I membrane protein {ECO:0000255}. Endoplasmic reticulum {ECO:0000269|PubMed:22314232}. Melanosome {ECO:0000269|PubMed:12643545, ECO:0000269|PubMed:17081065}. Note=Identified by mass spectrometry in melanosome fractions from stage I to stage IV (PubMed:12643545, PubMed:17081065). The palmitoylated …	axon [GO:0030424]; dendrite cytoplasm [GO:0032839]; dendritic spine [GO:0043197]; endoplasmic reticulum [GO:0005783]; endoplasmic reticulum lumen [GO:0005788]; endoplasmic reticulum membrane [GO:0005789]; endoplasmic reticulum quality control compartment [GO:0044322]; extracellular exosome [GO:0070062]; glutamatergic synapse [GO:0098978]; lumenal side of endoplasmic reticulum membrane [GO:0098553…
25.3807	20.923	27.5333	7	7	7	30.4	30.4	30.4	46.665	13.5	6	E9PID8;E7EWR4;P33240;A0A0A0MT56;Q9H0L4	E9PID8;E7EWR4;P33240;A0A0A0MT56	Cleavage stimulation factor subunit 2	CSTF2	E9PID8	E7EWR4
24.5761	18.7671	26.5134	11	11	10	11.8	11.8	10.7	128.08	5.6	6	F8W930;Q9Y6M1	F8W930;Q9Y6M1	Insulin-like growth factor 2 mRNA-binding protein 2	IGF2BP2	F8W930	Q9Y6M1			SUBCELLULAR LOCATION: Cytoplasm, P-body {ECO:0000256|ARBA:ARBA00004201}. Cytoplasm, Stress granule {ECO:0000256|ARBA:ARBA00004210}.	cytoplasmic stress granule [GO:0010494]; P-body [GO:0000932]
25.3169	21.4846	NaN	6	4	4	27	17.3	17.3	31.17	17.3	6	H0YC42;P55327;E5RFR7;H0YC44	H0YC42;P55327	Tumor protein D52	TPD52	H0YC42	P55327				cellular anatomical entity [GO:0110165]
25.8439	23.0366	NaN	2	2	2	23.5	23.5	23.5	13.058	12.2	6	H0YLA2;P37108	H0YLA2;P37108	Signal recognition particle 14 kDa protein	SRP14	H0YLA2	P37108			SUBCELLULAR LOCATION: Cytoplasm {ECO:0000256|ARBA:ARBA00004496, ECO:0000256|RuleBase:RU368100}.	signal recognition particle, endoplasmic reticulum targeting [GO:0005786]
27.1481	23.0425	28.9362	36	36	35	93.1	93.1	93.1	36.053	28.7	6	P04406;E7EUT5	P04406;E7EUT5	Glyceraldehyde-3-phosphate dehydrogenase	GAPDH	P04406	E7EUT5			SUBCELLULAR LOCATION: Cytoplasm, cytosol {ECO:0000269|PubMed:12829261}. Nucleus {ECO:0000250|UniProtKB:P04797}. Cytoplasm, perinuclear region {ECO:0000269|PubMed:12829261}. Membrane {ECO:0000269|PubMed:12829261}. Cytoplasm, cytoskeleton {ECO:0000250|UniProtKB:P04797}. Note=Translocates to the nucleus following S-nitrosylation and interaction with SIAH1, which contains a nuclear localization signa…	cytoplasm [GO:0005737]; cytosol [GO:0005829]; extracellular exosome [GO:0070062]; GAIT complex [GO:0097452]; intracellular membrane-bounded organelle [GO:0043231]; lipid droplet [GO:0005811]; membrane [GO:0016020]; microtubule cytoskeleton [GO:0015630]; nuclear membrane [GO:0031965]; nucleus [GO:0005634]; perinuclear region of cytoplasm [GO:0048471]; plasma membrane [GO:0005886]; ribonucleoprotei…
25.1974	17.946	26.3125	40	40	38	22.1	22.1	21.3	245.79	3.9	6	P14618;A0A804F6T5;A0A804F729;H3BTN5;B4DNK4;H3BQ34;H3BTJ2;H3BR70;H3BUW1;H3BT25;H3BU13;A6NIT2;A6NMN0;H3BN34;H3BQZ3	P14618;A0A804F6T5;A0A804F729;H3BTN5;B4DNK4;H3BQ34	Pyruvate kinase PKM;Pyruvate kinase	PKM	P14618	A0A804F6T5			SUBCELLULAR LOCATION: [Isoform M2]: Cytoplasm {ECO:0000269|PubMed:25263439, ECO:0000269|PubMed:26787900, ECO:0000269|PubMed:32268273}. Nucleus {ECO:0000269|PubMed:17308100, ECO:0000269|PubMed:18191611, ECO:0000269|PubMed:22056988, ECO:0000269|PubMed:22901803, ECO:0000269|PubMed:24120661, ECO:0000269|PubMed:26787900, ECO:0000269|PubMed:32268273}. Note=Translocates to the nucleus in response to var…	cilium [GO:0005929]; collagen-containing extracellular matrix [GO:0062023]; cytoplasm [GO:0005737]; cytosol [GO:0005829]; extracellular exosome [GO:0070062]; extracellular region [GO:0005576]; extracellular vesicle [GO:1903561]; ficolin-1-rich granule lumen [GO:1904813]; mitochondrion [GO:0005739]; nucleus [GO:0005634]; rough endoplasmic reticulum [GO:0005791]; secretory granule lumen [GO:0034774…
26.9837	22.1616	29.2739	19	19	19	15.5	15.5	15.5	81.537	7.7	6	P16070;H0YD13;H0Y2P0;H0YE40;H0YDW7;H0YCV9;H0Y5E4;E9PKC6;J3KN83;Q86UZ1;H0YDX6;H0YD17;H0YD90;H0YEV3;H0YEU1	P16070;H0YD13;H0Y2P0;H0YE40	CD44 antigen	CD44	P16070	H0YD13	1	Y	SUBCELLULAR LOCATION: Cell membrane {ECO:0000269|PubMed:22726066, ECO:0000269|PubMed:23589287}; Single-pass type I membrane protein {ECO:0000255}. Cell projection, microvillus {ECO:0000250|UniProtKB:P15379}. Note=Colocalizes with actin in membrane protrusions at wounding edges. Co-localizes with RDX, EZR and MSN in microvilli. Localizes to cholesterol-rich membrane-bound lipid raft domains. {ECO:…	apical plasma membrane [GO:0016324]; basolateral plasma membrane [GO:0016323]; cell projection [GO:0042995]; cell surface [GO:0009986]; cytosol [GO:0005829]; extracellular exosome [GO:0070062]; focal adhesion [GO:0005925]; Golgi apparatus [GO:0005794]; lamellipodium membrane [GO:0031258]; macrophage migration inhibitory factor receptor complex [GO:0035692]; microvillus [GO:0005902]; plasma membra…
25.2494	21.7639	26.9237	9	9	9	42.2	42.2	42.2	24.261	21.3	6	P26373;J3QSB4;H3BUK8;J3KS98;H3BTH3	P26373;J3QSB4	60S ribosomal protein L13	RPL13	P26373	J3QSB4			SUBCELLULAR LOCATION: Cytoplasm {ECO:0000269|PubMed:23636399, ECO:0000305|PubMed:31630789}.	cytoplasm [GO:0005737]; cytosol [GO:0005829]; cytosolic large ribosomal subunit [GO:0022625]; cytosolic ribosome [GO:0022626]; endoplasmic reticulum [GO:0005783]; membrane [GO:0016020]; nucleolus [GO:0005730]; nucleus [GO:0005634]; synapse [GO:0045202]
26.4157	22.2835	NaN	4	4	4	19.9	19.9	19.9	26.411	19.9	6	P28066	P28066	Proteasome subunit alpha type-5	PSMA5	P28066				SUBCELLULAR LOCATION: Cytoplasm {ECO:0000269|PubMed:12181345, ECO:0000269|PubMed:34711951}. Nucleus {ECO:0000269|PubMed:12181345, ECO:0000269|PubMed:34711951}. Note=Translocated from the cytoplasm into the nucleus following interaction with AKIRIN2, which bridges the proteasome with the nuclear import receptor IPO9. {ECO:0000269|PubMed:34711951}.	cytoplasm [GO:0005737]; cytosol [GO:0005829]; extracellular exosome [GO:0070062]; extracellular region [GO:0005576]; ficolin-1-rich granule lumen [GO:1904813]; nucleoplasm [GO:0005654]; nucleus [GO:0005634]; proteasome complex [GO:0000502]; proteasome core complex [GO:0005839]; proteasome core complex, alpha-subunit complex [GO:0019773]; secretory granule lumen [GO:0034774]
25.6996	19.9895	NaN	15	15	9	23.7	23.7	13.8	93.485	7.1	6	P28074;H0YJM8	P28074	Proteasome subunit beta type-5	PSMB5	P28074				SUBCELLULAR LOCATION: Cytoplasm {ECO:0000269|PubMed:12181345, ECO:0000269|PubMed:34711951}. Nucleus {ECO:0000269|PubMed:12181345, ECO:0000269|PubMed:34711951}. Note=Translocated from the cytoplasm into the nucleus following interaction with AKIRIN2, which bridges the proteasome with the nuclear import receptor IPO9. {ECO:0000269|PubMed:34711951}.	centrosome [GO:0005813]; cytoplasm [GO:0005737]; cytosol [GO:0005829]; extracellular exosome [GO:0070062]; nucleoplasm [GO:0005654]; nucleus [GO:0005634]; proteasome complex [GO:0000502]; proteasome core complex [GO:0005839]; proteasome core complex, beta-subunit complex [GO:0019774]
23.8903	18.2318	25.7113	35	35	8	50.3	50.3	9.6	100.07	12.1	6	P35221;E5RGY7;E5RIB1;E5RFM3;E5RIE0;E5RHV7;E5RGY6;E5RG03;E5RJL0;E5RJZ2;E5RIT8;A0A804HI07;Q9UI47	P35221	Catenin alpha-1	CTNNA1	P35221				SUBCELLULAR LOCATION: [Isoform 1]: Cytoplasm, cytoskeleton. Cell junction, adherens junction. Cell membrane; Peripheral membrane protein; Cytoplasmic side. Cell junction. Note=Found at cell-cell boundaries and probably at cell-matrix boundaries.; SUBCELLULAR LOCATION: [Isoform 3]: Cell membrane {ECO:0000269|PubMed:21708131}; Peripheral membrane protein {ECO:0000269|PubMed:21708131}; Cytoplasmic s…	acrosomal vesicle [GO:0001669]; actin cytoskeleton [GO:0015629]; adherens junction [GO:0005912]; catenin complex [GO:0016342]; cell junction [GO:0030054]; cell-cell junction [GO:0005911]; cytosol [GO:0005829]; flotillin complex [GO:0016600]; focal adhesion [GO:0005925]; intercalated disc [GO:0014704]; intracellular membrane-bounded organelle [GO:0043231]; lamellipodium [GO:0030027]; plasma membra…
25.0344	20.9018	26.6006	23	23	12	75.9	75.9	50.9	37.331	26.2	6	P62879;E7EP32;C9JXA5;C9JIS1;C9JZN1	P62879;E7EP32;C9JXA5;C9JIS1;C9JZN1	Guanine nucleotide-binding protein G(I)/G(S)/G(T) subunit beta-2	GNB2	P62879	E7EP32			SUBCELLULAR LOCATION: Cytoplasm, perinuclear region {ECO:0000269|PubMed:16498633}. Cell membrane {ECO:0000269|PubMed:28219978}.	cytoplasm [GO:0005737]; cytosol [GO:0005829]; extracellular exosome [GO:0070062]; extracellular space [GO:0005615]; focal adhesion [GO:0005925]; heterotrimeric G-protein complex [GO:0005834]; lysosomal membrane [GO:0005765]; membrane [GO:0016020]; perinuclear region of cytoplasm [GO:0048471]; plasma membrane [GO:0005886]; vesicle [GO:0031982]
25.7163	20.5347	26.752	30	30	30	53.9	53.9	53.9	51.901	18.3	6	Q01518;Q5T0R7;Q5T0R6;Q5T0R5;Q5T0R4;Q5T0R3;Q5T0R2;Q5T0R1;Q5T0R9;Q5T0S3;Q5T0R8	Q01518	Adenylyl cyclase-associated protein 1	CAP1	Q01518				SUBCELLULAR LOCATION: Cell membrane {ECO:0000250}; Peripheral membrane protein {ECO:0000250}.	azurophil granule lumen [GO:0035578]; cortical actin cytoskeleton [GO:0030864]; cytoplasm [GO:0005737]; extracellular exosome [GO:0070062]; extracellular region [GO:0005576]; focal adhesion [GO:0005925]; plasma membrane [GO:0005886]
25.0756	20.3878	NaN	7	7	7	21.3	21.3	21.3	48.357	17.2	6	Q05048;A0A0A0MSZ9;A3KFI9	Q05048;A0A0A0MSZ9	Cleavage stimulation factor subunit 1	CSTF1	Q05048	A0A0A0MSZ9			SUBCELLULAR LOCATION: Nucleus {ECO:0000269|PubMed:10477523}.	mRNA cleavage stimulating factor complex [GO:0005848]; nucleoplasm [GO:0005654]
25.318	19.9566	NaN	10	10	10	20.4	20.4	20.4	95.337	12	6	Q12906;K7EKJ9;K7EJ09;K7ER69;K7ERM6;K7ENK6;K7EM82;K7ELV3;K7EKY0;K7EQR9	Q12906	Interleukin enhancer-binding factor 3	ILF3	Q12906				SUBCELLULAR LOCATION: Nucleus, nucleolus {ECO:0000269|PubMed:26240280}. Cytoplasm {ECO:0000269|PubMed:28625552}. Nucleus {ECO:0000269|PubMed:10749851, ECO:0000269|PubMed:26240280, ECO:0000269|PubMed:28625552}. Note=Localizes in the cytoplasm in response to viral infection. The unphosphorylated form is retained in the nucleus by ILF2. Phosphorylation at Thr-188 and Thr-315 causes the dissociation …	cytoplasm [GO:0005737]; extracellular region [GO:0005576]; membrane [GO:0016020]; mitochondrion [GO:0005739]; nucleolus [GO:0005730]; nucleoplasm [GO:0005654]; nucleus [GO:0005634]; ribonucleoprotein complex [GO:1990904]
25.5764	19.0952	27.9808	10	10	10	12.4	12.4	12.4	95.979	3.2	6	Q15428;K7EMT0	Q15428;K7EMT0	Splicing factor 3A subunit 2	SF3A2	Q15428	K7EMT0			SUBCELLULAR LOCATION: Nucleus {ECO:0000255|PROSITE-ProRule:PRU00130, ECO:0000269|PubMed:10882114, ECO:0000269|PubMed:21349847, ECO:0000269|PubMed:29360106, ECO:0000269|PubMed:29361316, ECO:0000269|PubMed:30315277}.	catalytic step 2 spliceosome [GO:0071013]; nuclear speck [GO:0016607]; nucleoplasm [GO:0005654]; nucleus [GO:0005634]; spliceosomal complex [GO:0005681]; U2 snRNP [GO:0005686]; U2-type precatalytic spliceosome [GO:0071005]; U2-type prespliceosome [GO:0071004]; U2-type spliceosomal complex [GO:0005684]
26.8939	22.5016	28.542	15	15	9	34.8	34.8	21.4	50.015	14.1	6	Q5JNZ5;E9PMH5;Q9NSD7	Q5JNZ5	Putative 40S ribosomal protein S26-like 1	RPS26P11	Q5JNZ5					cytosolic small ribosomal subunit [GO:0022627]
26.5955	20.4671	29.2809	5	5	2	9.9	9.9	4.8	129.93	5.9	6	Q9NQC3	Q9NQC3	Reticulon-4	RTN4	Q9NQC3		3		SUBCELLULAR LOCATION: [Isoform A]: Endoplasmic reticulum membrane {ECO:0000269|PubMed:25612671, ECO:0000269|PubMed:26906412, ECO:0000269|PubMed:27619977, ECO:0000269|PubMed:27786289}; Multi-pass membrane protein {ECO:0000255}. Cell membrane; Multi-pass membrane protein {ECO:0000255}; Cytoplasmic side {ECO:0000269|PubMed:27786289}. Note=Anchored to the membrane of the endoplasmic reticulum (ER) th…	anchoring junction [GO:0070161]; cell junction [GO:0030054]; endoplasmic reticulum [GO:0005783]; endoplasmic reticulum membrane [GO:0005789]; endoplasmic reticulum tubular network [GO:0071782]; endoplasmic reticulum tubular network membrane [GO:0098826]; glutamatergic synapse [GO:0098978]; neuron projection [GO:0043005]; nuclear envelope [GO:0005635]; plasma membrane [GO:0005886]; postsynaptic de…
25.3521	18.0876	24.9518	149	149	62	68.7	68.7	27.8	234.71	11.3	6	Q9NZM1	Q9NZM1	Myoferlin	MYOF	Q9NZM1		1		SUBCELLULAR LOCATION: Cell membrane; Single-pass type II membrane protein. Nucleus membrane; Single-pass type II membrane protein. Cytoplasmic vesicle membrane; Single-pass type II membrane protein. Note=Concentrated at the membrane sites of both myoblast-myoblast and myoblast-myotube fusions. Detected at the plasmalemma in endothelial cells lining intact blood vessels (By similarity). Found at n…	caveola [GO:0005901]; cytoplasmic vesicle [GO:0031410]; cytoplasmic vesicle membrane [GO:0030659]; extracellular exosome [GO:0070062]; intracellular membrane-bounded organelle [GO:0043231]; nuclear envelope [GO:0005635]; nuclear membrane [GO:0031965]; plasma membrane [GO:0005886]
25.8206	22.0672	NaN	5	5	5	72.8	72.8	72.8	11.586	62.1	6	Q9Y5J6;F2Z2B0	Q9Y5J6	Mitochondrial import inner membrane translocase subunit Tim10 B	TIMM10B	Q9Y5J6				SUBCELLULAR LOCATION: Mitochondrion inner membrane {ECO:0000269|PubMed:11489896, ECO:0000269|PubMed:14726512}; Peripheral membrane protein {ECO:0000269|PubMed:11489896, ECO:0000269|PubMed:14726512}.	mitochondrial inner membrane [GO:0005743]; mitochondrial intermembrane space [GO:0005758]; mitochondrial intermembrane space protein transporter complex [GO:0042719]; TIM22 mitochondrial import inner membrane insertion complex [GO:0042721]
25.6021	19.9618	NaN	19	7	0	16.7	6.6	0	124.01	6.8	5	A0A0J9YXC4;A0A087WZC2;F8WCC1;A0A6Q8PFL7;A0A0J9YX49;H7C4S3;Q31611;A0A0G2JIC2;A0A0C4DFM9;A0A096LPJ9;Q9UED3;Q16591;Q8N149	A0A0J9YXC4;A0A087WZC2;F8WCC1		HNF1B;CHTF18	A0A0J9YXC4	A0A087WZC2
25.169	21.3323	NaN	5	5	3	19.9	19.9	15.9	26.306	19	5	A0A590UJK4;A0A590UK01;A0A590UJP7;A0A590UK80;Q13247;B4DJK0;B4DUA4;Q13243	A0A590UJK4;A0A590UK01;A0A590UJP7;A0A590UK80;Q13247	Serine/arginine-rich splicing factor 6	SRSF6	A0A590UJK4	A0A590UK01
25.7404	21.4099	27.274	8	8	8	32.6	32.6	32.6	29.723	21	5	F5GY37;Q99623;F5H3X6;A0A7I2V5F0;J3KPX7;F5H0C5;F5GWA7;F5H2D2;A0A3G2KQ93;U3KPZ5	F5GY37;Q99623;F5H3X6;A0A7I2V5F0;J3KPX7	Prohibitin-2	PHB2	F5GY37	Q99623			SUBCELLULAR LOCATION: Cell membrane {ECO:0000256|ARBA:ARBA00004236}. Mitochondrion inner membrane {ECO:0000256|ARBA:ARBA00004273, ECO:0000256|RuleBase:RU366048}.	mitochondrial inner membrane [GO:0005743]; plasma membrane [GO:0005886]
23.4722	18.1503	26.6682	33	33	31	49.4	49.4	47	99.202	5.6	5	F5H365;Q15436;G3V4V1;G3V1W4;G3V3G5;G3V2R6;G3V5X8;G3V4Q2;G3V5K1;A0A2R8YF30;A0A2R8Y633;A0A2R8Y7S7	F5H365;Q15436	Protein transport protein Sec23A	SEC23A	F5H365	Q15436			SUBCELLULAR LOCATION: Cytoplasmic vesicle, COPII-coated vesicle membrane {ECO:0000256|RuleBase:RU365030}; Peripheral membrane protein {ECO:0000256|RuleBase:RU365030}; Cytoplasmic side {ECO:0000256|RuleBase:RU365030}. Endoplasmic reticulum membrane {ECO:0000256|ARBA:ARBA00004397, ECO:0000256|RuleBase:RU365030}; Peripheral membrane protein {ECO:0000256|ARBA:ARBA00004397, ECO:0000256|RuleBase:RU3650…	COPII vesicle coat [GO:0030127]; cytosol [GO:0005829]; endoplasmic reticulum membrane [GO:0005789]
25.4271	20.9438	25.9642	14	14	14	26.2	26.2	26.2	60.192	14.4	5	K7ELL7;P14314;K7EPW7;A0A7I2V2T6;A0A0C4DGP4;K7EKX1;K7EJ70	K7ELL7;P14314	Glucosidase 2 subunit beta	PRKCSH	K7ELL7	P14314		Y		endoplasmic reticulum [GO:0005783]; glucosidase II complex [GO:0017177]
28.1363	24.5255	31.3014	6	6	6	50	50	50	19.81	20.7	5	O43324;D6RBD7;C9J1V9;H0YAL7;D6RCQ0	O43324;D6RBD7;C9J1V9;H0YAL7	Eukaryotic translation elongation factor 1 epsilon-1	EEF1E1;EEF1E1-BLOC1S5	O43324	D6RBD7			SUBCELLULAR LOCATION: Cytoplasm {ECO:0000269|PubMed:15680327}. Cytoplasm, cytosol {ECO:0000269|PubMed:19289464}. Nucleus {ECO:0000269|PubMed:15680327}. Note=Cytoplasmic under growth arrest conditions. Translocated into the nucleus when growth resumes (S phase) and following DNA damage.	aminoacyl-tRNA synthetase multienzyme complex [GO:0017101]; cytoplasm [GO:0005737]; cytosol [GO:0005829]; nucleolus [GO:0005730]; nucleoplasm [GO:0005654]; nucleus [GO:0005634]
25.2959	19.6432	27.2954	27	27	27	42.4	42.4	42.4	84.87	8.8	5	P02786;G3V0E5;F8WBE5;H7C3V5	P02786;G3V0E5	Transferrin receptor protein 1;Transferrin receptor protein 1, serum form	TFRC	P02786	G3V0E5	1		SUBCELLULAR LOCATION: Cell membrane {ECO:0000269|PubMed:17081065}; Single-pass type II membrane protein {ECO:0000269|PubMed:17081065}. Melanosome {ECO:0000269|PubMed:17081065}. Note=Identified by mass spectrometry in melanosome fractions from stage I to stage IV. {ECO:0000269|PubMed:17081065}.; SUBCELLULAR LOCATION: [Transferrin receptor protein 1, serum form]: Secreted {ECO:0000269|PubMed:170810…	basolateral plasma membrane [GO:0016323]; blood microparticle [GO:0072562]; cell surface [GO:0009986]; clathrin-coated endocytic vesicle membrane [GO:0030669]; clathrin-coated pit [GO:0005905]; cytoplasmic vesicle [GO:0031410]; early endosome [GO:0005769]; endosome [GO:0005768]; endosome membrane [GO:0010008]; external side of plasma membrane [GO:0009897]; extracellular exosome [GO:0070062]; extr…
25.3083	20.5544	26.9636	13	13	13	35.7	35.7	35.7	57.825	18.8	5	P05362;K7EKL8;E7ESS4	P05362	Intercellular adhesion molecule 1	ICAM1	P05362		1	Y	SUBCELLULAR LOCATION: Membrane; Single-pass type I membrane protein.	cell surface [GO:0009986]; collagen-containing extracellular matrix [GO:0062023]; extracellular exosome [GO:0070062]; extracellular space [GO:0005615]; focal adhesion [GO:0005925]; membrane [GO:0016020]; plasma membrane [GO:0005886]
24.6832	19.0492	24.5133	55	55	55	57.2	57.2	57.2	109.54	7.1	5	P15144;H0YKT6;H0YMC1;H0YLZ8	P15144	Aminopeptidase N	ANPEP	P15144		1		SUBCELLULAR LOCATION: Cell membrane {ECO:0000269|PubMed:2564851, ECO:0000269|PubMed:9056417}; Single-pass type II membrane protein {ECO:0000305|PubMed:1350662}. Note=Also found as a soluble form. {ECO:0000269|PubMed:7902291}.	cytoplasm [GO:0005737]; endoplasmic reticulum-Golgi intermediate compartment [GO:0005793]; external side of plasma membrane [GO:0009897]; extracellular exosome [GO:0070062]; extracellular space [GO:0005615]; lysosomal membrane [GO:0005765]; plasma membrane [GO:0005886]; secretory granule membrane [GO:0030667]
24.2362	18.5525	NaN	3	3	3	19.9	19.9	19.9	26.489	19.9	5	P20618	P20618	Proteasome subunit beta type-1	PSMB1	P20618				SUBCELLULAR LOCATION: Cytoplasm {ECO:0000269|PubMed:12181345, ECO:0000269|PubMed:34711951}. Nucleus {ECO:0000269|PubMed:12181345, ECO:0000269|PubMed:34711951}. Note=Translocated from the cytoplasm into the nucleus following interaction with AKIRIN2, which bridges the proteasome with the nuclear import receptor IPO9. {ECO:0000269|PubMed:34711951}.	cytoplasm [GO:0005737]; cytosol [GO:0005829]; extracellular exosome [GO:0070062]; extracellular region [GO:0005576]; ficolin-1-rich granule lumen [GO:1904813]; nucleoplasm [GO:0005654]; nucleus [GO:0005634]; proteasome complex [GO:0000502]; proteasome core complex [GO:0005839]; proteasome core complex, beta-subunit complex [GO:0019774]; secretory granule lumen [GO:0034774]
25.8424	21.5945	NaN	16	16	6	72.4	72.4	34.2	26.688	25.9	5	P23396;E9PPU1;E9PL09;H0YEU2;E9PSF4;E9PJN9	P23396;E9PPU1;E9PL09;H0YEU2	40S ribosomal protein S3	RPS3	P23396	E9PPU1			SUBCELLULAR LOCATION: Cytoplasm {ECO:0000269|PubMed:16314389, ECO:0000269|PubMed:17289661, ECO:0000269|PubMed:17560175, ECO:0000269|PubMed:18045535, ECO:0000269|PubMed:20217897, ECO:0000269|PubMed:21871177}. Nucleus {ECO:0000269|PubMed:17560175, ECO:0000269|PubMed:18045535, ECO:0000269|PubMed:19460357, ECO:0000269|PubMed:20217897, ECO:0000269|PubMed:21871177}. Nucleus, nucleolus {ECO:0000269|PubM…	cytoplasm [GO:0005737]; cytosol [GO:0005829]; cytosolic ribosome [GO:0022626]; cytosolic small ribosomal subunit [GO:0022627]; endoplasmic reticulum [GO:0005783]; extracellular exosome [GO:0070062]; focal adhesion [GO:0005925]; membrane [GO:0016020]; mitochondrial inner membrane [GO:0005743]; mitochondrial matrix [GO:0005759]; mitotic spindle [GO:0072686]; NF-kappaB complex [GO:0071159]; nucleolu…
24.4411	20.7407	NaN	4	4	4	16.9	16.9	16.9	28.433	16.9	5	P25788;G3V4X5;G3V3W4;G3V5N4;H0YJ03	P25788;G3V4X5	Proteasome subunit alpha type-3	PSMA3	P25788	G3V4X5			SUBCELLULAR LOCATION: Cytoplasm {ECO:0000269|PubMed:12181345, ECO:0000269|PubMed:34711951}. Nucleus {ECO:0000269|PubMed:12181345, ECO:0000269|PubMed:34711951}. Note=Translocated from the cytoplasm into the nucleus following interaction with AKIRIN2, which bridges the proteasome with the nuclear import receptor IPO9. {ECO:0000269|PubMed:34711951}.	cytoplasm [GO:0005737]; cytosol [GO:0005829]; extracellular exosome [GO:0070062]; nucleoplasm [GO:0005654]; nucleus [GO:0005634]; proteasome complex [GO:0000502]; proteasome core complex [GO:0005839]; proteasome core complex, alpha-subunit complex [GO:0019773]; synapse [GO:0045202]
24.9461	20.5547	26.7206	10	8	8	41.4	34.9	34.9	45.671	19.5	5	P52597;A0A1B0GW42	P52597	Heterogeneous nuclear ribonucleoprotein F;Heterogeneous nuclear ribonucleoprotein F, N-terminally processed	HNRNPF	P52597				SUBCELLULAR LOCATION: Nucleus, nucleoplasm.	catalytic step 2 spliceosome [GO:0071013]; cytosol [GO:0005829]; membrane [GO:0016020]; nucleoplasm [GO:0005654]; nucleus [GO:0005634]; plasma membrane [GO:0005886]; ribonucleoprotein complex [GO:1990904]; synapse [GO:0045202]
25.8388	22.2288	NaN	5	5	5	32.5	32.5	32.5	17.222	19.2	5	P62277;J3KMX5;E9PS50	P62277;J3KMX5;E9PS50	40S ribosomal protein S13	RPS13	P62277	J3KMX5				cytoplasm [GO:0005737]; cytosol [GO:0005829]; cytosolic ribosome [GO:0022626]; cytosolic small ribosomal subunit [GO:0022627]; extracellular exosome [GO:0070062]; focal adhesion [GO:0005925]; membrane [GO:0016020]; nucleolus [GO:0005730]; nucleoplasm [GO:0005654]; nucleus [GO:0005634]; postsynaptic density [GO:0014069]; ribosome [GO:0005840]
26.7173	23.8286	NaN	8	8	8	65.3	65.3	65.3	13.527	33.1	5	P62316;K7ERG4;K7EJB5	P62316;K7ERG4	Small nuclear ribonucleoprotein Sm D2	SNRPD2	P62316	K7ERG4			SUBCELLULAR LOCATION: Cytoplasm, cytosol {ECO:0000269|PubMed:18984161}. Nucleus {ECO:0000269|PubMed:11991638, ECO:0000269|PubMed:26912367, ECO:0000269|PubMed:28076346, ECO:0000269|PubMed:28502770, ECO:0000269|PubMed:28781166}. Note=SMN-mediated assembly into core snRNPs occurs in the cytosol before SMN-mediated transport to the nucleus to be included in spliceosomes. {ECO:0000305}.	catalytic step 2 spliceosome [GO:0071013]; cytosol [GO:0005829]; extracellular exosome [GO:0070062]; methylosome [GO:0034709]; nucleoplasm [GO:0005654]; nucleus [GO:0005634]; pICln-Sm protein complex [GO:0034715]; precatalytic spliceosome [GO:0071011]; small nuclear ribonucleoprotein complex [GO:0030532]; SMN-Sm protein complex [GO:0034719]; spliceosomal complex [GO:0005681]; U1 snRNP [GO:0005685…
27.9926	25.6707	29.9024	4	4	4	32	32	32	13.742	32	5	P62851	P62851	40S ribosomal protein S25	RPS25	P62851					cytoplasm [GO:0005737]; cytosol [GO:0005829]; cytosolic ribosome [GO:0022626]; cytosolic small ribosomal subunit [GO:0022627]; extracellular exosome [GO:0070062]; nucleolus [GO:0005730]; nucleoplasm [GO:0005654]; nucleus [GO:0005634]; postsynaptic density [GO:0014069]; ribosome [GO:0005840]; small ribosomal subunit [GO:0015935]
26.3397	23.3813	28.495	8	8	8	48.2	48.2	48.2	19.329	33.5	5	P84103;A0A087X2D0	P84103;A0A087X2D0	Serine/arginine-rich splicing factor 3	SRSF3	P84103	A0A087X2D0			SUBCELLULAR LOCATION: Nucleus {ECO:0000269|PubMed:11336712}. Nucleus speckle {ECO:0000269|PubMed:26876937}. Cytoplasm {ECO:0000269|PubMed:11336712}. Note=Recruited to nuclear speckles following interaction with YTHDC1. {ECO:0000269|PubMed:26876937}.	cytoplasm [GO:0005737]; nuclear speck [GO:0016607]; nucleoplasm [GO:0005654]
26.0649	22.902	NaN	3	3	3	23.6	23.6	23.6	17.17	23.6	5	P98179	P98179	RNA-binding protein 3	RBM3	P98179				SUBCELLULAR LOCATION: Nucleus {ECO:0000250}. Cytoplasm {ECO:0000250}. Cell projection, dendrite {ECO:0000250}. Note=Localizes in mRNA granules in dentrites. {ECO:0000250}.	cytoplasm [GO:0005737]; dendrite [GO:0030425]; nucleoplasm [GO:0005654]; nucleus [GO:0005634]; spliceosomal complex [GO:0005681]
23.386	17.0594	NaN	4	4	4	6.6	6.6	6.6	113.75	6.6	5	Q02413	Q02413	Desmoglein-1	DSG1	Q02413		1	Y	SUBCELLULAR LOCATION: Cell membrane {ECO:0000250|UniProtKB:Q7TSF1}; Single-pass type I membrane protein {ECO:0000250|UniProtKB:Q7TSF1}. Cell junction, desmosome {ECO:0000269|PubMed:34368962}. Cytoplasm {ECO:0000269|PubMed:34368962}. Nucleus {ECO:0000269|PubMed:34368962}.	apical plasma membrane [GO:0016324]; cornified envelope [GO:0001533]; cytoplasm [GO:0005737]; cytoplasmic side of plasma membrane [GO:0009898]; cytosol [GO:0005829]; desmosome [GO:0030057]; ficolin-1-rich granule membrane [GO:0101003]; lateral plasma membrane [GO:0016328]; nucleus [GO:0005634]; plasma membrane [GO:0005886]
25.4846	19.8116	NaN	6	6	6	32.3	32.3	32.3	43.062	21.8	5	Q12905;B4DY09;X6R6Z1;A0A0A0MRL0	Q12905;B4DY09	Interleukin enhancer-binding factor 2	ILF2	Q12905	B4DY09			SUBCELLULAR LOCATION: Nucleus, nucleolus. Cytoplasm {ECO:0000269|PubMed:31212927, ECO:0000269|PubMed:31878072}. Nucleus {ECO:0000269|PubMed:31878072}. Note=Localized in cytoplasmic mRNP granules containing untranslated mRNAs.	extracellular region [GO:0005576]; ficolin-1-rich granule lumen [GO:1904813]; membrane [GO:0016020]; nucleolus [GO:0005730]; nucleoplasm [GO:0005654]; nucleus [GO:0005634]; ribonucleoprotein complex [GO:1990904]; specific granule lumen [GO:0035580]; tertiary granule lumen [GO:1904724]
24.9471	21.3713	27.6417	6	6	6	16.7	16.7	16.7	42.153	14.7	5	Q16186;A0A087WX59;A0A087WUX6	Q16186	Proteasomal ubiquitin receptor ADRM1	ADRM1	Q16186			Y	SUBCELLULAR LOCATION: Cytoplasm {ECO:0000269|PubMed:16990800}. Nucleus {ECO:0000269|PubMed:16990800}.	cytosol [GO:0005829]; nucleoplasm [GO:0005654]; plasma membrane [GO:0005886]; proteasome complex [GO:0000502]; proteasome regulatory particle, lid subcomplex [GO:0008541]
26.4554	21.8659	28.2199	5	5	5	21.1	21.1	21.1	24.665	21.1	5	Q5QPL9;Q9UKM9;Q5QPM0;Q5QPM1;Q5QPM2	Q5QPL9;Q9UKM9;Q5QPM0;Q5QPM1;Q5QPM2	RNA-binding protein Raly	RALY	Q5QPL9	Q9UKM9
23.5104	20.0509	NaN	4	4	4	30.2	30.2	30.2	25.384	30.2	5	Q8TAE8	Q8TAE8	Growth arrest and DNA damage-inducible proteins-interacting protein 1	GADD45GIP1	Q8TAE8			Y	SUBCELLULAR LOCATION: Mitochondrion {ECO:0000269|PubMed:22453275, ECO:0000269|PubMed:25278503, ECO:0000269|PubMed:25838379, ECO:0000269|PubMed:28892042}. Nucleus {ECO:0000269|PubMed:12482659}. Note=Using N-terminally tagged constructs, has been found in the nucleus (PubMed:12482659). C-terminally tagged constructs are targeted exclusively to mitochondria (PubMed:22453275). This discrepancy may be…	mitochondrial inner membrane [GO:0005743]; mitochondrial large ribosomal subunit [GO:0005762]; mitochondrial matrix [GO:0005759]; mitochondrion [GO:0005739]; nucleoplasm [GO:0005654]
27.2195	20.8547	NaN	5	3	3	12.9	10.2	10.2	40.04	10.2	4	A0A087WUK2;O14979	A0A087WUK2;O14979	Heterogeneous nuclear ribonucleoprotein D-like	HNRNPDL	A0A087WUK2	O14979			SUBCELLULAR LOCATION: Cytoplasm {ECO:0000256|ARBA:ARBA00004496}. Nucleus {ECO:0000256|ARBA:ARBA00004123}.	cytoplasm [GO:0005737]; nucleoplasm [GO:0005654]; ribonucleoprotein complex [GO:1990904]
24.2605	17.6037	24.9993	62	62	62	46.3	46.3	46.3	192.06	5.1	4	A0A087WVQ6;Q00610;J3KS13;A0A087WX41;P53675;K7EJJ5;J3QL20;J3KSQ2;J3KRF5	A0A087WVQ6;Q00610	Clathrin heavy chain;Clathrin heavy chain 1	CLTC	A0A087WVQ6	Q00610			SUBCELLULAR LOCATION: Cytoplasmic vesicle membrane {ECO:0000256|PIRNR:PIRNR002290}; Peripheral membrane protein {ECO:0000256|PIRNR:PIRNR002290}; Cytoplasmic side {ECO:0000256|PIRNR:PIRNR002290}. Membrane, coated pit {ECO:0000256|PIRNR:PIRNR002290}; Peripheral membrane protein {ECO:0000256|PIRNR:PIRNR002290}; Cytoplasmic side {ECO:0000256|PIRNR:PIRNR002290}. Membrane {ECO:0000256|ARBA:ARBA00004287…	clathrin coat of coated pit [GO:0030132]; clathrin coat of trans-Golgi network vesicle [GO:0030130]; clathrin complex [GO:0071439]; endosome [GO:0005768]; lysosome [GO:0005764]; mitotic spindle [GO:0072686]
24.9457	22.6238	NaN	1	1	1	17.1	17.1	17.1	8.5199	17.1	4	A0A087X1B7;X6R700;Q9Y3Y2	A0A087X1B7;X6R700;Q9Y3Y2	Chromatin target of PRMT1 protein	CHTOP	A0A087X1B7	X6R700
24.4196	20.0976	NaN	8	8	3	22.5	22.5	13.1	54.223	9.8	4	A0A0A6YYJ8;Q9Y383;B8ZZ09;B8ZZ12	A0A0A6YYJ8;Q9Y383	Putative RNA-binding protein Luc7-like 2	LUC7L2	A0A0A6YYJ8	Q9Y383				U1 snRNP [GO:0005685]
24.056	18.3281	26.3466	12	12	12	15.5	15.5	15.5	117.46	5.8	4	A0A0C4DG89;Q7L014;D6RJA6	A0A0C4DG89;Q7L014	Probable ATP-dependent RNA helicase DDX46	DDX46	A0A0C4DG89	Q7L014				fibrillar center [GO:0001650]; nuclear speck [GO:0016607]
23.7193	17.9119	NaN	5	5	5	5.7	5.7	5.7	131.05	4.5	4	A0A494C1K3;P78347;A0A494C0Q7;C9J6M0	A0A494C1K3;P78347	General transcription factor II-I	GTF2I	A0A494C1K3	P78347			SUBCELLULAR LOCATION: Nucleus {ECO:0000256|ARBA:ARBA00004123}.	nucleoplasm [GO:0005654]
24.6409	20.0559	26.9093	33	33	32	60.7	60.7	60.7	56.842	7.7	4	A0A7I2V2T3;P12268;H0Y4R1;E7ETK5;A0A7I2YQK5	A0A7I2V2T3;P12268;H0Y4R1;E7ETK5;A0A7I2YQK5	Inosine-5-monophosphate dehydrogenase 2	IMPDH2	A0A7I2V2T3	P12268			SUBCELLULAR LOCATION: Cytoplasm {ECO:0000256|HAMAP-Rule:MF_03156}. Nucleus {ECO:0000256|HAMAP-Rule:MF_03156}.	cytoplasm [GO:0005737]; nucleus [GO:0005634]
29.508	24.9845	NaN	1	1	1	3.5	3.5	3.5	38.359	3.5	4	A0A7I2V532;A0A7I2V3E8	A0A7I2V532;A0A7I2V3E8			A0A7I2V532	A0A7I2V3E8		Y
21.2515	16.2515	NaN	9	4	3	16.6	6.7	5.2	67.97	14.5	4	B1ANR0;A0A7I2V4L7;Q13310;A0A7I2V5W9;A0A7I2V598;H0Y5F5;H0YEU6;B1ANR1;H0YEQ8;A0A7I2V4V6	B1ANR0;A0A7I2V4L7;Q13310;A0A7I2V5W9;A0A7I2V598;H0Y5F5;H0YEU6	Polyadenylate-binding protein;Polyadenylate-binding protein 4	PABPC4	B1ANR0	A0A7I2V4L7			SUBCELLULAR LOCATION: Cytoplasm {ECO:0000256|RuleBase:RU362004}.	cytosol [GO:0005829]
24.8423	20.7035	26.4777	11	11	5	44.7	44.7	19.5	28.918	19.9	4	A0A7P0TB04;A0A7P0TA85;P35613;I3L192;A0A2R8YDZ0	A0A7P0TB04;A0A7P0TA85;P35613;I3L192	Basigin	BSG	A0A7P0TB04	A0A7P0TA85	1	Y		basolateral plasma membrane [GO:0016323]; endoplasmic reticulum membrane [GO:0005789]; lateral plasma membrane [GO:0016328]
24.6627	19.8047	NaN	4	4	4	9.2	9.2	9.2	55.717	9.2	4	H0YDD4;A0A7P0TBK2;A0A7P0TAG1;A0A7P0TAX2;A0A7P0TBE2;Q96R45;A0A7P0TA47;E9PEJ4;A0A7P0Z4G4;A0A7P0T997;D6RGK2;B9TX11;A0A7P0T8B8	H0YDD4;A0A7P0TBK2;A0A7P0TAG1;A0A7P0TAX2;A0A7P0TBE2;Q96R45;A0A7P0TA47;E9PEJ4;A0A7P0Z4G4;A0A7P0T997	Acetyltransferase component of pyruvate dehydrogenase complex;Olfactory receptor 2A7	DLAT;OR2A7	H0YDD4	A0A7P0TBK2			SUBCELLULAR LOCATION: Mitochondrion matrix {ECO:0000256|ARBA:ARBA00004305}.	intracellular membrane-bounded organelle [GO:0043231]; mitochondrial matrix [GO:0005759]; mitochondrion [GO:0005739]; pyruvate dehydrogenase complex [GO:0045254]
24.9634	19.7494	25.9374	22	22	1	43.4	43.4	2.8	64.872	9	4	F5GZS6;A0A7P0Z4A0;A0A7P0TAN7;J3KPF3;P08195;A0A7P0Z4P5;A0A7P0T9F7;F5GZI0;F5H056;A0A7P0TAT7;H0YFS2;H0YFX4;F5GZR9	F5GZS6;A0A7P0Z4A0;A0A7P0TAN7;J3KPF3;P08195;A0A7P0Z4P5;A0A7P0T9F7;F5GZI0;F5H056;A0A7P0TAT7	4F2 cell-surface antigen heavy chain	SLC3A2	F5GZS6	A0A7P0Z4A0	1			nucleoplasm [GO:0005654]; plasma membrane [GO:0005886]
23.9725	16.8536	25.5626	22	15	15	11.2	9.3	9.3	274.02	2.5	4	A0A804HK76;O75369;A0A804HL72;E7EN95;A0A804HJC2	A0A804HK76;O75369;A0A804HL72;E7EN95	Filamin-B	FLNB	A0A804HK76	O75369				cytoskeleton [GO:0005856]
24.5204	23.5204	26.3382	2	2	2	31.2	31.2	31.2	7.1013	31.2	4	Q49AN9;F5H013;P62308;A8MWD9;C9JVQ0	Q49AN9;F5H013;P62308;A8MWD9;C9JVQ0	Small nuclear ribonucleoprotein G;Putative small nuclear ribonucleoprotein G-like protein 15	SNRPG;SNRPGP15	Q49AN9	F5H013			SUBCELLULAR LOCATION: Cytoplasm, cytosol {ECO:0000256|RuleBase:RU365052}. Nucleus {ECO:0000256|ARBA:ARBA00004123, ECO:0000256|RuleBase:RU365052}. Note=SMN-mediated assembly into core snRNPs occurs in the cytosol before SMN-mediated transport to the nucleus to be included in spliceosomes. {ECO:0000256|RuleBase:RU365052}.	cytosol [GO:0005829]; spliceosomal complex [GO:0005681]
23.2631	19.6781	NaN	3	3	3	15.6	15.6	15.6	20.375	15.6	4	G3V580;G3V2L6;C9JSX3;O14744;G3V5L5;G3V507;G3V2F5;G3V2X6	G3V580;G3V2L6;C9JSX3;O14744;G3V5L5	Protein arginine N-methyltransferase 5;Protein arginine N-methyltransferase 5, N-terminally processed	PRMT5	G3V580	G3V2L6
23.804	18.8196	25.7884	23	23	23	58	58	58	48.633	11.8	4	P35998;C9JX88;C9JLS9	P35998;C9JX88	26S protease regulatory subunit 7	PSMC2	P35998	C9JX88			SUBCELLULAR LOCATION: Cytoplasm {ECO:0000269|PubMed:22078707}. Note=Colocalizes with TRIM5 in cytoplasmic bodies. {ECO:0000269|PubMed:22078707}.	cytoplasm [GO:0005737]; cytoplasmic ribonucleoprotein granule [GO:0036464]; cytosol [GO:0005829]; extracellular region [GO:0005576]; ficolin-1-rich granule lumen [GO:1904813]; membrane [GO:0016020]; nucleoplasm [GO:0005654]; nucleus [GO:0005634]; P-body [GO:0000932]; proteasome accessory complex [GO:0022624]; proteasome complex [GO:0000502]; proteasome regulatory particle, base subcomplex [GO:000…
25.3584	20.3141	NaN	6	6	4	10.2	10.2	7.3	69.371	8.2	4	E7EQR4;P15311	E7EQR4;P15311	Ezrin	EZR	E7EQR4	P15311
24.7244	19.7265	27.4234	14	14	7	32.8	32.8	15.4	68.903	9.8	4	E9PEB5;Q96AE4	E9PEB5;Q96AE4	Far upstream element-binding protein 1	FUBP1	E9PEB5	Q96AE4			SUBCELLULAR LOCATION: Nucleus {ECO:0000256|ARBA:ARBA00004123}.	nucleoplasm [GO:0005654]
25.9422	22.7598	27.8667	6	6	6	18.1	18.1	18.1	27.076	7.7	4	P09496;F8WF69;C9J8P9	P09496;F8WF69	Clathrin light chain A	CLTA	P09496	F8WF69			SUBCELLULAR LOCATION: Cytoplasmic vesicle membrane; Peripheral membrane protein; Cytoplasmic side. Membrane, coated pit; Peripheral membrane protein; Cytoplasmic side. Cytoplasm, cytoskeleton, spindle {ECO:0000269|PubMed:21297582, ECO:0000305|PubMed:15858577}. Note=Cytoplasmic face of coated pits and vesicles. In complex with TACC3 and CKAP5 (forming the TACC3/ch-TOG/clathrin complex) localized t…	clathrin coat [GO:0030118]; clathrin coat of coated pit [GO:0030132]; clathrin coat of trans-Golgi network vesicle [GO:0030130]; clathrin complex [GO:0071439]; clathrin vesicle coat [GO:0030125]; clathrin-coated endocytic vesicle [GO:0045334]; cytoplasmic vesicle [GO:0031410]; cytosol [GO:0005829]; endolysosome membrane [GO:0036020]; membrane [GO:0016020]; plasma membrane [GO:0005886]; postsynapt…
23.6416	17.9263	24.9192	23	23	23	44.8	44.8	44.8	86.371	12.1	4	H0YFD6;Q8NEA6;A0A2R8Y4F5;U3KQB0;A0A5F9ZHN3	H0YFD6;Q8NEA6;A0A2R8Y4F5;U3KQB0	Zinc finger protein GLIS3	HADHA;GLIS3;POLR2F	H0YFD6	Q8NEA6				mitochondrial fatty acid beta-oxidation multienzyme complex [GO:0016507]; mitochondrion [GO:0005739]
23.6326	19.3972	NaN	3	3	3	20.3	20.3	20.3	17.561	20.3	4	O00422;H7BZW6;U3KPY7	O00422;H7BZW6	Histone deacetylase complex subunit SAP18	SAP18	O00422	H7BZW6			SUBCELLULAR LOCATION: Nucleus {ECO:0000269|PubMed:16314458}. Cytoplasm {ECO:0000269|PubMed:16314458}. Nucleus speckle {ECO:0000269|PubMed:20966198}. Note=Shuttles between the nucleus and the cytoplasm (PubMed:16314458). Colocalizes with ACIN1 and SRSF2 in nuclear speckles (PubMed:20966198). {ECO:0000269|PubMed:16314458, ECO:0000269|PubMed:20966198}.	ASAP complex [GO:0061574]; cytosol [GO:0005829]; histone deacetylase complex [GO:0000118]; nuclear body [GO:0016604]; nuclear speck [GO:0016607]; nucleoplasm [GO:0005654]; nucleus [GO:0005634]
22.6939	19.372	25.0272	13	13	13	43.8	43.8	43.8	38.287	9.8	4	O14828	O14828	Secretory carrier-associated membrane protein 3	SCAMP3	O14828		4		SUBCELLULAR LOCATION: Membrane; Multi-pass membrane protein.	extracellular exosome [GO:0070062]; intracellular membrane-bounded organelle [GO:0043231]; recycling endosome membrane [GO:0055038]; trans-Golgi network membrane [GO:0032588]
24.2109	18.935	25.6931	34	34	30	54.4	54.4	47.9	81.103	5.9	4	O43242;H0YGV8	O43242	26S proteasome non-ATPase regulatory subunit 3	PSMD3	O43242					cytosol [GO:0005829]; extracellular exosome [GO:0070062]; extracellular region [GO:0005576]; ficolin-1-rich granule lumen [GO:1904813]; membrane [GO:0016020]; nucleoplasm [GO:0005654]; nucleus [GO:0005634]; proteasome accessory complex [GO:0022624]; proteasome complex [GO:0000502]; proteasome regulatory particle, lid subcomplex [GO:0008541]; secretory granule lumen [GO:0034774]
23.6423	17.0515	25.1336	15	15	15	13.3	13.3	13.3	100.11	4.9	4	O43493;A0A5F9UY30;A0A5H1ZRP2;H3BMJ5;A0A1W2PPC8;H7C5C2;H3BNZ4;B3KPX4	O43493;A0A5F9UY30;A0A5H1ZRP2	Trans-Golgi network integral membrane protein 2	TGOLN2	O43493	A0A5F9UY30	1	Y	SUBCELLULAR LOCATION: Cell membrane; Single-pass type I membrane protein. Golgi apparatus, trans-Golgi network membrane; Single-pass type I membrane protein. Note=Primarily in trans-Golgi network. Cycles between the trans-Golgi network and the cell surface returning via endosomes.	clathrin-coated endocytic vesicle membrane [GO:0030669]; endoplasmic reticulum lumen [GO:0005788]; endosome [GO:0005768]; Golgi apparatus [GO:0005794]; nucleoplasm [GO:0005654]; plasma membrane [GO:0005886]; trans-Golgi network [GO:0005802]; trans-Golgi network transport vesicle [GO:0030140]; transport vesicle [GO:0030133]
23.6707	17.5621	26.0263	36	36	1	27.4	27.4	1.1	169.61	2.9	4	O43707	O43707	Alpha-actinin-4	ACTN4	O43707				SUBCELLULAR LOCATION: Nucleus {ECO:0000269|PubMed:22351778, ECO:0000269|PubMed:9508771}. Cytoplasm {ECO:0000269|PubMed:22351778, ECO:0000269|PubMed:9508771}. Cell junction {ECO:0000250|UniProtKB:P57780}. Cytoplasm, cytoskeleton, stress fiber {ECO:0000269|PubMed:9508771}. Cytoplasm, perinuclear region {ECO:0000250|UniProtKB:P57780}. Note=Localized in cytoplasmic mRNP granules containing untranslat…	actin cytoskeleton [GO:0015629]; cell junction [GO:0030054]; cell projection [GO:0042995]; cortical actin cytoskeleton [GO:0030864]; cytoplasm [GO:0005737]; cytosol [GO:0005829]; extracellular exosome [GO:0070062]; extracellular region [GO:0005576]; extracellular space [GO:0005615]; focal adhesion [GO:0005925]; neuron projection [GO:0043005]; nuclear body [GO:0016604]; nucleus [GO:0005634]; perin…
24.9631	20.6546	26.4729	32	32	16	77.5	77.5	47.9	40.45	17.7	4	P04899;F8WE78;P11488;P19087;A8MTJ3;A0A3B3ITG4;A0A3B3IRK0;A0A3B3IU77;A0A3B3IS42;A0A3B3ITX3	P04899	Guanine nucleotide-binding protein G(i) subunit alpha-2	GNAI2	P04899				SUBCELLULAR LOCATION: Cytoplasm {ECO:0000269|PubMed:17635935}. Cytoplasm, cytoskeleton, microtubule organizing center, centrosome {ECO:0000269|PubMed:17635935}. Cell membrane {ECO:0000269|PubMed:17635935}. Membrane {ECO:0000305}; Lipid-anchor {ECO:0000305}. Note=Localizes in the centrosomes of interphase and mitotic cells. Detected at the cleavage furrow and/or the midbody.	cell body [GO:0044297]; centrosome [GO:0005813]; cytoplasm [GO:0005737]; cytosol [GO:0005829]; dendrite [GO:0030425]; extracellular exosome [GO:0070062]; extracellular vesicle [GO:1903561]; heterotrimeric G-protein complex [GO:0005834]; membrane [GO:0016020]; membrane raft [GO:0045121]; midbody [GO:0030496]; neuronal dense core vesicle [GO:0098992]; nucleoplasm [GO:0005654]; plasma membrane [GO:0…
24.0829	18.2413	24.3954	41	41	41	35	35	35	114.76	7.6	4	P16615;H7C5W9;O14983;Q93084;J3QSY6;H3BTW4	P16615;H7C5W9	Sarcoplasmic/endoplasmic reticulum calcium ATPase 2	ATP2A2	P16615	H7C5W9	9		SUBCELLULAR LOCATION: Endoplasmic reticulum membrane {ECO:0000250|UniProtKB:O55143}; Multi-pass membrane protein {ECO:0000255}. Sarcoplasmic reticulum membrane {ECO:0000269|PubMed:12804600}; Multi-pass membrane protein {ECO:0000255}.	calcium ion-transporting ATPase complex [GO:0090534]; endoplasmic reticulum [GO:0005783]; endoplasmic reticulum membrane [GO:0005789]; longitudinal sarcoplasmic reticulum [GO:0014801]; membrane [GO:0016020]; plasma membrane [GO:0005886]; platelet dense tubular network membrane [GO:0031095]; ribbon synapse [GO:0097470]; sarcoplasmic reticulum [GO:0016529]; sarcoplasmic reticulum membrane [GO:00330…
24.4403	18.0153	25.2022	35	35	35	41.4	41.4	41.4	126.6	13	4	P23229;C9JXX7;H7BZ97	P23229	Integrin alpha-6;Integrin alpha-6 heavy chain;Integrin alpha-6 light chain;Processed integrin alpha-6	ITGA6	P23229		1	Y	SUBCELLULAR LOCATION: Cell membrane {ECO:0000269|PubMed:22314500}; Single-pass type I membrane protein {ECO:0000255}. Cell membrane {ECO:0000269|PubMed:22314500}; Lipid-anchor {ECO:0000269|PubMed:22314500}.	cell surface [GO:0009986]; external side of plasma membrane [GO:0009897]; focal adhesion [GO:0005925]; integrin complex [GO:0008305]; plasma membrane [GO:0005886]
26.1311	20.5146	NaN	4	4	4	19	19	19	29.555	13.3	4	P25786;F5GX11;B4DEV8	P25786;F5GX11	Proteasome subunit alpha type-1	PSMA1	P25786	F5GX11			SUBCELLULAR LOCATION: Cytoplasm {ECO:0000269|PubMed:12181345, ECO:0000269|PubMed:34711951}. Nucleus {ECO:0000269|PubMed:12181345, ECO:0000269|PubMed:34711951}. Note=Translocated from the cytoplasm into the nucleus following interaction with AKIRIN2, which bridges the proteasome with the nuclear import receptor IPO9. {ECO:0000269|PubMed:34711951}.	centrosome [GO:0005813]; cytoplasm [GO:0005737]; cytosol [GO:0005829]; extracellular exosome [GO:0070062]; nucleoplasm [GO:0005654]; nucleus [GO:0005634]; polysome [GO:0005844]; proteasome complex [GO:0000502]; proteasome core complex [GO:0005839]; proteasome core complex, alpha-subunit complex [GO:0019773]
25.4216	19.781	26.0217	34	34	34	31.4	31.4	31.4	116.61	8.8	4	P26006;D6R9X8;K7EMU3;H0YA32;H0YA49	P26006	Integrin alpha-3;Integrin alpha-3 heavy chain;Integrin alpha-3 light chain	ITGA3	P26006		1	Y	SUBCELLULAR LOCATION: Cell membrane {ECO:0000269|PubMed:15611341, ECO:0000269|PubMed:32487760}; Single-pass type I membrane protein {ECO:0000255}. Cell membrane {ECO:0000269|PubMed:15611341}; Lipid-anchor {ECO:0000269|PubMed:15611341}. Cell projection, invadopodium membrane {ECO:0000269|PubMed:10455171}; Single-pass type I membrane protein {ECO:0000255}. Cell projection, filopodium membrane {ECO:…	basolateral plasma membrane [GO:0016323]; cell periphery [GO:0071944]; cell surface [GO:0009986]; excitatory synapse [GO:0060076]; external side of plasma membrane [GO:0009897]; extracellular exosome [GO:0070062]; filopodium membrane [GO:0031527]; focal adhesion [GO:0005925]; glutamatergic synapse [GO:0098978]; growth cone filopodium [GO:1990812]; integrin alpha3-beta1 complex [GO:0034667]; integ…
23.5411	17.1461	24.7272	32	32	32	37.9	37.9	37.9	140	5.4	4	P32004;H0Y5C3;E7EPI4;E7EVM4;E9PHJ4;E7EMY4;H3BLW5	P32004	Neural cell adhesion molecule L1	L1CAM	P32004		1	Y	SUBCELLULAR LOCATION: Cell membrane {ECO:0000269|PubMed:12514225, ECO:0000269|PubMed:20621658, ECO:0000269|PubMed:22973895, ECO:0000269|PubMed:26891472}; Single-pass type I membrane protein {ECO:0000250|UniProtKB:Q05695}. Cell projection, growth cone {ECO:0000250|UniProtKB:Q05695}. Cell projection, axon {ECO:0000269|PubMed:20621658}. Cell projection, dendrite. Note=Colocalized with SHTN1 in close…	axon [GO:0030424]; axonal growth cone [GO:0044295]; cell surface [GO:0009986]; collagen-containing extracellular matrix [GO:0062023]; dendrite [GO:0030425]; focal adhesion [GO:0005925]; neuronal cell body [GO:0043025]; plasma membrane [GO:0005886]
25.288	18.4305	NaN	4	3	2	2.6	2	1.4	244.29	2.6	4	P34096;K7EQP8;F6SSA2;M0QZ36;A0A087WXK5	P34096	Ribonuclease 4	RNASE4	P34096			Y	SUBCELLULAR LOCATION: Secreted.	extracellular region [GO:0005576]; extracellular space [GO:0005615]
25.8279	23.0383	NaN	2	2	2	30.5	30.5	30.5	14.787	30.5	4	P35268;K7EJT5;K7EP65;K7EKS7;K7ELC4;K7EMH1;K7ERI7	P35268;K7EJT5;K7EP65;K7EKS7;K7ELC4;K7EMH1;K7ERI7	60S ribosomal protein L22	RPL22	P35268	K7EJT5			SUBCELLULAR LOCATION: Cytoplasm {ECO:0000269|PubMed:23636399}.	cytoplasm [GO:0005737]; cytosol [GO:0005829]; cytosolic large ribosomal subunit [GO:0022625]; cytosolic ribosome [GO:0022626]; extracellular exosome [GO:0070062]; focal adhesion [GO:0005925]; glutamatergic synapse [GO:0098978]; nucleus [GO:0005634]; presynapse [GO:0098793]; ribonucleoprotein complex [GO:1990904]
24.3747	18.8201	26.5884	8	6	6	8.3	6.5	6.5	130.6	4.7	4	P36578;H3BTP7;H3BU31;D6REC2;F5H7J1;H3BM89;H0Y9K5	P36578	60S ribosomal protein L4	RPL4	P36578				SUBCELLULAR LOCATION: Cytoplasm {ECO:0000269|PubMed:23636399}.	cytoplasm [GO:0005737]; cytosol [GO:0005829]; cytosolic large ribosomal subunit [GO:0022625]; cytosolic ribosome [GO:0022626]; extracellular exosome [GO:0070062]; focal adhesion [GO:0005925]; membrane [GO:0016020]; nucleolus [GO:0005730]; nucleus [GO:0005634]; ribonucleoprotein complex [GO:1990904]; rough endoplasmic reticulum [GO:0005791]
24.8972	22.2418	NaN	4	4	4	37.4	37.4	37.4	19.529	32.3	4	P49006	P49006	MARCKS-related protein	MARCKSL1	P49006				SUBCELLULAR LOCATION: Cytoplasm, cytoskeleton {ECO:0000250|UniProtKB:P28667}. Cell membrane {ECO:0000305|PubMed:22751924, ECO:0000305|PubMed:25255805}; Lipid-anchor {ECO:0000305|PubMed:25255805}. Note=Associates with the membrane via the insertion of the N-terminal N-myristoyl chain and the partial insertion of the effector domain. Association of the effector domain with membranes may be regulate…	cytoplasm [GO:0005737]; cytoskeleton [GO:0005856]; extracellular exosome [GO:0070062]; plasma membrane [GO:0005886]
26.0134	16.8348	24.7044	113	113	113	56.5	56.5	56.5	273.42	4.9	4	P49327;A0A0U1RQF0;A0A0U1RRG3;A0A1B0GTR5;J3KTF0	P49327;A0A0U1RQF0	Fatty acid synthase;[Acyl-carrier-protein] S-acetyltransferase;[Acyl-carrier-protein] S-malonyltransferase;3-oxoacyl-[acyl-carrier-protein] synthase;3-oxoacyl-[acyl-carrier-protein] reductase;3-hydroxyacyl-[acyl-carrier-protein] dehydratase;Enoyl-[acyl-carrier-protein] reductase;Oleoyl-[acyl-carrier-protein] hydrolase	FASN	P49327	A0A0U1RQF0			SUBCELLULAR LOCATION: Cytoplasm {ECO:0000269|PubMed:17081065}. Melanosome {ECO:0000269|PubMed:17081065}. Note=Identified by mass spectrometry in melanosome fractions from stage I to stage IV.	cytoplasm [GO:0005737]; cytosol [GO:0005829]; extracellular exosome [GO:0070062]; glycogen granule [GO:0042587]; Golgi apparatus [GO:0005794]; melanosome [GO:0042470]; membrane [GO:0016020]; plasma membrane [GO:0005886]
24.9236	20.0632	26.896	19	19	19	39.8	39.8	39.8	27.991	13	4	P51572;A0A2R8Y5M6;C9JSP1;C9JQ75;C9J0M4;C9JMD7	P51572;A0A2R8Y5M6	B-cell receptor-associated protein 31	BCAP31	P51572	A0A2R8Y5M6	3		SUBCELLULAR LOCATION: Endoplasmic reticulum membrane {ECO:0000269|PubMed:31206022, ECO:0000269|PubMed:9334338, ECO:0000269|PubMed:9396746}; Multi-pass membrane protein {ECO:0000255}. Endoplasmic reticulum-Golgi intermediate compartment membrane {ECO:0000269|PubMed:11042173, ECO:0000269|PubMed:9396746}; Multi-pass membrane protein {ECO:0000255}. Note=May shuttle between the ER and the intermediate…	clathrin-coated vesicle [GO:0030136]; cytosol [GO:0005829]; endoplasmic reticulum [GO:0005783]; endoplasmic reticulum membrane [GO:0005789]; endoplasmic reticulum-Golgi intermediate compartment membrane [GO:0033116]; Golgi cisterna membrane [GO:0032580]; Golgi membrane [GO:0000139]; lipid droplet [GO:0005811]; lumenal side of endoplasmic reticulum membrane [GO:0098553]; membrane [GO:0016020]; mit…
24.732	19.5621	NaN	7	7	7	13.4	13.4	13.4	92.48	5.7	4	P55884;C9JZG1	P55884	Eukaryotic translation initiation factor 3 subunit B	EIF3B	P55884				SUBCELLULAR LOCATION: Cytoplasm {ECO:0000255|HAMAP-Rule:MF_03001}. Cytoplasm, Stress granule {ECO:0000269|PubMed:17984221}. Note=Localizes to stress granules following cellular stress. {ECO:0000269|PubMed:17984221}.	cytoplasmic stress granule [GO:0010494]; cytosol [GO:0005829]; eukaryotic 43S preinitiation complex [GO:0016282]; eukaryotic 48S preinitiation complex [GO:0033290]; eukaryotic translation initiation factor 3 complex [GO:0005852]; eukaryotic translation initiation factor 3 complex, eIF3m [GO:0071541]; extracellular exosome [GO:0070062]; synapse [GO:0045202]
23.3362	20.1889	25.5732	6	6	6	49	49	49	15.807	34.3	4	P62266;D6RD47;D6RDJ2;D6RIX0;D6R9I7	P62266;D6RD47	40S ribosomal protein S23	RPS23	P62266	D6RD47			SUBCELLULAR LOCATION: Cytoplasm, cytosol {ECO:0000269|PubMed:25957688}. Cytoplasm {ECO:0000305|PubMed:23636399, ECO:0000305|PubMed:25901680}. Rough endoplasmic reticulum {ECO:0000250|UniProtKB:Q6SA96}. Note=Detected on cytosolic polysomes (PubMed:25957688). Detected in ribosomes that are associated with the rough endoplasmic reticulum (By similarity). {ECO:0000250|UniProtKB:Q6SA96, ECO:0000269|Pu…	cytoplasm [GO:0005737]; cytosol [GO:0005829]; cytosolic ribosome [GO:0022626]; cytosolic small ribosomal subunit [GO:0022627]; endoplasmic reticulum [GO:0005783]; membrane [GO:0016020]; nucleoplasm [GO:0005654]; polysomal ribosome [GO:0042788]; ribosome [GO:0005840]; rough endoplasmic reticulum [GO:0005791]
25.7377	23.7377	NaN	3	3	3	48.8	48.8	48.8	9.7251	24.4	4	P62306;A0A0B4J254;F8W0W6	P62306	Small nuclear ribonucleoprotein F	SNRPF	P62306				SUBCELLULAR LOCATION: Cytoplasm, cytosol {ECO:0000269|PubMed:18984161}. Nucleus {ECO:0000269|PubMed:11574479, ECO:0000269|PubMed:11991638, ECO:0000269|PubMed:26912367, ECO:0000269|PubMed:28076346, ECO:0000269|PubMed:28502770, ECO:0000269|PubMed:28781166}. Note=SMN-mediated assembly into core snRNPs occurs in the cytosol before SMN-mediated transport to the nucleus to be included in spliceosomes. …	catalytic step 2 spliceosome [GO:0071013]; cytosol [GO:0005829]; methylosome [GO:0034709]; nucleoplasm [GO:0005654]; nucleus [GO:0005634]; pICln-Sm protein complex [GO:0034715]; small nuclear ribonucleoprotein complex [GO:0030532]; SMN-Sm protein complex [GO:0034719]; spliceosomal complex [GO:0005681]; U1 snRNP [GO:0005685]; U12-type spliceosomal complex [GO:0005689]; U2 snRNP [GO:0005686]; U2-ty…
28.1545	25.55	30.3253	3	3	3	31	31	31	13.916	31	4	P62318;H3BT13	P62318	Small nuclear ribonucleoprotein Sm D3	SNRPD3	P62318				SUBCELLULAR LOCATION: Cytoplasm, cytosol {ECO:0000269|PubMed:18984161}. Nucleus {ECO:0000269|PubMed:11574479, ECO:0000269|PubMed:11991638, ECO:0000269|PubMed:26912367, ECO:0000269|PubMed:28076346, ECO:0000269|PubMed:28502770, ECO:0000269|PubMed:28781166}. Note=SMN-mediated assembly into core snRNPs occurs in the cytosol before SMN-mediated transport to the nucleus to be included in spliceosomes. …	catalytic step 2 spliceosome [GO:0071013]; commitment complex [GO:0000243]; cytosol [GO:0005829]; methylosome [GO:0034709]; nuclear body [GO:0016604]; nucleoplasm [GO:0005654]; nucleus [GO:0005634]; pICln-Sm protein complex [GO:0034715]; precatalytic spliceosome [GO:0071011]; small nuclear ribonucleoprotein complex [GO:0030532]; SMN-Sm protein complex [GO:0034719]; spliceosomal complex [GO:000568…
26.2606	23.6756	NaN	6	6	6	31.4	31.4	31.4	17.695	23.7	4	P62750;K7EMA7;H7BY10;K7ERT8;A8MUS3;K7EJV9	P62750;K7EMA7;H7BY10;K7ERT8;A8MUS3;K7EJV9	60S ribosomal protein L23a	RPL23A	P62750	K7EMA7			SUBCELLULAR LOCATION: Cytoplasm {ECO:0000269|PubMed:23636399, ECO:0000269|PubMed:9687515}. Nucleus {ECO:0000269|PubMed:9687515}. Note=Although RPL23A is functional within the cytoplasm, the assembly of ribosomal subunits occurs in the nucleus. RPL23A nuclear import is mediated by IPO5/RanBP5, IPO7/RanBP7, KPNB1/importin-beta or TPNO1/Trn. {ECO:0000269|PubMed:11682607, ECO:0000269|PubMed:9687515}.	cytoplasm [GO:0005737]; cytosol [GO:0005829]; cytosolic large ribosomal subunit [GO:0022625]; cytosolic ribosome [GO:0022626]; extracellular exosome [GO:0070062]; nucleolus [GO:0005730]; nucleus [GO:0005634]; synapse [GO:0045202]
24.5124	22.1904	NaN	5	5	5	53.8	53.8	53.8	12.259	41.3	4	P84090;G3V279	P84090;G3V279	Enhancer of rudimentary homolog	ERH	P84090	G3V279			SUBCELLULAR LOCATION: Nucleus {ECO:0000269|PubMed:23145069}.	methylosome [GO:0034709]; midbody [GO:0030496]; nucleus [GO:0005634]
23.8406	18.5186	26.0265	19	19	19	28.7	28.7	28.7	97.169	5.8	4	Q14974;J3KTM9;J3QR48;J3KS06;J3QKQ5	Q14974	Importin subunit beta-1	KPNB1	Q14974				SUBCELLULAR LOCATION: Cytoplasm {ECO:0000269|PubMed:11891849}. Nucleus envelope {ECO:0000269|PubMed:11891849}.	cytoplasm [GO:0005737]; cytoplasmic stress granule [GO:0010494]; cytosol [GO:0005829]; endoplasmic reticulum tubular network [GO:0071782]; extracellular exosome [GO:0070062]; extracellular region [GO:0005576]; ficolin-1-rich granule lumen [GO:1904813]; membrane [GO:0016020]; NLS-dependent protein nuclear import complex [GO:0042564]; nuclear envelope [GO:0005635]; nuclear membrane [GO:0031965]; nu…
23.2887	14.8416	22.8213	73	73	71	16.5	16.5	16	681.03	1.6	4	Q15149;H0YDN1;E9PMV1;E9PIA2;E9PKG0;E9PQ28;F5GXL6;E9PNP9;A0A087WXV9;A0A7P0T9K6;Q5DX21	Q15149;H0YDN1	Plectin	PLEC	Q15149	H0YDN1			SUBCELLULAR LOCATION: Cytoplasm, cytoskeleton {ECO:0000269|PubMed:12482924}. Cell junction, hemidesmosome {ECO:0000269|PubMed:12482924}.	axon [GO:0030424]; brush border [GO:0005903]; costamere [GO:0043034]; cytoplasm [GO:0005737]; cytosol [GO:0005829]; dendrite [GO:0030425]; extracellular exosome [GO:0070062]; focal adhesion [GO:0005925]; hemidesmosome [GO:0030056]; intermediate filament cytoskeleton [GO:0045111]; membrane [GO:0016020]; mitochondrial outer membrane [GO:0005741]; myelin sheath [GO:0043209]; perinuclear region of cy…
24.2819	19.186	NaN	5	5	5	8.6	8.6	8.6	76.428	6.6	4	Q15717;M0QZR9;A0A494C0Q5;A0A494C0M6;A0A494C011;A0A494C173;B1AM48;A0A494C015;A0A494C1D9;A0A494C0F8;B1APY9;A0A494C147;A0A0A0MRX1;A0A0R4J2E6;Q12926;P26378	Q15717	ELAV-like protein 1	ELAVL1	Q15717				SUBCELLULAR LOCATION: Cytoplasm {ECO:0000269|PubMed:14517288, ECO:0000269|PubMed:17632515, ECO:0000269|PubMed:18285462, ECO:0000269|PubMed:19029303}. Nucleus {ECO:0000269|PubMed:14517288, ECO:0000269|PubMed:17632515, ECO:0000269|PubMed:18285462}. Cytoplasm, Stress granule {ECO:0000250|UniProtKB:P70372}. Cytoplasm, P-body {ECO:0000269|PubMed:29476152}. Note=Translocates into the cytoplasm followin…	cytoplasm [GO:0005737]; cytoplasmic stress granule [GO:0010494]; cytoplasmic vesicle [GO:0031410]; cytosol [GO:0005829]; endoplasmic reticulum [GO:0005783]; glutamatergic synapse [GO:0098978]; membrane [GO:0016020]; nucleoplasm [GO:0005654]; nucleus [GO:0005634]; P-body [GO:0000932]; postsynapse [GO:0098794]; ribonucleoprotein complex [GO:1990904]; sarcoplasm [GO:0016528]
24.4637	18.607	25.449	26	26	19	57	57	40.7	50.679	19.5	4	Q16181;E7ES33;E7EPK1;G3V1Q4;A0A0U1RRM2;Q5JXL7;A0A5F9ZGZ7;A0A0U1RRD1;Q6ZU15	Q16181;E7ES33;E7EPK1;G3V1Q4	Septin-7	SEPTIN7	Q16181	E7ES33			SUBCELLULAR LOCATION: Cytoplasm {ECO:0000269|PubMed:18460473}. Chromosome, centromere, kinetochore {ECO:0000269|PubMed:18460473}. Cytoplasm, cytoskeleton, spindle {ECO:0000269|PubMed:18460473}. Cleavage furrow {ECO:0000269|PubMed:18460473}. Midbody {ECO:0000269|PubMed:18460473}. Cytoplasm, cytoskeleton, cilium axoneme {ECO:0000250}. Cell projection, cilium, flagellum {ECO:0000269|PubMed:25588830}…	axoneme [GO:0005930]; cell division site [GO:0032153]; cleavage furrow [GO:0032154]; cytosol [GO:0005829]; extracellular exosome [GO:0070062]; kinetochore [GO:0000776]; microtubule cytoskeleton [GO:0015630]; midbody [GO:0030496]; non-motile cilium [GO:0097730]; nucleus [GO:0005634]; septin complex [GO:0031105]; septin ring [GO:0005940]; sperm annulus [GO:0097227]; spindle [GO:0005819]; stress fib…
25.4284	20.8886	26.9945	14	14	7	40.2	40.2	19.5	39.646	16.1	4	Q3ZCQ8;M0R0C3;M0R1Y4;M0R003;M0QXC3;M0R2Z3;M0R303;M0R2D2;M0R047;M0R2Q2	Q3ZCQ8;M0R0C3;M0R1Y4;M0R003	Mitochondrial import inner membrane translocase subunit TIM50	TIMM50	Q3ZCQ8	M0R0C3	1		SUBCELLULAR LOCATION: Mitochondrion inner membrane {ECO:0000269|PubMed:15044455}; Single-pass membrane protein {ECO:0000269|PubMed:15044455}.; SUBCELLULAR LOCATION: [Isoform 2]: Nucleus speckle {ECO:0000269|PubMed:16008839}. Note=Nuclear and enriched in speckles with snRNPs. {ECO:0000269|PubMed:16008839}.	mitochondrial inner membrane [GO:0005743]; mitochondrion [GO:0005739]; nuclear speck [GO:0016607]; nucleoplasm [GO:0005654]; TIM23 mitochondrial import inner membrane translocase complex [GO:0005744]
24.82	18.2634	26.8684	4	4	4	6.6	6.6	6.6	83.425	6	4	Q5T686;A0A2R8YF02	Q5T686;A0A2R8YF02	Arginine vasopressin-induced protein 1	AVPI1	Q5T686	A0A2R8YF02
26.9209	22.4684	29.1506	3	3	3	16.3	16.3	16.3	26.888	16.3	4	Q86V81;E9PB61	Q86V81;E9PB61	THO complex subunit 4	ALYREF	Q86V81	E9PB61			SUBCELLULAR LOCATION: Nucleus {ECO:0000269|PubMed:10488337, ECO:0000269|PubMed:19324961, ECO:0000269|PubMed:23826332, ECO:0000269|PubMed:28418038, ECO:0000305|PubMed:18974867}. Nucleus speckle {ECO:0000269|PubMed:19324961, ECO:0000269|PubMed:23826332}. Cytoplasm {ECO:0000269|PubMed:19324961, ECO:0000269|PubMed:28418038}. Note=Colocalizes with the core EJC, ALYREF/THOC4, NXF1 and DDX39B in the nuc…	catalytic step 2 spliceosome [GO:0071013]; cytoplasm [GO:0005737]; cytosol [GO:0005829]; extracellular exosome [GO:0070062]; membrane [GO:0016020]; nuclear speck [GO:0016607]; nucleoplasm [GO:0005654]; nucleus [GO:0005634]; transcription export complex [GO:0000346]
25.0245	20.3807	NaN	1	1	1	4.5	4.5	4.5	45.333	4.5	4	Q8NBJ4	Q8NBJ4	Golgi membrane protein 1	GOLM1	Q8NBJ4			Y	SUBCELLULAR LOCATION: Golgi apparatus, cis-Golgi network membrane {ECO:0000269|PubMed:10831838, ECO:0000269|PubMed:12191016}; Single-pass type II membrane protein {ECO:0000269|PubMed:10831838, ECO:0000269|PubMed:12191016}. Note=Early Golgi. Cycles via the cell surface and endosomes upon lumenal pH disruption.	endoplasmic reticulum lumen [GO:0005788]; extracellular space [GO:0005615]; Golgi apparatus [GO:0005794]; plasma membrane [GO:0005886]
23.309	18.8622	25.9715	12	12	6	71.6	71.6	43.8	22.171	20.4	4	Q9H0U4;E9PLD0;Q92928	Q9H0U4;E9PLD0;Q92928	Ras-related protein Rab-1B;Putative Ras-related protein Rab-1C	RAB1B;RAB1C	Q9H0U4	E9PLD0			SUBCELLULAR LOCATION: Cytoplasm {ECO:0000269|PubMed:11389151}. Membrane {ECO:0000269|PubMed:11389151}; Lipid-anchor {ECO:0000269|PubMed:11389151}; Cytoplasmic side {ECO:0000269|PubMed:11389151}. Preautophagosomal structure membrane {ECO:0000269|PubMed:20545908}; Lipid-anchor {ECO:0000305}; Cytoplasmic side {ECO:0000305}. Cytoplasm, perinuclear region {ECO:0000250|UniProtKB:P10536}. Note=Targeted …	cytosol [GO:0005829]; endomembrane system [GO:0012505]; endoplasmic reticulum membrane [GO:0005789]; endoplasmic reticulum-Golgi intermediate compartment membrane [GO:0033116]; extracellular exosome [GO:0070062]; Golgi apparatus [GO:0005794]; Golgi membrane [GO:0000139]; perinuclear region of cytoplasm [GO:0048471]; phagophore assembly site membrane [GO:0034045]; transport vesicle [GO:0030133]
25.4183	20.1865	26.8603	15	9	9	34.4	21.3	21.3	48.857	21.1	4	Q9UBI1;R4GN06;Q5T8Z1;R4GN54;H0Y4E5;R4GMW6;H0Y4W0;H0Y6Z9;R4GMX3	Q9UBI1	COMM domain-containing protein 3	COMMD3	Q9UBI1				SUBCELLULAR LOCATION: Cytoplasm {ECO:0000269|PubMed:21778237}. Nucleus {ECO:0000269|PubMed:21778237}.	extracellular region [GO:0005576]; ficolin-1-rich granule lumen [GO:1904813]; nucleus [GO:0005634]
23.9879	20.9585	NaN	3	3	3	41.1	41.1	41.1	10.5	41.1	4	Q9Y5L4;K7EIT2	Q9Y5L4;K7EIT2	Mitochondrial import inner membrane translocase subunit Tim13	TIMM13	Q9Y5L4	K7EIT2			SUBCELLULAR LOCATION: Mitochondrion inner membrane {ECO:0000269|PubMed:11489896}; Peripheral membrane protein {ECO:0000269|PubMed:11489896}; Intermembrane side {ECO:0000269|PubMed:11489896}.	fibrillar center [GO:0001650]; mitochondrial inner membrane [GO:0005743]; mitochondrial intermembrane space [GO:0005758]; mitochondrial intermembrane space protein transporter complex [GO:0042719]; mitochondrion [GO:0005739]
26.399	22.6986	NaN	4	4	4	23.9	23.9	23.9	25.898	23.9	3	A0A024RA52;P25787;A0A7I2V2H3;H3BT36;A0A7I2YQP7;C9JCK5	A0A024RA52;P25787;A0A7I2V2H3;H3BT36	Proteasome subunit alpha type;Proteasome subunit alpha type-2	PSMA2	A0A024RA52	P25787			SUBCELLULAR LOCATION: Cytoplasm {ECO:0000256|RuleBase:RU000551}. Nucleus {ECO:0000256|RuleBase:RU000551}.	cytoplasm [GO:0005737]; nucleus [GO:0005634]; proteasome core complex, alpha-subunit complex [GO:0019773]
25.0378	20.7159	28.0309	5	5	5	24.9	24.9	24.9	39.589	11.5	3	A0A087WZK9;B3KS98;O15372;E5RJT0;E5RGU4;E5RHC7;E5RH59;E5RFW7;E5RFH0	A0A087WZK9;B3KS98;O15372	Eukaryotic translation initiation factor 3 subunit H	EIF3H	A0A087WZK9	B3KS98
24.7046	20.1397	25.915	24	24	24	67.2	67.2	67.2	45.796	19.1	3	A0A087X2I1;P62333;H0YJC0;H0YJS8;H0YJT1;H0YJE9;H0YJX2;H0YJD2;H0YJY8	A0A087X2I1;P62333;H0YJC0	26S protease regulatory subunit 10B	PSMC6	A0A087X2I1	P62333			SUBCELLULAR LOCATION: Cytoplasm {ECO:0000256|ARBA:ARBA00004496}.	cytoplasm [GO:0005737]; nucleus [GO:0005634]; proteasome complex [GO:0000502]
25.3033	21.6028	27.4518	12	12	10	67.3	67.3	58.5	18.976	16.4	3	A0A0A0MSI0;Q06830;A0A0A0MRQ5;P32119	A0A0A0MSI0;Q06830	Peroxiredoxin-1	PRDX1	A0A0A0MSI0	Q06830
24.7417	20.293	26.4764	9	9	9	28.9	28.9	28.9	45.807	12.3	3	Q6PIU2;A0A0A0MTJ9;H7C046	Q6PIU2;A0A0A0MTJ9;H7C046	Neutral cholesterol ester hydrolase 1	NCEH1	Q6PIU2	A0A0A0MTJ9		Y	SUBCELLULAR LOCATION: Cell membrane {ECO:0000269|PubMed:17052608, ECO:0000305|PubMed:12149457}; Single-pass type II membrane protein {ECO:0000305|PubMed:12149457}. Microsome {ECO:0000250|UniProtKB:Q8BLF1}.	endoplasmic reticulum membrane [GO:0005789]; membrane [GO:0016020]; plasma membrane [GO:0005886]
22.9633	17.4397	NaN	6	6	6	7.8	7.8	7.8	107.66	4.4	3	J3KSY4;A0A0G2JQ15;E7EPA6;H0YLX3;P31749;H0YC10;J3KRW6;B1AKF2;D6REJ1;K7EJ18;C9JEN8;A0A6Q8PG24;H7C0Z9;F5H6C3;A0A7I2V501;A0A0G2JR43	J3KSY4;A0A0G2JQ15;E7EPA6;H0YLX3;P31749;H0YC10;J3KRW6;B1AKF2;D6REJ1;K7EJ18;C9JEN8;A0A6Q8PG24	RAC-alpha serine/threonine-protein kinase;Fibroblast growth factor	BZRAP1;LAMB1;CIB2;AKT1;PABPC1;ZNF207;TRO;ATP2C1;RNFT1;FGF12	J3KSY4	A0A0G2JQ15
21.7749	15.5684	NaN	7	3	3	17.9	8.5	8.5	61.823	10.5	3	A0A0J9YVR6;E9PQ56;A0A0J9YWM1;H0YEM1;A0A0J9YYL3;A0A0J9YXJ8;A0A0J9YVP6;A0A0J9YXX5;Q9UHX1;H0YCP8;E9PL19;E9PMU7;E9PN18	A0A0J9YVR6			A0A0J9YVR6					nucleus [GO:0005634]
25.2439	22.6629	28.8642	7	7	7	33.3	33.3	33.3	11.985	18.5	3	E9PNW4;A0A2U3TZL5;P13987;H0YET2	E9PNW4;A0A2U3TZL5;P13987;H0YET2	CD59 glycoprotein	CD59	E9PNW4	A0A2U3TZL5		Y	SUBCELLULAR LOCATION: Cell membrane {ECO:0000256|ARBA:ARBA00004609}; Lipid-anchor, GPI-anchor {ECO:0000256|ARBA:ARBA00004609}. Membrane {ECO:0000256|ARBA:ARBA00004589}; Lipid-anchor, GPI-anchor {ECO:0000256|ARBA:ARBA00004589}.	plasma membrane [GO:0005886]
24.1179	20.0807	26.5878	15	15	15	71.1	71.1	71.1	23.699	16.6	3	A0A6Q8PG52;A0A6Q8PH84;P51149;A0A6Q8PGE6;C9J592;C9IZZ0;C9J8S3;C9J4V0;C9J4S4;C9J7D1;A0A6Q8PF79	A0A6Q8PG52;A0A6Q8PH84;P51149;A0A6Q8PGE6;C9J592;C9IZZ0;C9J8S3	Ras-related protein Rab-7a	RAB7A	A0A6Q8PG52	A0A6Q8PH84		Y
24.9714	20.6851	NaN	6	6	6	27.2	27.2	27.2	35.411	10.6	3	A0A7I2V2R3;A0A7I2V5D8;P51991;A0A7I2V402;A0A7I2V4J6;A0A7I2V4G0;H7C1J8	A0A7I2V2R3;A0A7I2V5D8;P51991;A0A7I2V402;A0A7I2V4J6;A0A7I2V4G0	Heterogeneous nuclear ribonucleoprotein A3	HNRNPA3	A0A7I2V2R3	A0A7I2V5D8			SUBCELLULAR LOCATION: Nucleus {ECO:0000256|ARBA:ARBA00004123}.	nucleus [GO:0005634]; ribonucleoprotein complex [GO:1990904]
24.9518	20.9518	NaN	10	10	10	29.1	29.1	29.1	43.541	11	3	A0A7I2V3Z3;A0A7I2V351;A0A7I2V487;A0A7I2YQE1;P52292;J3QLL0;J3KS65;J3QL07	A0A7I2V3Z3;A0A7I2V351;A0A7I2V487;A0A7I2YQE1;P52292;J3QLL0;J3KS65	Importin subunit alpha-1	KPNA2	A0A7I2V3Z3	A0A7I2V351
24.2243	19.4694	NaN	11	6	0	24.8	17.2	0	61.008	9.5	3	A0A7I2V4Z0;A0A7I2YQN2;O60506;A0A7I2V5Q6;A0A7I2V2F2;A0A7I2V309;A0A7I2V4J0;F6UXX1;A0A7I2V2F0	A0A7I2V4Z0;A0A7I2YQN2;O60506;A0A7I2V5Q6;A0A7I2V2F2;A0A7I2V309	Heterogeneous nuclear ribonucleoprotein Q	SYNCRIP	A0A7I2V4Z0	A0A7I2YQN2
22.3541	15.9235	NaN	3	3	3	5.1	5.1	5.1	112.4	3.4	3	A0A7N4I394;O75400;H7C2N3;F5H578;H0YG38	A0A7N4I394;O75400;H7C2N3;F5H578	Pre-mRNA-processing factor 40 homolog A	PRPF40A	A0A7N4I394	O75400				nucleus [GO:0005634]
23.5875	20.128	NaN	4	4	4	7.6	7.6	7.6	55.63	6.2	3	A0A804HJQ7;A0A804HI25;Q9UBM7;E9PRL8;E9PQ71;E9PIP9;E9PJ54;E9PM00;A0A804HJI8;A0A804HL56;E9PLZ2;H0YE57	A0A804HJQ7;A0A804HI25;Q9UBM7;E9PRL8;E9PQ71;E9PIP9;E9PJ54;E9PM00;A0A804HJI8;A0A804HL56	7-dehydrocholesterol reductase	DHCR7	A0A804HJQ7	A0A804HI25	7		SUBCELLULAR LOCATION: Membrane {ECO:0000256|ARBA:ARBA00004141}; Multi-pass membrane protein {ECO:0000256|ARBA:ARBA00004141}.	membrane [GO:0016020]
23.4782	18.2687	NaN	2	2	2	5	5	5	91.523	3.2	3	A2IDD5;C9JM64;E7ENE1	A2IDD5;C9JM64;E7ENE1	Coiled-coil domain-containing protein 78	CCDC78;LRRTM4;IL12A	A2IDD5	C9JM64			SUBCELLULAR LOCATION: Cytoplasm, cytoskeleton, microtubule organizing center, centrosome, centriole. Cytoplasm, perinuclear region. Cell membrane, sarcolemma. Sarcoplasmic reticulum. Note=Localizes to centrioles and deuterosome. Found primarily in the perinuclear region as well as along the sarcolemmal membrane and in reticular pattern within the sarcoplasm.	centriole [GO:0005814]; cytoplasm [GO:0005737]; deuterosome [GO:0098536]; perinuclear region of cytoplasm [GO:0048471]; sarcolemma [GO:0042383]; sarcoplasmic reticulum [GO:0016529]
23.5036	18.7487	26.2669	10	10	10	24.5	24.5	24.5	57.21	6.3	3	P48444;B0YIW6;Q6P1Q5	P48444;B0YIW6;Q6P1Q5	Coatomer subunit delta	ARCN1	P48444	B0YIW6		Y	SUBCELLULAR LOCATION: Cytoplasm {ECO:0000250}. Golgi apparatus membrane {ECO:0000250}; Peripheral membrane protein {ECO:0000250}; Cytoplasmic side {ECO:0000250}. Cytoplasmic vesicle, COPI-coated vesicle membrane {ECO:0000250}; Peripheral membrane protein {ECO:0000250}; Cytoplasmic side {ECO:0000250}. Note=The coatomer is cytoplasmic or polymerized on the cytoplasmic side of the Golgi, as well as …	COPI vesicle coat [GO:0030126]; cytosol [GO:0005829]; endoplasmic reticulum membrane [GO:0005789]; Golgi membrane [GO:0000139]; membrane [GO:0016020]; transport vesicle [GO:0030133]
24.1583	20.1531	26.3538	6	6	6	26.7	26.7	26.7	26.753	19.4	3	C9JRZ6;Q9NX63;F8WAR4;A0A286YEX5	C9JRZ6;Q9NX63;F8WAR4	MICOS complex subunit MIC19	CHCHD3	C9JRZ6	Q9NX63				MICOS complex [GO:0061617]; mitochondrion [GO:0005739]
25.0859	22.7639	NaN	8	8	7	82.7	82.7	82.7	8.4344	41.3	3	E5RIR4;E9PD24;E7ESK7;E7EX29;E7EVZ2;P63104;E5RGE1;K7EIT4;A2IDB2	E5RIR4;E9PD24;E7ESK7;E7EX29;E7EVZ2;P63104;E5RGE1	14-3-3 protein zeta/delta	YWHAZ	E5RIR4	E9PD24
24.8761	22.2911	NaN	3	3	3	21.5	21.5	21.5	12.63	21.5	3	J3QRI7;J3QQQ9;J3QQV1;E5RIT6;J3QRC4;P61254;Q9UNX3;E5RHH1;J3KS10;J3KSS0	J3QRI7;J3QQQ9;J3QQV1;E5RIT6;J3QRC4;P61254;Q9UNX3	60S ribosomal protein L26;60S ribosomal protein L26-like 1	RPL26;RPL26L1	J3QRI7	J3QQQ9				large ribosomal subunit [GO:0015934]
24.063	21.478	NaN	3	3	3	26.6	26.6	26.6	14.558	26.6	3	E7EPB3;P50914	E7EPB3;P50914	60S ribosomal protein L14	RPL14	E7EPB3	P50914				ribonucleoprotein complex [GO:1990904]; ribosome [GO:0005840]
25.2991	21.2409	26.7862	5	5	5	13.3	13.3	13.3	29.625	13.3	3	Q86SW4;E9PIF3;A0A087WU08;H0YC99;H7C3K4	Q86SW4;E9PIF3;A0A087WU08;H0YC99	Nuclear pore complex-interacting protein family member A2	DLST;NPIPA2;HP;LTBP3	Q86SW4	E9PIF3			SUBCELLULAR LOCATION: Mitochondrion matrix {ECO:0000256|ARBA:ARBA00004305}.	mitochondrial matrix [GO:0005759]; mitochondrion [GO:0005739]; oxidoreductase complex [GO:1990204]
24.0803	21.4954	26.6966	5	5	5	40.4	40.4	40.4	9.657	36	3	H0YLP6;H0YMF4;H0YKD8;P46779	H0YLP6;H0YMF4;H0YKD8;P46779	60S ribosomal protein L28	RPL28	H0YLP6	H0YMF4				ribosome [GO:0005840]
24.7482	22.023	27.0496	4	4	4	36.9	36.9	36.9	15.156	36.9	3	J3QL05;J3KP15;Q01130;Q9BRL6	J3QL05;J3KP15;Q01130;Q9BRL6	Serine/arginine-rich splicing factor 2;Serine/arginine-rich splicing factor 8	SRSF2;SRSF8	J3QL05	J3KP15				cytosol [GO:0005829]; nuclear speck [GO:0016607]; nucleoplasm [GO:0005654]
21.9275	19.1202	NaN	2	2	2	26.9	26.9	26.9	11.39	26.9	3	K7EJ44;P07737;I3L3D5	K7EJ44;P07737;I3L3D5	Profilin-1	PFN1	K7EJ44	P07737
23.7883	19.6104	NaN	2	2	2	5.5	5.5	5.5	33.901	5.5	3	K7ENG2;P26368	K7ENG2;P26368	Splicing factor U2AF 65 kDa subunit	U2AF2	K7ENG2	P26368
25.3686	20.4895	27.9231	24	24	24	60.7	60.7	60.7	47.463	10.7	3	O00231;J3QRY4;J3KSW3;J3QS13	O00231	26S proteasome non-ATPase regulatory subunit 11	PSMD11	O00231				SUBCELLULAR LOCATION: Nucleus {ECO:0000250}. Cytoplasm, cytosol {ECO:0000250}.	cytosol [GO:0005829]; extracellular region [GO:0005576]; ficolin-1-rich granule lumen [GO:1904813]; membrane [GO:0016020]; nucleoplasm [GO:0005654]; nucleus [GO:0005634]; proteasome accessory complex [GO:0022624]; proteasome complex [GO:0000502]; proteasome regulatory particle, lid subcomplex [GO:0008541]; secretory granule lumen [GO:0034774]
23.2587	18.6524	NaN	3	3	3	17.4	17.4	17.4	20.546	17.4	3	O15145;C9JZD1;F8VR50	O15145;C9JZD1	Actin-related protein 2/3 complex subunit 3	ARPC3	O15145	C9JZD1			SUBCELLULAR LOCATION: Cytoplasm, cytoskeleton {ECO:0000269|PubMed:9230079, ECO:0000269|PubMed:9359840}. Cell projection {ECO:0000269|PubMed:9230079, ECO:0000269|PubMed:9359840}. Nucleus {ECO:0000269|PubMed:29925947}.	actin cytoskeleton [GO:0015629]; Arp2/3 protein complex [GO:0005885]; cytosol [GO:0005829]; extracellular exosome [GO:0070062]; focal adhesion [GO:0005925]; lamellipodium [GO:0030027]; membrane [GO:0016020]; nucleus [GO:0005634]; site of double-strand break [GO:0035861]
25.0796	20.7073	NaN	3	3	3	13.8	13.8	13.8	32.251	13.8	3	O43396;K7ER96;K7EKG2;K7EPB7	O43396;K7ER96	Thioredoxin-like protein 1	TXNL1	O43396	K7ER96			SUBCELLULAR LOCATION: Cytoplasm {ECO:0000269|PubMed:19349277}. Nucleus {ECO:0000269|PubMed:19349277}. Note=At least 85% of the cellular TXNL1 is proteasome-associated.	cytoplasm [GO:0005737]; cytosol [GO:0005829]; nucleus [GO:0005634]; proteasome complex [GO:0000502]
22.3698	16.2295	NaN	3	3	3	10.7	10.7	10.7	72.4	5.4	3	O60930;F8WEN6;H0YDU3	O60930	Ribonuclease H1	RNASEH1	O60930			Y	SUBCELLULAR LOCATION: Cytoplasm {ECO:0000305}.	cytoplasm [GO:0005737]
24.2525	19.7247	NaN	11	11	9	37.6	37.6	32.2	39.171	15.8	3	O75477;B0QZ43	O75477;B0QZ43	Erlin-1	ERLIN1	O75477	B0QZ43		Y	SUBCELLULAR LOCATION: Endoplasmic reticulum membrane {ECO:0000269|PubMed:11118313, ECO:0000269|PubMed:16835267, ECO:0000269|PubMed:19240031}; Single-pass type II membrane protein {ECO:0000269|PubMed:11118313, ECO:0000269|PubMed:16835267, ECO:0000269|PubMed:19240031}. Note=Associated with lipid raft-like domains of the endoplasmic reticulum membrane.	endoplasmic reticulum [GO:0005783]; endoplasmic reticulum membrane [GO:0005789]; membrane raft [GO:0045121]; protein-containing complex [GO:0032991]
22.5852	18.7778	NaN	10	10	10	51.2	51.2	51.2	29.062	14.3	3	O75822;H0YLP3;H0YGJ7	O75822	Eukaryotic translation initiation factor 3 subunit J	EIF3J	O75822				SUBCELLULAR LOCATION: Cytoplasm {ECO:0000255|HAMAP-Rule:MF_03009}.	cytosol [GO:0005829]; eukaryotic 43S preinitiation complex [GO:0016282]; eukaryotic 48S preinitiation complex [GO:0033290]; eukaryotic translation initiation factor 3 complex [GO:0005852]
22.8328	15.9441	NaN	24	24	24	22.1	22.1	22.1	172.12	2	3	P04844;Q5JYR7;Q5JYR4;F2Z3K5;Q5JYR3;A0A0G2JMA0;H0Y5M1	P04844	Dolichyl-diphosphooligosaccharide--protein glycosyltransferase subunit 2	RPN2	P04844		3	Y	SUBCELLULAR LOCATION: Endoplasmic reticulum {ECO:0000250|UniProtKB:F1PCT7}. Endoplasmic reticulum membrane; Multi-pass membrane protein {ECO:0000305}.	autophagosome membrane [GO:0000421]; endoplasmic reticulum [GO:0005783]; endoplasmic reticulum membrane [GO:0005789]; membrane [GO:0016020]; nuclear body [GO:0016604]; oligosaccharyltransferase complex [GO:0008250]; rough endoplasmic reticulum [GO:0005791]
25.071	19.0938	NaN	8	5	5	7.4	5	5	165.49	2.3	3	P06241;E9PEX6	P06241;E9PEX6	Tyrosine-protein kinase Fyn;Dihydrolipoyl dehydrogenase	FYN;DLD	P06241	E9PEX6			SUBCELLULAR LOCATION: Cytoplasm {ECO:0000269|PubMed:15537652, ECO:0000269|PubMed:8206991}. Nucleus {ECO:0000269|PubMed:15537652}. Cell membrane {ECO:0000269|PubMed:12218089, ECO:0000269|PubMed:8206991}. Perikaryon {ECO:0000250|UniProtKB:Q62844}. Note=Present and active in lipid rafts (PubMed:12218089). Palmitoylation is crucial for proper trafficking (PubMed:8206991). {ECO:0000269|PubMed:12218089…	actin filament [GO:0005884]; cell body [GO:0044297]; cytosol [GO:0005829]; dendrite [GO:0030425]; endosome [GO:0005768]; extrinsic component of cytoplasmic side of plasma membrane [GO:0031234]; glial cell projection [GO:0097386]; membrane raft [GO:0045121]; mitochondrion [GO:0005739]; nucleus [GO:0005634]; perikaryon [GO:0043204]; perinuclear endoplasmic reticulum [GO:0097038]; perinuclear region…
24.2772	17.6187	26.4676	9	9	2	21	21	7.9	54.072	12.7	3	P09234;A0A0A0MRR7	P09234	U1 small nuclear ribonucleoprotein C	SNRPC	P09234				SUBCELLULAR LOCATION: Nucleus {ECO:0000255|HAMAP-Rule:MF_03153, ECO:0000269|PubMed:2136774}.	Cajal body [GO:0015030]; commitment complex [GO:0000243]; nucleoplasm [GO:0005654]; nucleus [GO:0005634]; spliceosomal complex [GO:0005681]; U1 snRNP [GO:0005685]; U2-type prespliceosome [GO:0071004]
23.992	20.6175	26.0327	4	4	4	15.7	15.7	15.7	25.19	12.7	3	P09497;H0Y9Q6;D6RJD1	P09497	Clathrin light chain B	CLTB	P09497				SUBCELLULAR LOCATION: Cytoplasmic vesicle membrane; Peripheral membrane protein; Cytoplasmic side. Membrane, coated pit; Peripheral membrane protein; Cytoplasmic side. Note=Cytoplasmic face of coated pits and vesicles.	ciliary membrane [GO:0060170]; clathrin coat [GO:0030118]; clathrin coat of coated pit [GO:0030132]; clathrin coat of trans-Golgi network vesicle [GO:0030130]; clathrin vesicle coat [GO:0030125]; clathrin-coated endocytic vesicle [GO:0045334]; cytosol [GO:0005829]; intracellular membrane-bounded organelle [GO:0043231]; plasma membrane [GO:0005886]; postsynaptic endocytic zone cytoplasmic componen…
24.0158	18.1756	NaN	21	19	19	45	41.3	41.3	81.744	8.1	3	P14923;C9JTX4;C9J826;C9JK18;C9JKY1;C9JPI2;K7ERP3	P14923	Junction plakoglobin	JUP	P14923				SUBCELLULAR LOCATION: Cell junction, adherens junction {ECO:0000269|PubMed:22781308}. Cell junction, desmosome {ECO:0000269|PubMed:22781308}. Cytoplasm, cytoskeleton {ECO:0000269|PubMed:22781308}. Membrane {ECO:0000269|PubMed:11790773, ECO:0000269|PubMed:22781308}; Peripheral membrane protein {ECO:0000269|PubMed:22781308}. Note=Cytoplasmic in a soluble and membrane-associated form.	actin cytoskeleton [GO:0015629]; adherens junction [GO:0005912]; apicolateral plasma membrane [GO:0016327]; catenin complex [GO:0016342]; cell-cell junction [GO:0005911]; cornified envelope [GO:0001533]; cytoplasm [GO:0005737]; cytoplasmic side of plasma membrane [GO:0009898]; cytoskeleton [GO:0005856]; cytosol [GO:0005829]; desmosome [GO:0030057]; extracellular exosome [GO:0070062]; extracellula…
25.7887	21.4142	NaN	6	2	2	23	9.9	9.9	21.364	22.5	3	P16403	P16403	Histone H1.2	HIST1H1C	P16403				SUBCELLULAR LOCATION: Nucleus. Chromosome. Note=Mainly localizes in euchromatin. Distribution goes in parallel with DNA concentration.	euchromatin [GO:0000791]; nucleosome [GO:0000786]; nucleus [GO:0005634]
23.0794	16.2525	22.4254	30	30	9	20.1	20.1	6.6	202.19	3.9	3	P17301	P17301	Integrin alpha-2	ITGA2	P17301		1	Y	SUBCELLULAR LOCATION: Membrane; Single-pass type I membrane protein.	axon terminus [GO:0043679]; basal part of cell [GO:0045178]; cell surface [GO:0009986]; external side of plasma membrane [GO:0009897]; focal adhesion [GO:0005925]; integrin alpha2-beta1 complex [GO:0034666]; integrin complex [GO:0008305]; nucleus [GO:0005634]; perinuclear region of cytoplasm [GO:0048471]; plasma membrane [GO:0005886]
24.9215	21.5996	NaN	3	2	2	19.3	10.8	10.8	18.502	19.3	3	P23528	P23528	Cofilin-1	CFL1	P23528				SUBCELLULAR LOCATION: Nucleus matrix {ECO:0000269|PubMed:15580268}. Cytoplasm, cytoskeleton {ECO:0000269|PubMed:15580268}. Cell projection, ruffle membrane {ECO:0000269|PubMed:15580268}; Peripheral membrane protein {ECO:0000269|PubMed:15580268}; Cytoplasmic side {ECO:0000269|PubMed:15580268}. Cell projection, lamellipodium membrane {ECO:0000269|PubMed:15580268}; Peripheral membrane protein {ECO:0…	actin cytoskeleton [GO:0015629]; cytoplasm [GO:0005737]; cytosol [GO:0005829]; extracellular exosome [GO:0070062]; extracellular space [GO:0005615]; focal adhesion [GO:0005925]; growth cone [GO:0030426]; lamellipodium [GO:0030027]; lamellipodium membrane [GO:0031258]; membrane [GO:0016020]; nuclear matrix [GO:0016363]; nucleus [GO:0005634]; ruffle membrane [GO:0032587]; vesicle [GO:0031982]
23.1849	18.8824	NaN	5	5	5	54.7	54.7	54.7	24.763	24	3	P24534;C9JZW3;F2Z2G2;F8WF65	P24534;C9JZW3	Elongation factor 1-beta	EEF1B2	P24534	C9JZW3				cytoplasm [GO:0005737]; cytosol [GO:0005829]; eukaryotic translation elongation factor 1 complex [GO:0005853]
22.9269	15.2707	25.7189	9	9	9	11.2	11.2	11.2	140.47	4.7	3	P26640;A0A140T936;A0A140T954;A0A0G2JJT9;A2ABF4;A0A140T904;H0Y426	P26640;A0A140T936	Valine--tRNA ligase	VARS	P26640	A0A140T936				cytosol [GO:0005829]
24.3391	19.4961	25.0118	17	17	17	57.9	57.9	57.9	44.868	9.8	3	P31689	P31689	DnaJ homolog subfamily A member 1	DNAJA1	P31689				SUBCELLULAR LOCATION: Membrane {ECO:0000305|PubMed:10816573}; Lipid-anchor {ECO:0000305|PubMed:10816573}. Cytoplasm {ECO:0000269|PubMed:10816573}. Microsome {ECO:0000250}. Nucleus {ECO:0000269|PubMed:10816573}. Cytoplasm, perinuclear region {ECO:0000269|PubMed:10816573}. Mitochondrion {ECO:0000250}. Note=Primarily associated with microsomes. A minor proportion is associated with mitochondria (By …	cytoplasm [GO:0005737]; cytoplasmic side of endoplasmic reticulum membrane [GO:0098554]; cytosol [GO:0005829]; extracellular exosome [GO:0070062]; membrane [GO:0016020]; microtubule cytoskeleton [GO:0015630]; mitochondrion [GO:0005739]; nucleus [GO:0005634]; perinuclear region of cytoplasm [GO:0048471]
23.9789	19.809	NaN	9	9	9	51.5	51.5	51.5	29.804	13.6	3	P35232;C9JZ20;C9JW96;E7ESE2;E9PCW0	P35232;C9JZ20;C9JW96;E7ESE2;E9PCW0	Prohibitin	PHB	P35232	C9JZ20		Y	SUBCELLULAR LOCATION: Mitochondrion inner membrane {ECO:0000269|PubMed:14500729, ECO:0000269|PubMed:20959514}. Nucleus {ECO:0000269|PubMed:14500729, ECO:0000269|PubMed:20959514, ECO:0000269|PubMed:31899195}. Cytoplasm {ECO:0000269|PubMed:14500729, ECO:0000269|PubMed:31899195}. Cell membrane {ECO:0000269|PubMed:22997079, ECO:0000269|PubMed:24003225}.	cell surface [GO:0009986]; cytoplasm [GO:0005737]; early endosome [GO:0005769]; extracellular exosome [GO:0070062]; membrane [GO:0016020]; mitochondrial inner membrane [GO:0005743]; mitochondrial prohibitin complex [GO:0035632]; mitochondrion [GO:0005739]; nucleoplasm [GO:0005654]; nucleus [GO:0005634]; plasma membrane [GO:0005886]
24.3836	19.3958	25.703	26	26	26	77.3	77.3	77.3	47.366	19.1	3	P43686	P43686	26S protease regulatory subunit 6B	PSMC4	P43686				SUBCELLULAR LOCATION: Cytoplasm. Nucleus.	cytosol [GO:0005829]; membrane [GO:0016020]; nucleoplasm [GO:0005654]; nucleus [GO:0005634]; proteasome accessory complex [GO:0022624]; proteasome complex [GO:0000502]; proteasome regulatory particle, base subcomplex [GO:0008540]
22.8992	17.8548	28.2442	5	5	5	5.9	5.9	5.9	100.18	2.6	3	P49756;E9PQU5	P49756;E9PQU5	RNA-binding protein 25	RBM25	P49756	E9PQU5			SUBCELLULAR LOCATION: Nucleus speckle. Cytoplasm. Note=Colocalizes predominantly, with SFRS2 and LUC7L3 splicing factors, in nuclear speckles. Cytoplasmic localization is faint.	cytoplasm [GO:0005737]; nuclear speck [GO:0016607]
24.5328	21.9932	NaN	7	7	7	52.1	52.1	52.1	13.373	28.6	3	P60866;E5RJX2;A0A7P0S5H5;E5RIP1;G3XAN0	P60866;E5RJX2;A0A7P0S5H5	40S ribosomal protein S20	RPS20	P60866	E5RJX2			SUBCELLULAR LOCATION: Cytoplasm {ECO:0000250}.	cytoplasm [GO:0005737]; cytosol [GO:0005829]; cytosolic ribosome [GO:0022626]; cytosolic small ribosomal subunit [GO:0022627]; extracellular exosome [GO:0070062]; membrane [GO:0016020]; nucleoplasm [GO:0005654]; small ribosomal subunit [GO:0015935]; synapse [GO:0045202]
24.5739	17.9143	27.3173	8	8	8	71.4	71.4	71.4	13.714	26.9	3	P61769;H0YLF3;F5H6I0	P61769;H0YLF3;F5H6I0	Beta-2-microglobulin;Beta-2-microglobulin form pI 5.3	B2M	P61769	H0YLF3		Y	SUBCELLULAR LOCATION: Secreted {ECO:0000269|PubMed:1336137, ECO:0000269|PubMed:7554280}. Cell surface {ECO:0000269|PubMed:25356553}. Note=Detected in serum and urine (PubMed:1336137, PubMed:7554280). {ECO:0000269|PubMed:7554280, ECO:0000269|Ref.6}.; SUBCELLULAR LOCATION: Note=(Microbial infection) In the presence of M.tuberculosis EsxA-EsxB complex decreased amounts of B2M are found on the cell s…	cytosol [GO:0005829]; early endosome lumen [GO:0031905]; early endosome membrane [GO:0031901]; endoplasmic reticulum lumen [GO:0005788]; ER to Golgi transport vesicle membrane [GO:0012507]; external side of plasma membrane [GO:0009897]; extracellular exosome [GO:0070062]; extracellular region [GO:0005576]; extracellular space [GO:0005615]; focal adhesion [GO:0005925]; Golgi apparatus [GO:0005794]…
23.9938	20.6718	NaN	8	8	8	50.6	50.6	50.6	18.431	22.2	3	P62280;M0QZC5;M0R1H6;M0R1H5	P62280;M0QZC5	40S ribosomal protein S11	RPS11	P62280	M0QZC5				cytoplasm [GO:0005737]; cytosol [GO:0005829]; cytosolic ribosome [GO:0022626]; cytosolic small ribosomal subunit [GO:0022627]; extracellular exosome [GO:0070062]; focal adhesion [GO:0005925]; membrane [GO:0016020]; nucleolus [GO:0005730]; nucleoplasm [GO:0005654]; ribosome [GO:0005840]; synapse [GO:0045202]
24.5407	21.5407	NaN	9	9	9	40.6	40.6	40.6	28.68	14.1	3	P62753;A2A3R5;A2A3R7	P62753;A2A3R5	40S ribosomal protein S6	RPS6	P62753	A2A3R5				cell body [GO:0044297]; cytoplasm [GO:0005737]; cytoplasmic ribonucleoprotein granule [GO:0036464]; cytosol [GO:0005829]; cytosolic ribosome [GO:0022626]; cytosolic small ribosomal subunit [GO:0022627]; dendrite [GO:0030425]; endoplasmic reticulum [GO:0005783]; membrane [GO:0016020]; nucleolus [GO:0005730]; nucleoplasm [GO:0005654]; nucleus [GO:0005634]; perinuclear region of cytoplasm [GO:004847…
24.8443	22.8443	28.3264	7	7	7	82.4	82.4	82.4	7.3184	39.7	3	P63218;A0A804HLA8	P63218	Guanine nucleotide-binding protein G(I)/G(S)/G(O) subunit gamma-5	GNG5	P63218				SUBCELLULAR LOCATION: Cell membrane {ECO:0000305}; Lipid-anchor {ECO:0000305}; Cytoplasmic side {ECO:0000305}.	extracellular exosome [GO:0070062]; heterotrimeric G-protein complex [GO:0005834]; membrane [GO:0016020]; plasma membrane [GO:0005886]
25.1931	21.7278	27.1757	13	13	7	62.4	62.4	29.8	20.471	22.5	3	Q03135;E9PCT5	Q03135;E9PCT5	Caveolin-1;Caveolin	CAV1	Q03135	E9PCT5	1		SUBCELLULAR LOCATION: Golgi apparatus membrane; Peripheral membrane protein. Cell membrane; Peripheral membrane protein. Membrane, caveola {ECO:0000269|PubMed:19262564, ECO:0000269|PubMed:25588833}; Peripheral membrane protein. Membrane raft {ECO:0000269|PubMed:25893292}. Golgi apparatus, trans-Golgi network {ECO:0000250|UniProtKB:P33724}. Note=Colocalized with DPP4 in membrane rafts. Potential h…	acrosomal membrane [GO:0002080]; apical plasma membrane [GO:0016324]; basolateral plasma membrane [GO:0016323]; caveola [GO:0005901]; caveolar macromolecular signaling complex [GO:0002095]; cell cortex [GO:0005938]; cilium [GO:0005929]; cytoplasmic vesicle [GO:0031410]; early endosome membrane [GO:0031901]; endocytic vesicle membrane [GO:0030666]; endoplasmic reticulum [GO:0005783]; endoplasmic r…
23.7066	19.1216	25.1454	23	23	23	61.7	61.7	61.7	58.848	7.4	3	Q12874	Q12874	Splicing factor 3A subunit 3	SF3A3	Q12874				SUBCELLULAR LOCATION: Nucleus speckle {ECO:0000269|PubMed:8022796}. Nucleus {ECO:0000269|PubMed:10882114, ECO:0000269|PubMed:21349847, ECO:0000269|PubMed:29360106, ECO:0000269|PubMed:30315277}.	catalytic step 2 spliceosome [GO:0071013]; nuclear speck [GO:0016607]; nucleoplasm [GO:0005654]; nucleus [GO:0005634]; spliceosomal complex [GO:0005681]; U2 snRNP [GO:0005686]; U2-type precatalytic spliceosome [GO:0071005]; U2-type spliceosomal complex [GO:0005684]
25.5023	20.9462	27.3734	15	15	15	66.3	66.3	66.3	34.352	10.9	3	Q12904;A0A804HJ47;A0A5F9ZHC5;D6R937	Q12904;A0A804HJ47;A0A5F9ZHC5	Aminoacyl tRNA synthase complex-interacting multifunctional protein 1;Endothelial monocyte-activating polypeptide 2	AIMP1	Q12904	A0A804HJ47			SUBCELLULAR LOCATION: Nucleus {ECO:0000269|PubMed:14500886}. Cytoplasm, cytosol {ECO:0000269|PubMed:19289464}. Secreted {ECO:0000269|PubMed:10850427}. Endoplasmic reticulum {ECO:0000250|UniProtKB:P31230}. Golgi apparatus {ECO:0000250|UniProtKB:P31230}. Note=Enriched in secretory vesicles of pancreatic alpha cells and secreted from the pancreas in response to low glucose levels (By similarity). Se…	aminoacyl-tRNA synthetase multienzyme complex [GO:0017101]; cell surface [GO:0009986]; cytosol [GO:0005829]; endoplasmic reticulum [GO:0005783]; extracellular space [GO:0005615]; Golgi apparatus [GO:0005794]; membrane [GO:0016020]; nucleus [GO:0005634]
23.3902	13.0407	NaN	17	17	17	18.1	18.1	18.1	166.57	5	3	Q14152	Q14152	Eukaryotic translation initiation factor 3 subunit A	EIF3A	Q14152				SUBCELLULAR LOCATION: Cytoplasm {ECO:0000255|HAMAP-Rule:MF_03000, ECO:0000269|PubMed:9150439}.	cytoplasm [GO:0005737]; cytosol [GO:0005829]; eukaryotic 43S preinitiation complex [GO:0016282]; eukaryotic 48S preinitiation complex [GO:0033290]; eukaryotic translation initiation factor 3 complex [GO:0005852]; eukaryotic translation initiation factor 3 complex, eIF3e [GO:0071540]; eukaryotic translation initiation factor 3 complex, eIF3m [GO:0071541]; membrane [GO:0016020]; microtubule [GO:000…
25.3472	20.4403	27.1208	29	29	29	59.3	59.3	59.3	68.047	8	3	Q15046;H3BVA8;H3BPV7;J3KRL2;H3BRC9	Q15046	Lysine--tRNA ligase	KARS	Q15046				SUBCELLULAR LOCATION: [Isoform Cytoplasmic]: Cytoplasm, cytosol {ECO:0000269|PubMed:10952987, ECO:0000269|PubMed:19289464, ECO:0000269|PubMed:23159739, ECO:0000269|PubMed:28887846}. Cytoplasm {ECO:0000269|PubMed:15220430}. Nucleus {ECO:0000269|PubMed:15220430, ECO:0000269|PubMed:23159739}. Cell membrane {ECO:0000269|PubMed:15220430}; Peripheral membrane protein {ECO:0000269|PubMed:15220430}. Secr…	aminoacyl-tRNA synthetase multienzyme complex [GO:0017101]; cytosol [GO:0005829]; extracellular space [GO:0005615]; mitochondrial matrix [GO:0005759]; mitochondrion [GO:0005739]; nucleus [GO:0005634]; plasma membrane [GO:0005886]
24.4347	20.4347	NaN	10	10	10	21.1	21.1	21.1	56.598	5.5	3	Q15758;M0QXM4;M0QX44	Q15758;M0QXM4	Neutral amino acid transporter B(0);Amino acid transporter	SLC1A5	Q15758	M0QXM4	9		SUBCELLULAR LOCATION: Cell membrane {ECO:0000269|PubMed:8702519, ECO:0000305|PubMed:29872227}; Multi-pass membrane protein {ECO:0000269|PubMed:29872227}. Melanosome. Note=Identified by mass spectrometry in melanosome fractions from stage I to stage IV.	basal plasma membrane [GO:0009925]; extracellular exosome [GO:0070062]; melanosome [GO:0042470]; membrane [GO:0016020]; plasma membrane [GO:0005886]
25.9008	22.9008	27.5061	7	7	7	66.4	66.4	66.4	12.405	40	3	Q7RTV0	Q7RTV0	PHD finger-like domain-containing protein 5A	PHF5A	Q7RTV0				SUBCELLULAR LOCATION: Nucleus {ECO:0000269|PubMed:27720643, ECO:0000269|PubMed:28541300}. Nucleus speckle {ECO:0000250|UniProtKB:P83870}.	nuclear matrix [GO:0016363]; nuclear speck [GO:0016607]; nucleoplasm [GO:0005654]; nucleus [GO:0005634]; precatalytic spliceosome [GO:0071011]; spliceosomal complex [GO:0005681]; U12-type spliceosomal complex [GO:0005689]; U2 snRNP [GO:0005686]; U2-type precatalytic spliceosome [GO:0071005]; U2-type spliceosomal complex [GO:0005684]
23.3426	16.5541	23.8093	28	28	28	25.5	25.5	25.5	156.27	3.4	3	Q86UP2;G3V4Y7;G3V5G2;H0YJZ8;B7Z6P3;G3V5P0;H0YJP2	Q86UP2;G3V4Y7	Kinectin	KTN1	Q86UP2	G3V4Y7	1		SUBCELLULAR LOCATION: Endoplasmic reticulum membrane; Single-pass type II membrane protein. Note=Vesicle membrane protein anchored to the endoplasmic reticulum.	endoplasmic reticulum [GO:0005783]; endoplasmic reticulum lumen [GO:0005788]; endoplasmic reticulum membrane [GO:0005789]; membrane [GO:0016020]; plasma membrane [GO:0005886]
24.4083	21.4968	26.467	4	4	4	87.2	87.2	87.2	10.135	64	3	Q9BWJ5	Q9BWJ5	Splicing factor 3B subunit 5	SF3B5	Q9BWJ5				SUBCELLULAR LOCATION: Nucleus {ECO:0000269|PubMed:27720643, ECO:0000269|PubMed:28541300, ECO:0000269|PubMed:28781166}.	nucleoplasm [GO:0005654]; nucleus [GO:0005634]; precatalytic spliceosome [GO:0071011]; SAGA complex [GO:0000124]; spliceosomal complex [GO:0005681]; U12-type spliceosomal complex [GO:0005689]; U2 snRNP [GO:0005686]; U2-type precatalytic spliceosome [GO:0071005]; U2-type spliceosomal complex [GO:0005684]
21.9241	14.3925	25.741	10	10	10	8.1	8.1	8.1	239.13	2.3	3	Q9HBX9;C9J588;A0A0A0MT52;A0A087WWV0;E9PCA3;B4DGP2	Q9HBX9	Relaxin receptor 1	RXFP1	Q9HBX9		7		SUBCELLULAR LOCATION: Cell membrane {ECO:0000269|PubMed:16051677}; Multi-pass membrane protein {ECO:0000269|PubMed:16051677}.	plasma membrane [GO:0005886]
22.7892	16.5994	23.76	35	35	11	27.6	27.6	11.2	163.59	2.5	3	Q9NRI5;Q5T1W7;H0YMQ6;A0A804HKK9	Q9NRI5;Q5T1W7;H0YMQ6	Disrupted in schizophrenia 1 protein	DISC1;BTRC;PLEKHH1	Q9NRI5	Q5T1W7			SUBCELLULAR LOCATION: Cytoplasm {ECO:0000269|PubMed:12506198, ECO:0000269|PubMed:15797709}. Cytoplasm, cytoskeleton {ECO:0000269|PubMed:14962739, ECO:0000269|PubMed:15797709}. Mitochondrion {ECO:0000269|PubMed:12506198, ECO:0000269|PubMed:15797709}. Cytoplasm, cytoskeleton, microtubule organizing center, centrosome {ECO:0000269|PubMed:12812986, ECO:0000269|PubMed:18955030}. Postsynaptic density {…	cell body [GO:0044297]; central region of growth cone [GO:0090724]; centrosome [GO:0005813]; ciliary basal body [GO:0036064]; ciliary base [GO:0097546]; cytosol [GO:0005829]; dynein complex [GO:0030286]; endoplasmic reticulum [GO:0005783]; GABA-ergic synapse [GO:0098982]; glutamatergic synapse [GO:0098978]; intermediate filament cytoskeleton [GO:0045111]; kinesin complex [GO:0005871]; microtubule…
24.8195	18.6851	25.9584	37	37	37	27.3	27.3	27.3	166.71	5.3	3	Q9NV66;A0A087WYD4;H0YF08;A0A087WUV9;A0A087WWV6;Q6NUM6	Q9NV66	S-adenosyl-L-methionine-dependent tRNA 4-demethylwyosine synthase	TYW1	Q9NV66		1
25.4337	20.2638	28.2907	11	11	10	17.6	17.6	15.4	73.796	5.3	3	Q9UNS2;H3BRM5;H3BV69;H3BNX8;H3BRI0;J3QL22;J3QS85;J3KTQ1;J3QKR0;C9JLV5	Q9UNS2;H3BRM5;H3BV69;H3BNX8	COP9 signalosome complex subunit 3	COPS3;COX5A	Q9UNS2	H3BRM5			SUBCELLULAR LOCATION: Cytoplasm {ECO:0000269|PubMed:9535219}. Nucleus {ECO:0000269|PubMed:9535219}.	COP9 signalosome [GO:0008180]; cytoplasm [GO:0005737]; cytosol [GO:0005829]; nucleoplasm [GO:0005654]; nucleus [GO:0005634]; perinuclear region of cytoplasm [GO:0048471]
22.849	12.9794	NaN	3	3	3	2	2	2	299.61	2	3	Q9UQ35;I3L1I8;I3L4D8;I3L182;I3L1C0;A0A087X1W1	Q9UQ35;I3L1I8;I3L4D8;I3L182	Serine/arginine repetitive matrix protein 2	SRRM2	Q9UQ35	I3L1I8			SUBCELLULAR LOCATION: Nucleus {ECO:0000269|PubMed:28062851, ECO:0000269|PubMed:28076346, ECO:0000269|PubMed:28502770, ECO:0000269|PubMed:29301961, ECO:0000269|PubMed:29360106, ECO:0000269|PubMed:29361316, ECO:0000269|PubMed:30705154}. Nucleus speckle {ECO:0000269|PubMed:9531537}.	Cajal body [GO:0015030]; catalytic step 2 spliceosome [GO:0071013]; nuclear speck [GO:0016607]; nucleoplasm [GO:0005654]; nucleus [GO:0005634]; U2-type catalytic step 2 spliceosome [GO:0071007]; U2-type precatalytic spliceosome [GO:0071005]
23.454	17.5129	NaN	2	2	2	3.5	3.5	3.5	85.921	3.5	3	Q9Y295	Q9Y295	Developmentally-regulated GTP-binding protein 1	DRG1	Q9Y295				SUBCELLULAR LOCATION: Nucleus {ECO:0000269|PubMed:29915238}. Cytoplasm {ECO:0000269|PubMed:15676025, ECO:0000269|PubMed:19819225, ECO:0000269|PubMed:29915238}. Note=The DRG1-ZC3H15/DFRP1 complex associates with polysomes.	cytoplasm [GO:0005737]; cytosol [GO:0005829]; membrane [GO:0016020]; nuclear body [GO:0016604]; nucleoplasm [GO:0005654]; nucleus [GO:0005634]; polysome [GO:0005844]
23.4589	15.5179	24.1285	78	78	78	47.8	47.8	47.8	269.76	3	3	Q9Y490;Q9Y4G6;H0YMT1;A0A1B0GVU7	Q9Y490	Talin-1	TLN1	Q9Y490				SUBCELLULAR LOCATION: Cell projection, ruffle membrane {ECO:0000250}; Peripheral membrane protein {ECO:0000250}; Cytoplasmic side {ECO:0000250}. Cytoplasm, cytoskeleton {ECO:0000250}. Cell surface {ECO:0000250|UniProtKB:P26039}. Cell junction, focal adhesion {ECO:0000250|UniProtKB:P26039}. Note=Colocalizes with LAYN at the membrane ruffles. Localized preferentially in focal adhesions than fibrill…	adherens junction [GO:0005912]; cell surface [GO:0009986]; cytoskeleton [GO:0005856]; cytosol [GO:0005829]; extracellular exosome [GO:0070062]; extracellular region [GO:0005576]; focal adhesion [GO:0005925]; plasma membrane [GO:0005886]; ruffle [GO:0001726]; ruffle membrane [GO:0032587]
25.4232	23.4232	NaN	1	1	1	13.9	13.9	13.9	12.537	13.9	2	A0A0C4DH67;A0A0C4DH69;A0A075B6S5	A0A0C4DH67;A0A0C4DH69;A0A075B6S5		IGKV1-8;IGKV1-9;IGKV1-27	A0A0C4DH67	A0A0C4DH69		Y	SUBCELLULAR LOCATION: Secreted {ECO:0000303|PubMed:20176268, ECO:0000303|PubMed:22158414}. Cell membrane {ECO:0000303|PubMed:20176268, ECO:0000303|PubMed:22158414}.	extracellular space [GO:0005615]; immunoglobulin complex [GO:0019814]; plasma membrane [GO:0005886]
22.595	18.595	NaN	3	3	2	7.4	7.4	5.3	44.26	5.8	2	A0A087WW40;Q9Y371	A0A087WW40;Q9Y371	Endophilin-B1	SH3GLB1	A0A087WW40	Q9Y371			SUBCELLULAR LOCATION: Cytoplasmic vesicle, autophagosome membrane {ECO:0000256|ARBA:ARBA00004652}. Golgi apparatus membrane {ECO:0000256|ARBA:ARBA00004395}; Peripheral membrane protein {ECO:0000256|ARBA:ARBA00004395}. Midbody {ECO:0000256|ARBA:ARBA00004214}. Mitochondrion outer membrane {ECO:0000256|ARBA:ARBA00004450}; Peripheral membrane protein {ECO:0000256|ARBA:ARBA00004450}.	autophagosome membrane [GO:0000421]; cytosol [GO:0005829]; Golgi membrane [GO:0000139]; midbody [GO:0030496]; mitochondrial outer membrane [GO:0005741]
23.5679	18.0132	NaN	3	3	3	6.4	6.4	6.4	77.569	3.3	2	A0A087X0X3;P52272;M0QYL3;M0R019;M0QZM1;M0R2T0	A0A087X0X3;P52272;M0QYL3;M0R019;M0QZM1	Heterogeneous nuclear ribonucleoprotein M	HNRNPM	A0A087X0X3	P52272				nucleoplasm [GO:0005654]
24.5025	18.2908	26.5281	21	21	2	29.4	29.4	4	139.54	3	2	A0A0G2JN29;A0A087X117;Q15155;A0A0G2JP90;A0A087WW46;A0A7I2V2V8;A0A7I2V686;H3BUC9;I3L0Q6;H3BTW1	A0A0G2JN29;A0A087X117;Q15155;A0A0G2JP90;A0A087WW46	Nodal modulator 1	NOMO1	A0A0G2JN29	A0A087X117	1	Y
21.7251	17.8182	NaN	7	7	7	35.8	35.8	35.8	29.126	5.1	2	A0A087X1Z3;Q9UL46;H0YM70;H0YKU2	A0A087X1Z3;Q9UL46;H0YM70	Proteasome activator complex subunit 2	PSME2	A0A087X1Z3	Q9UL46				proteasome activator complex [GO:0008537]
23.7517	20.2923	26.5126	4	4	4	7.4	7.4	7.4	35.235	6.8	2	D6RA29;A0A0A0MT20;Q5VXM9;O60888;E9PRX8	D6RA29;A0A0A0MT20;Q5VXM9;O60888	Protein CutA	SPARCL1;EMILIN1;RPF2;CUTA	D6RA29	A0A0A0MT20		Y
24.4312	19.8083	NaN	2	2	2	25.6	25.6	25.6	14.013	17.8	2	I3L1U7;I3L0X9;G3V248;A0A0A6YYL4;Q9Y3D7	I3L1U7;I3L0X9;G3V248;A0A0A6YYL4;Q9Y3D7	Coronin;Mitochondrial import inner membrane translocase subunit TIM16	PAM16;IFI27L1;CORO7-PAM16	I3L1U7	I3L0X9		Y		TIM23 mitochondrial import inner membrane translocase complex [GO:0005744]
22.5106	19.1887	NaN	2	2	2	11.2	11.2	11.2	20.96	11.2	2	A2ACR1;A0A0G2JJA7;P28065;A2ACR0;A0A0G2JJQ0	A2ACR1;A0A0G2JJA7;P28065;A2ACR0;A0A0G2JJQ0	Proteasome subunit beta type;Proteasome subunit beta type-9	PSMB9	A2ACR1	A0A0G2JJA7			SUBCELLULAR LOCATION: Cytoplasm {ECO:0000256|RuleBase:RU004203}. Nucleus {ECO:0000256|RuleBase:RU004203}.	cytosol [GO:0005829]; nucleus [GO:0005634]; proteasome core complex [GO:0005839]
24.1581	18.867	NaN	4	4	4	9.5	9.5	9.5	56.51	6.1	2	A6NLN1;A0A7I2V621;A0A0U1RRM4;P26599;A0A087WUW5;H0YDR2;K7EK45;K7ELW5;O95758	A6NLN1;A0A7I2V621;A0A0U1RRM4;P26599;A0A087WUW5;H0YDR2;K7EK45	Polypyrimidine tract-binding protein 1	PTBP1;C6orf141	A6NLN1	A0A7I2V621			SUBCELLULAR LOCATION: Nucleus {ECO:0000256|ARBA:ARBA00004123}.	nucleus [GO:0005634]
22.4339	13.4998	NaN	4	4	3	3.7	3.7	2.8	171.38	1.8	2	A0A2R8Y5N1;A0A140T8Z0;A0A0G2JH68;H9KV28;O60610;A0A2R8YEF8	A0A2R8Y5N1;A0A140T8Z0;A0A0G2JH68;H9KV28;O60610	Protein diaphanous homolog 1	DIAPH1	A0A2R8Y5N1	A0A140T8Z0
22.5423	17.735	NaN	4	2	2	6.2	3	3	62.93	6.2	2	A0A2R8Y7M3;A0A2R8Y5S7;P35241;V9GZ54;A0A2R8Y5P0;E9PQ82;E9PNV3	A0A2R8Y7M3;A0A2R8Y5S7;P35241	Radixin	RDX	A0A2R8Y7M3	A0A2R8Y5S7			SUBCELLULAR LOCATION: Cytoplasm, cytoskeleton {ECO:0000256|ARBA:ARBA00004245}. Membrane {ECO:0000256|ARBA:ARBA00004287}; Peripheral membrane protein {ECO:0000256|ARBA:ARBA00004287}; Cytoplasmic side {ECO:0000256|ARBA:ARBA00004287}.	cell projection [GO:0042995]; cytoplasm [GO:0005737]; cytoskeleton [GO:0005856]; plasma membrane [GO:0005886]
23.2107	20.6258	NaN	5	5	5	35.9	35.9	35.9	15.197	17.6	2	E7ETK0;A0A2R8YD14;A0A2R8Y849;P62847;A0A2R8Y8A0	E7ETK0;A0A2R8YD14;A0A2R8Y849;P62847	40S ribosomal protein S24	RPS24	E7ETK0	A0A2R8YD14				cytosol [GO:0005829]; endoplasmic reticulum [GO:0005783]; ribonucleoprotein complex [GO:1990904]; ribosome [GO:0005840]
20.7639	17.764	NaN	2	2	2	18.2	18.2	18.2	14.627	18.2	2	B1AHD1;A0A3B3IUA2;P55769;A0A0A0MSQ7	B1AHD1;A0A3B3IUA2;P55769;A0A0A0MSQ7	NHP2-like protein 1;NHP2-like protein 1, N-terminally processed	NHP2L1;CALCR	B1AHD1	A0A3B3IUA2			SUBCELLULAR LOCATION: Nucleus, nucleolus {ECO:0000256|ARBA:ARBA00004604, ECO:0000256|RuleBase:RU366039}.	nucleolus [GO:0005730]; ribonucleoprotein complex [GO:1990904]
19.9474	14.6994	NaN	2	2	2	3.9	3.9	3.9	73.06	3.9	2	A0A499FI48;P13667	A0A499FI48;P13667	Protein disulfide-isomerase A4	PDIA4	A0A499FI48	P13667		Y	SUBCELLULAR LOCATION: Endoplasmic reticulum lumen {ECO:0000256|ARBA:ARBA00004319}.	endoplasmic reticulum lumen [GO:0005788]
23.25	18.0405	NaN	8	8	2	15.5	15.5	4.5	101.54	4.1	2	A0A669KAX3;O76024;A0A804HIL2;A0A804HIL0;A0A669KBF0;H0Y9G5;A0A669KB26;A0A804HKM5	A0A669KAX3;O76024;A0A804HIL2;A0A804HIL0;A0A669KBF0;H0Y9G5	Wolframin	WFS1	A0A669KAX3	O76024	1			endoplasmic reticulum [GO:0005783]; membrane [GO:0016020]
22.626	20.0411	24.9005	5	5	5	26.9	26.9	26.9	23.134	13.5	2	J3QR09;J3KTE4;A0A7I2YQG2;P84098;A0A7I2V4U6;A0A7I2V2L0;A0A7I2V512;A0A7I2V638	J3QR09;J3KTE4;A0A7I2YQG2;P84098	Ribosomal protein L19;60S ribosomal protein L19	RPL19	J3QR09	J3KTE4				cytosol [GO:0005829]; cytosolic large ribosomal subunit [GO:0022625]; nucleolus [GO:0005730]
22.542	15.5878	NaN	2	2	1	1.2	1.2	0.6	245.44	1.2	2	E7EVA0;A0A804HKE7;P27816	E7EVA0;A0A804HKE7;P27816	Microtubule-associated protein;Microtubule-associated protein 4	MAP4	E7EVA0	A0A804HKE7			SUBCELLULAR LOCATION: Cytoplasm, cytoskeleton {ECO:0000256|RuleBase:RU000686}.	cytoplasm [GO:0005737]; microtubule [GO:0005874]
22.601	17.6941	NaN	2	2	2	5.1	5.1	5.1	84.328	1.9	2	F5H435;A8MSI8	F5H435;A8MSI8	LYR motif-containing protein 9	ZIK1;LYRM9	F5H435	A8MSI8
23.3773	18.0554	NaN	2	2	2	2.6	2.6	2.6	93.435	2.6	2	E9PCT1;A9Z1X7;Q8IYB3;M0R088	E9PCT1;A9Z1X7;Q8IYB3;M0R088	Serine/arginine repetitive matrix protein 1	SRRM1	E9PCT1	A9Z1X7
23.8025	17.5826	NaN	3	3	1	11.2	11.2	4.2	38.383	7	2	B0QXZ4;Q92834	B0QXZ4;Q92834	X-linked retinitis pigmentosa GTPase regulator	TOB2;RPGR	B0QXZ4	Q92834
22.3241	18.059	23.961	26	26	10	74.7	74.7	40	31.392	8.8	2	B1ALA9;P60891;A0A2R8Y7H4;A0A6Q8PHK9;B1ALA7;A0A6Q8PGP2;A0A0A0MRQ9;A0A6Q8PHI4;A0A6Q8PEU0;A0A6Q8PG82;A0A6Q8PGX9;A0A6Q8PG13	B1ALA9;P60891;A0A2R8Y7H4	Ribose-phosphate pyrophosphokinase 1	PRPS1	B1ALA9	P60891
23.4644	18.2549	26.3503	8	8	8	8.9	8.9	8.9	94.521	2.3	2	B5MCN3;Q5T4K5	B5MCN3;Q5T4K5	Putative SEC14-like protein 6	SEC14L6;CRTC2	B5MCN3	Q5T4K5				cytoplasm [GO:0005737]
22.3336	20.3335	NaN	2	2	1	38.2	38.2	26.5	7.624	38.2	2	C9J4Z3;P61513	C9J4Z3;P61513	60S ribosomal protein L37a	RPL37A	C9J4Z3	P61513				cytosolic large ribosomal subunit [GO:0022625]
22.4419	16.798	NaN	26	26	26	39.1	39.1	39.1	102.33	2	2	D3DQV9;P78344;H0Y3P2;H0YCH5;H0YD77;H0YEC5;E9PKF8;H0YD99;H0YEN8;H0YDC0;H0YCF8;H0YE22;H0YEI7	D3DQV9;P78344;H0Y3P2;H0YCH5	Eukaryotic translation initiation factor 4 gamma 2	EIF4G2	D3DQV9	P78344				cytosol [GO:0005829]
22.9609	18.0114	NaN	2	2	2	9	9	9	28.512	9	2	D6RBW1;P06730	D6RBW1;P06730	Eukaryotic translation initiation factor 4E	EIF4E	D6RBW1	P06730				cytoplasm [GO:0005737]; cytoplasmic ribonucleoprotein granule [GO:0036464]; cytosol [GO:0005829]; perinuclear region of cytoplasm [GO:0048471]
21.3275	16.9351	NaN	14	14	11	39.5	39.5	34.6	49.005	7.1	2	D6RGI3;D6RER5;Q9NVA2;D6RDU5;D6RDP1;D6R9Y6;H0Y9G8;H0Y961	D6RGI3;D6RER5;Q9NVA2;D6RDU5	Septin-11	2023-09-11	D6RGI3	D6RER5				cytoskeleton [GO:0005856]
22.7105	17.9556	NaN	2	2	2	3.4	3.4	3.4	69.697	3.4	2	E7EX17;P23588;F8W0K0;F8VRU1;F8VYE9;F8VSC7;F8VP89;F8VX11	E7EX17;P23588;F8W0K0;F8VRU1;F8VYE9;F8VSC7;F8VP89;F8VX11	Eukaryotic translation initiation factor 4B	EIF4B	E7EX17	P23588				cytosol [GO:0005829]
24.9021	20.6542	NaN	11	11	11	36.9	36.9	36.9	47.079	6.1	2	P22234;E9PBS1;D6RF62	P22234;E9PBS1;D6RF62	Multifunctional protein ADE2;Phosphoribosylaminoimidazole-succinocarboxamide synthase;Phosphoribosylaminoimidazole carboxylase	PAICS	P22234	E9PBS1				cytoplasm [GO:0005737]; cytosol [GO:0005829]; extracellular exosome [GO:0070062]; membrane [GO:0016020]
23.6317	20.4617	NaN	4	3	3	31.5	31.5	31.5	17.048	11.4	2	E9PG15;P27348	E9PG15;P27348	14-3-3 protein theta	YWHAQ	E9PG15	P27348
22.2209	16.6573	NaN	4	2	2	6.6	4.3	4.3	84.426	2.3	2	E9PIU8;D6RB00;K7EM95;A0A096LNV6;F8WDY0;P51606	E9PIU8;D6RB00;K7EM95;A0A096LNV6;F8WDY0;P51606	N-acylglucosamine 2-epimerase	ECHDC1;APBB2;MFSD11;CDHR1;IFT22;RENBP	E9PIU8	D6RB00
21.1755	15.966	NaN	3	3	3	9.3	9.3	9.3	82.921	5.7	2	Q12996;E9PLP8;H0YE74	Q12996;E9PLP8	Cleavage stimulation factor subunit 3	CSTF3	Q12996	E9PLP8			SUBCELLULAR LOCATION: Nucleus.	nucleoplasm [GO:0005654]; nucleus [GO:0005634]
24.1796	19.1352	NaN	3	2	2	4.8	2.8	2.8	76.98	4.8	2	P0DTE8;F6Q0M4;Q4KN05	P0DTE8;F6Q0M4		TNFRSF14	P0DTE8	F6Q0M4		Y	SUBCELLULAR LOCATION: Secreted {ECO:0000305}.	extracellular exosome [GO:0070062]; extracellular space [GO:0005615]
22.8429	15.743	24.1597	52	52	52	40.8	40.8	40.8	236.02	2.1	2	F8VPD4;P27708;H7BZB3;H7C2E4;H7C3Z5	F8VPD4;P27708	CAD protein;Glutamine-dependent carbamoyl-phosphate synthase;Aspartate carbamoyltransferase;Dihydroorotase	CAD	F8VPD4	P27708				cytosol [GO:0005829]
24.4294	20.5226	28.3898	8	8	8	17.2	17.2	17.2	52.269	7.7	2	F8WJN3;Q16630	F8WJN3;Q16630	Cleavage and polyadenylation specificity factor subunit 6	CPSF6	F8WJN3	Q16630			SUBCELLULAR LOCATION: Nucleus {ECO:0000256|ARBA:ARBA00004123}.	cytoplasm [GO:0005737]; nuclear speck [GO:0016607]; nucleoplasm [GO:0005654]
22.365	17.7801	NaN	2	2	2	4.8	4.8	4.8	53.12	4.8	2	G3XAL0;Q9BW11	G3XAL0;Q9BW11	Malate dehydrogenase;Max dimerization protein 3	MDH2;MXD3	G3XAL0	Q9BW11				mitochondrion [GO:0005739]
22.86	20.275	NaN	2	2	2	18.4	18.4	18.4	11.155	18.4	2	G3XAN8;Q9Y5J9	G3XAN8;Q9Y5J9	Mitochondrial import inner membrane translocase subunit Tim8 B	TIMM8B	G3XAN8	Q9Y5J9			SUBCELLULAR LOCATION: Mitochondrion inner membrane {ECO:0000256|RuleBase:RU367043}; Peripheral membrane protein {ECO:0000256|RuleBase:RU367043}; Intermembrane side {ECO:0000256|RuleBase:RU367043}.	mitochondrial inner membrane [GO:0005743]; mitochondrial intermembrane space protein transporter complex [GO:0042719]
22.1479	16.826	NaN	8	8	8	10.8	10.8	10.8	118.32	2.2	2	P53992;G5EA31;A0A0U1RR49	P53992;G5EA31	Protein transport protein Sec24C	SEC24C	P53992	G5EA31			SUBCELLULAR LOCATION: Cytoplasmic vesicle, COPII-coated vesicle membrane {ECO:0000269|PubMed:10075675, ECO:0000269|PubMed:10329445}; Peripheral membrane protein {ECO:0000269|PubMed:10075675}; Cytoplasmic side {ECO:0000269|PubMed:10075675}. Endoplasmic reticulum membrane {ECO:0000269|PubMed:10075675, ECO:0000269|PubMed:10329445}; Peripheral membrane protein {ECO:0000269|PubMed:10075675}; Cytoplasm…	COPII vesicle coat [GO:0030127]; cytosol [GO:0005829]; endoplasmic reticulum exit site [GO:0070971]; endoplasmic reticulum membrane [GO:0005789]; ER to Golgi transport vesicle membrane [GO:0012507]
23.8366	19.1362	NaN	4	4	0	6.3	6.3	0	60.484	4	2	H0Y875	H0Y875		CALU	H0Y875					endoplasmic reticulum [GO:0005783]; endoplasmic reticulum membrane [GO:0005789]; extracellular region [GO:0005576]; Golgi apparatus [GO:0005794]; melanosome [GO:0042470]; sarcoplasmic reticulum lumen [GO:0033018]
23.187	19.4866	NaN	3	3	3	11.6	11.6	11.6	36.786	11.6	2	H0YN18;P25789;H0YLS6;H0YLC2;H0YKT8;H0YMA1;H0YMZ1;H0YL69;H0YMI6	H0YN18;P25789;H0YLS6;H0YLC2;H0YKT8;H0YMA1;H0YMZ1;H0YL69	Proteasome subunit alpha type-4;Proteasome subunit alpha type;Proteasome subunit beta type	PSMA4	H0YN18	P25789			SUBCELLULAR LOCATION: Nucleus {ECO:0000256|ARBA:ARBA00004123}.	nucleus [GO:0005634]; proteasome core complex, alpha-subunit complex [GO:0019773]
22.0674	17.8194	NaN	2	2	2	8.6	8.6	8.6	35.772	8.6	2	J3QQJ0;Q9UHR5;J3QLM2;J3KRR6;X6R3T8;J3QLH3	J3QQJ0;Q9UHR5;J3QLM2;J3KRR6;X6R3T8;J3QLH3	SAP30-binding protein	SAP30BP	J3QQJ0	Q9UHR5				intermediate filament cytoskeleton [GO:0045111]; nucleoplasm [GO:0005654]
21.3849	17.478	NaN	2	2	2	9.3	9.3	9.3	25.441	9.3	2	K7ER90;K7EL20;K7ENA8;O75821	K7ER90;K7EL20;K7ENA8;O75821	Eukaryotic translation initiation factor 3 subunit G	EIF3G	K7ER90	K7EL20				cytosol [GO:0005829]; eukaryotic translation initiation factor 3 complex [GO:0005852]
22.2008	17.2007	NaN	2	2	2	3.1	3.1	3.1	88.84	3.1	2	K7ESJ4;O14737;X6R2P6;K7EQA1;Q3HM38	K7ESJ4;O14737;X6R2P6;K7EQA1;Q3HM38	Programmed cell death protein 5	PDCD5	K7ESJ4	O14737
24.2283	20.0608	26.5186	14	14	14	77.9	77.9	77.9	34.482	17.5	2	O14579;M0QXB4;M0R061	O14579;M0QXB4	Coatomer subunit epsilon	COPE	O14579	M0QXB4			SUBCELLULAR LOCATION: Cytoplasm {ECO:0000250}. Golgi apparatus membrane {ECO:0000250}; Peripheral membrane protein {ECO:0000250}; Cytoplasmic side {ECO:0000250}. Cytoplasmic vesicle, COPI-coated vesicle membrane {ECO:0000250}; Peripheral membrane protein {ECO:0000250}; Cytoplasmic side {ECO:0000250}. Note=The coatomer is cytoplasmic or polymerized on the cytoplasmic side of the Golgi, as well as …	COPI vesicle coat [GO:0030126]; cytosol [GO:0005829]; endoplasmic reticulum membrane [GO:0005789]; Golgi apparatus [GO:0005794]; Golgi membrane [GO:0000139]; nucleoplasm [GO:0005654]; transport vesicle [GO:0030133]
20.6907	18.1057	NaN	1	1	1	9.5	9.5	9.5	16.177	9.5	2	M0R0P7;M0R3D6;M0R1A7;M0R117;Q02543	M0R0P7;M0R3D6;M0R1A7;M0R117;Q02543	60S ribosomal protein L18a	RPL18A	M0R0P7	M0R3D6				ribonucleoprotein complex [GO:1990904]; ribosome [GO:0005840]
21.5993	17.6924	NaN	8	1	0	23.5	3.8	0	38.23	6.7	2	M0R2F8	M0R2F8		TIMM50	M0R2F8				SUBCELLULAR LOCATION: Mitochondrion inner membrane {ECO:0000256|RuleBase:RU365079}; Single-pass membrane protein {ECO:0000256|RuleBase:RU365079}.	TIM23 mitochondrial import inner membrane translocase complex [GO:0005744]
23.9479	16.9035	NaN	3	3	3	1.3	1.3	1.3	330.72	0.7	2	O14802;A0A669KAX9;C9JB70;H3BS04;A0A1W2PPJ7;F8WEK9;A0A2R8Y5X0	O14802	DNA-directed RNA polymerase III subunit RPC1	POLR3A	O14802				SUBCELLULAR LOCATION: Nucleus {ECO:0000269|PubMed:11416169}.	cytosol [GO:0005829]; membrane [GO:0016020]; nucleoplasm [GO:0005654]; nucleus [GO:0005634]; RNA polymerase III complex [GO:0005666]
25.2755	21.4682	NaN	3	3	3	13.7	13.7	13.7	27.887	8.1	2	O14818;H0Y586;A0A087WYK3;Q8TAA3	O14818;H0Y586;A0A087WYK3;Q8TAA3	Proteasome subunit alpha type-7;Proteasome subunit alpha type-7-like	PSMA7;TADA2A;PSMA8	O14818	H0Y586			SUBCELLULAR LOCATION: Cytoplasm {ECO:0000269|PubMed:12181345, ECO:0000269|PubMed:34711951}. Nucleus {ECO:0000269|PubMed:12181345, ECO:0000269|PubMed:34711951}. Note=Translocated from the cytoplasm into the nucleus following interaction with AKIRIN2, which bridges the proteasome with the nuclear import receptor IPO9. {ECO:0000269|PubMed:34711951}.	cytoplasm [GO:0005737]; cytosol [GO:0005829]; extracellular exosome [GO:0070062]; nucleoplasm [GO:0005654]; nucleus [GO:0005634]; postsynapse [GO:0098794]; proteasome complex [GO:0000502]; proteasome core complex [GO:0005839]; proteasome core complex, alpha-subunit complex [GO:0019773]
21.5715	16.8711	NaN	8	8	7	23.6	23.6	20.9	54.099	6.7	2	O43237;J3KRI4;J3KRZ2;B4E2E0;J3KSD2	O43237;J3KRI4;J3KRZ2	Cytoplasmic dynein 1 light intermediate chain 2	DYNC1LI2	O43237	J3KRI4			SUBCELLULAR LOCATION: Cytoplasm, cytoskeleton {ECO:0000305|PubMed:36071160}.	centrosome [GO:0005813]; cytoplasmic dynein complex [GO:0005868]; cytosol [GO:0005829]; dynein complex [GO:0030286]; kinetochore [GO:0000776]; late endosome [GO:0005770]; lysosome [GO:0005764]; membrane [GO:0016020]; microtubule [GO:0005874]
23.8194	20.0121	NaN	6	6	6	26.4	26.4	26.4	26.227	13.7	2	O43809;H3BND3;H3BV41	O43809	Cleavage and polyadenylation specificity factor subunit 5	NUDT21	O43809				SUBCELLULAR LOCATION: Nucleus {ECO:0000269|PubMed:15169763, ECO:0000269|PubMed:19864460, ECO:0000269|PubMed:20695905, ECO:0000269|PubMed:9659921}. Cytoplasm {ECO:0000269|PubMed:19864460}. Note=Shuttles between the nucleus and the cytoplasm in a transcription- and XPO1/CRM1-independent manner, most probably in complex with the cleavage factor Im complex (CFIm) (PubMed:19864460). In punctate subnuc…	centriolar satellite [GO:0034451]; centrosome [GO:0005813]; cytoplasm [GO:0005737]; mRNA cleavage and polyadenylation specificity factor complex [GO:0005847]; mRNA cleavage factor complex [GO:0005849]; nuclear body [GO:0016604]; nucleoplasm [GO:0005654]; nucleus [GO:0005634]; paraspeckles [GO:0042382]
21.5816	19.2597	NaN	2	2	2	22.7	22.7	22.7	10.998	22.7	2	O60220	O60220	Mitochondrial import inner membrane translocase subunit Tim8 A	TIMM8A	O60220				SUBCELLULAR LOCATION: Mitochondrion inner membrane {ECO:0000269|PubMed:11489896}; Peripheral membrane protein {ECO:0000269|PubMed:11489896}; Intermembrane side {ECO:0000269|PubMed:11489896}.	mitochondrial inner membrane [GO:0005743]; mitochondrial intermembrane space [GO:0005758]; mitochondrial intermembrane space protein transporter complex [GO:0042719]; mitochondrion [GO:0005739]
22.467	16.7666	NaN	5	5	5	6.6	6.6	6.6	115.46	1.8	2	O75298	O75298	Reticulon-2	RTN2	O75298		2		SUBCELLULAR LOCATION: Endoplasmic reticulum membrane {ECO:0000269|PubMed:22232211}; Multi-pass membrane protein {ECO:0000255}. Sarcoplasmic reticulum membrane {ECO:0000250|UniProtKB:O70622}; Multi-pass membrane protein {ECO:0000255}. Cell membrane {ECO:0000250|UniProtKB:Q6WN19}; Multi-pass membrane protein {ECO:0000255}. Cell membrane, sarcolemma {ECO:0000250|UniProtKB:O70622}; Multi-pass membran…	cell surface [GO:0009986]; endoplasmic reticulum [GO:0005783]; endoplasmic reticulum membrane [GO:0005789]; intermediate filament [GO:0005882]; sarcoplasmic reticulum membrane [GO:0033017]; T-tubule [GO:0030315]; terminal cisterna [GO:0014802]; Z disc [GO:0030018]
22.544	16.4919	NaN	5	5	5	14.6	14.6	14.6	67.454	7.6	2	O94826	O94826	Mitochondrial import receptor subunit TOM70	TOMM70A	O94826		1		SUBCELLULAR LOCATION: Mitochondrion outer membrane {ECO:0000269|PubMed:20628368, ECO:0000269|PubMed:25609812, ECO:0000269|PubMed:33723040}; Single-pass membrane protein {ECO:0000255}.; SUBCELLULAR LOCATION: Note=(Microbial infection) During parasite T.gondii-mediated infection, enriched at the interface between the host mitochondria and the parasitopharous vacuole. {ECO:0000269|PubMed:33723040}.	extracellular exosome [GO:0070062]; membrane [GO:0016020]; mitochondrial outer membrane [GO:0005741]; mitochondrial outer membrane translocase complex [GO:0005742]; mitochondrion [GO:0005739]
22.8458	19.0798	25.4417	7	7	7	43	43	43	20.776	29.1	2	O96000;H3BPJ9;H3BV16	O96000;H3BPJ9;H3BV16	NADH dehydrogenase [ubiquinone] 1 beta subcomplex subunit 10	NDUFB10	O96000	H3BPJ9			SUBCELLULAR LOCATION: Mitochondrion inner membrane {ECO:0000269|PubMed:28040730, ECO:0000305|PubMed:12611891}; Peripheral membrane protein {ECO:0000305}; Matrix side {ECO:0000305}.	mitochondrial inner membrane [GO:0005743]; mitochondrial respiratory chain complex I [GO:0005747]
23.7498	19.2754	NaN	7	7	6	32.2	32.2	28.6	36.688	14.8	2	P00338;F5GXH2;F5GXY2;F5GYU2;F5GXU1;F5GZQ4;F5H5J4;F5H6W8;P07864;Q6ZMR3;F5H5G7;F5GXC7;F5H155;A0A087WUM2;G3XAP5;F5GWW2;F5H245;F5H8H6	P00338	L-lactate dehydrogenase A chain	LDHA	P00338				SUBCELLULAR LOCATION: Cytoplasm.	cytosol [GO:0005829]; extracellular exosome [GO:0070062]; membrane [GO:0016020]; nucleus [GO:0005634]; oxidoreductase complex [GO:1990204]
23.4571	17.2477	NaN	3	3	3	2.5	2.5	2.5	138.94	0.6	2	P02452;I3L3H7	P02452	Collagen alpha-1(I) chain	COL1A1	P02452			Y	SUBCELLULAR LOCATION: Secreted, extracellular space, extracellular matrix {ECO:0000255|PROSITE-ProRule:PRU00793}.	collagen type I trimer [GO:0005584]; collagen-containing extracellular matrix [GO:0062023]; cytoplasm [GO:0005737]; endoplasmic reticulum lumen [GO:0005788]; extracellular matrix [GO:0031012]; extracellular region [GO:0005576]; extracellular space [GO:0005615]; Golgi apparatus [GO:0005794]; secretory granule [GO:0030141]
22.7075	17.5092	24.9616	20	20	20	54.6	54.6	54.6	59.755	7	2	P04040	P04040	Catalase	CAT	P04040				SUBCELLULAR LOCATION: Peroxisome {ECO:0000269|PubMed:21976670, ECO:0000269|PubMed:8769411}.	catalase complex [GO:0062151]; cytoplasm [GO:0005737]; cytosol [GO:0005829]; endoplasmic reticulum [GO:0005783]; extracellular exosome [GO:0070062]; extracellular region [GO:0005576]; ficolin-1-rich granule lumen [GO:1904813]; focal adhesion [GO:0005925]; Golgi apparatus [GO:0005794]; intracellular membrane-bounded organelle [GO:0043231]; lysosome [GO:0005764]; membrane [GO:0016020]; mitochondria…
24.8015	19.5921	25.2128	45	45	45	68.7	68.7	68.7	68.569	12.5	2	P04843;B7Z4L4;F8WF32	P04843;B7Z4L4	Dolichyl-diphosphooligosaccharide--protein glycosyltransferase subunit 1	RPN1	P04843	B7Z4L4	1	Y	SUBCELLULAR LOCATION: Endoplasmic reticulum {ECO:0000250|UniProtKB:E2RQ08, ECO:0000250|UniProtKB:Q9GMB0}. Endoplasmic reticulum membrane; Single-pass type I membrane protein {ECO:0000305}. Melanosome. Note=Identified by mass spectrometry in melanosome fractions from stage I to stage IV.	cytosol [GO:0005829]; endoplasmic reticulum [GO:0005783]; endoplasmic reticulum membrane [GO:0005789]; melanosome [GO:0042470]; membrane [GO:0016020]; oligosaccharyltransferase complex [GO:0008250]; rough endoplasmic reticulum [GO:0005791]
24.9223	19.6744	28.0937	17	7	7	14.6	6.7	6.7	98.022	5.8	2	P05141	P05141	ADP/ATP translocase 2;ADP/ATP translocase 2, N-terminally processed	SLC25A5	P05141		2		SUBCELLULAR LOCATION: Mitochondrion inner membrane {ECO:0000250|UniProtKB:P02722}; Multi-pass membrane protein {ECO:0000255}. Membrane {ECO:0000269|PubMed:27641616}; Multi-pass membrane protein {ECO:0000255}. Note=May localize to non-mitochondrial membranes. {ECO:0000269|PubMed:27641616}.	membrane [GO:0016020]; mitochondrial inner membrane [GO:0005743]; mitochondrial nucleoid [GO:0042645]; mitochondrial permeability transition pore complex [GO:0005757]; mitochondrion [GO:0005739]; MMXD complex [GO:0071817]; nucleus [GO:0005634]; plasma membrane [GO:0005886]
22.15	17.6905	NaN	2	2	2	8.6	8.6	8.6	36.112	8.6	2	P05198;H0YJS4;G3V4T5	P05198;H0YJS4;G3V4T5	Eukaryotic translation initiation factor 2 subunit 1	EIF2S1	P05198	H0YJS4			SUBCELLULAR LOCATION: Cytoplasm, Stress granule {ECO:0000250|UniProtKB:Q6ZWX6}. Note=Colocalizes with NANOS3 in the stress granules. {ECO:0000250|UniProtKB:Q6ZWX6}.	cytoplasmic stress granule [GO:0010494]; cytosol [GO:0005829]; eukaryotic 48S preinitiation complex [GO:0033290]; eukaryotic translation initiation factor 2 complex [GO:0005850]; eukaryotic translation initiation factor 2B complex [GO:0005851]; extracellular exosome [GO:0070062]; glial limiting end-foot [GO:0097451]; membrane [GO:0016020]; multi-eIF complex [GO:0043614]; nucleus [GO:0005634]; pol…
24.3707	22.7858	NaN	3	3	3	56.1	56.1	56.1	11.514	14	2	P05386	P05386	60S acidic ribosomal protein P1	RPLP1	P05386					cytoplasm [GO:0005737]; cytosol [GO:0005829]; cytosolic large ribosomal subunit [GO:0022625]; cytosolic ribosome [GO:0022626]; focal adhesion [GO:0005925]
23.8873	21.2831	25.0114	3	3	3	33.9	33.9	33.9	11.665	33.9	2	P05387;H0YDD8	P05387	60S acidic ribosomal protein P2	RPLP2	P05387			Y		cytoplasm [GO:0005737]; cytosol [GO:0005829]; cytosolic large ribosomal subunit [GO:0022625]; extracellular exosome [GO:0070062]; focal adhesion [GO:0005925]; membrane [GO:0016020]
21.4165	16.9571	NaN	2	2	2	5.1	5.1	5.1	46.836	5.1	2	P05455	P05455	Lupus La protein	SSB	P05455				SUBCELLULAR LOCATION: Nucleus {ECO:0000305}.	chromosome, telomeric region [GO:0000781]; cytoplasm [GO:0005737]; nucleus [GO:0005634]; ribonucleoprotein complex [GO:1990904]
25.2309	22.909	NaN	2	2	2	17.6	17.6	17.6	9.681	17.6	2	R4GN98;P06703	R4GN98;P06703	Protein S100;Protein S100-A6	S100A6	R4GN98	P06703			SUBCELLULAR LOCATION: Nucleus envelope {ECO:0000256|ARBA:ARBA00004259}.	cytosol [GO:0005829]; nuclear envelope [GO:0005635]; plasma membrane [GO:0005886]
24.661	18.0703	25.5261	37	37	37	39.5	39.5	39.5	116.04	6.9	2	P06756;H7BZG1	P06756	Integrin alpha-V;Integrin alpha-V heavy chain;Integrin alpha-V light chain	ITGAV	P06756		1	Y	SUBCELLULAR LOCATION: Cell membrane; Single-pass type I membrane protein. Cell junction, focal adhesion {ECO:0000269|PubMed:17158881}.	alphav-beta3 integrin-HMGB1 complex [GO:0035868]; alphav-beta3 integrin-IGF-1-IGF1R complex [GO:0035867]; alphav-beta3 integrin-PKCalpha complex [GO:0035866]; cell surface [GO:0009986]; cytosol [GO:0005829]; external side of plasma membrane [GO:0009897]; extracellular exosome [GO:0070062]; filopodium membrane [GO:0031527]; focal adhesion [GO:0005925]; integrin alphav-beta3 complex [GO:0034683]; i…
22.734	17.6896	NaN	28	19	19	39.5	26	26	84.659	9.3	2	P07900;Q14568;G3V2J8;Q58FG0;Q58FG1	P07900	Heat shock protein HSP 90-alpha	HSP90AA1	P07900				SUBCELLULAR LOCATION: Nucleus {ECO:0000250|UniProtKB:P07901}. Cytoplasm {ECO:0000250|UniProtKB:P07901}. Melanosome {ECO:0000269|PubMed:17081065}. Cell membrane {ECO:0000269|PubMed:11276205}. Mitochondrion {ECO:0000269|PubMed:25609812}. Note=Identified by mass spectrometry in melanosome fractions from stage I to stage IV.	apical plasma membrane [GO:0016324]; axonal growth cone [GO:0044295]; basolateral plasma membrane [GO:0016323]; brush border membrane [GO:0031526]; cell surface [GO:0009986]; collagen-containing extracellular matrix [GO:0062023]; cytoplasm [GO:0005737]; cytosol [GO:0005829]; dendritic growth cone [GO:0044294]; endocytic vesicle lumen [GO:0071682]; extracellular exosome [GO:0070062]; extracellular…
20.4969	16.0374	NaN	3	3	3	13.5	13.5	13.5	35.882	13.5	2	P09525;B4E1S2;Q6P452	P09525;B4E1S2;Q6P452	Annexin A4;Annexin	ANXA4	P09525	B4E1S2			SUBCELLULAR LOCATION: Zymogen granule membrane {ECO:0000250|UniProtKB:P50994}; Peripheral membrane protein {ECO:0000250|UniProtKB:P50994}.	cell surface [GO:0009986]; collagen-containing extracellular matrix [GO:0062023]; cytoplasm [GO:0005737]; cytoplasmic vesicle [GO:0031410]; extracellular exosome [GO:0070062]; nuclear membrane [GO:0031965]; nucleus [GO:0005634]; perinuclear region of cytoplasm [GO:0048471]; plasma membrane [GO:0005886]; vesicle membrane [GO:0012506]
23.4307	19.6246	NaN	5	5	5	32.2	32.2	32.2	28.415	14.5	2	P09661;H0YLR3;H0YMA0;A0A0J9YXF9	P09661;H0YLR3;H0YMA0	U2 small nuclear ribonucleoprotein A	SNRPA1	P09661	H0YLR3			SUBCELLULAR LOCATION: Nucleus {ECO:0000269|PubMed:11991638, ECO:0000269|PubMed:28076346, ECO:0000269|PubMed:28502770, ECO:0000269|PubMed:28781166}.	catalytic step 2 spliceosome [GO:0071013]; nuclear body [GO:0016604]; nuclear speck [GO:0016607]; nucleoplasm [GO:0005654]; nucleus [GO:0005634]; small nuclear ribonucleoprotein complex [GO:0030532]; spliceosomal complex [GO:0005681]; U2 snRNP [GO:0005686]; U2-type catalytic step 2 spliceosome [GO:0071007]; U2-type precatalytic spliceosome [GO:0071005]
23.8693	17.9154	23.2835	21	21	21	38.8	38.8	38.8	83.051	7.2	2	P11686;G3V0E4;O75439	P11686	Pulmonary surfactant-associated protein C	SFTPC	P11686		1		SUBCELLULAR LOCATION: Secreted, extracellular space, surface film.	alveolar lamellar body [GO:0097208]; clathrin-coated endocytic vesicle [GO:0045334]; endoplasmic reticulum membrane [GO:0005789]; extracellular region [GO:0005576]; extracellular space [GO:0005615]; lamellar body [GO:0042599]; multivesicular body lumen [GO:0097486]
25.5329	20.3234	NaN	10	2	2	13.8	3.7	3.7	71.027	11.4	2	P17066;P48741	P17066;P48741	Heat shock 70 kDa protein 6;Putative heat shock 70 kDa protein 7	HSPA6;HSPA7	P17066	P48741				blood microparticle [GO:0072562]; centriole [GO:0005814]; cytoplasm [GO:0005737]; cytosol [GO:0005829]; extracellular exosome [GO:0070062]; extracellular region [GO:0005576]; ficolin-1-rich granule lumen [GO:1904813]; nucleus [GO:0005634]; plasma membrane [GO:0005886]; secretory granule lumen [GO:0034774]
23.9665	19.8591	27.0751	10	10	10	65.2	65.2	65.2	14.515	28	2	P25398	P25398	40S ribosomal protein S12	RPS12	P25398				SUBCELLULAR LOCATION: Cytoplasm.	cytoplasm [GO:0005737]; cytosol [GO:0005829]; cytosolic ribosome [GO:0022626]; cytosolic small ribosomal subunit [GO:0022627]; Golgi apparatus [GO:0005794]; intracellular membrane-bounded organelle [GO:0043231]; membrane [GO:0016020]; nucleoplasm [GO:0005654]
23.3811	16.1419	NaN	11	11	11	18.9	18.9	18.9	96.888	1.8	2	P28799;K7EKL3;K7EQ05;K7EMR1;K7EQI0	P28799;K7EKL3	Granulins;Acrogranin;Paragranulin;Granulin-1;Granulin-2;Granulin-3;Granulin-4;Granulin-5;Granulin-6;Granulin-7	GRN	P28799	K7EKL3		Y	SUBCELLULAR LOCATION: Secreted {ECO:0000269|PubMed:21092856, ECO:0000269|PubMed:26370502}. Lysosome {ECO:0000269|PubMed:21092856, ECO:0000269|PubMed:26370502, ECO:0000269|PubMed:28073925, ECO:0000269|PubMed:28541286, ECO:0000269|PubMed:28743268}. Note=Endocytosed by SORT1 and delivred to lysosomes (PubMed:21092856, PubMed:28073925). Targeted to lysosome by PSAP via M6PR and LRP1, in both biosynth…	azurophil granule lumen [GO:0035578]; endoplasmic reticulum [GO:0005783]; endosome [GO:0005768]; extracellular exosome [GO:0070062]; extracellular region [GO:0005576]; extracellular space [GO:0005615]; Golgi apparatus [GO:0005794]; late endosome [GO:0005770]; lysosomal membrane [GO:0005765]; lysosome [GO:0005764]; membrane [GO:0016020]; plasma membrane [GO:0005886]; trans-Golgi network [GO:000580…
24.8965	21.7265	NaN	4	4	4	33.3	33.3	33.3	17.818	14.5	2	P30050	P30050	60S ribosomal protein L12	RPL12	P30050					cytoplasm [GO:0005737]; cytosol [GO:0005829]; cytosolic large ribosomal subunit [GO:0022625]; cytosolic ribosome [GO:0022626]; extracellular exosome [GO:0070062]; focal adhesion [GO:0005925]; large ribosomal subunit [GO:0015934]; membrane [GO:0016020]; nucleolus [GO:0005730]; postsynaptic density [GO:0014069]
24.7792	20.5275	28.0135	4	3	3	15.7	12.5	12.5	27.774	12.1	2	P31947	P31947	14-3-3 protein sigma	SFN	P31947				SUBCELLULAR LOCATION: Cytoplasm. Nucleus {ECO:0000250}. Secreted. Note=May be secreted by a non-classical secretory pathway.	cytoplasm [GO:0005737]; cytosol [GO:0005829]; extracellular exosome [GO:0070062]; extracellular space [GO:0005615]; nucleus [GO:0005634]
22.7921	19.7829	NaN	2	2	2	18.1	18.1	18.1	11.74	18.1	2	P31949	P31949	Protein S100-A11;Protein S100-A11, N-terminally processed	S100A11	P31949				SUBCELLULAR LOCATION: Cytoplasm {ECO:0000269|PubMed:18618420}. Nucleus {ECO:0000269|PubMed:18618420}.	adherens junction [GO:0005912]; cytoplasm [GO:0005737]; extracellular exosome [GO:0070062]; extracellular region [GO:0005576]; extracellular space [GO:0005615]; nucleus [GO:0005634]; ruffle [GO:0001726]; secretory granule lumen [GO:0034774]
22.722	16.4055	24.0367	17	17	14	21.3	21.3	17.4	117.69	5.2	2	P46736;H0YB75;A0A1B0GUR1;I3L4Y6;A0A087WZR3;H9KVA9;A0A0D9SF50;X6RJS7;G3V5A5	P46736	Lys-63-specific deubiquitinase BRCC36	BRCC3	P46736				SUBCELLULAR LOCATION: Nucleus {ECO:0000269|PubMed:18077395, ECO:0000269|PubMed:19202061, ECO:0000269|PubMed:19261748, ECO:0000269|PubMed:19261749, ECO:0000269|PubMed:20656690, ECO:0000269|PubMed:24075985, ECO:0000269|PubMed:26344097}. Cytoplasm {ECO:0000269|PubMed:20656690, ECO:0000269|PubMed:24075985}. Cytoplasm, cytoskeleton, spindle pole {ECO:0000305|PubMed:26195665}. Note=Localizes at sites o…	BRCA1-A complex [GO:0070531]; BRISC complex [GO:0070552]; cytoplasm [GO:0005737]; cytosol [GO:0005829]; nuclear ubiquitin ligase complex [GO:0000152]; nucleoplasm [GO:0005654]; nucleus [GO:0005634]; spindle pole [GO:0000922]; ubiquitin ligase complex [GO:0000151]
24.2666	20.1791	NaN	6	6	6	24.7	24.7	24.7	32.551	8	2	R4GMR5;P48556;K7EJR3;K7ENY6;K7EJC1	R4GMR5;P48556;K7EJR3	26S proteasome non-ATPase regulatory subunit 8	PSMD8	R4GMR5	P48556				proteasome regulatory particle [GO:0005838]
24.5881	17.6966	24.9499	13	13	13	25	25	25	91.868	7.1	2	P48960;M0QY55;B4DWB8;M0R0K5;Q9UHX3	P48960	CD97 antigen;CD97 antigen subunit alpha;CD97 antigen subunit beta	CD97	P48960		7	Y	SUBCELLULAR LOCATION: Cell membrane {ECO:0000250|UniProtKB:Q9Z0M6}; Multi-pass membrane protein {ECO:0000255}.; SUBCELLULAR LOCATION: [Adhesion G protein-coupled receptor E5 subunit alpha]: Secreted, extracellular space {ECO:0000305}.	extracellular exosome [GO:0070062]; focal adhesion [GO:0005925]; membrane [GO:0016020]; plasma membrane [GO:0005886]; secretory granule membrane [GO:0030667]
22.477	19.892	NaN	1	1	1	7.7	7.7	7.7	13.293	7.7	2	P49207	P49207	60S ribosomal protein L34	RPL34	P49207				SUBCELLULAR LOCATION: Cytoplasm, cytosol {ECO:0000269|PubMed:25957688}. Cytoplasm {ECO:0000305|PubMed:23636399, ECO:0000305|PubMed:25901680}. Endoplasmic reticulum {ECO:0000250|UniProtKB:Q29223}. Note=Detected on cytosolic polysomes (PubMed:25957688). Detected in ribosomes that are associated with the rough endoplasmic reticulum (By similarity). {ECO:0000250|UniProtKB:Q29223, ECO:0000269|PubMed:2…	cytoplasm [GO:0005737]; cytosol [GO:0005829]; cytosolic large ribosomal subunit [GO:0022625]; cytosolic ribosome [GO:0022626]; endoplasmic reticulum [GO:0005783]; extracellular exosome [GO:0070062]; synapse [GO:0045202]
23.5381	20.2162	NaN	2	2	2	8.5	8.5	8.5	22.836	8.5	2	P49721	P49721	Proteasome subunit beta type-2	PSMB2	P49721				SUBCELLULAR LOCATION: Cytoplasm {ECO:0000269|PubMed:12181345, ECO:0000269|PubMed:34711951}. Nucleus {ECO:0000269|PubMed:12181345, ECO:0000269|PubMed:34711951}. Note=Translocated from the cytoplasm into the nucleus following interaction with AKIRIN2, which bridges the proteasome with the nuclear import receptor IPO9. {ECO:0000269|PubMed:34711951}.	cytoplasm [GO:0005737]; cytosol [GO:0005829]; extracellular exosome [GO:0070062]; membrane [GO:0016020]; nucleoplasm [GO:0005654]; nucleus [GO:0005634]; proteasome complex [GO:0000502]; proteasome core complex [GO:0005839]; proteasome core complex, beta-subunit complex [GO:0019774]
22.2222	16.7132	23.8801	13	13	13	48.4	48.4	48.4	24.976	17.4	2	P49755;G3V2K7	P49755	Transmembrane emp24 domain-containing protein 10	TMED10	P49755		1	Y	SUBCELLULAR LOCATION: Endoplasmic reticulum membrane {ECO:0000269|PubMed:10852829, ECO:0000269|PubMed:12237308, ECO:0000269|PubMed:9472029}; Single-pass type I membrane protein {ECO:0000255}. Endoplasmic reticulum-Golgi intermediate compartment membrane {ECO:0000269|PubMed:12237308, ECO:0000269|PubMed:32272059, ECO:0000269|PubMed:9382861}; Single-pass type I membrane protein {ECO:0000255}. Golgi …	cis-Golgi network [GO:0005801]; COPI-coated vesicle [GO:0030137]; COPII-coated ER to Golgi transport vesicle [GO:0030134]; endoplasmic reticulum [GO:0005783]; endoplasmic reticulum membrane [GO:0005789]; endoplasmic reticulum-Golgi intermediate compartment [GO:0005793]; endoplasmic reticulum-Golgi intermediate compartment membrane [GO:0033116]; ER to Golgi transport vesicle membrane [GO:0012507];…
23.0258	19.5664	26.2757	10	10	9	63	63	57.9	23.482	17.6	2	P51148;K7ERI8;K7ERQ8;K7ENY4;F8VVK3;F8VSF8;F8VWU4;K7EIP6	P51148;K7ERI8;K7ERQ8	Ras-related protein Rab-5C	RAB5C	P51148	K7ERI8			SUBCELLULAR LOCATION: Cell membrane {ECO:0000250|UniProtKB:P20339}; Lipid-anchor {ECO:0000250|UniProtKB:P20339}; Cytoplasmic side {ECO:0000250|UniProtKB:P20339}. Early endosome membrane {ECO:0000250|UniProtKB:P20339}; Lipid-anchor {ECO:0000250|UniProtKB:P20339}. Melanosome {ECO:0000269|PubMed:17081065}. Note=Identified by mass spectrometry in melanosome fractions from stage I to stage IV. {ECO:00…	azurophil granule membrane [GO:0035577]; early endosome [GO:0005769]; early endosome membrane [GO:0031901]; endocytic vesicle [GO:0030139]; endomembrane system [GO:0012505]; endosome [GO:0005768]; extracellular exosome [GO:0070062]; lipid droplet [GO:0005811]; lysosomal membrane [GO:0005765]; melanosome [GO:0042470]; plasma membrane [GO:0005886]
23.6044	20.4346	27.6824	8	8	8	57.6	57.6	57.6	20.105	8.7	2	P51970	P51970	NADH dehydrogenase [ubiquinone] 1 alpha subcomplex subunit 8	NDUFA8	P51970				SUBCELLULAR LOCATION: Mitochondrion inner membrane {ECO:0000269|PubMed:21310150}; Peripheral membrane protein {ECO:0000269|PubMed:21310150}. Mitochondrion intermembrane space {ECO:0000269|PubMed:21310150}. Mitochondrion {ECO:0000269|PubMed:23676665}.	mitochondrial inner membrane [GO:0005743]; mitochondrial intermembrane space [GO:0005758]; mitochondrial respiratory chain complex I [GO:0005747]; mitochondrion [GO:0005739]
23.0732	18.6809	NaN	15	1	1	30.8	4	4	61.644	14.3	2	P52926;M0R0N3;F5H2U8;F5H2A4;F5H6H0	P52926;M0R0N3	High mobility group protein HMGI-C	HMGA2;HNRNPM	P52926	M0R0N3			SUBCELLULAR LOCATION: Nucleus.	nuclear chromosome [GO:0000228]; nucleoplasm [GO:0005654]; nucleus [GO:0005634]; protein-DNA complex [GO:0032993]; senescence-associated heterochromatin focus [GO:0035985]; SMAD protein complex [GO:0071141]
21.1384	16.2704	24.3421	12	12	12	52.2	52.2	52.2	35.54	13.4	2	P55735;A8MXL6;E7ERC8	P55735;A8MXL6	Protein SEC13 homolog	SEC13	P55735	A8MXL6			SUBCELLULAR LOCATION: Cytoplasmic vesicle, COPII-coated vesicle membrane {ECO:0000269|PubMed:8972206}; Peripheral membrane protein {ECO:0000269|PubMed:8972206}; Cytoplasmic side {ECO:0000269|PubMed:8972206}. Endoplasmic reticulum membrane {ECO:0000269|PubMed:8972206}; Peripheral membrane protein {ECO:0000269|PubMed:8972206}; Cytoplasmic side {ECO:0000269|PubMed:8972206}. Nucleus, nuclear pore com…	COPII vesicle coat [GO:0030127]; cytosol [GO:0005829]; endoplasmic reticulum membrane [GO:0005789]; ER to Golgi transport vesicle membrane [GO:0012507]; extracellular exosome [GO:0070062]; GATOR2 complex [GO:0061700]; intracellular membrane-bounded organelle [GO:0043231]; lysosomal membrane [GO:0005765]; nuclear envelope [GO:0005635]; nuclear pore [GO:0005643]; nuclear pore outer ring [GO:0031080…
21.829	18.0217	24.7856	12	12	7	70.3	70.3	39.2	23.545	20.3	2	P61019;E9PKL7;H7C125;A0A3B3ITL1;E9PE37;H0YD31;H0YDL5	P61019;E9PKL7;H7C125	Ras-related protein Rab-2A	RAB2A	P61019	E9PKL7			SUBCELLULAR LOCATION: Endoplasmic reticulum-Golgi intermediate compartment membrane {ECO:0000269|PubMed:17081065}; Lipid-anchor {ECO:0000269|PubMed:17081065}. Melanosome {ECO:0000269|PubMed:17081065}. Endoplasmic reticulum membrane {ECO:0000305}; Lipid-anchor {ECO:0000305}. Golgi apparatus membrane {ECO:0000305}; Lipid-anchor {ECO:0000305}. Cytoplasmic vesicle, secretory vesicle, acrosome {ECO:00…	acrosomal vesicle [GO:0001669]; cytosol [GO:0005829]; endoplasmic reticulum membrane [GO:0005789]; endoplasmic reticulum-Golgi intermediate compartment membrane [GO:0033116]; extracellular exosome [GO:0070062]; Golgi apparatus [GO:0005794]; Golgi membrane [GO:0000139]; lysosomal membrane [GO:0005765]; melanosome [GO:0042470]; nucleus [GO:0005634]
24.7556	20.6829	27.3894	5	4	3	21	15.5	12	22.541	15	2	P61026	P61026	Ras-related protein Rab-10	RAB10	P61026			Y	SUBCELLULAR LOCATION: Cytoplasmic vesicle membrane {ECO:0000305}; Lipid-anchor {ECO:0000305}; Cytoplasmic side {ECO:0000305}. Golgi apparatus membrane {ECO:0000269|PubMed:23263280}. Golgi apparatus, trans-Golgi network membrane {ECO:0000250|UniProtKB:P24409}. Endosome membrane {ECO:0000269|PubMed:16641372}. Recycling endosome membrane {ECO:0000250|UniProtKB:P24409}. Cytoplasmic vesicle, phagosome…	adherens junction [GO:0005912]; cilium [GO:0005929]; cytoplasmic vesicle membrane [GO:0030659]; cytoskeleton [GO:0005856]; cytosol [GO:0005829]; endoplasmic reticulum membrane [GO:0005789]; endoplasmic reticulum tubular network [GO:0071782]; endosome [GO:0005768]; exocytic vesicle [GO:0070382]; extracellular exosome [GO:0070062]; focal adhesion [GO:0005925]; Golgi apparatus [GO:0005794]; Golgi me…
24.0561	19.4071	NaN	8	8	5	41	41	27.4	42.613	8.5	2	P61163;R4GMT0;A0A1B0GVS3	P61163;R4GMT0;A0A1B0GVS3	Alpha-centractin	ACTR1A	P61163	R4GMT0			SUBCELLULAR LOCATION: Cytoplasm, cytoskeleton {ECO:0000250|UniProtKB:P85515}. Cytoplasm, cytoskeleton, microtubule organizing center, centrosome {ECO:0000269|PubMed:14654843}. Cytoplasm, cell cortex {ECO:0000269|PubMed:22327364}.	cell cortex region [GO:0099738]; centrosome [GO:0005813]; cytoplasm [GO:0005737]; cytosol [GO:0005829]; dynactin complex [GO:0005869]; extracellular exosome [GO:0070062]; microtubule associated complex [GO:0005875]; microtubule cytoskeleton [GO:0015630]
23.6721	19.672	NaN	4	3	3	16.6	13.4	13.4	28.302	12.6	2	P61981	P61981	14-3-3 protein gamma;14-3-3 protein gamma, N-terminally processed	YWHAG	P61981				SUBCELLULAR LOCATION: Cytoplasm {ECO:0000250}.	cytoplasm [GO:0005737]; cytosol [GO:0005829]; extracellular exosome [GO:0070062]; focal adhesion [GO:0005925]; membrane [GO:0016020]; presynapse [GO:0098793]
26.7062	25.7062	29.411	5	5	5	50	50	50	6.6767	26.8	2	P62273;A0A2R8Y851;A0A087WTT6;A0A2R8Y6P7	P62273;A0A2R8Y851;A0A087WTT6	40S ribosomal protein S29	RPS29	P62273	A0A2R8Y851			SUBCELLULAR LOCATION: Cytoplasm, cytosol {ECO:0000269|PubMed:25957688}. Cytoplasm {ECO:0000305|PubMed:23636399, ECO:0000305|PubMed:25901680}. Rough endoplasmic reticulum {ECO:0000250|UniProtKB:Q6QAP6}. Note=Detected on cytosolic polysomes (PubMed:25957688). Detected in ribosomes that are associated with the rough endoplasmic reticulum (By similarity). {ECO:0000250|UniProtKB:Q6QAP6, ECO:0000269|Pu…	cytoplasm [GO:0005737]; cytoplasmic side of rough endoplasmic reticulum membrane [GO:0098556]; cytosol [GO:0005829]; cytosolic small ribosomal subunit [GO:0022627]; extracellular exosome [GO:0070062]; focal adhesion [GO:0005925]; nucleoplasm [GO:0005654]; polysomal ribosome [GO:0042788]; small ribosomal subunit [GO:0015935]
26.0879	24.0879	28.5088	3	3	3	56.5	56.5	56.5	10.803	29.3	2	P62304;A6NHK2	P62304;A6NHK2	Small nuclear ribonucleoprotein E	SNRPE	P62304	A6NHK2			SUBCELLULAR LOCATION: Cytoplasm, cytosol {ECO:0000269|PubMed:18984161}. Nucleus {ECO:0000269|PubMed:11574479, ECO:0000269|PubMed:11991638, ECO:0000269|PubMed:23246290, ECO:0000269|PubMed:26912367, ECO:0000269|PubMed:28076346, ECO:0000269|PubMed:28502770, ECO:0000269|PubMed:28781166}. Note=SMN-mediated assembly into core snRNPs occurs in the cytosol before SMN-mediated transport to the nucleus to …	catalytic step 2 spliceosome [GO:0071013]; cytosol [GO:0005829]; methylosome [GO:0034709]; nucleoplasm [GO:0005654]; nucleus [GO:0005634]; pICln-Sm protein complex [GO:0034715]; precatalytic spliceosome [GO:0071011]; small nuclear ribonucleoprotein complex [GO:0030532]; SMN-Sm protein complex [GO:0034719]; spliceosomal complex [GO:0005681]; telomerase holoenzyme complex [GO:0005697]; U1 snRNP [GO…
21.3245	18.5171	NaN	5	5	5	50.4	50.4	50.4	13.841	21.5	2	P62699	P62699	Protein yippee-like 5	YPEL5	P62699				SUBCELLULAR LOCATION: Nucleus {ECO:0000250|UniProtKB:Q65Z55}. Cytoplasm, cytoskeleton, microtubule organizing center, centrosome {ECO:0000250|UniProtKB:Q65Z55}. Cytoplasm, cytoskeleton, spindle pole {ECO:0000250|UniProtKB:Q65Z55}. Midbody {ECO:0000250|UniProtKB:Q65Z55}. Note=Deteted in nucleus and at the centrosome during interphase. During mitosis, detected on the mitotic spindle, at spindle pol…	extracellular region [GO:0005576]; ficolin-1-rich granule lumen [GO:1904813]; microtubule organizing center [GO:0005815]; midbody [GO:0030496]; mitotic spindle pole [GO:0097431]; nucleus [GO:0005634]; tertiary granule lumen [GO:1904724]; ubiquitin ligase complex [GO:0000151]
22.6846	18.7777	26.7705	10	4	4	55.6	28.3	28.3	22.677	13.7	2	P62820;E7END7;H0YMN7;H0YNE9;Q92930;A0A2R8YDI9;H0YLJ8;H0YL94;G3V196;A0A2R8YFB8;P59190	P62820;E7END7	Ras-related protein Rab-1A	RAB1A	P62820	E7END7			SUBCELLULAR LOCATION: Golgi apparatus {ECO:0000269|PubMed:22939626}. Endoplasmic reticulum {ECO:0000269|PubMed:22939626}. Early endosome {ECO:0000269|PubMed:21303926}. Cytoplasm, cytosol {ECO:0000305|PubMed:19942850}. Membrane {ECO:0000269|PubMed:19942850, ECO:0000269|PubMed:23815289}. Melanosome {ECO:0000250|UniProtKB:P62821}. Note=Alternates between membrane-associated and cytosolic forms. {ECO…	cytosol [GO:0005829]; early endosome [GO:0005769]; endomembrane system [GO:0012505]; endoplasmic reticulum [GO:0005783]; extracellular exosome [GO:0070062]; Golgi apparatus [GO:0005794]; Golgi membrane [GO:0000139]; melanosome [GO:0042470]; transport vesicle membrane [GO:0030658]
23.8737	18.7807	NaN	2	2	2	39.1	39.1	39.1	7.8409	39.1	2	P62857	P62857	40S ribosomal protein S28	RPS28	P62857				SUBCELLULAR LOCATION: Cytoplasm, cytosol {ECO:0000269|PubMed:25957688}. Cytoplasm {ECO:0000305|PubMed:23636399, ECO:0000305|PubMed:25901680}. Rough endoplasmic reticulum {ECO:0000250|UniProtKB:Q6QAT1}. Note=Detected on cytosolic polysomes (PubMed:25957688). Detected in ribosomes that are associated with the rough endoplasmic reticulum (By similarity). {ECO:0000250|UniProtKB:Q6QAT1, ECO:0000269|Pu…	cytoplasm [GO:0005737]; cytoplasmic side of rough endoplasmic reticulum membrane [GO:0098556]; cytosol [GO:0005829]; cytosolic small ribosomal subunit [GO:0022627]; extracellular exosome [GO:0070062]; nucleoplasm [GO:0005654]; polysomal ribosome [GO:0042788]; small ribosomal subunit [GO:0015935]; synapse [GO:0045202]
23.5403	19.0706	25.547	5	5	5	17.4	17.4	17.4	33.665	17.4	2	P62995;H7C2L4;H7BXF3	P62995	Transformer-2 protein homolog beta	TRA2B	P62995				SUBCELLULAR LOCATION: Nucleus {ECO:0000269|PubMed:9212162, ECO:0000269|PubMed:9546399}.	nuclear inner membrane [GO:0005637]; nucleoplasm [GO:0005654]; nucleus [GO:0005634]; protein-containing complex [GO:0032991]; spliceosomal complex [GO:0005681]
20.4035	14.9441	NaN	29	29	21	40.6	40.6	30.3	104.55	2.5	2	P63010;A0A087X253;A0A087WU93;A0A087WZQ6;A0A087WYD1;K7ERB2;K7EN71;K7EJX1	P63010;A0A087X253;A0A087WU93;A0A087WZQ6	AP-2 complex subunit beta	AP2B1	P63010	A0A087X253			SUBCELLULAR LOCATION: Cell membrane {ECO:0000269|PubMed:14530274}. Membrane, coated pit {ECO:0000269|PubMed:14530274}; Peripheral membrane protein {ECO:0000269|PubMed:14530274}; Cytoplasmic side {ECO:0000269|PubMed:14530274}. Note=AP-2 appears to be excluded from internalizing CCVs and to disengage from sites of endocytosis seconds before internalization of the nascent CCV.	AP-2 adaptor complex [GO:0030122]; clathrin adaptor complex [GO:0030131]; clathrin-coated endocytic vesicle [GO:0045334]; clathrin-coated endocytic vesicle membrane [GO:0030669]; cytoplasmic side of plasma membrane [GO:0009898]; cytosol [GO:0005829]; endocytic vesicle membrane [GO:0030666]; endolysosome membrane [GO:0036020]; glutamatergic synapse [GO:0098978]; membrane [GO:0016020]; plasma membr…
24.9052	22.2022	NaN	2	2	2	22.7	22.7	22.7	11.284	22.7	2	P81605	P81605	Dermcidin;Survival-promoting peptide;DCD-1	DCD	P81605			Y	SUBCELLULAR LOCATION: Secreted {ECO:0000269|PubMed:11694882, ECO:0000269|PubMed:15340161, ECO:0000269|PubMed:25946035, ECO:0000269|PubMed:9736629}.; SUBCELLULAR LOCATION: [Survival-promoting peptide]: Secreted {ECO:0000269|PubMed:9736629}.; SUBCELLULAR LOCATION: [DCD-1]: Secreted {ECO:0000305|PubMed:23426625}. Membrane {ECO:0000269|PubMed:23426625}; Peripheral membrane protein {ECO:0000269|PubMed…	extracellular exosome [GO:0070062]; extracellular region [GO:0005576]; extracellular space [GO:0005615]; extrinsic component of membrane [GO:0019898]; membrane [GO:0016020]; pore complex [GO:0046930]
22.3859	18.6855	NaN	4	4	2	12.7	12.7	3.4	47.203	3.4	2	Q01628;A0A3B3IS65	Q01628;A0A3B3IS65	Interferon-induced transmembrane protein 3	IFITM3	Q01628	A0A3B3IS65	2		SUBCELLULAR LOCATION: Cell membrane {ECO:0000269|PubMed:20943977, ECO:0000269|PubMed:22511783, ECO:0000269|PubMed:26354436}; Single-pass type II membrane protein {ECO:0000269|PubMed:20943977, ECO:0000269|PubMed:22511783}. Late endosome membrane {ECO:0000269|PubMed:22046135}; Single-pass type II membrane protein {ECO:0000305}. Early endosome membrane {ECO:0000269|PubMed:26354436, ECO:0000269|PubMe…	early endosome membrane [GO:0031901]; late endosome membrane [GO:0031902]; lysosomal membrane [GO:0005765]; perinuclear region of cytoplasm [GO:0048471]; plasma membrane [GO:0005886]; protein-containing complex [GO:0032991]
22.1467	18.4463	NaN	3	3	3	13.2	13.2	13.2	32.728	6.2	2	Q02878;F8VR69;F8VZ45;U3KQR5	Q02878	60S ribosomal protein L6	RPL6	Q02878				SUBCELLULAR LOCATION: Cytoplasm, cytosol {ECO:0000269|PubMed:25957688}. Cytoplasm {ECO:0000305|PubMed:23636399, ECO:0000305|PubMed:25901680}. Rough endoplasmic reticulum {ECO:0000250|UniProtKB:Q2YGT9}. Note=Detected on cytosolic polysomes (PubMed:25957688). Detected in ribosomes that are associated with the rough endoplasmic reticulum (By similarity). {ECO:0000250|UniProtKB:Q2YGT9, ECO:0000269|Pu…	cytoplasm [GO:0005737]; cytoplasmic ribonucleoprotein granule [GO:0036464]; cytosol [GO:0005829]; cytosolic large ribosomal subunit [GO:0022625]; cytosolic ribosome [GO:0022626]; focal adhesion [GO:0005925]; membrane [GO:0016020]; nucleus [GO:0005634]; polysomal ribosome [GO:0042788]; postsynaptic density [GO:0014069]; rough endoplasmic reticulum [GO:0005791]
25.4169	18.6625	27.2211	22	22	22	44.6	44.6	44.6	88.549	11.9	2	Q13263;M0R0K9;M0R3C0;M0R2I3	Q13263	Transcription intermediary factor 1-beta	TRIM28	Q13263			Y	SUBCELLULAR LOCATION: Nucleus {ECO:0000269|PubMed:10330177, ECO:0000269|PubMed:17178852, ECO:0000269|PubMed:20858735, ECO:0000269|PubMed:23665872, ECO:0000269|PubMed:24741090, ECO:0000269|PubMed:25593309, ECO:0000269|PubMed:9016654}. Note=Associated with centromeric heterochromatin during cell differentiation through CBX1 (By similarity). Localizes to sites of DNA damage (PubMed:25593309). {ECO:0…	chromatin [GO:0000785]; euchromatin [GO:0000791]; heterochromatin [GO:0000792]; nucleoplasm [GO:0005654]; nucleus [GO:0005634]; protein-containing complex [GO:0032991]; RNA polymerase II transcription regulator complex [GO:0090575]
24.0381	20.3377	NaN	2	2	2	6.1	6.1	6.1	31.192	6.1	2	Q13643	Q13643	Four and a half LIM domains protein 3	FHL3	Q13643				SUBCELLULAR LOCATION: Nucleus {ECO:0000250|UniProtKB:Q9R059}. Cytoplasm {ECO:0000250|UniProtKB:Q9R059}.	focal adhesion [GO:0005925]; nucleus [GO:0005634]; stress fiber [GO:0001725]; Z disc [GO:0030018]
23.9293	19.3439	25.6898	16	16	2	54.3	54.3	7.5	41.487	16.3	2	Q15019;C9JB25;C9IZU3;C9J938;C9JZI2;A0A1B0GXJ2;C9JFT1;F8WB65;C9JSE7;C9JT15	Q15019	Septin-2	SEPTIN2	Q15019				SUBCELLULAR LOCATION: Cytoplasm {ECO:0000269|PubMed:15774761}. Cytoplasm, cytoskeleton {ECO:0000269|PubMed:15774761}. Cytoplasm, cytoskeleton, spindle {ECO:0000269|PubMed:15774761}. Chromosome, centromere, kinetochore {ECO:0000269|PubMed:15774761}. Cleavage furrow {ECO:0000269|PubMed:15774761}. Midbody {ECO:0000269|PubMed:15774761}. Cytoplasm, cell cortex {ECO:0000269|PubMed:15774761}. Cell proje…	actin cytoskeleton [GO:0015629]; axoneme [GO:0005930]; cell division site [GO:0032153]; ciliary membrane [GO:0060170]; cleavage furrow [GO:0032154]; cytoplasm [GO:0005737]; extracellular exosome [GO:0070062]; intercellular bridge [GO:0045171]; kinetochore [GO:0000776]; microtubule cytoskeleton [GO:0015630]; midbody [GO:0030496]; non-motile cilium [GO:0097730]; nucleoplasm [GO:0005654]; nucleus [G…
22.5753	18.768	NaN	4	4	4	16.9	16.9	16.9	54.212	4.1	2	Q15043;E5RIP4;E5RFT1;E5RFZ8;E5RGA7;E5RJ40;E5RJG5	Q15043;E5RIP4;E5RFT1	Zinc transporter ZIP14	SLC39A14	Q15043	E5RIP4	6	Y	SUBCELLULAR LOCATION: Cell membrane {ECO:0000269|PubMed:15642354, ECO:0000269|PubMed:27231142, ECO:0000269|PubMed:27703010, ECO:0000269|PubMed:29621230}; Multi-pass membrane protein {ECO:0000255}. Apical cell membrane {ECO:0000269|PubMed:31699897}; Multi-pass membrane protein {ECO:0000255}. Basolateral cell membrane {ECO:0000269|PubMed:31028174, ECO:0000269|PubMed:31699897}; Multi-pass membrane p…	apical plasma membrane [GO:0016324]; basolateral plasma membrane [GO:0016323]; early endosome membrane [GO:0031901]; late endosome membrane [GO:0031902]; lysosomal membrane [GO:0005765]; membrane [GO:0016020]; plasma membrane [GO:0005886]
23.1245	17.037	NaN	2	2	1	1	1	0.4	198.66	1	2	Q2KHR2	Q2KHR2	DNA-binding protein RFX7	RFX7	Q2KHR2				SUBCELLULAR LOCATION: Nucleus {ECO:0000255|PROSITE-ProRule:PRU00858}.	chromatin [GO:0000785]; nucleus [GO:0005634]
25.8895	21.6416	28.0929	19	19	6	75	75	19.5	32.642	23.6	2	Q32Q12;P22392;J3KPD9;O60361	Q32Q12;P22392;J3KPD9	Nucleoside diphosphate kinase;Nucleoside diphosphate kinase B	NME1-NME2;NME2	Q32Q12	P22392		Y		cytosol [GO:0005829]
24.6656	18.8608	NaN	2	2	2	3.6	3.6	3.6	64.135	3.6	2	Q5T749	Q5T749	Keratinocyte proline-rich protein	KPRP	Q5T749				SUBCELLULAR LOCATION: Cytoplasm {ECO:0000250}.	cytoplasm [GO:0005737]; extracellular exosome [GO:0070062]
23.1863	15.1658	24.5496	32	32	32	26.6	26.6	26.6	144.5	2.4	2	Q6ZW31;H7C4H8;C9J7S3;C9JLC1;H7C278;C9JQM9	Q6ZW31	Rho GTPase-activating protein SYDE1	SYDE1	Q6ZW31					synaptic membrane [GO:0097060]
23.4086	19.8237	NaN	1	1	1	5.2	5.2	5.2	32.749	5.2	2	Q86U42	Q86U42	Polyadenylate-binding protein 2	PABPN1	Q86U42			Y	SUBCELLULAR LOCATION: Nucleus {ECO:0000269|PubMed:10688363, ECO:0000269|PubMed:11001936, ECO:0000269|PubMed:14663186, ECO:0000269|PubMed:27209344}. Cytoplasm {ECO:0000269|PubMed:10688363, ECO:0000269|PubMed:11001936, ECO:0000269|PubMed:14663186, ECO:0000269|PubMed:17289661}. Nucleus speckle {ECO:0000269|PubMed:10688363, ECO:0000269|PubMed:11371506}. Note=Localized in cytoplasmic mRNP granules con…	cytoplasm [GO:0005737]; nuclear inclusion body [GO:0042405]; nuclear speck [GO:0016607]; nucleoplasm [GO:0005654]; nucleus [GO:0005634]; ribonucleoprotein complex [GO:1990904]
22.2118	16.4044	NaN	6	6	6	5.5	5.5	5.5	147.69	1.9	2	Q8IUI8;K7EPR1	Q8IUI8	Cytokine receptor-like factor 3	CRLF3	Q8IUI8				SUBCELLULAR LOCATION: Cytoplasm {ECO:0000269|PubMed:19427400}. Note=The EGFP- and MYC-tagged protein has been shown to be cytoplasmic. {ECO:0000269|PubMed:19427400}.	cytoplasm [GO:0005737]; cytosol [GO:0005829]; nucleus [GO:0005634]; plasma membrane [GO:0005886]
21.4101	13.148	NaN	2	2	2	0.3	0.3	0.3	616.62	0.3	2	Q8IVF2	Q8IVF2	Protein AHNAK2	AHNAK2	Q8IVF2				SUBCELLULAR LOCATION: Nucleus {ECO:0000250}.	cytoplasm [GO:0005737]; cytosol [GO:0005829]; nucleus [GO:0005634]; plasma membrane [GO:0005886]; sarcolemma [GO:0042383]; T-tubule [GO:0030315]
23.8107	18.5627	26.1082	7	7	7	11.2	11.2	11.2	81.311	6.5	2	Q8IXM7;C9J634;F8WF02	Q8IXM7;C9J634	Outer dense fiber protein 3-like protein 1	ODF3L1;PDHB	Q8IXM7	C9J634				cytoskeleton [GO:0005856]
25.6289	20.0141	NaN	9	9	9	7	7	7	111.92	0.8	2	Q8NDB2	Q8NDB2	B-cell scaffold protein with ankyrin repeats	BANK1	Q8NDB2					perinuclear region of cytoplasm [GO:0048471]
23.3919	17.1065	NaN	17	17	17	12.6	12.6	12.6	216.26	1.3	2	Q8NGE3;E9PDF2;E9PCR7;E9PFG7;A0A0D9SFS3;C9J0U9;A0A669KB16;C9J4G7;F8WCT8;H0YIA8;Q8NGY7	Q8NGE3;E9PDF2;E9PCR7	Olfactory receptor 10P1	OR10P1;OGDH	Q8NGE3	E9PDF2	7		SUBCELLULAR LOCATION: Cell membrane; Multi-pass membrane protein.	plasma membrane [GO:0005886]
22.9357	15.9538	26.2882	10	10	1	11.2	11.2	1.6	132.88	2.7	2	Q8TAQ2	Q8TAQ2	SWI/SNF complex subunit SMARCC2	SMARCC2	Q8TAQ2				SUBCELLULAR LOCATION: Nucleus.	bBAF complex [GO:0140092]; brahma complex [GO:0035060]; chromatin [GO:0000785]; kinetochore [GO:0000776]; nBAF complex [GO:0071565]; npBAF complex [GO:0071564]; nuclear matrix [GO:0016363]; nucleoplasm [GO:0005654]; protein-containing complex [GO:0032991]; RSC-type complex [GO:0016586]; SWI/SNF complex [GO:0016514]
22.6278	14.373	NaN	2	2	2	2.6	2.6	2.6	139.99	2.6	2	Q8WZA2	Q8WZA2	Rap guanine nucleotide exchange factor 4	RAPGEF4	Q8WZA2		1		SUBCELLULAR LOCATION: Cytoplasm. Membrane {ECO:0000250}; Peripheral membrane protein {ECO:0000250}.	cytosol [GO:0005829]; hippocampal mossy fiber to CA3 synapse [GO:0098686]; membrane [GO:0016020]; plasma membrane [GO:0005886]
22.2004	15.4777	NaN	2	2	2	5.1	5.1	5.1	77.18	5.1	2	Q96FX2	Q96FX2	DPH3 homolog	DPH3	Q96FX2				SUBCELLULAR LOCATION: Cytoplasm {ECO:0000269|PubMed:14980502}. Nucleus {ECO:0000269|PubMed:14980502}.	cytoplasm [GO:0005737]; cytosol [GO:0005829]; nucleoplasm [GO:0005654]; nucleus [GO:0005634]
23.7311	18.7248	NaN	7	7	5	12.8	12.8	9.2	80.376	4.4	2	Q96GQ5;A0A2R8YFK6;A0A7I2V2J8;A0A669KB34;K7EPM0;D6RAB6;B7ZBL7;H3BR29;H3BSM7	Q96GQ5;A0A2R8YFK6;A0A7I2V2J8;A0A669KB34	RUS1 family protein C16orf58	C16orf58	Q96GQ5	A0A2R8YFK6	2		SUBCELLULAR LOCATION: Membrane {ECO:0000305}; Single-pass membrane protein {ECO:0000305}.	membrane [GO:0016020]
22.7777	17.3854	25.7484	17	17	17	29.8	29.8	29.8	91.706	2.8	2	Q96QK1;I3L4S0;A0A1W2PP10;A0A3B3ITD4	Q96QK1	Vacuolar protein sorting-associated protein 35	VPS35	Q96QK1				SUBCELLULAR LOCATION: Cytoplasm. Membrane; Peripheral membrane protein. Endosome {ECO:0000269|PubMed:15078903, ECO:0000269|PubMed:28892079}. Early endosome {ECO:0000305}. Late endosome {ECO:0000305}. Note=Localizes to tubular profiles adjacent to endosomes. {ECO:0000269|PubMed:15078903}.	cytosol [GO:0005829]; dopaminergic synapse [GO:0098691]; early endosome [GO:0005769]; endosome [GO:0005768]; endosome membrane [GO:0010008]; extracellular exosome [GO:0070062]; glutamatergic synapse [GO:0098978]; late endosome [GO:0005770]; lysosomal membrane [GO:0005765]; lysosome [GO:0005764]; mitochondrion-derived vesicle [GO:0099073]; neuron projection [GO:0043005]; neuronal cell body [GO:004…
22.3549	17.9626	24.8178	37	6	3	80.4	19.8	12.7	49.895	44.3	2	Q9BQE3;F5H5D3;A0A1W2PQM2;A0A7P0TA31	Q9BQE3;F5H5D3;A0A1W2PQM2	Tubulin alpha-1C chain	TUBA1C	Q9BQE3	F5H5D3			SUBCELLULAR LOCATION: Cytoplasm, cytoskeleton.	cytoplasm [GO:0005737]; cytoplasmic microtubule [GO:0005881]; microtubule [GO:0005874]; microtubule cytoskeleton [GO:0015630]; nucleus [GO:0005634]; vesicle [GO:0031982]
22.4844	16.5665	NaN	49	49	49	56.5	56.5	56.5	122.85	3.4	2	Q9BSJ8;F8VZB1	Q9BSJ8	Extended synaptotagmin-1	ESYT1	Q9BSJ8		2		SUBCELLULAR LOCATION: Endoplasmic reticulum membrane {ECO:0000269|PubMed:29469807}; Multi-pass membrane protein {ECO:0000255}. Cell membrane {ECO:0000269|PubMed:29469807}; Peripheral membrane protein {ECO:0000269|PubMed:29469807}. Note=Localizes primarily to the endoplasmic reticulum (PubMed:29469807). Recruited to sites of contact between the endoplasmic reticulum and the cell membrane in respon…	endoplasmic reticulum [GO:0005783]; endoplasmic reticulum membrane [GO:0005789]; extrinsic component of cytoplasmic side of plasma membrane [GO:0031234]; membrane [GO:0016020]
23.2724	15.9884	26.3258	14	14	10	14.8	14.8	11.6	201.33	1.7	2	Q9BZ76;A0A590UJU1;A0A7P0T8P0;H7BYP9;H0YES4;A0A087X0T4;A6NC89;A0A087X119;Q96NU0	Q9BZ76;A0A590UJU1;A0A7P0T8P0	Contactin-associated protein-like 3	CNTNAP3	Q9BZ76	A0A590UJU1	1	Y	SUBCELLULAR LOCATION: [Isoform 1]: Cell membrane {ECO:0000305}; Single-pass type I membrane protein {ECO:0000305}.; SUBCELLULAR LOCATION: [Isoform 2]: Secreted {ECO:0000305}.	extracellular region [GO:0005576]; membrane [GO:0016020]; plasma membrane [GO:0005886]
21.8335	15.2637	NaN	10	10	10	7.1	7.1	7.1	202.53	0.9	2	Q9BZF9;P0C7P4	Q9BZF9;P0C7P4	Uveal autoantigen with coiled-coil domains and ankyrin repeats;Putative cytochrome b-c1 complex subunit Rieske-like protein 1	UACA;UQCRFS1P1	Q9BZF9	P0C7P4		Y	SUBCELLULAR LOCATION: Nucleus {ECO:0000269|PubMed:15358194}. Cytoplasm {ECO:0000269|PubMed:15358194}. Cytoplasm, cytoskeleton {ECO:0000269|PubMed:15358194}. Note=Expressed diffusely in cytoplasm.	cytoskeleton [GO:0005856]; cytosol [GO:0005829]; extracellular exosome [GO:0070062]; extracellular region [GO:0005576]; nucleoplasm [GO:0005654]; nucleus [GO:0005634]
23.2492	20.0793	NaN	2	2	2	15.1	15.1	15.1	15.892	15.1	2	Q9NZT1	Q9NZT1	Calmodulin-like protein 5	CALML5	Q9NZT1					extracellular region [GO:0005576]; ficolin-1-rich granule lumen [GO:1904813]
20.8983	17.5764	NaN	4	4	4	36.4	36.4	36.4	16.648	16.9	2	Q9UHV9	Q9UHV9	Prefoldin subunit 2	PFDN2	Q9UHV9				SUBCELLULAR LOCATION: Nucleus {ECO:0000269|PubMed:17936702}. Cytoplasm {ECO:0000269|PubMed:17936702}. Mitochondrion {ECO:0000269|PubMed:17936702}.	chaperone complex [GO:0101031]; cytoplasm [GO:0005737]; cytosol [GO:0005829]; mitochondrion [GO:0005739]; nucleus [GO:0005634]; prefoldin complex [GO:0016272]; RPAP3/R2TP/prefoldin-like complex [GO:1990062]
22.2287	15.8364	24.2742	26	26	19	23	23	15.7	199.69	1.9	2	Q9Y285;A0A6I8PIV1;B4DER1;A0A6I8PL42;A0A6I8PS05;A0A6I8PIT3;A0A6I8PRS0;A0A6I8PLB8;A0A6I8PLB3;A0A6I8PIP7;A0A6I8PTV8;A0A6I8PRU9;K7ER16;K7EPH2;K7EK06;F8WDH5;K7ERS0	Q9Y285;A0A6I8PIV1;B4DER1;A0A6I8PL42;A0A6I8PS05;A0A6I8PIT3;A0A6I8PRS0;A0A6I8PLB8;A0A6I8PLB3	Phenylalanine--tRNA ligase alpha subunit	FARSA	Q9Y285	A0A6I8PIV1			SUBCELLULAR LOCATION: Cytoplasm {ECO:0000250|UniProtKB:Q505J8}.	cytoplasm [GO:0005737]; cytosol [GO:0005829]; membrane [GO:0016020]; phenylalanine-tRNA ligase complex [GO:0009328]
21.8194	15.2802	25.4191	4	4	4	2.6	2.6	2.6	244.7	1.2	2	Q9Y4G8	Q9Y4G8	Rap guanine nucleotide exchange factor 2	RAPGEF2	Q9Y4G8				SUBCELLULAR LOCATION: Cytoplasm. Cytoplasm, perinuclear region. Cell membrane. Late endosome. Cell junction {ECO:0000250}. Note=Associated with the synaptic plasma membrane. Colocalizes with ADRB1 at the plasma membrane. Synaptosome. Enriched in synaptic plasma membrane and neuronal cell body. Colocalized with CTNNB1 at cell-cell contacts (By similarity). Localized diffusely in the cytoplasm befo…	apical plasma membrane [GO:0016324]; bicellular tight junction [GO:0005923]; cell-cell junction [GO:0005911]; cytoplasm [GO:0005737]; cytosol [GO:0005829]; endocytic vesicle [GO:0030139]; late endosome [GO:0005770]; membrane [GO:0016020]; neuron projection [GO:0043005]; neuronal cell body [GO:0043025]; perinuclear region of cytoplasm [GO:0048471]; plasma membrane [GO:0005886]; protein-containing …
21.5884	17.129	NaN	12	12	4	27.4	27.4	12.5	61.097	2.4	1	A0A075B759;E2QRB3;J3KQ22;H3BSP3;E7ERZ2;J3QKT4;A0A6Q8PF46;H0YDM2;E9PNH0;D6RA38;F8WB10;H3BU80;P0DN26;A0A075B767;A0A0B4J2A2;A0A0H2UH34;F5H284;Q9Y536	A0A075B759;E2QRB3;J3KQ22	Peptidyl-prolyl cis-trans isomerase;Pyrroline-5-carboxylate reductase	PPIAL4E;PYCR1	A0A075B759	E2QRB3			SUBCELLULAR LOCATION: Cytoplasm {ECO:0000250|UniProtKB:P62937}.	cytoplasm [GO:0005737]; intracellular membrane-bounded organelle [GO:0043231]
22.4259	18.519	NaN	2	2	2	6.5	6.5	6.5	48.839	4	1	A0A075B7D9;Q92804;A0A075B7F4;A0A075B7F2	A0A075B7D9;Q92804;A0A075B7F4;A0A075B7F2	TATA-binding protein-associated factor 2N	TAF15	A0A075B7D9	Q92804				nucleoplasm [GO:0005654]
22.762	17.5525	NaN	19	17	17	31.7	29.8	29.8	86.589	2.8	1	A0A087WT78;A0A7P0TAE1;H0YIV0;A0A7P0TAT8;P14625;A0A7P0T917;A0A7P0TAY2;A0A7P0T823;A0A7P0TBC2;A0A7P0T8R3;A0A7P0T885;A0A7P0Z405;F8W026;Q58FF3	A0A087WT78;A0A7P0TAE1;H0YIV0;A0A7P0TAT8;P14625;A0A7P0T917;A0A7P0TAY2;A0A7P0T823;A0A7P0TBC2	Endoplasmin	HSP90B1	A0A087WT78	A0A7P0TAE1		Y	SUBCELLULAR LOCATION: Melanosome {ECO:0000256|ARBA:ARBA00004223}.	melanosome [GO:0042470]
20.9711	19.9711	NaN	1	1	1	26.2	26.2	26.2	4.5581	26.2	1	K7EJF8;B7Z8D3;A0A087WTV2;K7ENH2;K7ESG5;K9J957;P61289	K7EJF8;B7Z8D3;A0A087WTV2;K7ENH2;K7ESG5;K9J957;P61289	Proteasome activator complex subunit 3	PSME3	K7EJF8	B7Z8D3
21.4991	15.7987	NaN	14	14	14	19.1	19.1	19.1	138.68	1.6	1	A0A087WUT6;O60841	A0A087WUT6;O60841	Eukaryotic translation initiation factor 5B	EIF5B	A0A087WUT6	O60841				cellular anatomical entity [GO:0110165]
21.3336	18.5262	NaN	2	2	2	15.3	15.3	15.3	15.875	5.1	1	K7ES31;K7EQM4;A0A087WVB9;K7ERF1;Q9UBQ5	K7ES31;K7EQM4;A0A087WVB9;K7ERF1;Q9UBQ5	Eukaryotic translation initiation factor 3 subunit K	EIF3K	K7ES31	K7EQM4				eukaryotic translation initiation factor 3 complex [GO:0005852]
21.872	18.4126	NaN	2	2	2	12.3	12.3	12.3	26.743	7.4	1	A0A087WX29;Q13148;K7EJM5;A0A0A0N0M3;K7EN94;B1AKP7;G3V162;A0A087X260;A0A087WYY0	A0A087WX29;Q13148;K7EJM5;A0A0A0N0M3;K7EN94;B1AKP7;G3V162;A0A087X260;A0A087WYY0	TAR DNA-binding protein 43	TARDBP;TDP43	A0A087WX29	Q13148			SUBCELLULAR LOCATION: Nucleus {ECO:0000256|ARBA:ARBA00004123}.	nucleus [GO:0005634]
21.5382	15.6075	NaN	4	4	4	5.3	5.3	5.3	136.57	1	1	A0A087WYF6;A0A0A0MR88;A0A096LPC5;E7ESD2;Q9Y4E1;Q641Q2;F8W7U3;J3KP36;Q5T1D7;A0A0A0MT65	A0A087WYF6;A0A0A0MR88;A0A096LPC5;E7ESD2;Q9Y4E1;Q641Q2;F8W7U3;J3KP36	WASH complex subunit FAM21C;WASH complex subunit FAM21A	FAM21A;FAM21C	A0A087WYF6	A0A0A0MR88				cytosol [GO:0005829]; intracellular membrane-bounded organelle [GO:0043231]; nucleolus [GO:0005730]
22.8336	20.8336	NaN	8	8	8	73.3	73.3	73.3	12.069	18.8	1	A0A7I2V2W4;A0A087X1G1;A0A7I2V3L8;Q16718;H7BYD0;F8WAS3;C9IZN5;A0A024R772;A0A087WXR5	A0A7I2V2W4;A0A087X1G1;A0A7I2V3L8;Q16718;H7BYD0;F8WAS3;C9IZN5	NADH dehydrogenase [ubiquinone] 1 alpha subcomplex subunit 5	NDUFA5	A0A7I2V2W4	A0A087X1G1			SUBCELLULAR LOCATION: Mitochondrion inner membrane {ECO:0000256|ARBA:ARBA00004443}; Peripheral membrane protein {ECO:0000256|ARBA:ARBA00004443}; Matrix side {ECO:0000256|ARBA:ARBA00004443}.	mitochondrial inner membrane [GO:0005743]
22.6874	15.6749	24.1578	33	33	2	31.9	31.9	1.3	178.05	3.3	1	P62312;H0Y4P7;A0A0J9YWU8;A0A0A0MRA0;K7ESA4;F8WER2;H7C4J4;F8WAS6;H7C2C2;H7C2E0;C9J7U8;A0A7P0T852;D6RB05;E5RFZ1;A0A7N4I3A3;A0A087WV88;A0A7P0Z4J7;A0A0A0MQX1;D6R9B7;E9PKG8;F5H114	P62312;H0Y4P7;A0A0J9YWU8;A0A0A0MRA0;K7ESA4;F8WER2;H7C4J4;F8WAS6;H7C2C2;H7C2E0;C9J7U8;A0A7P0T852;D6RB05;E5RFZ1;A0A7N4I3A3;A0A087WV88;A0A7P0Z4J7;A0A0A0MQX1	U6 snRNA-associated Sm-like protein LSm6;Receptor expression-enhancing protein	LSM6;COL12A1;IKZF1;ATF7;ARL5A;ARMC8;GABBR1;NGEF;PIGZ;SLC35A5;TEC;NBL1;REEP2;MYO10	P62312	H0Y4P7			SUBCELLULAR LOCATION: Cytoplasm {ECO:0000269|PubMed:12515382}. Nucleus {ECO:0000269|PubMed:10523320, ECO:0000269|PubMed:26912367, ECO:0000269|PubMed:28781166}.	cytoplasm [GO:0005737]; cytosol [GO:0005829]; Lsm2-8 complex [GO:0120115]; nucleolus [GO:0005730]; nucleoplasm [GO:0005654]; nucleus [GO:0005634]; P-body [GO:0000932]; small nuclear ribonucleoprotein complex [GO:0030532]; sno(s)RNA-containing ribonucleoprotein complex [GO:0005732]; U2-type precatalytic spliceosome [GO:0071005]; U4/U6 x U5 tri-snRNP complex [GO:0046540]; U6 snRNP [GO:0005688]					A0A7N4I3A3	A0A087WV88	A0A7P0Z4J7	A0A0A0MQX1
21.4742	19.8893	NaN	2	2	2	68.6	68.6	68.6	5.5553	31.4	1	A0A0B4J213;E5RI99;P62888;A0A0C4DH44	A0A0B4J213;E5RI99;P62888;A0A0C4DH44	60S ribosomal protein L30	RPL30	A0A0B4J213	E5RI99				ribonucleoprotein complex [GO:1990904]; ribosome [GO:0005840]
23.9947	21.4098	NaN	3	3	3	35.7	35.7	35.7	12.99	10.7	1	K7EM56;S4R417;K7ELC2;A0A0B4J2B4;P62841;S4R456;K7EJ78;K7EQJ5	K7EM56;S4R417;K7ELC2;A0A0B4J2B4;P62841;S4R456;K7EJ78;K7EQJ5	40S ribosomal protein S15	RPS15	K7EM56	S4R417				small ribosomal subunit [GO:0015935]
21.9069	16.9809	24.4311	15	15	15	21.1	21.1	21.1	72.54	8	1	A0A0C4DFM1;Q92544;F8WCN2;F2Z2L1	A0A0C4DFM1;Q92544	Transmembrane 9 superfamily member 4	TM9SF4	A0A0C4DFM1	Q92544	9		SUBCELLULAR LOCATION: Membrane {ECO:0000256|ARBA:ARBA00004141}; Multi-pass membrane protein {ECO:0000256|ARBA:ARBA00004141}.	membrane [GO:0016020]
22.9957	20.6737	NaN	1	1	1	6.8	6.8	6.8	12.748	6.8	1	A0A0G2JRQ6	A0A0G2JRQ6			A0A0G2JRQ6			Y		extracellular space [GO:0005615]
22.2459	18.2307	NaN	2	1	1	27.2	17.3	17.3	9.3455	27.2	1	A0A0J9YWZ2;Q4VY19;A0A0J9YWE8;Q4VY20;P31946	A0A0J9YWZ2;Q4VY19;A0A0J9YWE8;Q4VY20;P31946	14-3-3 protein beta/alpha;14-3-3 protein beta/alpha, N-terminally processed	YWHAB	A0A0J9YWZ2	Q4VY19
20.8984	16.7285	NaN	4	4	4	24.8	24.8	24.8	41.527	4.3	1	A0A0J9YXF2;Q15165;G3XAK4;A0A2Q2SAK4;A0A0J9YYF0;A0A0J9YYF3;A0A0J9YXM1;A0A0J9YXU7	A0A0J9YXF2;Q15165;G3XAK4	Serum paraoxonase/arylesterase 2	PON2	A0A0J9YXF2	Q15165	1			extracellular region [GO:0005576]; membrane [GO:0016020]
21.7592	18.9518	NaN	1	1	1	5.7	5.7	5.7	23.132	5.7	1	Q5QP22;Q5QP23;H0Y4X3;A0A0U1RQH7;G3XAC6;Q14498	Q5QP22;Q5QP23;H0Y4X3;A0A0U1RQH7;G3XAC6;Q14498	RNA-binding protein 39	RBM39	Q5QP22	Q5QP23
NaN	NaN	NaN	2	2	2	2.2	2.2	2.2	152.93	1.1	1	A0A494C073;A0A0U1RQJ2;E9PHM6;F6QMI7;F8W9J4;A0A7P0T890;Q03001	A0A494C073;A0A0U1RQJ2;E9PHM6;F6QMI7;F8W9J4;A0A7P0T890;Q03001	Dystonin	DST	A0A494C073	A0A0U1RQJ2				cytoplasm [GO:0005737]; cytoskeleton [GO:0005856]
21.5392	18.9542	NaN	4	4	4	24	24	24	31.137	9.7	1	A0A0U1RR00;A0A2R8Y4U1;O76054	A0A0U1RR00;A0A2R8Y4U1;O76054	SEC14-like protein 2	SEC14L2	A0A0U1RR00	A0A2R8Y4U1
22.2663	19.2663	NaN	2	2	2	18.4	18.4	18.4	12.192	7.8	1	A0A7I2V2Q9;A0A7I2V3W9;A0A7I2V3I0;A0A7I2V4B4;A0A7I2V2H9;A0A7I2V2W0;A0A7I2V5Z6;A0A7I2V3I2;B3KW56;A0A7I2V4G3;H0YBP5;H0YBR5;A0A7I2V429;A0A7I2V570;A0A161SXE1;A0A7I2V3S3;P60228	A0A7I2V2Q9;A0A7I2V3W9;A0A7I2V3I0;A0A7I2V4B4;A0A7I2V2H9;A0A7I2V2W0;A0A7I2V5Z6;A0A7I2V3I2;B3KW56;A0A7I2V4G3;H0YBP5;H0YBR5;A0A7I2V429;A0A7I2V570;A0A161SXE1;A0A7I2V3S3;P60228	Eukaryotic translation initiation factor 3 subunit E	EIF3E	A0A7I2V2Q9	A0A7I2V3W9				eukaryotic translation initiation factor 3 complex [GO:0005852]					A0A161SXE1	A0A7I2V3S3	P60228
21.3554	16.1855	NaN	8	8	4	17.9	17.9	10	75.405	1.7	1	A2AB23;A0A1B0GTJ6;Q13950;H0Y9Q5	A2AB23;A0A1B0GTJ6;Q13950	Runt-related transcription factor 2	PHF1;RUNX2	A2AB23	A0A1B0GTJ6
23.2853	17.954	26.2047	4	4	4	8.3	8.3	8.3	64.232	3.7	1	F5GZ78;A0A1B0GTU4;P49023	F5GZ78;A0A1B0GTU4;P49023	Paxillin	PXN	F5GZ78	A0A1B0GTU4			SUBCELLULAR LOCATION: Cell junction, focal adhesion {ECO:0000256|ARBA:ARBA00004246}. Cytoplasm, cell cortex {ECO:0000256|ARBA:ARBA00004544}. Cytoplasm, cytoskeleton {ECO:0000256|ARBA:ARBA00004245}.	cell cortex [GO:0005938]; cytoskeleton [GO:0005856]; cytosol [GO:0005829]; focal adhesion [GO:0005925]
20.2757	16.2757	NaN	1	1	1	5.1	5.1	5.1	38.775	5.1	1	C9K057;A0A1W2PNV4;C9JEY1;O15143	C9K057;A0A1W2PNV4;C9JEY1;O15143	Actin-related protein 2/3 complex subunit 1B	ARPC1B	C9K057	A0A1W2PNV4				Arp2/3 protein complex [GO:0005885]; cytoplasm [GO:0005737]; nucleus [GO:0005634]
20.0459	14.6537	NaN	25	25	23	51.4	51.4	47.6	77.206	1.4	1	A0A2R8Y804;A0A2R8Y543;A0A2R8YCH5;A0A2R8Y5A3;P35222;A0A2R8Y7Z0;A0A2R8Y750;B4DGU4;A0A2R8Y5Z1;A0A2R8Y5C3;A0A2R8Y6G0;A0A2R8Y815;A0A2R8YG06	A0A2R8Y804;A0A2R8Y543;A0A2R8YCH5;A0A2R8Y5A3;P35222;A0A2R8Y7Z0;A0A2R8Y750;B4DGU4;A0A2R8Y5Z1;A0A2R8Y5C3;A0A2R8Y6G0	Catenin beta-1	CTNNB1	A0A2R8Y804	A0A2R8Y543			SUBCELLULAR LOCATION: Cell junction, adherens junction {ECO:0000256|ARBA:ARBA00004536}.	adherens junction [GO:0005912]; plasma membrane [GO:0005886]
20.6153	12.6097	NaN	95	2	2	30	0.6	0.6	532.4	1.5	1	Q14204;A0A7P0T9C4;A0A7P0TA13;A0A2R8Y5T0;A0A2R8Y706;A0A7P0T9R4;A0A7P0T7V5;A0A7P0T916;A0A7P0TAF3;A0A7P0TB75;A0A7P0T8N2;A0A7P0TBJ7;A0A2R8Y6H2;A0A7P0T9K2;A0A7P0T9F1;A0A2R8YFZ7;A0A7P0T8W5;A0A7P0TAM4;A0A7P0T825;A0A7P0TB64;A0A7P0TAV5;A0A7P0T990;A0A804HHY6;A0A7P0T942;A0A2R8YGC7;A0A7P0T9S3;A0A7P0T934;A0A7P0T9Y3;A0A7P0TBC9;A0A7P0TAS7;A0A7P0TB96	Q14204;A0A7P0T9C4;A0A7P0TA13;A0A2R8Y5T0;A0A2R8Y706;A0A7P0T9R4;A0A7P0T7V5;A0A7P0T916;A0A7P0TAF3;A0A7P0TB75;A0A7P0T8N2;A0A7P0TBJ7;A0A2R8Y6H2;A0A7P0T9K2;A0A7P0T9F1;A0A2R8YFZ7;A0A7P0T8W5;A0A7P0TAM4;A0A7P0T825;A0A7P0TB64;A0A7P0TAV5;A0A7P0T990;A0A804HHY6	Cytoplasmic dynein 1 heavy chain 1	DYNC1H1	Q14204	A0A7P0T9C4			SUBCELLULAR LOCATION: Cytoplasm, cytoskeleton {ECO:0000305|PubMed:36071160}.	axon cytoplasm [GO:1904115]; azurophil granule lumen [GO:0035578]; cell cortex [GO:0005938]; centrosome [GO:0005813]; cytoplasmic dynein complex [GO:0005868]; cytoplasmic microtubule [GO:0005881]; cytosol [GO:0005829]; dynein complex [GO:0030286]; extracellular exosome [GO:0070062]; extracellular region [GO:0005576]; filopodium [GO:0030175]; membrane [GO:0016020]; microtubule [GO:0005874]					A0A7P0T9F1	A0A2R8YFZ7	A0A7P0T8W5	A0A7P0TAM4	A0A7P0T825	A0A7P0TB64	A0A7P0TAV5	A0A7P0T990	A0A804HHY6
21.986	17.5266	NaN	7	7	5	28.1	28.1	17.4	41.874	7.6	1	A0A2R8Y855;Q969G3;A0A2R8Y765;J3QKS7;A0A2R8Y7U4;A0A2U3TZQ7;A0A2R8Y7I9;A0A2R8Y4T4;B4DGM3;J3QR61;A0A2R8YES3;A0A2R8YDQ4;J3QKX6	A0A2R8Y855;Q969G3;A0A2R8Y765;J3QKS7;A0A2R8Y7U4;A0A2U3TZQ7;A0A2R8Y7I9;A0A2R8Y4T4;B4DGM3;J3QR61;A0A2R8YES3	SWI/SNF-related matrix-associated actin-dependent regulator of chromatin subfamily E member 1	SMARCE1	A0A2R8Y855	Q969G3				nucleus [GO:0005634]
22.0287	18.8588	NaN	3	3	3	23.1	23.1	23.1	19.968	5.3	1	A0A2R8YEM3;E7EQV9;P61313;E7EX53;A0A2R8Y738;E7ENU7	A0A2R8YEM3;E7EQV9;P61313;E7EX53;A0A2R8Y738;E7ENU7	Ribosomal protein L15;60S ribosomal protein L15	RPL15	A0A2R8YEM3	E7EQV9				ribonucleoprotein complex [GO:1990904]; ribosome [GO:0005840]
24.7836	22.4616	NaN	1	1	1	9	9	9	18.512	9	1	A0A3B3ITT5;P47914	A0A3B3ITT5;P47914	60S ribosomal protein L29	RPL29	A0A3B3ITT5	P47914				ribonucleoprotein complex [GO:1990904]; ribosome [GO:0005840]
21.8353	19.5134	NaN	5	5	5	59.3	59.3	59.3	10.382	12.1	1	A0A3B3ITX4;H7C0A2;P51164;H0YLA0	A0A3B3ITX4;H7C0A2;P51164	Potassium-transporting ATPase subunit beta	BCL3;ATP4B	A0A3B3ITX4	H7C0A2			SUBCELLULAR LOCATION: Membrane {ECO:0000256|ARBA:ARBA00004370}.	mitochondrial proton-transporting ATP synthase complex, coupling factor F(o) [GO:0000276]; mitochondrion [GO:0005739]
20.6894	15.3319	NaN	5	5	5	8.4	8.4	8.4	103.52	1.3	1	A0A3B3ITZ9;Q9Y2W1	A0A3B3ITZ9;Q9Y2W1	Thyroid hormone receptor-associated protein 3	THRAP3	A0A3B3ITZ9	Q9Y2W1				nuclear speck [GO:0016607]
22.2484	15.161	22.5	59	59	57	22.5	22.5	21.5	317.14	1.7	1	A0A494C0R9;A0A0C4DGI8;P09871;G3V365;H7BZF2	A0A494C0R9;A0A0C4DGI8;P09871;G3V365;H7BZF2	Complement C1s subcomponent;Complement C1s subcomponent heavy chain;Complement C1s subcomponent light chain	DTX3;C1S;AK7;DKC1	A0A494C0R9	A0A0C4DGI8	1
23.2055	17.5908	NaN	5	5	5	10.7	10.7	10.7	85.923	2.5	1	A0A5F9VB99;A0A590UJK3;Q14BN4;H7BZW9;A0A590UJS6;H7C3M8;H7BZK0;A0A590UJU9;A0A590UJP6;H7C5G9;A0A590UJG7;A0A590UJT5	A0A5F9VB99;A0A590UJK3;Q14BN4;H7BZW9;A0A590UJS6;H7C3M8;H7BZK0	Sarcolemmal membrane-associated protein	SLMAP	A0A5F9VB99	A0A590UJK3	1			membrane [GO:0016020]
21.3991	15.8141	NaN	51	51	1	61.7	61.7	2.2	102.29	2.7	1	A0A669KB05;A0A669KB62;A0A804HK15;A0A804HIL4;A0A804HJM1;E9PKY0	A0A669KB05;A0A669KB62			A0A669KB05	A0A669KB62				plasma membrane [GO:0005886]
20.5019	14.9784	NaN	12	12	12	23.9	23.9	23.9	93.579	2.3	1	A0A7I2V258;H0Y938;H0YAC7;P35606;A0A7I2V3G0;A0A7I2YQF9	A0A7I2V258;H0Y938;H0YAC7;P35606	Coatomer subunit beta	COPB2	A0A7I2V258	H0Y938			SUBCELLULAR LOCATION: Cytoplasmic vesicle, COPI-coated vesicle membrane {ECO:0000256|ARBA:ARBA00004347, ECO:0000256|PIRNR:PIRNR005567}; Peripheral membrane protein {ECO:0000256|ARBA:ARBA00004347, ECO:0000256|PIRNR:PIRNR005567}; Cytoplasmic side {ECO:0000256|ARBA:ARBA00004347, ECO:0000256|PIRNR:PIRNR005567}. Golgi apparatus membrane {ECO:0000256|PIRNR:PIRNR005567}; Peripheral membrane protein {ECO…	COPI-coated vesicle membrane [GO:0030663]; Golgi membrane [GO:0000139]; membrane coat [GO:0030117]
23.46	17.283	NaN	49	49	47	74.6	74.6	72.5	54.826	6.5	1	A0A7I2V5Y7;Q15233;A0A7I2V4J2;A0A7I2V535;A0A7P0MRW0;A0A7I2V4K9;A0A7I2V4N2;A0A7I2V464;C9JYS8;H7C367;C9IZL7;C9J4X2;A0A7I2YQK8;C9JJ13;A0A7I2V447	A0A7I2V5Y7;Q15233;A0A7I2V4J2;A0A7I2V535;A0A7P0MRW0;A0A7I2V4K9;A0A7I2V4N2;A0A7I2V464;C9JYS8;H7C367	Non-POU domain-containing octamer-binding protein	NONO	A0A7I2V5Y7	Q15233			SUBCELLULAR LOCATION: Nucleus speckle {ECO:0000256|ARBA:ARBA00004324}.	nuclear speck [GO:0016607]
20.31	14.7554	NaN	3	3	3	6.7	6.7	6.7	85.195	2	1	A0A7P0T8C6;C9J6P4;Q7Z2W4;H7C5K1	A0A7P0T8C6;C9J6P4;Q7Z2W4;H7C5K1	Zinc finger CCCH-type antiviral protein 1	ZC3HAV1	A0A7P0T8C6	C9J6P4
24.4026	19.2734	24.8527	10	10	3	25.6	25.6	7.7	57.116	7.1	1	P07237;A0A7P0TA71;I3L4M2;A0A7P0TB26;A0A7P0T8J3;A0A7P0TA97;A0A7P0T8X1;H7BZ94;A0A7P0TA35;A0A7P0T9D6;A0A7P0T9U6;A0A7P0T8C0;I3L0S0;H0Y3Z3;I3L514;I3L3P5;A0A7P0T9K9;A0A7P0Z4J0;A0A7P0TAX9;A0A7P0TBP8;A0A7P0Z4S2;A0A7P0T9S9;I3NI03;A0A7P0Z476;I3L1Y5;A0A7P0T9E3;A0A7P0T940;A0A7P0Z4B2;A0A7P0TBA3;A0A7P0Z4F8	P07237;A0A7P0TA71;I3L4M2;A0A7P0TB26;A0A7P0T8J3;A0A7P0TA97;A0A7P0T8X1;H7BZ94;A0A7P0TA35;A0A7P0T9D6;A0A7P0T9U6;A0A7P0T8C0;I3L0S0;H0Y3Z3;I3L514;I3L3P5;A0A7P0T9K9;A0A7P0Z4J0;A0A7P0TAX9	Protein disulfide-isomerase	P4HB	P07237	A0A7P0TA71		Y	SUBCELLULAR LOCATION: Endoplasmic reticulum {ECO:0000269|PubMed:23475612, ECO:0000269|PubMed:32149426}. Endoplasmic reticulum lumen {ECO:0000269|PubMed:10636893, ECO:0000269|PubMed:23475612}. Melanosome {ECO:0000269|PubMed:12643545, ECO:0000269|PubMed:17081065}. Cell membrane {ECO:0000269|PubMed:21670307}; Peripheral membrane protein {ECO:0000305}. Note=Highly abundant. In some cell types, seems …	cytoskeleton [GO:0005856]; cytosol [GO:0005829]; endoplasmic reticulum [GO:0005783]; endoplasmic reticulum chaperone complex [GO:0034663]; endoplasmic reticulum lumen [GO:0005788]; endoplasmic reticulum-Golgi intermediate compartment [GO:0005793]; external side of plasma membrane [GO:0009897]; extracellular exosome [GO:0070062]; extracellular region [GO:0005576]; focal adhesion [GO:0005925]; lame…					I3L514	I3L3P5	A0A7P0T9K9	A0A7P0Z4J0	A0A7P0TAX9
21.1975	17.8756	NaN	1	1	1	5.6	5.6	5.6	24.383	5.6	1	A0A804HIV7;Q5HY57;P50402	A0A804HIV7;Q5HY57;P50402	Emerin	EMD	A0A804HIV7	Q5HY57	1			membrane [GO:0016020]; nuclear envelope [GO:0005635]
19.5293	16.7219	NaN	2	2	2	21.6	21.6	21.6	16.436	9.5	1	I3L521;F5GXV8;F5GY08;A1YLA2;Q9Y580;F5H606	I3L521;F5GXV8;F5GY08;A1YLA2;Q9Y580;F5H606	RNA-binding protein 7	RBM7;PLAGL1	I3L521	F5GXV8				nucleus [GO:0005634]
22.0475	17.1406	NaN	7	7	7	14.7	14.7	14.7	70.901	1.5	1	B0QY89;Q9Y262;H7C3A0;C9JHP4;C9K0Q7;B0QY90;H0Y7E6	B0QY89;Q9Y262;H7C3A0;C9JHP4;C9K0Q7	Eukaryotic translation initiation factor 3 subunit L	EIF3L	B0QY89	Q9Y262			SUBCELLULAR LOCATION: Cytoplasm {ECO:0000256|HAMAP-Rule:MF_03011}.	eukaryotic 43S preinitiation complex [GO:0016282]; eukaryotic 48S preinitiation complex [GO:0033290]; eukaryotic translation initiation factor 3 complex [GO:0005852]
NaN	NaN	NaN	7	7	7	21.5	21.5	21.5	64.283	3.9	1	B1AHC9;P12956	B1AHC9;P12956	X-ray repair cross-complementing protein 6	XRCC6	B1AHC9	P12956			SUBCELLULAR LOCATION: Nucleus {ECO:0000256|ARBA:ARBA00004123}.	Ku70:Ku80 complex [GO:0043564]; nucleoplasm [GO:0005654]
22.6785	18.8712	NaN	4	4	4	23.4	23.4	23.4	27.44	5.3	1	B1AK87;B1AK85;P47756;B1AK88;A0A6I8PIN8;A0A6I8PRV6	B1AK87;B1AK85;P47756;B1AK88;A0A6I8PIN8	F-actin-capping protein subunit beta	CAPZB	B1AK87	B1AK85			SUBCELLULAR LOCATION: Cytoplasm, cytoskeleton {ECO:0000256|RuleBase:RU365078}. Cytoplasm, myofibril, sarcomere {ECO:0000256|ARBA:ARBA00004204}.	F-actin capping protein complex [GO:0008290]; sarcomere [GO:0030017]
NaN	NaN	NaN	4	4	4	31.2	31.2	31.2	14.364	12.5	1	H3BPB3;B4DIE3;Q96JJ7;H3BT89;H3BVI1	H3BPB3;B4DIE3;Q96JJ7;H3BT89;H3BVI1	Protein disulfide-isomerase TMX3	TMX3	H3BPB3	B4DIE3		Y
21.9674	16.0705	NaN	26	26	26	40	40	40	83.573	7.2	1	B4DKB2;A0A3B3ISF9;P42892;E9PJG1;E9PN99;E9PHZ1	B4DKB2;A0A3B3ISF9;P42892	Endothelin-converting enzyme 1	ECE1	B4DKB2	A0A3B3ISF9	1			membrane [GO:0016020]
22.539	17.1467	NaN	6	6	6	7.6	7.6	7.6	105.34	1.1	1	Q99613;B5ME19	Q99613;B5ME19	Eukaryotic translation initiation factor 3 subunit C;Eukaryotic translation initiation factor 3 subunit C-like protein	EIF3C;EIF3CL	Q99613	B5ME19			SUBCELLULAR LOCATION: Cytoplasm {ECO:0000255|HAMAP-Rule:MF_03002}.	cytosol [GO:0005829]; eukaryotic 43S preinitiation complex [GO:0016282]; eukaryotic 48S preinitiation complex [GO:0033290]; eukaryotic translation initiation factor 3 complex [GO:0005852]
24.0996	18.3992	NaN	13	3	3	13.7	3.2	3.2	138.15	1.6	1	B7WPL0;A0A087WY50;C9IYM9;Q9ULX5	B7WPL0		RIC8B	B7WPL0				SUBCELLULAR LOCATION: Cytoplasm {ECO:0000256|RuleBase:RU369048}.	centrosome [GO:0005813]; cytosol [GO:0005829]; plasma membrane [GO:0005886]
25.9555	23.9555	NaN	2	2	2	22.8	22.8	22.8	8.9876	11.4	1	B8ZZK4;H7C2W9;C9JU56;B7Z4E3;B7Z4C8;P62899	B8ZZK4;H7C2W9;C9JU56;B7Z4E3;B7Z4C8;P62899	60S ribosomal protein L31	RPL31	B8ZZK4	H7C2W9				ribonucleoprotein complex [GO:1990904]; ribosome [GO:0005840]
22.0112	17.3673	NaN	11	1	0	24.6	2.2	0	52.046	13.4	1	B7Z645	B7Z645		SYNCRIP	B7Z645					ribonucleoprotein complex [GO:1990904]
23.2925	19.4851	25.7538	5	5	4	22	22	19.4	45.374	9	1	P55209;F8VY35;H0YIV4;F5H4R6;F8W0J6;B7Z9C2;F8VV59;F8W118;H0YHC3;F8VUX1;H0YH88;F8W543;F8W020;F8VXI6;F8VRJ2;F8VVB5;B7Z4K9	P55209;F8VY35;H0YIV4;F5H4R6;F8W0J6;B7Z9C2;F8VV59;F8W118;H0YHC3;F8VUX1;H0YH88;F8W543;F8W020;F8VXI6;F8VRJ2	Nucleosome assembly protein 1-like 1	NAP1L1	P55209	F8VY35			SUBCELLULAR LOCATION: Nucleus {ECO:0000269|PubMed:17081065, ECO:0000269|PubMed:20002496, ECO:0000269|PubMed:27599637}. Melanosome {ECO:0000269|PubMed:17081065}. Cytoplasm {ECO:0000269|PubMed:20002496, ECO:0000269|PubMed:28659470}. Note=Identified by mass spectrometry in melanosome fractions from stage I to stage IV.	chromatin [GO:0000785]; cytoplasm [GO:0005737]; melanosome [GO:0042470]; membrane [GO:0016020]; nucleus [GO:0005634]					F8VRJ2
21.1887	20.1887	NaN	1	1	1	29.7	29.7	29.7	7.0202	29.7	1	B8ZZF8;Q9Y4Y9	B8ZZF8;Q9Y4Y9	U6 snRNA-associated Sm-like protein LSm5	LSM5	B8ZZF8	Q9Y4Y9			SUBCELLULAR LOCATION: Nucleus {ECO:0000256|ARBA:ARBA00004123}.	nucleus [GO:0005634]; ribonucleoprotein complex [GO:1990904]
19.6448	15.8374	NaN	2	2	2	7.5	7.5	7.5	34.5	4.2	1	Q92890;C9IZG3;C9J6N9	Q92890;C9IZG3;C9J6N9	Ubiquitin fusion degradation protein 1 homolog	UFD1L	Q92890	C9IZG3			SUBCELLULAR LOCATION: Nucleus {ECO:0000250|UniProtKB:Q9ES53}. Cytoplasm, cytosol {ECO:0000250|UniProtKB:Q9ES53}.	cytosol [GO:0005829]; nucleoplasm [GO:0005654]; nucleus [GO:0005634]; UFD1-NPL4 complex [GO:0036501]; VCP-NPL4-UFD1 AAA ATPase complex [GO:0034098]
19.9241	16.7542	NaN	2	1	1	20	6.7	6.7	17.107	6.7	1	C9J1Z8;P84085;F5H0C7;C9JPM4;C9JAK5;P18085	C9J1Z8;P84085;F5H0C7;C9JPM4;C9JAK5;P18085	ADP-ribosylation factor 5;ADP-ribosylation factor 4	ARF5;ARF3;ARF4	C9J1Z8	P84085
20.1533	18.1532	NaN	2	2	2	25.3	25.3	25.3	8.8131	21.7	1	C9JAW5	C9JAW5			C9JAW5		1			mitochondrial inner membrane [GO:0005743]
19.3752	14.9157	NaN	9	7	7	26	21.3	21.3	52.145	2.4	1	E7EW69;E7EX04;C9JCF9;Q9P0V9;C9JEW2;C9JNR7;F5H1F2;F5GYV2;C9JEQ7	E7EW69;E7EX04;C9JCF9;Q9P0V9	Septin-10	SEPT10;WDR81	E7EW69	E7EX04				cytoskeleton [GO:0005856]
19.7972	17.7972	NaN	3	3	3	63	63	63	5.9149	24.1	1	C9JJT5;G3V325;C9JU26;O95484	C9JJT5;G3V325;C9JU26;O95484	Claudin-9	ATP5J2-PTCD1;ATP5J2;CLDN9	C9JJT5	G3V325			SUBCELLULAR LOCATION: Mitochondrion inner membrane {ECO:0000256|ARBA:ARBA00004434}; Single-pass membrane protein {ECO:0000256|ARBA:ARBA00004434}.	mitochondrial inner membrane [GO:0005743]; proton-transporting ATP synthase complex, coupling factor F(o) [GO:0045263]
21.88	17.1796	NaN	3	2	0	9.3	6	0	54.02	2.9	1	C9JZI8;C9JBS3;C9JEJ8;C9JHN6;C9JT62;C9JHS7;C9JK79;C9JHZ8;C9JES8;C9J5E5;C9JIZ1;C9J739;C9JMQ6;C9JQ82;C9JHS9	C9JZI8;C9JBS3;C9JEJ8;C9JHN6;C9JT62;C9JHS7;C9JK79;C9JHZ8;C9JES8;C9J5E5;C9JIZ1		HDLBP	C9JZI8	C9JBS3
22.1479	17.8259	NaN	2	2	2	7.3	7.3	7.3	35.076	2.2	1	P63244;D6REE5;J3KPE3;D6RAC2;D6RGK8;H0Y8W2;H0YAM7;D6RHH4;H0YAF8;D6RDI0;E9PD14;D6RAU2;D6R909;D6RF23;D6RHJ5;H0Y9P0;D6RBD0;D6RFZ9	P63244;D6REE5;J3KPE3;D6RAC2;D6RGK8;H0Y8W2;H0YAM7;D6RHH4;H0YAF8;D6RDI0;E9PD14;D6RAU2;D6R909;D6RF23;D6RHJ5;H0Y9P0;D6RBD0;D6RFZ9	Guanine nucleotide-binding protein subunit beta-2-like 1;Guanine nucleotide-binding protein subunit beta-2-like 1, N-terminally processed	GNB2L1	P63244	D6REE5			SUBCELLULAR LOCATION: Cell membrane {ECO:0000269|PubMed:11312657, ECO:0000269|PubMed:17956333}; Peripheral membrane protein. Cytoplasm {ECO:0000269|PubMed:10849009, ECO:0000269|PubMed:11279199, ECO:0000269|PubMed:12958311, ECO:0000269|PubMed:19785988, ECO:0000269|PubMed:20499158, ECO:0000269|PubMed:20573744, ECO:0000269|PubMed:29743600}. Cytoplasm, perinuclear region {ECO:0000269|PubMed:11279199,…	cytoplasm [GO:0005737]; cytosol [GO:0005829]; cytosolic small ribosomal subunit [GO:0022627]; dendrite [GO:0030425]; extracellular exosome [GO:0070062]; IRE1-RACK1-PP2A complex [GO:1990630]; midbody [GO:0030496]; mitochondrion [GO:0005739]; neuronal cell body [GO:0043025]; nucleoplasm [GO:0005654]; nucleus [GO:0005634]; perikaryon [GO:0043204]; perinuclear region of cytoplasm [GO:0048471]; phagoc…					D6RHJ5	H0Y9P0	D6RBD0	D6RFZ9
22.9367	18.3834	NaN	14	2	0	53.3	10.6	0	25.887	34.8	1	D6RAT0;D6R9B6	D6RAT0;D6R9B6	40S ribosomal protein S3a	RPS3A	D6RAT0	D6R9B6			SUBCELLULAR LOCATION: Cytoplasm {ECO:0000256|HAMAP-Rule:MF_03122}. Nucleus {ECO:0000256|HAMAP-Rule:MF_03122}. Note=Localized in cytoplasmic mRNP granules containing untranslated mRNAs. {ECO:0000256|HAMAP-Rule:MF_03122}.	cytosol [GO:0005829]; cytosolic small ribosomal subunit [GO:0022627]; endoplasmic reticulum [GO:0005783]; nucleolus [GO:0005730]
21.1987	17.6137	NaN	9	1	1	21.8	2.5	2.5	38.713	20.1	1	D6RJ04;Q9GZY4	D6RJ04		HNRNPH1	D6RJ04
NaN	NaN	NaN	2	2	2	7.8	7.8	7.8	36.469	4.8	1	E5RHX8;Q9NPA8;J3KNT2;E5RI00;E5RHT9;E5RJ84	E5RHX8;Q9NPA8;J3KNT2;E5RI00;E5RHT9;E5RJ84	Transcription and mRNA export factor ENY2	ENY2	E5RHX8	Q9NPA8			SUBCELLULAR LOCATION: Nucleus, nucleoplasm {ECO:0000256|HAMAP-Rule:MF_03046}.	DUBm complex [GO:0071819]; mitochondrion [GO:0005739]; nuclear pore [GO:0005643]; nucleoplasm [GO:0005654]; SAGA complex [GO:0000124]; transcription export complex 2 [GO:0070390]
21.7556	16.5631	25.3602	16	6	2	36.7	19.4	6.9	62.099	11.8	1	E5RIR8;Q96JA1;M0R354;H0YAI5;Q5SUL5;A8MWR2;E9PNF8;A0A286YF73	E5RIR8;Q96JA1;M0R354;H0YAI5;Q5SUL5;A8MWR2;E9PNF8;A0A286YF73	Leucine-rich repeats and immunoglobulin-like domains protein 1	FAM49B;LRIG1;ZNF548;RNF4;HLA-A;WIPF2;RNF141	E5RIR8	Q96JA1			SUBCELLULAR LOCATION: Membrane {ECO:0000256|ARBA:ARBA00004635}; Lipid-anchor {ECO:0000256|ARBA:ARBA00004635}.	membrane [GO:0016020]
22.6945	18.3726	24.0764	12	12	12	50	50	50	41.013	20.4	1	E7EMC7;Q13501;E9PFW8;C9JRJ8;E3W990;D6RBF1;C9J6J8	E7EMC7;Q13501;E9PFW8;C9JRJ8	Sequestosome-1	SQSTM1	E7EMC7	Q13501			SUBCELLULAR LOCATION: Cytoplasmic vesicle, autophagosome {ECO:0000256|ARBA:ARBA00004419}. Lysosome {ECO:0000256|ARBA:ARBA00004371}.	autophagosome [GO:0005776]; cytoplasmic vesicle [GO:0031410]; lysosome [GO:0005764]
21.8887	20.8887	NaN	1	1	1	30.5	30.5	30.5	6.382	30.5	1	E9PRI2;E7ESM3;Q7L2H7	E9PRI2;E7ESM3;Q7L2H7	Eukaryotic translation initiation factor 3 subunit M	EIF3M	E9PRI2	E7ESM3
NaN	NaN	NaN	1	1	1	9.8	9.8	9.8	18.224	9.8	1	E9PHT9;P08758	E9PHT9;P08758	Annexin;Annexin A5	ANXA5	E9PHT9	P08758			SUBCELLULAR LOCATION: Zymogen granule membrane {ECO:0000256|ARBA:ARBA00024321}; Peripheral membrane protein {ECO:0000256|ARBA:ARBA00024321}.
23.7054	19.4574	NaN	2	2	2	7	7	7	35.737	2.5	1	E9PJF0;E9PQW4;P27361;E9PBK7	E9PJF0;E9PQW4;P27361;E9PBK7	Mitogen-activated protein kinase;Mitogen-activated protein kinase 3	MAPK3	E9PJF0	E9PQW4			SUBCELLULAR LOCATION: Cell junction, focal adhesion {ECO:0000256|ARBA:ARBA00004246}. Membrane, caveola {ECO:0000256|ARBA:ARBA00004345}.	caveola [GO:0005901]; cytoskeleton [GO:0005856]; cytosol [GO:0005829]; early endosome [GO:0005769]; focal adhesion [GO:0005925]; Golgi apparatus [GO:0005794]; late endosome [GO:0005770]
20.4946	15.2467	NaN	10	10	10	18	18	18	74.583	1.2	1	E9PLT0;O75534	E9PLT0;O75534	Cold shock domain-containing protein E1	CSDE1	E9PLT0	O75534				cytosol [GO:0005829]; Golgi apparatus [GO:0005794]; plasma membrane [GO:0005886]
23.7853	20.4633	27.4606	4	4	4	13.5	13.5	13.5	25.588	7.4	1	K4DIA7;E9PMR4;E9PRJ3;P48509;E9PP93;E9PK37;E9PSA1;E9PJE8;E9PJC8;E9PLZ6;K4DIB7	K4DIA7;E9PMR4;E9PRJ3;P48509	Tetraspanin;CD151 antigen	CD151	K4DIA7	E9PMR4	3		SUBCELLULAR LOCATION: Membrane {ECO:0000256|ARBA:ARBA00004141, ECO:0000256|RuleBase:RU361218}; Multi-pass membrane protein {ECO:0000256|ARBA:ARBA00004141, ECO:0000256|RuleBase:RU361218}.	membrane [GO:0016020]
21.964	17.8765	NaN	3	3	1	8.4	8.4	2.1	50.675	2.1	1	E9PPJ5;F5H5N1;F5GXJ1;O95819;E9PLM6;P21741	E9PPJ5;F5H5N1;F5GXJ1;O95819	Mitogen-activated protein kinase kinase kinase kinase 4	MDK;NDUFS7;MAP4K4	E9PPJ5	F5H5N1		Y		extracellular region [GO:0005576]
23.1937	18.1133	NaN	3	3	3	10.2	10.2	10.2	30.22	10.2	1	F2Z2K0;Q9UNZ2	F2Z2K0;Q9UNZ2	NSFL1 cofactor p47	NSFL1C	F2Z2K0	Q9UNZ2			SUBCELLULAR LOCATION: Golgi apparatus, Golgi stack {ECO:0000256|ARBA:ARBA00004348}.	Golgi stack [GO:0005795]
25.6155	21.8082	NaN	11	1	0	36.1	3.5	0	29.247	15.4	1	F2Z2S8;H0YCJ7;E9PQ96;E9PJH4;E9PK82;H0YF32;E9PQX2;H0YES8	F2Z2S8;H0YCJ7;E9PQ96;E9PJH4;E9PK82;H0YF32		RPS3	F2Z2S8	H0YCJ7			SUBCELLULAR LOCATION: Membrane {ECO:0000256|ARBA:ARBA00004170}; Peripheral membrane protein {ECO:0000256|ARBA:ARBA00004170}. Mitochondrion inner membrane {ECO:0000256|ARBA:ARBA00004637}; Peripheral membrane protein {ECO:0000256|ARBA:ARBA00004637}.	mitochondrial inner membrane [GO:0005743]; ribonucleoprotein complex [GO:1990904]; ribosome [GO:0005840]
19.9519	15.8644	NaN	9	9	9	27.6	27.6	27.6	44.659	3.3	1	F5GYQ1;P61421;J3QL14;R4GN72;H3BQJ1	F5GYQ1;P61421;J3QL14;R4GN72	V-type proton ATPase subunit d 1	ATP6V0D1	F5GYQ1	P61421				proton-transporting V-type ATPase, V0 domain [GO:0033179]
22.135	17.8871	NaN	13	6	0	33.2	19.5	0	49.164	5.4	1	F5GZG1;F5H823;B7ZB78;A6NIZ1	F5GZG1		RAP1B	F5GZG1					membrane [GO:0016020]
21.6613	17.5739	NaN	8	8	1	34	34	4.7	33.985	3.3	1	F6V2D4;H7BXD8;E9PJ77;E9PRN3	F6V2D4;H7BXD8	Galectin	LGALS8	F6V2D4	H7BXD8
22.2911	19.7061	NaN	1	1	1	9.6	9.6	9.6	16.219	9.6	1	H7C3I1;F6VDH7;Q3KNR6;Q8IZP2;P50502	H7C3I1;F6VDH7;Q3KNR6;Q8IZP2;P50502	Putative protein FAM10A4;Hsc70-interacting protein	ST13;ST13P4	H7C3I1	F6VDH7
21.6986	15.3588	NaN	4	3	0	2.6	2.2	0	198.91	0.7	1	F6XTU0;H0Y394	F6XTU0;H0Y394		BAG6;HDLBP	F6XTU0	H0Y394
20.6906	17.2312	23.332	4	4	4	22.7	22.7	22.7	27.187	9.7	1	F8VU65;Q8NHW5;P05388;F8VQY6;F8VPE8;G3V210;F8VW21;F8VWS0;F8VRK7;F8VS58;F8VZS0;F8VWV4	F8VU65;Q8NHW5;P05388;F8VQY6;F8VPE8;G3V210;F8VW21;F8VWS0;F8VRK7;F8VS58;F8VZS0	60S acidic ribosomal protein P0-like;60S acidic ribosomal protein P0	RPLP0;RPLP0P6	F8VU65	Q8NHW5				cytosol [GO:0005829]; endoplasmic reticulum [GO:0005783]
19.8502	17.5283	NaN	3	3	3	26.2	26.2	26.2	14.529	10	1	F8VUA6;G3V203;H0YHA7;J3QQ67;Q07020;A0A075B7A0;F8VYV2	F8VUA6;G3V203;H0YHA7;J3QQ67;Q07020	60S ribosomal protein L18	RPL18	F8VUA6	G3V203			SUBCELLULAR LOCATION: Rough endoplasmic reticulum {ECO:0000256|ARBA:ARBA00004427}.	cytosol [GO:0005829]; endoplasmic reticulum [GO:0005783]; nucleolus [GO:0005730]; ribonucleoprotein complex [GO:1990904]; ribosome [GO:0005840]; rough endoplasmic reticulum [GO:0005791]
NaN	NaN	NaN	2	2	2	31.5	31.5	31.5	10.628	15.2	1	F8VXB1;F8VUC5;F8W156;F8W651;F8VYZ4;F8VVA7;P61923;F8VXR1	F8VXB1;F8VUC5;F8W156;F8W651;F8VYZ4;F8VVA7;P61923;F8VXR1	Coatomer subunit zeta-1	COPZ1	F8VXB1	F8VUC5			SUBCELLULAR LOCATION: Cytoplasm {ECO:0000256|RuleBase:RU366053}. Golgi apparatus membrane {ECO:0000256|ARBA:ARBA00004255, ECO:0000256|RuleBase:RU366053}; Peripheral membrane protein {ECO:0000256|ARBA:ARBA00004255, ECO:0000256|RuleBase:RU366053}; Cytoplasmic side {ECO:0000256|ARBA:ARBA00004255, ECO:0000256|RuleBase:RU366053}. Cytoplasmic vesicle, COPI-coated vesicle membrane {ECO:0000256|RuleBase:…	COPI vesicle coat [GO:0030126]; Golgi membrane [GO:0000139]
21.7635	17.7635	NaN	5	3	3	29.6	20.3	20.3	31.6	4.7	1	H3BRU6;F8VZX2;Q15366;F8W0G4;F8VXH9;F8W1G6;J3QT27;E9PFP8;P57721;H3BND9;F8VRH0	H3BRU6;F8VZX2;Q15366;F8W0G4;F8VXH9;F8W1G6;J3QT27;E9PFP8;P57721	Poly(rC)-binding protein 2;Poly(rC)-binding protein 3	PCBP2;PCBP3	H3BRU6	F8VZX2
NaN	NaN	NaN	1	1	1	22.2	22.2	22.2	7.182	22.2	1	F8WBH7;O95456	F8WBH7;O95456	Proteasome assembly chaperone 1	PSMG1	F8WBH7	O95456				endoplasmic reticulum [GO:0005783]
23.2021	17.5736	NaN	16	16	10	20.1	20.1	15.1	110.59	2.6	1	G0XQ39;H0YDB2;Q13586;E9PNJ4;E9PIQ8;E9PRZ7;E9PR09;E9PN27	G0XQ39;H0YDB2;Q13586;E9PNJ4	Stromal interaction molecule 1	STIM1	G0XQ39	H0YDB2	1	Y	SUBCELLULAR LOCATION: Endoplasmic reticulum membrane {ECO:0000256|ARBA:ARBA00004115}; Single-pass type I membrane protein {ECO:0000256|ARBA:ARBA00004115}. Membrane {ECO:0000256|ARBA:ARBA00004479}; Single-pass type I membrane protein {ECO:0000256|ARBA:ARBA00004479}.	endoplasmic reticulum [GO:0005783]; endoplasmic reticulum membrane [GO:0005789]
23.7151	20.2557	25.87	6	6	6	62.1	62.1	62.1	18.037	14.9	1	G3V1V0;F8W1R7;P60660;F8VPF3;J3KND3;G8JLA2;B7Z6Z4;G3V1Y7;F8W1I5;P14649;H0YI43;F8W180;F8VZU9	G3V1V0;F8W1R7;P60660;F8VPF3;J3KND3;G8JLA2;B7Z6Z4	Myosin light polypeptide 6	MYL6	G3V1V0	F8W1R7
20.7256	15.9182	NaN	3	3	2	8.9	8.9	6.5	75.566	2.4	1	G5E9D4;A0A1W2PNW2;A0A1W2PP47;A0A1W2PNY5;A0A1W2PQZ6;A0A1W2PRF0;A0A1W2PRJ0;A0A1W2PPP6;A0A1X7SBS0;A0A1W2PS93;A0A1W2PR08;A0A1W2PRF5;Q96EB1;A0A1W2PNY4	G5E9D4;A0A1W2PNW2;A0A1W2PP47;A0A1W2PNY5;A0A1W2PQZ6;A0A1W2PRF0;A0A1W2PRJ0;A0A1W2PPP6;A0A1X7SBS0;A0A1W2PS93;A0A1W2PR08;A0A1W2PRF5;Q96EB1	Elongator complex protein 4	ELP4	G5E9D4	A0A1W2PNW2		Y	SUBCELLULAR LOCATION: Cytoplasm {ECO:0000256|ARBA:ARBA00004496}. Nucleus {ECO:0000256|ARBA:ARBA00004123}.	cytoplasm [GO:0005737]; elongator holoenzyme complex [GO:0033588]; nucleoplasm [GO:0005654]
23.2584	20.9364	NaN	2	2	2	11.6	11.6	11.6	13.228	8	1	H0Y5B4;H7BZ11;J3KQN4;Q969Q0;P83881	H0Y5B4;H7BZ11;J3KQN4;Q969Q0;P83881	60S ribosomal protein L36a-like;60S ribosomal protein L36a	RPL36A;RPL36A-HNRNPH2;RPL36AL	H0Y5B4	H7BZ11				cytosol [GO:0005829]; endoplasmic reticulum [GO:0005783]; plasma membrane [GO:0005886]; ribonucleoprotein complex [GO:1990904]; ribosome [GO:0005840]
20.6636	15.9087	NaN	12	8	1	26.9	18.3	1.9	72.896	6.2	1	H0Y9T1;H3BQ90;Q3KP22;D6RJD9;B4DTR8;A0A0S2Z5R4;A0A494C1E3;H0YNI8;C9JTJ5;D6R9T4;E5RGS9	H0Y9T1;H3BQ90;Q3KP22;D6RJD9;B4DTR8;A0A0S2Z5R4;A0A494C1E3;H0YNI8;C9JTJ5;D6R9T4;E5RGS9	Uncharacterized protein C11orf85	THOC3;KLHDC4;C11orf85;UCHL1;LIPG;MORF4L1;SAP130;C4orf47;CHRAC1	H0Y9T1	H3BQ90
21.113	17.7911	NaN	1	1	1	4.9	4.9	4.9	31.544	4.9	1	H0YFE5;Q7Z3I4;H0YC27;Q8TAQ9	H0YFE5;Q7Z3I4;H0YC27;Q8TAQ9	SUN domain-containing protein 3	APEH;DKFZp686H1615;RMDN1;SUN3	H0YFE5	Q7Z3I4
21.8282	17.9214	NaN	1	1	1	4.7	4.7	4.7	37.749	4.7	1	H0YDT6;O00303	H0YDT6;O00303	Eukaryotic translation initiation factor 3 subunit F	EIF3F	H0YDT6	O00303			SUBCELLULAR LOCATION: Cytoplasm {ECO:0000256|HAMAP-Rule:MF_03005}.	eukaryotic 43S preinitiation complex [GO:0016282]; eukaryotic 48S preinitiation complex [GO:0033290]; eukaryotic translation initiation factor 3 complex [GO:0005852]
22.7764	19.076	NaN	2	2	2	7.2	7.2	7.2	53.496	2.7	1	H3BPE7;P35637	H3BPE7;P35637	RNA-binding protein FUS	FUS	H3BPE7	P35637			SUBCELLULAR LOCATION: Nucleus {ECO:0000256|ARBA:ARBA00004123}.	nucleoplasm [GO:0005654]
20.0272	14.8979	NaN	9	9	9	18.2	18.2	18.2	84.69	1.9	1	H3BQZ7;Q1KMD3	H3BQZ7;Q1KMD3	Heterogeneous nuclear ribonucleoprotein U-like protein 2	HNRNPUL2-BSCL2;HNRNPUL2	H3BQZ7	Q1KMD3			SUBCELLULAR LOCATION: Nucleus {ECO:0000256|ARBA:ARBA00004123}.	nucleus [GO:0005634]
21.5308	16.1385	NaN	31	1	0	30.3	1.1	0	130.61	1.1	1	H7BXG7;H3BNM8	H7BXG7		SEC31A	H7BXG7			Y	SUBCELLULAR LOCATION: Endoplasmic reticulum membrane {ECO:0000256|ARBA:ARBA00004406}; Peripheral membrane protein {ECO:0000256|ARBA:ARBA00004406}.	cytosol [GO:0005829]; endoplasmic reticulum membrane [GO:0005789]; intracellular membrane-bounded organelle [GO:0043231]
19.7705	15.4486	NaN	2	1	1	9.3	4.9	4.9	39.036	4.9	1	H7C3P9	H7C3P9		COPS3	H7C3P9					cytosol [GO:0005829]; nucleoplasm [GO:0005654]; protein-containing complex [GO:0032991]
22.1026	18.0151	NaN	1	1	1	5.4	5.4	5.4	32.182	5.4	1	I3L1P8;Q02978	I3L1P8;Q02978	Mitochondrial 2-oxoglutarate/malate carrier protein	SLC25A11	I3L1P8	Q02978			SUBCELLULAR LOCATION: Membrane {ECO:0000256|ARBA:ARBA00004141}; Multi-pass membrane protein {ECO:0000256|ARBA:ARBA00004141}.	membrane [GO:0016020]
21.2698	17.4624	NaN	1	1	1	3.8	3.8	3.8	35.228	3.8	1	I3L4R8;P27694	I3L4R8;P27694	Replication protein A 70 kDa DNA-binding subunit;Replication protein A 70 kDa DNA-binding subunit, N-terminally processed	RPA1	I3L4R8	P27694				nucleus [GO:0005634]
26.5188	20.2708	NaN	41	1	0	31	0.8	0	184.73	3.9	1	I3L4X2;A0A0A0MS99;M0R0K7	I3L4X2;A0A0A0MS99		ABCC1	I3L4X2	A0A0A0MS99	14		SUBCELLULAR LOCATION: Membrane {ECO:0000256|ARBA:ARBA00004141}; Multi-pass membrane protein {ECO:0000256|ARBA:ARBA00004141}.	plasma membrane [GO:0005886]
21.9454	17.3604	NaN	2	1	1	4.5	2.4	2.4	66.043	2.4	1	I3L534;C9JXM9;H0YJ52;A0A494C117;Q92681	I3L534;C9JXM9;H0YJ52;A0A494C117;Q92681	Regulatory solute carrier protein family 1 member 1	XAF1;MSL3;MDGA2;RSC1A1	I3L534	C9JXM9
24.788	23.788	NaN	2	2	2	44	44	44	8.3926	26.7	1	J3QLI9;P62314	J3QLI9;P62314	Small nuclear ribonucleoprotein Sm D1	SNRPD1	J3QLI9	P62314				ribonucleoprotein complex [GO:1990904]
23.1166	20.7946	NaN	1	1	1	23.9	23.9	23.9	9.4897	23.9	1	K7ES75;K7EN99;K7ERZ6;K7EJD3;K7ESM3;K7EKQ5;K7EP36;Q08380	K7ES75;K7EN99;K7ERZ6;K7EJD3;K7ESM3;K7EKQ5;K7EP36;Q08380	Galectin-3-binding protein	LGALS3BP	K7ES75	K7EN99		Y		membrane [GO:0016020]
22.5714	20.5714	NaN	1	1	1	17	17	17	15.498	17	1	M0R266;M0R0H0;M0R220;M0QYN1;M0QYN9;M0QYM4;P55899	M0R266;M0R0H0;M0R220;M0QYN1;M0QYN9;M0QYM4;P55899	IgG receptor FcRn large subunit p51	FCGRT	M0R266	M0R0H0		Y
22.7148	20.1298	NaN	2	2	2	16.3	16.3	16.3	20.136	15.8	1	M0QZG7;M0R268;P09012	M0QZG7;M0R268;P09012	U1 small nuclear ribonucleoprotein A	SNRPA	M0QZG7	M0R268				nucleoplasm [GO:0005654]
20.7067	15.6192	NaN	7	6	6	14.2	12.7	12.7	76.65	1.7	1	M0R0C6;Q92945;A0A087WTP3;M0R0I5;M0QYH3;M0R251;M0QXW7;M0R263;M0R3J3	M0R0C6;Q92945;A0A087WTP3	Far upstream element-binding protein 2	KHSRP	M0R0C6	Q92945			SUBCELLULAR LOCATION: Nucleus {ECO:0000256|ARBA:ARBA00004123}.	cytoplasmic stress granule [GO:0010494]; nucleoplasm [GO:0005654]
23.5635	19.4548	26.3906	13	13	13	60	60	60	34.577	14.8	1	O00487	O00487	26S proteasome non-ATPase regulatory subunit 14	PSMD14	O00487					cytosol [GO:0005829]; cytosolic proteasome complex [GO:0031597]; extracellular region [GO:0005576]; ficolin-1-rich granule lumen [GO:1904813]; nucleoplasm [GO:0005654]; nucleus [GO:0005634]; proteasome accessory complex [GO:0022624]; proteasome complex [GO:0000502]; proteasome regulatory particle, lid subcomplex [GO:0008541]; secretory granule lumen [GO:0034774]
20.8957	16.5034	NaN	3	3	3	10.6	10.6	10.6	38.868	2.8	1	O14745;J3QRP6	O14745;J3QRP6	Na(+)/H(+) exchange regulatory cofactor NHE-RF1	SLC9A3R1	O14745	J3QRP6			SUBCELLULAR LOCATION: Cytoplasm {ECO:0000250}. Apical cell membrane {ECO:0000250}. Endomembrane system; Peripheral membrane protein. Cell projection, filopodium. Cell projection, ruffle. Cell projection, microvillus. Note=Translocates from the cytoplasm to the apical cell membrane in a PODXL-dependent manner. Colocalizes with CFTR at the midpiece of sperm tail (By similarity). Colocalizes with ac…	actin cytoskeleton [GO:0015629]; apical plasma membrane [GO:0016324]; brush border membrane [GO:0031526]; cell periphery [GO:0071944]; cytoplasm [GO:0005737]; endomembrane system [GO:0012505]; extracellular exosome [GO:0070062]; filopodium [GO:0030175]; membrane [GO:0016020]; membrane raft [GO:0045121]; microvillus [GO:0005902]; microvillus membrane [GO:0031528]; perinuclear region of cytoplasm […
NaN	NaN	NaN	3	3	3	11.3	11.3	11.3	63.972	2.2	1	O15371;B0QYA5;B0QYA6	O15371;B0QYA5	Eukaryotic translation initiation factor 3 subunit D	EIF3D	O15371	B0QYA5			SUBCELLULAR LOCATION: Cytoplasm {ECO:0000255|HAMAP-Rule:MF_03003}.	cytosol [GO:0005829]; eukaryotic 43S preinitiation complex [GO:0016282]; eukaryotic 48S preinitiation complex [GO:0033290]; eukaryotic translation initiation factor 3 complex [GO:0005852]; eukaryotic translation initiation factor 3 complex, eIF3m [GO:0071541]; membrane [GO:0016020]; synapse [GO:0045202]
21.1425	16.4986	NaN	2	2	2	5.4	5.4	5.4	49.814	3.5	1	O43294;H3BQC4	O43294;H3BQC4	Transforming growth factor beta-1-induced transcript 1 protein	TGFB1I1	O43294	H3BQC4			SUBCELLULAR LOCATION: Cell junction, focal adhesion. Nucleus matrix. Cytoplasm, cytoskeleton. Note=Associated with the actin cytoskeleton; colocalizes with stress fibers.	cytoskeleton [GO:0005856]; cytosol [GO:0005829]; focal adhesion [GO:0005925]; nuclear matrix [GO:0016363]; plasma membrane [GO:0005886]
20.5451	17.9601	NaN	2	2	2	31.3	31.3	31.3	10.921	21.2	1	O43678	O43678	NADH dehydrogenase [ubiquinone] 1 alpha subcomplex subunit 2	NDUFA2	O43678				SUBCELLULAR LOCATION: Mitochondrion inner membrane {ECO:0000305|PubMed:12611891}; Peripheral membrane protein {ECO:0000305}; Matrix side {ECO:0000305}.	mitochondrial inner membrane [GO:0005743]; mitochondrial membrane [GO:0031966]; mitochondrial respiratory chain complex I [GO:0005747]
23.7009	18.0285	NaN	5	5	5	16.3	16.3	16.3	85.852	2.3	1	O43719;Q5H919;Q5H918	O43719;Q5H919;Q5H918	HIV Tat-specific factor 1	HTATSF1	O43719	Q5H919			SUBCELLULAR LOCATION: Nucleus {ECO:0000269|PubMed:15485897, ECO:0000269|PubMed:8849451}.	nucleoplasm [GO:0005654]; nucleus [GO:0005634]; spliceosomal complex [GO:0005681]; U2 snRNP [GO:0005686]; U2-type spliceosomal complex [GO:0005684]
22.6606	20.0756	NaN	5	5	5	61.3	61.3	61.3	12.517	11.3	1	O43920	O43920	NADH dehydrogenase [ubiquinone] iron-sulfur protein 5	NDUFS5	O43920				SUBCELLULAR LOCATION: Mitochondrion inner membrane {ECO:0000305|PubMed:12611891}; Peripheral membrane protein {ECO:0000305}. Mitochondrion intermembrane space {ECO:0000305}.	mitochondrial inner membrane [GO:0005743]; mitochondrial intermembrane space [GO:0005758]; mitochondrial respiratory chain complex I [GO:0005747]; mitochondrion [GO:0005739]
NaN	NaN	NaN	14	13	13	50.7	46.9	46.9	40.925	2.4	1	O60256;E7EPA1;C9JJS3;C9K0K7;I3L0S1;C9JDU5;C9JDH0;E7EW35;I3L331;I3L164;I3L4G9;I3L1T1;I3L3B8;I3L2J4	O60256;E7EPA1;C9JJS3;C9K0K7;I3L0S1	Phosphoribosyl pyrophosphate synthase-associated protein 2	PRPSAP2	O60256	E7EPA1				cytoplasm [GO:0005737]; ribose phosphate diphosphokinase complex [GO:0002189]
20.6455	16.1861	NaN	12	12	12	39.8	39.8	39.8	45.745	2.4	1	O60884;A0A087WT48	O60884	DnaJ homolog subfamily A member 2	DNAJA2	O60884				SUBCELLULAR LOCATION: Membrane {ECO:0000305}; Lipid-anchor {ECO:0000305}.	cytoplasm [GO:0005737]; cytosol [GO:0005829]; extracellular exosome [GO:0070062]; membrane [GO:0016020]
20.9627	17.0558	NaN	4	4	4	13.3	13.3	13.3	41.236	3.2	1	O75381	O75381	Peroxisomal membrane protein PEX14	PEX14	O75381		1		SUBCELLULAR LOCATION: Peroxisome membrane {ECO:0000269|PubMed:19197237}; Single-pass membrane protein {ECO:0000250|UniProtKB:Q642G4}.	cytosol [GO:0005829]; fibrillar center [GO:0001650]; membrane [GO:0016020]; nucleus [GO:0005634]; peroxisomal importomer complex [GO:1990429]; peroxisomal membrane [GO:0005778]; peroxisome [GO:0005777]; protein-containing complex [GO:0032991]
21.831	18.246	26.7729	12	12	12	63.7	63.7	63.7	24.74	8.4	1	O75396;A0A087X1A9	O75396	Vesicle-trafficking protein SEC22b	SEC22B	O75396		1		SUBCELLULAR LOCATION: Endoplasmic reticulum membrane {ECO:0000250|UniProtKB:Q4KM74}; Single-pass type IV membrane protein {ECO:0000250|UniProtKB:Q4KM74}. Endoplasmic reticulum-Golgi intermediate compartment membrane {ECO:0000250|UniProtKB:Q4KM74}. Golgi apparatus, cis-Golgi network membrane {ECO:0000250|UniProtKB:Q4KM74}. Golgi apparatus, trans-Golgi network membrane {ECO:0000250|UniProtKB:Q4KM74…	endoplasmic reticulum membrane [GO:0005789]; endoplasmic reticulum-Golgi intermediate compartment [GO:0005793]; endoplasmic reticulum-Golgi intermediate compartment membrane [GO:0033116]; ER to Golgi transport vesicle membrane [GO:0012507]; Golgi membrane [GO:0000139]; melanosome [GO:0042470]; phagocytic vesicle membrane [GO:0030670]; SNARE complex [GO:0031201]; transport vesicle [GO:0030133]
22.2323	15.6621	24.7967	34	34	34	30.2	30.2	30.2	145.83	3.9	1	O75533;H7C341;F8WC19;B4DGZ4;A0A494C1M2	O75533	Splicing factor 3B subunit 1	SF3B1	O75533		2		SUBCELLULAR LOCATION: Nucleus {ECO:0000269|PubMed:27720643, ECO:0000269|PubMed:28541300, ECO:0000269|PubMed:34023904}. Nucleus speckle. Note=During mitosis, transiently dispersed from the nuclear speckles to the cytoplasm.	B-WICH complex [GO:0110016]; catalytic step 2 spliceosome [GO:0071013]; nuclear speck [GO:0016607]; nucleolus [GO:0005730]; nucleoplasm [GO:0005654]; nucleus [GO:0005634]; spliceosomal complex [GO:0005681]; U11/U12 snRNP [GO:0034693]; U12-type spliceosomal complex [GO:0005689]; U2 snRNP [GO:0005686]; U2-type precatalytic spliceosome [GO:0071005]; U2-type prespliceosome [GO:0071004]; U2-type splic…
21.4372	16.9778	NaN	3	3	3	10.3	10.3	10.3	54.597	3.2	1	O75607	O75607	Nucleoplasmin-3	NPM3	O75607			Y	SUBCELLULAR LOCATION: Nucleus {ECO:0000269|PubMed:11722795}. Nucleus, nucleolus {ECO:0000269|PubMed:15596447, ECO:0000269|PubMed:22362753}. Note=Mainly found in the granular component of the nucleolus. {ECO:0000269|PubMed:22362753}.	actin cytoskeleton [GO:0015629]; cytoplasm [GO:0005737]; cytosol [GO:0005829]; nucleolus [GO:0005730]; nucleoplasm [GO:0005654]
21.7991	15.6494	NaN	44	44	44	37.7	37.7	37.7	152.93	2.1	1	O75976;J3QQJ4	O75976	Carboxypeptidase D	CPD	O75976		1	Y	SUBCELLULAR LOCATION: Cell membrane {ECO:0000250|UniProtKB:Q90240}; Single-pass type I membrane protein {ECO:0000255}.	extracellular exosome [GO:0070062]; extracellular space [GO:0005615]; membrane [GO:0016020]; plasma membrane [GO:0005886]
21.3714	15.7567	NaN	11	11	7	19.6	19.6	15.3	103.96	1	1	O94973;A0A0G2JS82;A0A0G2JQM1	O94973;A0A0G2JS82;A0A0G2JQM1	AP-2 complex subunit alpha-2	AP2A2	O94973	A0A0G2JS82			SUBCELLULAR LOCATION: Cell membrane {ECO:0000250|UniProtKB:P17427}; Peripheral membrane protein {ECO:0000250|UniProtKB:P17427}; Cytoplasmic side {ECO:0000250|UniProtKB:P17427}. Membrane, coated pit {ECO:0000250|UniProtKB:P17427}; Peripheral membrane protein {ECO:0000250|UniProtKB:P17427}; Cytoplasmic side {ECO:0000250|UniProtKB:P17427}. Note=AP-2 appears to be excluded from internalizing CCVs and…	AP-2 adaptor complex [GO:0030122]; clathrin-coated endocytic vesicle [GO:0045334]; clathrin-coated endocytic vesicle membrane [GO:0030669]; cytoplasmic side of plasma membrane [GO:0009898]; cytoplasmic vesicle [GO:0031410]; cytosol [GO:0005829]; endocytic vesicle membrane [GO:0030666]; endolysosome membrane [GO:0036020]; ficolin-1-rich granule membrane [GO:0101003]; plasma membrane [GO:0005886]; …
22.0021	16.0149	NaN	7	7	7	14.3	14.3	14.3	83.353	4.7	1	O95202	O95202	LETM1 and EF-hand domain-containing protein 1, mitochondrial	LETM1	O95202		1		SUBCELLULAR LOCATION: Mitochondrion inner membrane {ECO:0000269|PubMed:14706454, ECO:0000269|PubMed:15138253, ECO:0000269|PubMed:18628306, ECO:0000269|PubMed:19797662}; Single-pass membrane protein {ECO:0000269|PubMed:14706454, ECO:0000269|PubMed:15138253, ECO:0000269|PubMed:18628306}.	mitochondrial inner membrane [GO:0005743]; mitochondrion [GO:0005739]
20.8474	16.0925	NaN	3	3	2	4.8	4.8	3.3	76.096	1.5	1	O96005;K7EJ16	O96005	Cleft lip and palate transmembrane protein 1	CLPTM1	O96005		5		SUBCELLULAR LOCATION: Membrane {ECO:0000305}; Multi-pass membrane protein {ECO:0000255}.	endomembrane system [GO:0012505]; external side of plasma membrane [GO:0009897]; GABA-ergic synapse [GO:0098982]; membrane [GO:0016020]; plasma membrane [GO:0005886]
21.4128	14.243	NaN	3	3	3	1.3	1.3	1.3	390.25	0.5	1	P02751;H0Y7Z1	P02751;H0Y7Z1	Fibronectin;Anastellin;Ugl-Y1;Ugl-Y2;Ugl-Y3	FN1	P02751	H0Y7Z1		Y	SUBCELLULAR LOCATION: Secreted, extracellular space, extracellular matrix {ECO:0000305|PubMed:29100092}.	apical plasma membrane [GO:0016324]; basement membrane [GO:0005604]; blood microparticle [GO:0072562]; collagen-containing extracellular matrix [GO:0062023]; endoplasmic reticulum lumen [GO:0005788]; endoplasmic reticulum-Golgi intermediate compartment [GO:0005793]; extracellular exosome [GO:0070062]; extracellular matrix [GO:0031012]; extracellular region [GO:0005576]; extracellular space [GO:00…
NaN	NaN	NaN	4	4	4	55.9	55.9	55.9	7.9916	16.2	1	P03928	P03928	ATP synthase protein 8	MT-ATP8	P03928		1		SUBCELLULAR LOCATION: Mitochondrion membrane; Single-pass membrane protein.	mitochondrial inner membrane [GO:0005743]; mitochondrial proton-transporting ATP synthase complex [GO:0005753]; mitochondrial proton-transporting ATP synthase complex, coupling factor F(o) [GO:0000276]
22.5082	17.554	NaN	11	11	11	30.9	30.9	30.9	58.112	1.9	1	P07602;C9JIZ6;Q5BJH1;A0A0J9YXB8	P07602;C9JIZ6;Q5BJH1	Prosaposin;Saposin-A;Saposin-B-Val;Saposin-B;Saposin-C;Saposin-D	PSAP	P07602	C9JIZ6		Y	SUBCELLULAR LOCATION: Lysosome {ECO:0000269|PubMed:14657016, ECO:0000269|PubMed:21835174, ECO:0000269|PubMed:22431521}.; SUBCELLULAR LOCATION: [Prosaposin]: Secreted {ECO:0000250|UniProtKB:Q61207}. Note=Secreted as a fully glycosylated 70 kDa protein composed of complex glycans. {ECO:0000250|UniProtKB:Q61207}.	azurophil granule membrane [GO:0035577]; collagen-containing extracellular matrix [GO:0062023]; extracellular exosome [GO:0070062]; extracellular region [GO:0005576]; extracellular space [GO:0005615]; intracellular membrane-bounded organelle [GO:0043231]; late endosome [GO:0005770]; lysosomal lumen [GO:0043202]; lysosomal membrane [GO:0005765]; lysosome [GO:0005764]; plasma membrane [GO:0005886]
23.8298	20.5078	NaN	3	3	3	19.1	19.1	19.1	25.486	4.9	1	P08579	P08579	U2 small nuclear ribonucleoprotein B	SNRPB2	P08579				SUBCELLULAR LOCATION: Nucleus {ECO:0000269|PubMed:28076346, ECO:0000269|PubMed:28502770, ECO:0000269|PubMed:28781166}.	catalytic step 2 spliceosome [GO:0071013]; cytoplasmic ribonucleoprotein granule [GO:0036464]; fibrillar center [GO:0001650]; nuclear speck [GO:0016607]; nucleoplasm [GO:0005654]; nucleus [GO:0005634]; spliceosomal complex [GO:0005681]; U1 snRNP [GO:0005685]; U2 snRNP [GO:0005686]; U2-type catalytic step 2 spliceosome [GO:0071007]; U2-type precatalytic spliceosome [GO:0071005]
22.8478	18.7603	25.2438	5	5	5	12.1	12.1	12.1	51.556	6.2	1	P08621;M0QYR1	P08621	U1 small nuclear ribonucleoprotein 70 kDa	SNRNP70	P08621				SUBCELLULAR LOCATION: Nucleus speckle {ECO:0000269|PubMed:17656373}. Nucleus, nucleoplasm {ECO:0000269|PubMed:17656373, ECO:0000269|PubMed:21113136}. Note=Colocalizes with SCNM1 and LUC7L2 in nuclear speckles. {ECO:0000250|UniProtKB:Q62376}.	nuclear speck [GO:0016607]; nucleoplasm [GO:0005654]; nucleus [GO:0005634]; spliceosomal complex [GO:0005681]; U1 snRNP [GO:0005685]; U2-type prespliceosome [GO:0071004]
25.1125	23.1125	27.4896	6	6	6	53.3	53.3	53.3	8.7813	20	1	P09669	P09669	Cytochrome c oxidase subunit 6C	COX6C	P09669		1		SUBCELLULAR LOCATION: Mitochondrion inner membrane {ECO:0000269|PubMed:30030519}; Single-pass membrane protein {ECO:0000269|PubMed:30030519}.	mitochondrial inner membrane [GO:0005743]; mitochondrial respiratory chain complex IV [GO:0005751]; mitochondrion [GO:0005739]
21.3535	15.5722	NaN	18	18	15	23.2	23.2	19	123.8	0.6	1	P11086;D6RAH0	P11086	Phenylethanolamine N-methyltransferase	PNMT	P11086					cytosol [GO:0005829]
24.6853	20.4374	26.6495	8	8	8	19.7	19.7	19.7	44.882	4.6	1	P11279	P11279	Lysosome-associated membrane glycoprotein 1	LAMP1	P11279		1	Y	SUBCELLULAR LOCATION: Cell membrane {ECO:0000269|PubMed:2022921, ECO:0000269|PubMed:23847195}; Single-pass type I membrane protein {ECO:0000255}. Endosome membrane; Single-pass type I membrane protein {ECO:0000255}. Lysosome membrane {ECO:0000269|PubMed:16176980, ECO:0000269|PubMed:17897319}; Single-pass type I membrane protein {ECO:0000255}. Late endosome membrane {ECO:0000269|PubMed:16176980}; …	autolysosome [GO:0044754]; autophagosome membrane [GO:0000421]; azurophil granule membrane [GO:0035577]; cytolytic granule membrane [GO:0101004]; cytoplasm [GO:0005737]; cytosol [GO:0005829]; endosome membrane [GO:0010008]; external side of plasma membrane [GO:0009897]; extracellular exosome [GO:0070062]; ficolin-1-rich granule membrane [GO:0101003]; late endosome [GO:0005770]; late endosome memb…
NaN	NaN	NaN	4	4	4	23.8	23.8	23.8	28.768	5	1	P12004	P12004	Proliferating cell nuclear antigen	PCNA	P12004				SUBCELLULAR LOCATION: Nucleus {ECO:0000269|PubMed:15543136, ECO:0000269|PubMed:24115439, ECO:0000269|PubMed:24939902}. Note=Colocalizes with CREBBP, EP300 and POLD1 to sites of DNA damage (PubMed:24939902). Forms nuclear foci representing sites of ongoing DNA replication and vary in morphology and number during S phase (PubMed:15543136). Co-localizes with SMARCA5/SNF2H and BAZ1B/WSTF at replicati…	centrosome [GO:0005813]; chromatin [GO:0000785]; chromosome, telomeric region [GO:0000781]; cyclin-dependent protein kinase holoenzyme complex [GO:0000307]; extracellular exosome [GO:0070062]; male germ cell nucleus [GO:0001673]; nuclear body [GO:0016604]; nuclear lamina [GO:0005652]; nuclear replication fork [GO:0043596]; nucleoplasm [GO:0005654]; nucleus [GO:0005634]; PCNA complex [GO:0043626];…
21.7688	16.277	NaN	27	27	27	43.8	43.8	43.8	95.337	0.9	1	P13639	P13639	Elongation factor 2	EEF2	P13639				SUBCELLULAR LOCATION: Cytoplasm {ECO:0000269|PubMed:25064856}. Nucleus {ECO:0000269|PubMed:24648518}. Note=Phosphorylation by CSK promotes cleavage and SUMOylation-dependent nuclear translocation of the C-terminal cleavage product. {ECO:0000269|PubMed:24648518}.	aggresome [GO:0016235]; cytoplasm [GO:0005737]; cytosol [GO:0005829]; extracellular exosome [GO:0070062]; extracellular region [GO:0005576]; ficolin-1-rich granule lumen [GO:1904813]; membrane [GO:0016020]; nucleus [GO:0005634]; plasma membrane [GO:0005886]; polysome [GO:0005844]; ribonucleoprotein complex [GO:1990904]; secretory granule lumen [GO:0034774]; synapse [GO:0045202]
22.725	19.9177	NaN	4	4	2	67.4	67.4	45.3	10.192	9.3	1	P14854;K7EQD3	P14854	Cytochrome c oxidase subunit 6B1	COX6B1	P14854				SUBCELLULAR LOCATION: Mitochondrion inner membrane {ECO:0000269|PubMed:30030519}; Peripheral membrane protein {ECO:0000269|PubMed:30030519}; Intermembrane side {ECO:0000269|PubMed:30030519}.	mitochondrial inner membrane [GO:0005743]; mitochondrial respiratory chain complex IV [GO:0005751]; mitochondrion [GO:0005739]; respiratory chain complex IV [GO:0045277]
23.6596	21.0746	26.601	8	8	8	72.1	72.1	72.1	13.53	23.4	1	P14927;B7Z2R2;E5RHG9	P14927;B7Z2R2	Cytochrome b-c1 complex subunit 7	UQCRB	P14927	B7Z2R2			SUBCELLULAR LOCATION: Mitochondrion inner membrane {ECO:0000250|UniProtKB:P00128}; Peripheral membrane protein {ECO:0000250|UniProtKB:P00128}; Matrix side {ECO:0000250|UniProtKB:P00128}.	mitochondrial inner membrane [GO:0005743]; mitochondrial respirasome [GO:0005746]; mitochondrial respiratory chain complex III [GO:0005750]
24.7762	20.4116	26.4207	12	12	12	42.3	42.3	42.3	31.324	15.4	1	P15880;E9PQD7;H0YEN5;I3L404;E9PM36;E9PMM9;E9PPT0	P15880;E9PQD7;H0YEN5;I3L404	40S ribosomal protein S2	RPS2	P15880	E9PQD7				cytoplasm [GO:0005737]; cytosol [GO:0005829]; cytosolic ribosome [GO:0022626]; cytosolic small ribosomal subunit [GO:0022627]; extracellular exosome [GO:0070062]; focal adhesion [GO:0005925]; membrane [GO:0016020]; nucleoplasm [GO:0005654]; nucleus [GO:0005634]
21.5517	18.2298	NaN	5	1	1	21.7	9	9	22.35	21.3	1	P16402	P16402	Histone H1.3	HIST1H1D	P16402				SUBCELLULAR LOCATION: Nucleus. Chromosome. Note=According to PubMed:15911621 more commonly found in euchromatin. According to PubMed:10997781 is associated with inactive chromatin.	chromatin [GO:0000785]; euchromatin [GO:0000791]; nucleosome [GO:0000786]; nucleus [GO:0005634]
21.9378	19.1304	NaN	3	3	3	38	38	38	16.402	7.3	1	P17568;M0R3B8	P17568	NADH dehydrogenase [ubiquinone] 1 beta subcomplex subunit 7	NDUFB7	P17568				SUBCELLULAR LOCATION: Mitochondrion inner membrane {ECO:0000269|PubMed:21310150}; Peripheral membrane protein {ECO:0000269|PubMed:21310150}. Mitochondrion intermembrane space {ECO:0000269|PubMed:21310150}.	mitochondrial inner membrane [GO:0005743]; mitochondrial intermembrane space [GO:0005758]; mitochondrial respiratory chain complex I [GO:0005747]; mitochondrion [GO:0005739]
25.3846	19.2146	NaN	30	26	25	29.2	26.8	25.9	144.23	3.3	1	P18084;H7C5U2;V9GZ57;H7C4W1;V9GYZ1	P18084	Integrin beta-5	ITGB5	P18084		1	Y	SUBCELLULAR LOCATION: Membrane; Single-pass type I membrane protein.	cell surface [GO:0009986]; extracellular exosome [GO:0070062]; focal adhesion [GO:0005925]; integrin alphav-beta5 complex [GO:0034684]; phagocytic vesicle [GO:0045335]; plasma membrane [GO:0005886]; receptor complex [GO:0043235]
23.4037	17.8187	22.8969	41	41	38	46.8	46.8	44.7	102.48	4.6	1	P19367;B1AR62;A0A2R8Y626	P19367	Hexokinase-1	HK1	P19367				SUBCELLULAR LOCATION: Mitochondrion outer membrane {ECO:0000269|PubMed:1985912, ECO:0000269|PubMed:27374331}; Peripheral membrane protein {ECO:0000305}. Cytoplasm, cytosol {ECO:0000269|PubMed:27374331}. Note=The mitochondrial-binding peptide (MBP) region promotes association with the mitochondrial outer membrane (Probable). Dissociates from the mitochondrial outer membrane following inhibition by…	cytosol [GO:0005829]; membrane raft [GO:0045121]; mitochondrial outer membrane [GO:0005741]; mitochondrion [GO:0005739]
21.3063	17.499	NaN	8	8	8	30.3	30.3	30.3	30.993	5.1	1	P20645;F5GX30;F5GXE0;F5GXU0;F5H883;H0YGE9;H0YGT2;H0YF90	P20645;F5GX30;F5GXE0;F5GXU0;F5H883	Cation-dependent mannose-6-phosphate receptor	M6PR	P20645	F5GX30	1	Y	SUBCELLULAR LOCATION: Lysosome membrane; Single-pass type I membrane protein.	clathrin-coated endocytic vesicle membrane [GO:0030669]; endosome [GO:0005768]; late endosome [GO:0005770]; lysosomal membrane [GO:0005765]; membrane [GO:0016020]; perinuclear region of cytoplasm [GO:0048471]; plasma membrane [GO:0005886]; trans-Golgi network [GO:0005802]; trans-Golgi network membrane [GO:0032588]; transport vesicle [GO:0030133]
24.957	19.3423	27.0405	7	4	4	5.4	2.4	2.4	128.8	2.5	1	P20648;Q9BZE9	P20648	Potassium-transporting ATPase alpha chain 1	ATP4A	P20648		8		SUBCELLULAR LOCATION: Apical cell membrane {ECO:0000269|PubMed:24188822}; Multi-pass membrane protein {ECO:0000255}. Note=Localized in the apical canalicular membrane of parietal cells (PubMed:24188822). Localized in the apical canalicular membrane of parietal cells (PubMed:24188822). {ECO:0000269|PubMed:24188822}.	apical plasma membrane [GO:0016324]; extracellular space [GO:0005615]; plasma membrane [GO:0005886]
21.2363	14.1702	NaN	79	1	0	40.2	0.6	0	280.74	17.2	1	P21333;A0A087WWY3;A0A7I2V3E6;F8WE98;H0Y5F3;H0Y5C6;H7C2E7;A0A669KBC6;H7C5L4	P21333	Filamin-A	FLNA	P21333		1		SUBCELLULAR LOCATION: Cytoplasm, cell cortex {ECO:0000269|PubMed:16291724}. Cytoplasm, cytoskeleton {ECO:0000250|UniProtKB:Q8BTM8}. Perikaryon {ECO:0000250|UniProtKB:Q8BTM8}. Cell projection, growth cone {ECO:0000250|UniProtKB:Q8BTM8}. Note=Colocalizes with CPMR1 in the central region of DRG neuron growth cone (By similarity). Following SEMA3A stimulation of DRG neurons, colocalizes with F-actin …	actin cytoskeleton [GO:0015629]; actin filament bundle [GO:0032432]; axonal growth cone [GO:0044295]; brush border [GO:0005903]; cell cortex [GO:0005938]; cell-cell junction [GO:0005911]; cytoplasm [GO:0005737]; cytosol [GO:0005829]; extracellular exosome [GO:0070062]; extracellular region [GO:0005576]; focal adhesion [GO:0005925]; glycoprotein Ib-IX-V complex [GO:1990779]; membrane [GO:0016020];…
22.1522	17.3973	24.7392	30	30	30	61.5	61.5	61.5	63.367	6.4	1	P21589;Q96B60;H0Y7R7;H0Y3X5	P21589;Q96B60	5-nucleotidase	NT5E	P21589	Q96B60	1	Y	SUBCELLULAR LOCATION: Cell membrane {ECO:0000269|PubMed:2129526, ECO:0000269|PubMed:24887587}; Lipid-anchor, GPI-anchor {ECO:0000269|PubMed:2129526}.	cell surface [GO:0009986]; cytosol [GO:0005829]; external side of plasma membrane [GO:0009897]; extracellular exosome [GO:0070062]; membrane [GO:0016020]; nucleoplasm [GO:0005654]; plasma membrane [GO:0005886]
23.5729	19.4854	24.8494	21	21	21	85.5	85.5	85.5	30.772	8.1	1	P21796;C9JI87	P21796;C9JI87	Voltage-dependent anion-selective channel protein 1	VDAC1	P21796	C9JI87			SUBCELLULAR LOCATION: Mitochondrion outer membrane {ECO:0000269|PubMed:31015432, ECO:0000269|PubMed:31206022, ECO:0000269|PubMed:7539795}; Multi-pass membrane protein {ECO:0000269|PubMed:18755977, ECO:0000269|PubMed:18832158, ECO:0000269|PubMed:27641616}. Cell membrane {ECO:0000269|PubMed:25168729, ECO:0000269|PubMed:25296756}; Multi-pass membrane protein {ECO:0000269|PubMed:18755977, ECO:0000269…	extracellular exosome [GO:0070062]; membrane [GO:0016020]; membrane raft [GO:0045121]; mitochondrial membrane [GO:0031966]; mitochondrial nucleoid [GO:0042645]; mitochondrial outer membrane [GO:0005741]; mitochondrial permeability transition pore complex [GO:0005757]; mitochondrion [GO:0005739]; nucleus [GO:0005634]; plasma membrane [GO:0005886]; pore complex [GO:0046930]; synapse [GO:0045202]
19.8531	14.8531	NaN	9	9	9	30	30	30	62.52	2.6	1	P23141;H3BQV8;A0A140TA63;Q9UKY3	P23141	Liver carboxylesterase 1	CES1	P23141			Y	SUBCELLULAR LOCATION: Endoplasmic reticulum lumen {ECO:0000269|PubMed:10562416}. Cytoplasm {ECO:0000269|PubMed:16024911}. Lipid droplet {ECO:0000269|PubMed:16024911}. Note=Moves from cytoplasm to lipid droplets upon lipid loading. Associates with lipid droplets independently of triglycerides (TG) content of the droplets and hydrolyzes cholesteryl esters more efficiently from mixed droplets. {ECO:…	cytoplasm [GO:0005737]; cytosol [GO:0005829]; endoplasmic reticulum [GO:0005783]; endoplasmic reticulum lumen [GO:0005788]; lipid droplet [GO:0005811]
22.4728	16.6148	NaN	23	23	15	27.9	27.9	19.3	137.92	0.9	1	P23634	P23634	Plasma membrane calcium-transporting ATPase 4	ATP2B4	P23634		1		SUBCELLULAR LOCATION: Cell membrane {ECO:0000269|PubMed:2137451}; Multi-pass membrane protein {ECO:0000255}. Cell projection, cilium, flagellum membrane {ECO:0000250|UniProtKB:Q6Q477}; Multi-pass membrane protein {ECO:0000255}.	basolateral plasma membrane [GO:0016323]; caveola [GO:0005901]; glutamatergic synapse [GO:0098978]; intracellular membrane-bounded organelle [GO:0043231]; membrane [GO:0016020]; membrane raft [GO:0045121]; neuron projection [GO:0043005]; plasma membrane [GO:0005886]; presynaptic active zone membrane [GO:0048787]; protein-containing complex [GO:0032991]; sperm flagellum [GO:0036126]; sperm princip…
NaN	NaN	NaN	44	44	44	59.2	59.2	59.2	90.98	1.5	1	P25205;J3KQ69;A0A499FHX9;Q7Z6P5	P25205;J3KQ69;A0A499FHX9	DNA replication licensing factor MCM3	MCM3	P25205	J3KQ69			SUBCELLULAR LOCATION: Nucleus {ECO:0000305|PubMed:35585232}. Chromosome {ECO:0000305|PubMed:35585232}. Note=Associated with chromatin before the formation of nuclei and detaches from it as DNA replication progresses. {ECO:0000305|PubMed:35585232}.	alpha DNA polymerase:primase complex [GO:0005658]; centrosome [GO:0005813]; chromosome, telomeric region [GO:0000781]; CMG complex [GO:0071162]; MCM complex [GO:0042555]; membrane [GO:0016020]; nucleoplasm [GO:0005654]; nucleus [GO:0005634]; perinuclear region of cytoplasm [GO:0048471]
22.6143	18.7075	24.3876	14	14	14	52.8	52.8	52.8	31.73	9.4	1	P27105;F8VSL7	P27105	Erythrocyte band 7 integral membrane protein	STOM	P27105		1		SUBCELLULAR LOCATION: Cell membrane {ECO:0000269|PubMed:9243190}; Peripheral membrane protein {ECO:0000269|PubMed:9243190}; Cytoplasmic side {ECO:0000269|PubMed:9243190}. Cytoplasm, cytoskeleton {ECO:0000269|PubMed:9243190}. Cell membrane {ECO:0000269|PubMed:12130500}; Lipid-anchor {ECO:0000269|PubMed:12130500}; Cytoplasmic side {ECO:0000269|PubMed:12130500}. Membrane raft {ECO:0000269|PubMed:121…	azurophil granule membrane [GO:0035577]; blood microparticle [GO:0072562]; cytoskeleton [GO:0005856]; endoplasmic reticulum [GO:0005783]; extracellular exosome [GO:0070062]; extracellular space [GO:0005615]; melanosome [GO:0042470]; membrane [GO:0016020]; membrane raft [GO:0045121]; mitochondrion [GO:0005739]; perinuclear region of cytoplasm [GO:0048471]; plasma membrane [GO:0005886]; specific gr…
24.5279	21.0685	NaN	1	1	1	4.2	4.2	4.2	25.357	4.2	1	P28072	P28072	Proteasome subunit beta type-6	PSMB6	P28072				SUBCELLULAR LOCATION: Cytoplasm {ECO:0000269|PubMed:12181345, ECO:0000269|PubMed:34711951}. Nucleus {ECO:0000269|PubMed:12181345, ECO:0000269|PubMed:34711951}. Note=Translocated from the cytoplasm into the nucleus following interaction with AKIRIN2, which bridges the proteasome with the nuclear import receptor IPO9. {ECO:0000269|PubMed:34711951}.	cytoplasm [GO:0005737]; cytosol [GO:0005829]; extracellular exosome [GO:0070062]; nucleoplasm [GO:0005654]; nucleus [GO:0005634]; proteasome complex [GO:0000502]; proteasome core complex [GO:0005839]; proteasome core complex, beta-subunit complex [GO:0019774]
23.0026	16.0304	25.0933	39	39	37	49.5	49.5	47.5	108.27	3.6	1	P29317;J3KR66;A0A7P0TA58;A0A7P0TBL4;Q9UF33;A0A0B4J1T8;Q15375;F8VP57;B7ZKJ3;Q5JY90;B7ZKW7;F8W9W0;C9JXA2;E9PG71;U3NG26;P29320;P29322;P54756;Q06187;P54764	P29317	Ephrin type-A receptor 2	EPHA2	P29317		1	Y	SUBCELLULAR LOCATION: Cell membrane {ECO:0000269|PubMed:18794797, ECO:0000269|PubMed:19573808, ECO:0000269|PubMed:20223987, ECO:0000269|PubMed:20861311, ECO:0000269|PubMed:34067457}; Single-pass type I membrane protein {ECO:0000255}. Cell projection, ruffle membrane {ECO:0000269|PubMed:19573808}; Single-pass type I membrane protein {ECO:0000255}. Cell projection, lamellipodium membrane {ECO:00002…	cell surface [GO:0009986]; focal adhesion [GO:0005925]; lamellipodium [GO:0030027]; lamellipodium membrane [GO:0031258]; leading edge membrane [GO:0031256]; neuron projection [GO:0043005]; plasma membrane [GO:0005886]; receptor complex [GO:0043235]; ruffle membrane [GO:0032587]; tight junction [GO:0070160]
20.8218	17.0144	NaN	3	3	3	12	12	12	31.554	4.5	1	P29966	P29966	Myristoylated alanine-rich C-kinase substrate	MARCKS	P29966				SUBCELLULAR LOCATION: Cytoplasm, cytoskeleton {ECO:0000305}. Membrane {ECO:0000305}; Lipid-anchor {ECO:0000305}.	actin cytoskeleton [GO:0015629]; actin filament bundle [GO:0032432]; cell cortex [GO:0005938]; centrosome [GO:0005813]; cytoplasm [GO:0005737]; extracellular exosome [GO:0070062]; focal adhesion [GO:0005925]; germinal vesicle [GO:0042585]; plasma membrane [GO:0005886]
22.5045	16.0072	23.3145	42	42	2	34.7	34.7	1.8	171.59	3.4	1	P33527;A0A7I2V2E0;A0A7I2V4C6	P33527;A0A7I2V2E0	Multidrug resistance-associated protein 1	ABCC1	P33527	A0A7I2V2E0	16		SUBCELLULAR LOCATION: Cell membrane {ECO:0000269|PubMed:16230346, ECO:0000269|PubMed:31273342}; Multi-pass membrane protein {ECO:0000255|PROSITE-ProRule:PRU00441, ECO:0000269|PubMed:16230346}.	apical plasma membrane [GO:0016324]; basal plasma membrane [GO:0009925]; basolateral plasma membrane [GO:0016323]; extracellular exosome [GO:0070062]; lateral plasma membrane [GO:0016328]; membrane [GO:0016020]; plasma membrane [GO:0005886]
24.1774	22.1774	26.7671	3	3	1	40.5	40.5	15.5	9.461	25	1	P42677	P42677	40S ribosomal protein S27	RPS27	P42677					cytosol [GO:0005829]; cytosolic ribosome [GO:0022626]; cytosolic small ribosomal subunit [GO:0022627]; nucleoplasm [GO:0005654]; nucleus [GO:0005634]; postsynaptic density [GO:0014069]; ribosome [GO:0005840]
25.2852	21.0709	26.9021	18	18	18	76.9	76.9	76.9	31.566	24.5	1	P45880;A0A0A0MR02;Q5JSD2;Q5JSD1;A2A3S1	P45880;A0A0A0MR02;Q5JSD2;Q5JSD1	Voltage-dependent anion-selective channel protein 2	VDAC2	P45880	A0A0A0MR02			SUBCELLULAR LOCATION: Mitochondrion outer membrane {ECO:0000269|PubMed:31015432, ECO:0000269|PubMed:7539795}. Membrane {ECO:0000269|PubMed:27641616}. Note=May localize to non-mitochondrial membranes. {ECO:0000269|PubMed:27641616}.	acrosomal vesicle [GO:0001669]; membrane [GO:0016020]; membrane raft [GO:0045121]; mitochondrial membrane [GO:0031966]; mitochondrial nucleoid [GO:0042645]; mitochondrial outer membrane [GO:0005741]; mitochondrion [GO:0005739]; nucleus [GO:0005634]; pore complex [GO:0046930]; sperm midpiece [GO:0097225]
19.8953	13.5203	NaN	10	10	10	8.9	8.9	8.9	189.25	0.7	1	P46940;H0YLE8;A0A0J9YXZ5	P46940;H0YLE8	Ras GTPase-activating-like protein IQGAP1	IQGAP1	P46940	H0YLE8			SUBCELLULAR LOCATION: Cell membrane {ECO:0000269|PubMed:15355962, ECO:0000269|PubMed:29033352}. Nucleus {ECO:0000269|PubMed:20883816, ECO:0000269|PubMed:29033352}. Cytoplasm {ECO:0000269|PubMed:20883816, ECO:0000269|PubMed:29033352}. Apical cell membrane {ECO:0000269|PubMed:35601831}. Basolateral cell membrane {ECO:0000250|UniProtKB:Q9JKF1}. Note=Subcellular distribution is regulated by the cell …	actin filament [GO:0005884]; apical plasma membrane [GO:0016324]; axon [GO:0030424]; basolateral plasma membrane [GO:0016323]; cortical actin cytoskeleton [GO:0030864]; cytoplasm [GO:0005737]; cytoplasmic ribonucleoprotein granule [GO:0036464]; cytosol [GO:0005829]; extracellular exosome [GO:0070062]; extrinsic component of cytoplasmic side of plasma membrane [GO:0031234]; focal adhesion [GO:0005…
22.1965	15.4685	NaN	2	2	2	1.3	1.3	1.3	228.86	0.6	1	P48634	P48634	Protein PRRC2A	PRRC2A	P48634				SUBCELLULAR LOCATION: Cytoplasm {ECO:0000269|PubMed:15752841}. Nucleus {ECO:0000269|PubMed:15752841}.	cytosol [GO:0005829]; extracellular exosome [GO:0070062]; membrane [GO:0016020]; nucleoplasm [GO:0005654]; plasma membrane [GO:0005886]
22.9494	20.1421	NaN	3	3	3	34.9	34.9	34.9	10.112	25.6	1	P49458;Q6P2S0;Q659G3;E9PE20	P49458	Signal recognition particle 9 kDa protein	SRP9	P49458				SUBCELLULAR LOCATION: Cytoplasm.	cytosol [GO:0005829]; signal recognition particle receptor complex [GO:0005785]; signal recognition particle, endoplasmic reticulum targeting [GO:0005786]
25.1509	21.2439	27.124	14	14	14	72.8	72.8	72.8	37.025	7.4	1	P51665;H3BNT7;H3BTM8;H3BQV2	P51665;H3BNT7;H3BTM8	26S proteasome non-ATPase regulatory subunit 7	PSMD7	P51665	H3BNT7				cytosol [GO:0005829]; extracellular exosome [GO:0070062]; extracellular region [GO:0005576]; ficolin-1-rich granule lumen [GO:1904813]; membrane [GO:0016020]; nucleoplasm [GO:0005654]; nucleus [GO:0005634]; proteasome complex [GO:0000502]; proteasome regulatory particle [GO:0005838]; secretory granule lumen [GO:0034774]
21.7634	18.063	NaN	6	6	5	35.7	35.7	32.2	32.922	5.2	1	P52907;A0A0D9SET8	P52907	F-actin-capping protein subunit alpha-1	CAPZA1	P52907				SUBCELLULAR LOCATION: Cytoplasm, cytoskeleton {ECO:0000250|UniProtKB:A0PFK5}.	actin cytoskeleton [GO:0015629]; cytoskeleton [GO:0005856]; cytosol [GO:0005829]; extracellular exosome [GO:0070062]; extracellular region [GO:0005576]; F-actin capping protein complex [GO:0008290]; WASH complex [GO:0071203]
22.4896	15.3589	24.7113	43	43	43	40.7	40.7	40.7	138.34	3.4	1	P53621;A0A3B3IT15;A0A3B3IS84;A0A3B3ISC6;A0A3B3IU89;A0A3B3ITV3;A0A3B3ISK1;A0A3B3ITI7;A0A3B3IU78;A0A3B3IU84;A0A3B3IS23;A0A3B3ITX2	P53621;A0A3B3IT15;A0A3B3IS84;A0A3B3ISC6;A0A3B3IU89;A0A3B3ITV3	Coatomer subunit alpha;Xenin;Proxenin	COPA	P53621	A0A3B3IT15			SUBCELLULAR LOCATION: Cytoplasm {ECO:0000250}. Golgi apparatus membrane {ECO:0000250}; Peripheral membrane protein {ECO:0000250}; Cytoplasmic side {ECO:0000250}. Cytoplasmic vesicle, COPI-coated vesicle membrane {ECO:0000250}; Peripheral membrane protein {ECO:0000250}; Cytoplasmic side {ECO:0000250}. Note=The coatomer is cytoplasmic or polymerized on the cytoplasmic side of the Golgi, as well as …	COPI vesicle coat [GO:0030126]; cytoplasm [GO:0005737]; cytosol [GO:0005829]; endoplasmic reticulum membrane [GO:0005789]; extracellular exosome [GO:0070062]; extracellular space [GO:0005615]; Golgi membrane [GO:0000139]; growth cone [GO:0030426]; membrane [GO:0016020]; transport vesicle [GO:0030133]
21.6383	17.4683	NaN	11	11	11	58.6	58.6	58.6	33.232	3.4	1	P54920;M0R0Y2;M0R2M1;M0R058;M0R213;M0R027;M0R0I4;A0A087WZQ7;Q9H115;M0QZM9;M0QZN5;M0R031	P54920;M0R0Y2;M0R2M1	Alpha-soluble NSF attachment protein	NAPA	P54920	M0R0Y2			SUBCELLULAR LOCATION: Cell membrane {ECO:0000269|PubMed:15980433}; Peripheral membrane protein {ECO:0000305|PubMed:15029241}.	cytosol [GO:0005829]; extracellular exosome [GO:0070062]; glutamatergic synapse [GO:0098978]; membrane [GO:0016020]; plasma membrane [GO:0005886]; presynapse [GO:0098793]; SNARE complex [GO:0031201]; synaptobrevin 2-SNAP-25-syntaxin-1a complex [GO:0070044]
22.3526	18.6522	25.6185	2	2	2	3.8	3.8	3.8	70.728	3.8	1	P60468	P60468	Protein transport protein Sec61 subunit beta	SEC61B	P60468		1		SUBCELLULAR LOCATION: Endoplasmic reticulum membrane {ECO:0000269|PubMed:12475939, ECO:0000269|PubMed:27044890}; Single-pass membrane protein {ECO:0000255}.	cytosol [GO:0005829]; endoplasmic reticulum [GO:0005783]; endoplasmic reticulum membrane [GO:0005789]; endoplasmic reticulum quality control compartment [GO:0044322]; endoplasmic reticulum Sec complex [GO:0031205]; membrane [GO:0016020]; Sec61 translocon complex [GO:0005784]
22.2309	17.7073	NaN	10	10	9	38.2	38.2	34.2	46.153	5.7	1	P60842;J3KT12;Q14240;E7EQG2;J3KTB5;J3QLN6;J3QS69;J3QL43;J3QR64;J3KSZ0;J3QKZ9;J3KS25;J3KSN7;J3KS93;J3KT04;J3KTN0;E7EMV8;F8WE11;E9PBH4;J3QQP0;I3L3H2;P38919	P60842;J3KT12;Q14240;E7EQG2;J3KTB5;J3QLN6;J3QS69;J3QL43;J3QR64	Eukaryotic initiation factor 4A-I;Eukaryotic initiation factor 4A-II;Eukaryotic initiation factor 4A-II, N-terminally processed	EIF4A1;EIF4A2	P60842	J3KT12				cytoplasm [GO:0005737]; cytosol [GO:0005829]; eukaryotic translation initiation factor 4F complex [GO:0016281]; extracellular exosome [GO:0070062]; membrane [GO:0016020]
22.1407	20.1407	NaN	2	2	2	27.8	27.8	27.8	11.203	10.3	1	P60903	P60903	Protein S100-A10	S100A10	P60903		1			AnxA2-p11 complex [GO:1990665]; cell surface [GO:0009986]; collagen-containing extracellular matrix [GO:0062023]; cytoplasm [GO:0005737]; extracellular exosome [GO:0070062]; extracellular region [GO:0005576]; extracellular space [GO:0005615]; nuclear matrix [GO:0016363]; plasma membrane protein complex [GO:0098797]; RNA polymerase II transcription regulator complex [GO:0090575]
23.9183	20.7484	NaN	9	8	8	46.6	40.8	40.8	21.258	19.9	1	P60953;A0A590UJK8;Q5JYX0;A0A494C1M1;A0A494BZX6	P60953;A0A590UJK8	Cell division control protein 42 homolog	CDC42	P60953	A0A590UJK8			SUBCELLULAR LOCATION: Cell membrane {ECO:0000305}; Lipid-anchor {ECO:0000305}; Cytoplasmic side {ECO:0000305}. Cytoplasm, cytoskeleton, microtubule organizing center, centrosome {ECO:0000269|PubMed:15642749}. Cytoplasm, cytoskeleton, spindle {ECO:0000269|PubMed:15642749}. Midbody {ECO:0000269|PubMed:15642749}. Cell projection, dendrite {ECO:0000250|UniProtKB:P60766}. Note=Localizes to spindle dur…	apical part of cell [GO:0045177]; cell-cell junction [GO:0005911]; cytoplasm [GO:0005737]; cytoplasmic ribonucleoprotein granule [GO:0036464]; cytosol [GO:0005829]; dendritic spine [GO:0043197]; endoplasmic reticulum membrane [GO:0005789]; extracellular exosome [GO:0070062]; filopodium [GO:0030175]; focal adhesion [GO:0005925]; glutamatergic synapse [GO:0098978]; Golgi membrane [GO:0000139]; Golg…
22.7074	19.9001	25.8261	4	4	4	16.7	16.7	16.7	20.313	8.9	1	P61009	P61009	Signal peptidase complex subunit 3	SPCS3	P61009		1		SUBCELLULAR LOCATION: Endoplasmic reticulum membrane {ECO:0000250|UniProtKB:P61008}; Single-pass type II membrane protein {ECO:0000250|UniProtKB:P61008}.	endoplasmic reticulum [GO:0005783]; endoplasmic reticulum membrane [GO:0005789]; signal peptidase complex [GO:0005787]
23.6593	20.3373	NaN	6	6	6	45.9	45.9	45.9	22.127	4.1	1	P62081;B5MCP9;A0A2R8Y623	P62081;B5MCP9;A0A2R8Y623	40S ribosomal protein S7	RPS7	P62081	B5MCP9			SUBCELLULAR LOCATION: Cytoplasm, cytoskeleton, microtubule organizing center, centrosome {ECO:0000269|PubMed:14654843, ECO:0000269|PubMed:20873783}. Cytoplasm {ECO:0000269|PubMed:9687515}. Nucleus {ECO:0000269|PubMed:9687515}. Note=Although RPS7 is functional within the cytoplasm, the assembly of ribosomal subunits occurs in the nucleus. RPS7 nuclear import is mediated by IPO5/RanBP5, IPO7/RanBP7…	cytoplasm [GO:0005737]; cytosol [GO:0005829]; cytosolic ribosome [GO:0022626]; cytosolic small ribosomal subunit [GO:0022627]; focal adhesion [GO:0005925]; membrane [GO:0016020]; microtubule organizing center [GO:0005815]; nucleolus [GO:0005730]; nucleoplasm [GO:0005654]; nucleus [GO:0005634]; protein-containing complex [GO:0032991]; ribonucleoprotein complex [GO:1990904]; ribosome [GO:0005840]; …
22.3689	17.725	25.8606	22	22	22	48.4	48.4	48.4	49.184	6.1	1	P62191	P62191	26S protease regulatory subunit 4	PSMC1	P62191				SUBCELLULAR LOCATION: Cytoplasm. Nucleus. Membrane {ECO:0000305}; Lipid-anchor {ECO:0000305}.	cytosol [GO:0005829]; membrane [GO:0016020]; nucleoplasm [GO:0005654]; nucleus [GO:0005634]; proteasome accessory complex [GO:0022624]; proteasome complex [GO:0000502]; proteasome regulatory particle, base subcomplex [GO:0008540]
23.4566	20.2868	26.3225	9	9	9	51.4	51.4	51.4	24.205	15.9	1	P62241;Q5JR95	P62241;Q5JR95	40S ribosomal protein S8	RPS8	P62241	Q5JR95			SUBCELLULAR LOCATION: Cytoplasm {ECO:0000269|PubMed:17289661}. Membrane {ECO:0000305}; Lipid-anchor {ECO:0000305}. Note=Localized in cytoplasmic mRNP granules containing untranslated mRNAs.	cytoplasm [GO:0005737]; cytosol [GO:0005829]; cytosolic ribosome [GO:0022626]; cytosolic small ribosomal subunit [GO:0022627]; endoplasmic reticulum [GO:0005783]; extracellular exosome [GO:0070062]; focal adhesion [GO:0005925]; membrane [GO:0016020]; nucleoplasm [GO:0005654]; nucleus [GO:0005634]; ribonucleoprotein complex [GO:1990904]
25.2993	21.8399	27.1746	9	9	9	53.4	53.4	53.4	16.445	17.1	1	P62249;M0R210;M0R3H0;Q6IPX4;M0R1M5;M0QX76	P62249;M0R210;M0R3H0;Q6IPX4;M0R1M5	40S ribosomal protein S16	RPS16	P62249	M0R210				cytoplasm [GO:0005737]; cytosol [GO:0005829]; cytosolic ribosome [GO:0022626]; cytosolic small ribosomal subunit [GO:0022627]; extracellular exosome [GO:0070062]; focal adhesion [GO:0005925]; membrane [GO:0016020]; nucleoplasm [GO:0005654]; small ribosomal subunit [GO:0015935]; synapse [GO:0045202]
21.3296	17.2422	NaN	4	3	3	18.8	15.7	15.7	29.174	7.5	1	P62258;B4DJF2;I3L3T1;I3L0W5;K7EM20	P62258;B4DJF2;I3L3T1	14-3-3 protein epsilon	YWHAE	P62258	B4DJF2			SUBCELLULAR LOCATION: Nucleus {ECO:0000269|PubMed:12917326}. Cytoplasm {ECO:0000269|PubMed:12917326}. Melanosome {ECO:0000269|PubMed:12042314, ECO:0000269|PubMed:17081065}. Note=Identified by mass spectrometry in melanosome fractions from stage I to stage IV. {ECO:0000269|PubMed:12042314, ECO:0000269|PubMed:17081065}.	cytoplasm [GO:0005737]; cytosol [GO:0005829]; extracellular exosome [GO:0070062]; focal adhesion [GO:0005925]; melanosome [GO:0042470]; membrane [GO:0016020]; nucleus [GO:0005634]
24.3433	18.7583	26.4826	6	6	6	6.6	6.6	6.6	110.58	3.7	1	P62829;C9JD32;B9ZVP7;J3KT29;J3KTJ3	P62829;C9JD32;B9ZVP7;J3KT29	60S ribosomal protein L23	RPL23	P62829	C9JD32			SUBCELLULAR LOCATION: Cytoplasm {ECO:0000269|PubMed:23636399}.	cytoplasm [GO:0005737]; cytosol [GO:0005829]; cytosolic large ribosomal subunit [GO:0022625]; cytosolic ribosome [GO:0022626]; extracellular exosome [GO:0070062]; focal adhesion [GO:0005925]; membrane [GO:0016020]; nucleolus [GO:0005730]; nucleoplasm [GO:0005654]; protein-containing complex [GO:0032991]; ribosome [GO:0005840]; synapse [GO:0045202]
24.5014	20.1795	NaN	5	1	1	12.5	2.4	2.4	44.095	6.5	1	P62861;E9PR30	P62861	40S ribosomal protein S30	FAU	P62861				SUBCELLULAR LOCATION: [40S ribosomal protein S30]: Nucleus {ECO:0000269|PubMed:34318747}.	cytoplasm [GO:0005737]; cytosol [GO:0005829]; cytosolic ribosome [GO:0022626]; cytosolic small ribosomal subunit [GO:0022627]; extracellular space [GO:0005615]; nucleoplasm [GO:0005654]; nucleus [GO:0005634]; small ribosomal subunit [GO:0015935]
22.7146	19.3927	NaN	2	2	2	9.7	9.7	9.7	24.831	3.7	1	P62906	P62906	60S ribosomal protein L10a	RPL10A	P62906				SUBCELLULAR LOCATION: Cytoplasm {ECO:0000269|PubMed:23636399}.	cytoplasm [GO:0005737]; cytosol [GO:0005829]; cytosolic large ribosomal subunit [GO:0022625]; cytosolic ribosome [GO:0022626]; extracellular exosome [GO:0070062]; focal adhesion [GO:0005925]; membrane [GO:0016020]; nucleus [GO:0005634]; polysomal ribosome [GO:0042788]
22.2764	18.1889	NaN	2	1	1	5.8	2.7	2.7	48.764	2.7	1	P62913	P62913	60S ribosomal protein L11	RPL11	P62913				SUBCELLULAR LOCATION: Nucleus, nucleolus {ECO:0000269|PubMed:27829214}. Cytoplasm {ECO:0000250|UniProtKB:Q9CXW4}.	cytoplasm [GO:0005737]; cytosol [GO:0005829]; cytosolic large ribosomal subunit [GO:0022625]; cytosolic ribosome [GO:0022626]; extracellular exosome [GO:0070062]; membrane [GO:0016020]; nucleolus [GO:0005730]; nucleoplasm [GO:0005654]; polysomal ribosome [GO:0042788]; protein-containing complex [GO:0032991]
24.0769	20.755	NaN	4	3	3	38.8	30.3	30.3	18.012	15.2	1	P62937;F8WE65;C9J5S7;A0A7I2V5J5;A0A7I2V4V1	P62937;F8WE65;C9J5S7	Peptidyl-prolyl cis-trans isomerase A;Peptidyl-prolyl cis-trans isomerase A, N-terminally processed;Peptidyl-prolyl cis-trans isomerase	PPIA	P62937	F8WE65			SUBCELLULAR LOCATION: Cytoplasm {ECO:0000269|PubMed:26095851}. Secreted {ECO:0000269|PubMed:16527992}. Nucleus {ECO:0000269|PubMed:25678563}. Note=Secretion occurs in response to oxidative stress in vascular smooth muscle through a vesicular secretory pathway that includes Rho GTPase signaling, actin remodeling, and myosin II activation. {ECO:0000269|PubMed:16527992}.	cytoplasm [GO:0005737]; cytosol [GO:0005829]; extracellular exosome [GO:0070062]; extracellular region [GO:0005576]; extracellular space [GO:0005615]; ficolin-1-rich granule lumen [GO:1904813]; focal adhesion [GO:0005925]; intracellular membrane-bounded organelle [GO:0043231]; membrane [GO:0016020]; nucleus [GO:0005634]; protein-containing complex [GO:0032991]; secretory granule lumen [GO:0034774…
NaN	NaN	NaN	7	6	2	46.4	40.6	15.1	21.45	10.9	1	P63000	P63000	Ras-related C3 botulinum toxin substrate 1	RAC1	P63000				SUBCELLULAR LOCATION: Cell membrane {ECO:0000269|PubMed:1643658, ECO:0000269|PubMed:29074776}; Lipid-anchor {ECO:0000269|PubMed:1903399}; Cytoplasmic side {ECO:0000269|PubMed:1643658, ECO:0000269|PubMed:19948726}. Melanosome {ECO:0000269|PubMed:17081065, ECO:0000269|PubMed:19948726, ECO:0000269|PubMed:21693584}. Cytoplasm {ECO:0000269|PubMed:19948726, ECO:0000269|PubMed:29074776}. Cell projection…	cell cortex [GO:0005938]; cell projection [GO:0042995]; cytoplasm [GO:0005737]; cytoplasmic ribonucleoprotein granule [GO:0036464]; cytoplasmic vesicle [GO:0031410]; cytoskeleton [GO:0005856]; cytosol [GO:0005829]; dendritic spine [GO:0043197]; endoplasmic reticulum membrane [GO:0005789]; extracellular exosome [GO:0070062]; extrinsic component of cytoplasmic side of plasma membrane [GO:0031234]; …
23.9292	20.4698	26.7954	8	8	8	53.4	53.4	53.4	26.925	8.5	1	Q5SRQ6;P67870;A0A7I2YQ78;Q5SRQ3;N0E472;A0A0G2JM12;A0A7I2V500;N0E644;A0A7I2YQQ2;A0A0G2JM58	Q5SRQ6;P67870;A0A7I2YQ78;Q5SRQ3;N0E472;A0A0G2JM12	Casein kinase II subunit beta	CSNK2B;CSNK2B-LY6G5B-1181;CSNK2B-LY6G5B--991	Q5SRQ6	P67870				protein kinase CK2 complex [GO:0005956]
21.4322	17.9728	NaN	10	10	9	72.8	72.8	67	21.308	5.8	1	P84095	P84095	Rho-related GTP-binding protein RhoG	RHOG	P84095				SUBCELLULAR LOCATION: Cell membrane {ECO:0000305}; Lipid-anchor {ECO:0000305}; Cytoplasmic side {ECO:0000305}.	cell cortex [GO:0005938]; cell projection [GO:0042995]; cytoplasmic vesicle [GO:0031410]; cytoskeleton [GO:0005856]; cytosol [GO:0005829]; endoplasmic reticulum membrane [GO:0005789]; extracellular exosome [GO:0070062]; focal adhesion [GO:0005925]; plasma membrane [GO:0005886]; secretory granule membrane [GO:0030667]
22.2651	16.4578	23.942	17	17	17	17.9	17.9	17.9	138.2	1.6	1	P98194;H0Y9V7;B4E2Q0;Q5QNZ2;H0Y8X9;H0Y9S7;D6R9U9	P98194;H0Y9V7;B4E2Q0	Calcium-transporting ATPase type 2C member 1;Calcium-transporting ATPase	ATP2C1	P98194	H0Y9V7	1		SUBCELLULAR LOCATION: Golgi apparatus, trans-Golgi network membrane {ECO:0000269|PubMed:12707275, ECO:0000269|PubMed:14632183, ECO:0000269|PubMed:21187401}; Multi-pass membrane protein {ECO:0000255}. Golgi apparatus, Golgi stack membrane {ECO:0000269|PubMed:21187401}; Multi-pass membrane protein {ECO:0000255}. Note=During neuron differentiation, shifts from juxtanuclear Golgi position to multiple…	cis-Golgi network membrane [GO:0033106]; endoplasmic reticulum [GO:0005783]; Golgi apparatus [GO:0005794]; Golgi cisterna membrane [GO:0032580]; Golgi membrane [GO:0000139]; membrane [GO:0016020]; plasma membrane [GO:0005886]; trans-Golgi network [GO:0005802]
23.1207	19.6613	27.0819	4	4	4	25.8	25.8	25.8	27.872	9.2	1	Q01081;Q8WU68;A0A1B0GW87;M0QYK5;M0R2N4	Q01081;Q8WU68	Splicing factor U2AF 35 kDa subunit;Splicing factor U2AF 26 kDa subunit	U2AF1;U2AF1L4	Q01081	Q8WU68			SUBCELLULAR LOCATION: Nucleus {ECO:0000269|PubMed:15096518}. Nucleus speckle {ECO:0000269|PubMed:15096518, ECO:0000269|PubMed:25311244}.	Cajal body [GO:0015030]; catalytic step 2 spliceosome [GO:0071013]; nuclear speck [GO:0016607]; nucleoplasm [GO:0005654]; spliceosomal complex [GO:0005681]; U2AF complex [GO:0089701]
29.169	24.3617	NaN	6	6	6	15.4	15.4	15.4	53.879	2.2	1	Q02818;C9JBD3;C9J3C1;C9JKZ2;H7BZI1	Q02818	Nucleobindin-1	NUCB1	Q02818			Y	SUBCELLULAR LOCATION: Golgi apparatus, cis-Golgi network membrane {ECO:0000250|UniProtKB:Q63083}; Peripheral membrane protein {ECO:0000250|UniProtKB:Q63083}; Lumenal side {ECO:0000250|UniProtKB:Q63083}. Cytoplasm {ECO:0000250|UniProtKB:Q63083}. Secreted {ECO:0000250|UniProtKB:Q63083}. Note=A small fraction of the protein may be cytoplasmic. {ECO:0000250|UniProtKB:Q63083}.	endoplasmic reticulum lumen [GO:0005788]; endoplasmic reticulum-Golgi intermediate compartment [GO:0005793]; extracellular exosome [GO:0070062]; extracellular space [GO:0005615]; Golgi apparatus [GO:0005794]; membrane [GO:0016020]
23.0525	20.7306	NaN	3	3	3	21.7	21.7	21.7	16.691	8.6	1	Q04941	Q04941	Proteolipid protein 2	PLP2	Q04941		4		SUBCELLULAR LOCATION: Membrane; Multi-pass membrane protein.	endoplasmic reticulum [GO:0005783]; endoplasmic reticulum membrane [GO:0005789]; membrane [GO:0016020]; plasma membrane [GO:0005886]
19.0177	15.1108	NaN	8	8	8	28.1	28.1	28.1	28.723	4.4	1	Q06323;H0YKK6;H0YLU2	Q06323	Proteasome activator complex subunit 1	PSME1	Q06323					cytoplasm [GO:0005737]; cytosol [GO:0005829]; extracellular exosome [GO:0070062]; nucleoplasm [GO:0005654]; proteasome activator complex [GO:0008537]; proteasome complex [GO:0000502]
23.0365	17.2599	23.4911	37	37	37	64.1	64.1	64.1	66.022	7.5	1	Q07065	Q07065	Cytoskeleton-associated protein 4	CKAP4	Q07065		1		SUBCELLULAR LOCATION: Endoplasmic reticulum membrane {ECO:0000269|PubMed:18296695, ECO:0000269|PubMed:19144824}; Single-pass type II membrane protein. Cell membrane {ECO:0000269|PubMed:18296695, ECO:0000269|PubMed:19144824}; Single-pass type II membrane protein. Cytoplasm, cytoskeleton. Cytoplasm, perinuclear region. Note=Translocates to the perinuclear region upon APF-stimulation.	azurophil granule membrane [GO:0035577]; cytoskeleton [GO:0005856]; endoplasmic reticulum [GO:0005783]; endoplasmic reticulum lumen [GO:0005788]; endoplasmic reticulum membrane [GO:0005789]; extracellular exosome [GO:0070062]; lamellar body [GO:0042599]; lipid droplet [GO:0005811]; membrane [GO:0016020]; perinuclear region of cytoplasm [GO:0048471]; plasma membrane [GO:0005886]; rough endoplasmic…
23.3203	15.8039	NaN	2	2	2	3.6	3.6	3.6	99.986	3.6	1	Q08554	Q08554	Desmocollin-1	DSC1	Q08554		1	Y	SUBCELLULAR LOCATION: Cell membrane; Single-pass type I membrane protein. Cell junction, desmosome.	cell-cell junction [GO:0005911]; cornified envelope [GO:0001533]; desmosome [GO:0030057]; extracellular exosome [GO:0070062]; ficolin-1-rich granule membrane [GO:0101003]; gap junction [GO:0005921]; membrane [GO:0016020]; plasma membrane [GO:0005886]
24.5371	20.7297	NaN	4	4	3	18.4	18.4	16.5	47.655	3.3	1	Q09028;H0YEU5;H0YCT5;H0YF10;H0YDK2;E9PNS2;E9PIC4;E9PNS6	Q09028;H0YEU5;H0YCT5;H0YF10;H0YDK2	Histone-binding protein RBBP4	RBBP4	Q09028	H0YEU5			SUBCELLULAR LOCATION: Nucleus {ECO:0000269|PubMed:10220405, ECO:0000269|PubMed:10866654, ECO:0000269|PubMed:14609955, ECO:0000269|PubMed:20523938, ECO:0000269|PubMed:28977666, ECO:0000269|PubMed:29499137, ECO:0000269|PubMed:30026490, ECO:0000269|PubMed:33283408, ECO:0000269|PubMed:8858152}. Chromosome, telomere {ECO:0000269|PubMed:30045876}. Note=Localizes to chromatin as part of the PRC2 complex…	ATPase complex [GO:1904949]; CAF-1 complex [GO:0033186]; chromatin [GO:0000785]; chromosome, telomeric region [GO:0000781]; cytosol [GO:0005829]; ESC/E(Z) complex [GO:0035098]; histone deacetylase complex [GO:0000118]; nucleoplasm [GO:0005654]; nucleus [GO:0005634]; NuRD complex [GO:0016581]; NURF complex [GO:0016589]; protein-containing complex [GO:0032991]; Sin3 complex [GO:0016580]
NaN	NaN	NaN	6	6	6	6.4	6.4	6.4	160.88	0.7	1	Q10570;A0A087X101	Q10570	Cleavage and polyadenylation specificity factor subunit 1	CPSF1	Q10570				SUBCELLULAR LOCATION: Nucleus, nucleoplasm.	mRNA cleavage and polyadenylation specificity factor complex [GO:0005847]; nucleoplasm [GO:0005654]; nucleus [GO:0005634]
25.1257	19.051	26.6017	36	36	36	54.5	54.5	54.5	100.2	4.8	1	Q13200;H7C1H2;C9JPC0;H7C2Q3;F8WBS8	Q13200	26S proteasome non-ATPase regulatory subunit 2	PSMD2	Q13200		1			cytosol [GO:0005829]; extracellular exosome [GO:0070062]; extracellular region [GO:0005576]; ficolin-1-rich granule lumen [GO:1904813]; membrane [GO:0016020]; nucleoplasm [GO:0005654]; nucleus [GO:0005634]; proteasome accessory complex [GO:0022624]; proteasome complex [GO:0000502]; proteasome regulatory particle [GO:0005838]; proteasome regulatory particle, base subcomplex [GO:0008540]; proteasom…
20.3708	16.0489	NaN	12	12	11	49.8	49.8	46.6	71.456	5.5	1	Q13409;E7EQL5;E9PGG1;E7EUM4;E7ERR6;E7ERH4;E7ET01;E7ETL8;E7EQU2;E7ESD3;E7EMU4;E7EV09;E7EU01	Q13409	Cytoplasmic dynein 1 intermediate chain 2	DYNC1I2	Q13409				SUBCELLULAR LOCATION: Cytoplasm, cytoskeleton {ECO:0000305|PubMed:36071160}. Cytoplasm {ECO:0000250|UniProtKB:O88487}. Note=Detected in the cytoplasm of pachytene spermatocytes. Localizes to the manchette in elongating spermatids. {ECO:0000250|UniProtKB:O88487}.	centrosome [GO:0005813]; cytoplasm [GO:0005737]; cytoplasmic dynein complex [GO:0005868]; cytosol [GO:0005829]; dynein complex [GO:0030286]; microtubule [GO:0005874]; vesicle [GO:0031982]
NaN	NaN	NaN	2	2	2	2.5	2.5	2.5	116.99	0.9	1	Q13523	Q13523	Serine/threonine-protein kinase PRP4 homolog	PRPF4B	Q13523				SUBCELLULAR LOCATION: Nucleus.	catalytic step 2 spliceosome [GO:0071013]; chromosome [GO:0005694]; nuclear speck [GO:0016607]; nucleus [GO:0005634]
20.9319	15.4083	NaN	4	4	4	8.4	8.4	8.4	122.29	1.3	1	Q14126;A0A804HJQ3;J3KSI6;A0A804HIA2;A0A804HLK9;A0A804HJ09	Q14126	Desmoglein-2	DSG2	Q14126		1	Y	SUBCELLULAR LOCATION: Cell membrane {ECO:0000269|PubMed:31402609}; Single-pass type I membrane protein. Cell junction, desmosome {ECO:0000269|PubMed:31402609}.	cell junction [GO:0030054]; cell surface [GO:0009986]; cell-cell junction [GO:0005911]; cornified envelope [GO:0001533]; desmosome [GO:0030057]; extracellular exosome [GO:0070062]; intercalated disc [GO:0014704]; intracellular membrane-bounded organelle [GO:0043231]; plasma membrane [GO:0005886]
20.7152	13.4769	NaN	14	7	7	5.9	3.9	3.9	291.02	1.1	1	Q14315	Q14315	Filamin-C	FLNC	Q14315				SUBCELLULAR LOCATION: Cytoplasm {ECO:0000269|PubMed:11038172, ECO:0000269|PubMed:25351925}. Membrane {ECO:0000269|PubMed:11038172}; Peripheral membrane protein {ECO:0000269|PubMed:11038172}. Cytoplasm, cytoskeleton {ECO:0000269|PubMed:11038172}. Cytoplasm, myofibril, sarcomere, Z line {ECO:0000269|PubMed:11038172}. Note=A small amount localizes at membranes. In striated muscle cells, it predomina…	costamere [GO:0043034]; cytoplasm [GO:0005737]; cytoskeleton [GO:0005856]; cytosol [GO:0005829]; focal adhesion [GO:0005925]; plasma membrane [GO:0005886]; sarcolemma [GO:0042383]; Z disc [GO:0030018]
21.0973	16.705	NaN	7	7	7	14.5	14.5	14.5	78.365	1.6	1	Q14444;E9PLA9;G3V153	Q14444;E9PLA9;G3V153	Caprin-1	CAPRIN1	Q14444	E9PLA9			SUBCELLULAR LOCATION: Cytoplasm, cytosol {ECO:0000269|PubMed:28733330}. Cell projection, dendrite {ECO:0000250|UniProtKB:Q5M9G3}. Cell projection, lamellipodium {ECO:0000269|PubMed:28733330}. Note=Associated with RNA granules. At the leading edge of migrating fibroblasts, colocalizes with DDX3X (PubMed:28733330). {ECO:0000269|PubMed:28733330}.	cell leading edge [GO:0031252]; cytoplasm [GO:0005737]; cytoplasmic stress granule [GO:0010494]; cytosol [GO:0005829]; dendrite [GO:0030425]; glutamatergic synapse [GO:0098978]; lamellipodium [GO:0030027]; membrane [GO:0016020]; P-body [GO:0000932]; postsynapse [GO:0098794]
20.823	16.4307	22.6193	17	17	16	51.1	51.1	47.2	39.393	7.6	1	Q14558;B4DP31;C9J168;C9JNQ3;C9JUN4;C9JKT9	Q14558;B4DP31	Phosphoribosyl pyrophosphate synthase-associated protein 1	PRPSAP1	Q14558	B4DP31				cytoplasm [GO:0005737]; ribose phosphate diphosphokinase complex [GO:0002189]
21.6615	17.8542	NaN	8	8	8	42.8	42.8	42.8	34.833	4	1	Q15006;E5RGJ2;H0YAS9	Q15006	ER membrane protein complex subunit 2	EMC2	Q15006				SUBCELLULAR LOCATION: Endoplasmic reticulum membrane {ECO:0000269|PubMed:22119785}; Peripheral membrane protein {ECO:0000269|PubMed:32439656, ECO:0000269|PubMed:32459176}; Cytoplasmic side {ECO:0000269|PubMed:22119785, ECO:0000269|PubMed:32439656}. Note=May also localize to the nuclear envelope. {ECO:0000250|UniProtKB:Q9CRD2}.	cytoplasm [GO:0005737]; EMC complex [GO:0072546]; endoplasmic reticulum [GO:0005783]; endoplasmic reticulum membrane [GO:0005789]; extrinsic component of endoplasmic reticulum membrane [GO:0042406]
23.2747	18.6308	26.9195	15	15	15	35	35	35	45.531	8.7	1	Q15008;C9J7B7;C9J0E9;H7C531	Q15008	26S proteasome non-ATPase regulatory subunit 6	PSMD6	Q15008					cytosol [GO:0005829]; extracellular region [GO:0005576]; ficolin-1-rich granule lumen [GO:1904813]; nucleoplasm [GO:0005654]; proteasome accessory complex [GO:0022624]; proteasome complex [GO:0000502]; proteasome regulatory particle [GO:0005838]; secretory granule lumen [GO:0034774]
19.3923	15.3923	NaN	6	6	6	15.9	15.9	15.9	46.9	2.7	1	Q15018	Q15018	BRISC complex subunit Abro1	FAM175B	Q15018				SUBCELLULAR LOCATION: Cytoplasm {ECO:0000269|PubMed:20656690, ECO:0000269|PubMed:21195082, ECO:0000269|PubMed:21282113, ECO:0000269|PubMed:22974638, ECO:0000269|PubMed:24075985, ECO:0000269|PubMed:25283148}. Nucleus {ECO:0000269|PubMed:21282113, ECO:0000269|PubMed:22974638, ECO:0000269|PubMed:24075985, ECO:0000269|PubMed:25283148}. Cytoplasm, cytoskeleton, spindle pole {ECO:0000269|PubMed:2619566…	BRISC complex [GO:0070552]; cytoplasm [GO:0005737]; cytosol [GO:0005829]; microtubule [GO:0005874]; nucleus [GO:0005634]; spindle pole [GO:0000922]
22.1237	18.0362	NaN	1	1	1	3.2	3.2	3.2	48.121	3.2	1	Q15084	Q15084	Protein disulfide-isomerase A6	PDIA6	Q15084			Y	SUBCELLULAR LOCATION: Endoplasmic reticulum lumen {ECO:0000269|PubMed:15466936}. Cell membrane {ECO:0000269|PubMed:15466936}. Melanosome {ECO:0000269|PubMed:12643545, ECO:0000269|PubMed:17081065}. Note=Identified by mass spectrometry in melanosome fractions from stage I to stage IV (PubMed:12643545). {ECO:0000269|PubMed:12643545}.	cytosol [GO:0005829]; endoplasmic reticulum [GO:0005783]; endoplasmic reticulum chaperone complex [GO:0034663]; endoplasmic reticulum lumen [GO:0005788]; endoplasmic reticulum membrane [GO:0005789]; endoplasmic reticulum-Golgi intermediate compartment [GO:0005793]; extracellular exosome [GO:0070062]; extracellular space [GO:0005615]; melanosome [GO:0042470]; plasma membrane [GO:0005886]
22.212	17.0025	NaN	2	1	1	3.4	1.6	1.6	93.227	1.6	1	Q15427	Q15427	Splicing factor 3B subunit 4	SF3B4	Q15427				SUBCELLULAR LOCATION: Nucleus {ECO:0000269|PubMed:27720643, ECO:0000269|PubMed:28541300}.	nucleoplasm [GO:0005654]; nucleus [GO:0005634]; spliceosomal complex [GO:0005681]; U12-type spliceosomal complex [GO:0005689]; U2 snRNP [GO:0005686]; U2-type precatalytic spliceosome [GO:0071005]; U2-type spliceosomal complex [GO:0005684]
22.0326	17.7847	NaN	13	13	13	47.8	47.8	47.8	37.413	3.9	1	Q15599;H3BN50;H3BQS0;H3BUQ9;H3BMF5	Q15599	Na(+)/H(+) exchange regulatory cofactor NHE-RF2	SLC9A3R2	Q15599				SUBCELLULAR LOCATION: Endomembrane system {ECO:0000269|PubMed:9054412}; Peripheral membrane protein {ECO:0000269|PubMed:9054412}. Nucleus {ECO:0000269|PubMed:9054412}. Apical cell membrane {ECO:0000250}. Note=Localizes with EZR and PODXL at the apical cell membrane of glomerular epithelium cells and the sides of the food processes (By similarity). Nuclear, in a punctate pattern. {ECO:0000250}.	apical plasma membrane [GO:0016324]; endomembrane system [GO:0012505]; extracellular exosome [GO:0070062]; focal adhesion [GO:0005925]; nucleus [GO:0005634]; plasma membrane [GO:0005886]
22.6061	19.7766	25.9254	8	8	4	65	65	29	11.309	28	1	Q15836	Q15836	Vesicle-associated membrane protein 3	VAMP3	Q15836		1		SUBCELLULAR LOCATION: Early endosome membrane {ECO:0000269|PubMed:23353890}; Single-pass type IV membrane protein {ECO:0000255}. Recycling endosome membrane {ECO:0000269|PubMed:23353890}; Single-pass type I membrane protein {ECO:0000255}. Synapse, synaptosome {ECO:0000305}.	cell surface [GO:0009986]; clathrin-coated endocytic vesicle membrane [GO:0030669]; clathrin-coated vesicle [GO:0030136]; cytosol [GO:0005829]; early endosome membrane [GO:0031901]; intracellular membrane-bounded organelle [GO:0043231]; membrane [GO:0016020]; neuron projection [GO:0043005]; perinuclear region of cytoplasm [GO:0048471]; phagocytic vesicle membrane [GO:0030670]; plasma membrane [GO…
24.6549	17.4935	27.3121	5	4	1	5.5	4.6	1.1	121.55	3.2	1	Q1XH10;A0A6Q8PFW6;K7EIR9;H3BRX3;H0YF29;A0A3B3IS27	Q1XH10;A0A6Q8PFW6;K7EIR9;H3BRX3;H0YF29	SKI/DACH domain-containing protein 1	SKIDA1;ZNF227;FANCA;C8orf82	Q1XH10	A0A6Q8PFW6	1
21.1106	15.1323	NaN	2	2	2	3.6	3.6	3.6	89.252	3.6	1	Q32MZ4	Q32MZ4	Leucine-rich repeat flightless-interacting protein 1	LRRFIP1	Q32MZ4				SUBCELLULAR LOCATION: Nucleus. Cytoplasm.	cytoplasm [GO:0005737]; cytoskeleton [GO:0005856]; cytosol [GO:0005829]; nucleus [GO:0005634]; plasma membrane [GO:0005886]
22.5098	17.0179	NaN	5	5	5	3.5	3.5	3.5	146.31	0.6	1	Q5T8P6	Q5T8P6	RNA-binding protein 26	RBM26	Q5T8P6					nucleus [GO:0005634]
21.3127	16.6689	NaN	11	1	0	18.8	2.1	0	71.312	8.7	1	Q5TBG5;Q5SPM2;A0A0B4J1T6;F5H3P1;E5RFV8;A0A590UJF3	Q5TBG5;Q5SPM2;A0A0B4J1T6;F5H3P1;E5RFV8;A0A590UJF3	Proteasome subunit beta type	PSMB7;HLA-A;CBWD1;OXGR1;RAD21	Q5TBG5	Q5SPM2			SUBCELLULAR LOCATION: Cytoplasm {ECO:0000256|RuleBase:RU004203}. Nucleus {ECO:0000256|RuleBase:RU004203}.	cytoplasm [GO:0005737]; nucleus [GO:0005634]; proteasome core complex [GO:0005839]
26.6939	21.9935	29.5378	7	7	7	19.3	19.3	19.3	53.354	4.4	1	Q6NUK1;A0A3B3IU96	Q6NUK1	Calcium-binding mitochondrial carrier protein SCaMC-1	SLC25A24	Q6NUK1				SUBCELLULAR LOCATION: Mitochondrion inner membrane {ECO:0000269|PubMed:15054102, ECO:0000269|PubMed:15123600, ECO:0000269|PubMed:22015608}; Multi-pass membrane protein {ECO:0000269|PubMed:15054102, ECO:0000269|PubMed:15123600, ECO:0000269|PubMed:22015608}.	membrane [GO:0016020]; mitochondrial inner membrane [GO:0005743]; mitochondrion [GO:0005739]
23.2638	17.9063	24.1833	21	15	15	29.2	22.2	22.2	96.591	5.4	1	Q6PGN9;E9PNB6;A0A1B0GX62;A0A804HL76	Q6PGN9;E9PNB6;A0A1B0GX62	Proline/serine-rich coiled-coil protein 1	PSRC1;RBL1	Q6PGN9	E9PNB6			SUBCELLULAR LOCATION: Cytoplasm. Cytoplasm, cytoskeleton, spindle. Cytoplasm, cytoskeleton, spindle pole. Note=Detected at the mitotic spindle and spindle poles. Diffusely distributed throughout the cell during interphase.	cytoplasm [GO:0005737]; cytosol [GO:0005829]; microtubule cytoskeleton [GO:0015630]; midbody [GO:0030496]; nucleoplasm [GO:0005654]; spindle [GO:0005819]; spindle pole [GO:0000922]
23.1933	17.043	25.9753	5	5	5	14.8	14.8	14.8	66.526	7.2	1	Q6UN15;A0A0B4J203;H0Y8P7	Q6UN15;A0A0B4J203	Pre-mRNA 3-end-processing factor FIP1	FIP1L1	Q6UN15	A0A0B4J203			SUBCELLULAR LOCATION: Nucleus.	cytosol [GO:0005829]; mRNA cleavage and polyadenylation specificity factor complex [GO:0005847]; nucleoplasm [GO:0005654]
20.1407	14.4128	NaN	2	2	2	4.4	4.4	4.4	102	0.9	1	Q7KZF4;H7C597	Q7KZF4;H7C597	Staphylococcal nuclease domain-containing protein 1	SND1	Q7KZF4	H7C597			SUBCELLULAR LOCATION: Cytoplasm {ECO:0000269|PubMed:14508492, ECO:0000269|PubMed:17081065}. Nucleus {ECO:0000269|PubMed:12234934, ECO:0000269|PubMed:14508492, ECO:0000269|PubMed:17081065, ECO:0000269|PubMed:7651391}. Melanosome {ECO:0000269|PubMed:17081065}. Note=In IL-4 stimulated cells colocalizes with STAT6 in the nucleus (PubMed:12234934). Identified by mass spectrometry in melanosome fractio…	cytosol [GO:0005829]; dense body [GO:0097433]; extracellular exosome [GO:0070062]; melanosome [GO:0042470]; membrane [GO:0016020]; nucleus [GO:0005634]; RISC complex [GO:0016442]
20.9692	18.1618	NaN	3	3	3	44.7	44.7	44.7	9.638	28.2	1	Q7Z4G1;B0QZ40	Q7Z4G1;B0QZ40	COMM domain-containing protein 6	COMMD6	Q7Z4G1	B0QZ40			SUBCELLULAR LOCATION: Nucleus {ECO:0000269|PubMed:16573520, ECO:0000269|PubMed:21778237}. Cytoplasm {ECO:0000269|PubMed:16573520}.	cytoplasm [GO:0005737]; nucleus [GO:0005634]
23.2219	17.5495	NaN	8	5	5	5	3.3	3.3	115.9	1.9	1	Q86Y22;H3BN72;H3BNV9;Q86WV2;H3BPG0	Q86Y22;H3BN72;H3BNV9;Q86WV2;H3BPG0	Collagen alpha-1(XXIII) chain	COL23A1;COX4I1	Q86Y22	H3BN72	1		SUBCELLULAR LOCATION: Cell membrane {ECO:0000250}; Single-pass type II membrane protein {ECO:0000250}; Extracellular side {ECO:0000250}.	cell surface [GO:0009986]; collagen trimer [GO:0005581]; collagen-containing extracellular matrix [GO:0062023]; endoplasmic reticulum lumen [GO:0005788]; extracellular matrix [GO:0031012]; extracellular space [GO:0005615]; plasma membrane [GO:0005886]
NaN	NaN	NaN	1	1	1	1.6	1.6	1.6	119.81	1.6	1	Q86Z14	Q86Z14	Beta-klotho	KLB	Q86Z14		1		SUBCELLULAR LOCATION: Cell membrane {ECO:0000305}; Single-pass type III membrane protein {ECO:0000305}.	plasma membrane [GO:0005886]
20.676	14.3009	NaN	11	11	11	9.1	9.1	9.1	209.79	0.9	1	Q8IZ73;B1AZ06;G3XA98;S4R3U3;H7C3X0;A0A1B0GUP2	Q8IZ73;B1AZ06	RNA pseudouridylate synthase domain-containing protein 2	RPUSD2;TLR5	Q8IZ73	B1AZ06
20.2783	14.6345	NaN	23	23	23	35.9	35.9	35.9	102.9	1.5	1	Q8N163;H0YB24;G3V119;E5RHJ4;H0YC69;E5RFJ3;H0YC58;A0A087X2B6;E5RGU7	Q8N163;H0YB24;G3V119	Cell cycle and apoptosis regulator protein 2	CCAR2	Q8N163	H0YB24			SUBCELLULAR LOCATION: Nucleus {ECO:0000269|PubMed:18445686, ECO:0000269|PubMed:20074560, ECO:0000269|PubMed:20160719, ECO:0000269|PubMed:23352644, ECO:0000269|PubMed:24824780, ECO:0000269|PubMed:24962073, ECO:0000269|PubMed:25661920}. Cytoplasm {ECO:0000269|PubMed:20160719, ECO:0000269|PubMed:24824780}. Cytoplasm, cytoskeleton, spindle {ECO:0000269|PubMed:18445686}. Note=Recruited to chromatin, p…	chromatin [GO:0000785]; cytoplasm [GO:0005737]; DBIRD complex [GO:0044609]; mitochondrial matrix [GO:0005759]; nucleoplasm [GO:0005654]; nucleus [GO:0005634]; spindle [GO:0005819]
20.2156	16.7562	NaN	5	5	5	28.4	28.4	28.4	19.856	9.5	1	Q8N183;A0A7I2YQX2	Q8N183	Mimitin, mitochondrial	NDUFAF2	Q8N183				SUBCELLULAR LOCATION: Mitochondrion {ECO:0000269|PubMed:15774466}.	mitochondrial inner membrane [GO:0005743]; mitochondrion [GO:0005739]
22.325	14.3082	24.6508	35	35	24	8	8	5.6	685.59	0.2	1	Q8N300;R4GN95;G3V1A0;A0A0A0MSX9;M0R1K6;J3KR24;M0QYW3;A0A0D9SGK3;Q6PL43;D6RA97;S4R405	Q8N300;R4GN95;G3V1A0;A0A0A0MSX9;M0R1K6;J3KR24;M0QYW3;A0A0D9SGK3;Q6PL43;D6RA97	Coiled-coil domain-containing protein 23	CCDC23;CLUL1;TRAPPC4;IARS;ZNF320;PGLYRP2;RNF215;TMEM44;RNF212	Q8N300	R4GN95			SUBCELLULAR LOCATION: Cytoplasm {ECO:0000250|UniProtKB:Q99LQ4}. Secreted {ECO:0000250|UniProtKB:Q99LQ4}. Cytoplasm, cytoskeleton {ECO:0000269|PubMed:31235911}. Note=Detected both intracellularly and extracellularly (By similarity). Within cells, localizes mainly to the apical part of the cell (By similarity). {ECO:0000250|UniProtKB:Q99LQ4}.	apical part of cell [GO:0045177]; cytoplasm [GO:0005737]; cytoskeleton [GO:0005856]; extracellular region [GO:0005576]
21.8569	16.129	NaN	22	22	22	23.5	23.5	23.5	124.66	2.1	1	Q8N8S7;A0A6Q8PHH1	Q8N8S7	Protein enabled homolog	ENAH	Q8N8S7				SUBCELLULAR LOCATION: Cytoplasm. Cytoplasm, cytoskeleton {ECO:0000250}. Cell projection, lamellipodium {ECO:0000250}. Cell projection, filopodium {ECO:0000250}. Synapse {ECO:0000250}. Cell junction, focal adhesion. Note=Targeted to the leading edge of lamellipodia and filopodia by MRL family members. Colocalizes at filopodial tips with a number of other proteins including vinculin and zyxlin. Col…	cell junction [GO:0030054]; cytoskeleton [GO:0005856]; cytosol [GO:0005829]; filopodium [GO:0030175]; focal adhesion [GO:0005925]; lamellipodium [GO:0030027]; plasma membrane [GO:0005886]; synapse [GO:0045202]
23.434	17.6299	25.6017	4	4	4	13	13	13	47.628	6	1	Q8NBS9	Q8NBS9	Thioredoxin domain-containing protein 5	TXNDC5	Q8NBS9			Y	SUBCELLULAR LOCATION: Endoplasmic reticulum lumen {ECO:0000250|UniProtKB:Q91W90, ECO:0000255|PROSITE-ProRule:PRU10138}.	azurophil granule lumen [GO:0035578]; endoplasmic reticulum [GO:0005783]; endoplasmic reticulum lumen [GO:0005788]; extracellular exosome [GO:0070062]; extracellular region [GO:0005576]; lysosomal lumen [GO:0043202]
NaN	NaN	NaN	1	1	1	2.5	2.5	2.5	65.471	2.5	1	Q8NHP8	Q8NHP8	Putative phospholipase B-like 2;Putative phospholipase B-like 2 32 kDa form;Putative phospholipase B-like 2 45 kDa form	PLBD2	Q8NHP8			Y	SUBCELLULAR LOCATION: Lysosome lumen {ECO:0000269|PubMed:17105447}.	extracellular exosome [GO:0070062]; extracellular region [GO:0005576]; lysosomal lumen [GO:0043202]
22.4449	17.1595	NaN	3	3	3	6.4	6.4	6.4	93.483	1.8	1	Q8WXA3;H0YD93	Q8WXA3	RUN and FYVE domain-containing protein 2	RUFY2	Q8WXA3				SUBCELLULAR LOCATION: Nucleus {ECO:0000250}.	cytoplasm [GO:0005737]; endosome [GO:0005768]; nucleus [GO:0005634]
20.1951	14.7689	NaN	3	3	3	5.2	5.2	5.2	106.11	1.4	1	Q8WXD0;A0A2R9YJI8	Q8WXD0	Relaxin receptor 2	RXFP2	Q8WXD0		9		SUBCELLULAR LOCATION: Cell membrane; Multi-pass membrane protein.	plasma membrane [GO:0005886]
22.001	18.3005	24.0086	10	10	10	46.7	46.7	46.7	24.68	11.5	1	Q92520;C9JP35;C9JMN4	Q92520	Protein FAM3C	FAM3C	Q92520			Y	SUBCELLULAR LOCATION: Secreted {ECO:0000250}. Cytoplasmic vesicle {ECO:0000269|PubMed:16959614}. Note=Cytoplasmic in some cancer cells.	extracellular exosome [GO:0070062]; extracellular region [GO:0005576]; extracellular space [GO:0005615]; Golgi apparatus [GO:0005794]; platelet dense granule lumen [GO:0031089]
NaN	NaN	NaN	2	2	2	15.5	15.5	15.5	22.487	8.5	1	Q92522	Q92522	Histone H1x	H1FX	Q92522				SUBCELLULAR LOCATION: Nucleus. Chromosome.	nucleolus [GO:0005730]; nucleoplasm [GO:0005654]; nucleosome [GO:0000786]; nucleus [GO:0005634]
23.1834	17.8258	NaN	13	13	9	20.5	20.5	13.6	102.35	1.2	1	Q92973;A0A7P0TBF0;A0A7P0Z4D3;A0A7P0T944;A0A7P0T9C0;S4R398;E7EW37	Q92973;A0A7P0TBF0;A0A7P0Z4D3;A0A7P0T944;A0A7P0T9C0	Transportin-1	TNPO1	Q92973	A0A7P0TBF0			SUBCELLULAR LOCATION: Cytoplasm. Nucleus.	cilium [GO:0005929]; cytoplasm [GO:0005737]; cytosol [GO:0005829]; extracellular exosome [GO:0070062]; nucleus [GO:0005634]
20.6178	15.8105	NaN	6	6	6	13.4	13.4	13.4	83.365	2.7	1	Q96BU1;Q5SZ64	Q96BU1;Q5SZ64	S100P-binding protein	S100PBP;SF3B4	Q96BU1	Q5SZ64			SUBCELLULAR LOCATION: Nucleus {ECO:0000269|PubMed:15632002}. Note=Colocalizes with S100P in the nucleus. {ECO:0000269|PubMed:15632002}.	cytosol [GO:0005829]; nuclear speck [GO:0016607]; nucleus [GO:0005634]
22.0461	16.5543	NaN	3	3	3	3.3	3.3	3.3	98.836	1.2	1	Q96C34	Q96C34	RUN domain-containing protein 1	RUNDC1	Q96C34
NaN	NaN	NaN	1	1	1	12.1	12.1	12.1	12.498	12.1	1	Q96DA6	Q96DA6	Mitochondrial import inner membrane translocase subunit TIM14	DNAJC19	Q96DA6			Y	SUBCELLULAR LOCATION: Mitochondrion inner membrane {ECO:0000305|PubMed:12592411}; Single-pass membrane protein {ECO:0000305|PubMed:12592411}; Matrix side {ECO:0000250|UniProtKB:Q9CQV7}.	inner mitochondrial membrane protein complex [GO:0098800]; matrix side of mitochondrial inner membrane [GO:0099617]; membrane [GO:0016020]; mitochondrial inner membrane [GO:0005743]; mitochondrion [GO:0005739]; PAM complex, Tim23 associated import motor [GO:0001405]; protein-containing complex [GO:0032991]; TIM23 mitochondrial import inner membrane translocase complex [GO:0005744]
NaN	NaN	NaN	1	1	1	1.6	1.6	1.6	117.01	1.6	1	Q96KR1	Q96KR1	Zinc finger RNA-binding protein	ZFR	Q96KR1				SUBCELLULAR LOCATION: Nucleus {ECO:0000250}. Cytoplasm {ECO:0000250}. Cytoplasmic granule {ECO:0000250}. Chromosome {ECO:0000250}. Note=Associated with chromosome foci in meiotic cells. Localizes in somatodendritic compartment of primary hippocampal neurons. Colocalizes with STAU2 in several cytosolic RNA granules (By similarity). {ECO:0000250}.	chromosome [GO:0005694]; cytoplasm [GO:0005737]; nucleus [GO:0005634]
NaN	NaN	NaN	2	2	2	5.2	5.2	5.2	34.801	2.6	1	Q96MM3;H0YJV7;O15391;P25490	Q96MM3;H0YJV7;O15391;P25490	Zinc finger protein 42 homolog;Transcription factor YY2;Transcriptional repressor protein YY1	ZFP42;YY1;YY2	Q96MM3	H0YJV7			SUBCELLULAR LOCATION: Nucleus {ECO:0000250}.	cytoplasm [GO:0005737]; PcG protein complex [GO:0031519]; transcription regulator complex [GO:0005667]
21.604	15.9602	NaN	1	1	1	1.1	1.1	1.1	125.37	1.1	1	Q96P44	Q96P44	Collagen alpha-1(XXI) chain	COL21A1	Q96P44			Y	SUBCELLULAR LOCATION: Secreted, extracellular space, extracellular matrix {ECO:0000269|PubMed:11863369}. Cytoplasm {ECO:0000269|PubMed:11863369}. Note=Found in the extracellular matrix component of blood vessel walls and in the cytoplasm of cultured human aortic smooth muscle.	collagen trimer [GO:0005581]; collagen-containing extracellular matrix [GO:0062023]; cytosol [GO:0005829]; endoplasmic reticulum lumen [GO:0005788]; extracellular region [GO:0005576]; extracellular space [GO:0005615]
22.4638	19.0044	NaN	1	1	1	8.8	8.8	8.8	22.655	8.8	1	Q9BRP8	Q9BRP8	Partner of Y14 and mago	WIBG	Q9BRP8				SUBCELLULAR LOCATION: Cytoplasm {ECO:0000269|PubMed:14968132, ECO:0000269|PubMed:18026120}. Nucleus, nucleolus {ECO:0000269|PubMed:14968132}. Nucleus, nucleoplasm {ECO:0000269|PubMed:14968132}. Note=Shuttles between the nucleus and the cytoplasm (PubMed:14968132). Nuclear export is mediated by XPO1/CRM1 (PubMed:14968132). {ECO:0000269|PubMed:14968132}.	cell junction [GO:0030054]; cytoplasm [GO:0005737]; cytosol [GO:0005829]; exon-exon junction complex [GO:0035145]; nucleolus [GO:0005730]; nucleoplasm [GO:0005654]
20.6642	17.4943	NaN	1	1	1	7.6	7.6	7.6	20.35	7.6	1	Q9BU61	Q9BU61	NADH dehydrogenase [ubiquinone] 1 alpha subcomplex assembly factor 3	NDUFAF3	Q9BU61				SUBCELLULAR LOCATION: Nucleus {ECO:0000250}. Mitochondrion inner membrane {ECO:0000269|PubMed:19463981}.	mitochondrial inner membrane [GO:0005743]; nucleus [GO:0005634]
22.6278	18.8204	25.5871	11	11	10	32.3	32.3	32.3	27.277	14.9	1	Q9BVK6	Q9BVK6	Transmembrane emp24 domain-containing protein 9	TMED9	Q9BVK6		2		SUBCELLULAR LOCATION: Endoplasmic reticulum membrane; Single-pass type I membrane protein. Golgi apparatus, cis-Golgi network membrane; Single-pass type I membrane protein. Endoplasmic reticulum-Golgi intermediate compartment membrane; Single-pass type I membrane protein. Golgi apparatus, trans-Golgi network membrane {ECO:0000250}; Single-pass type I membrane protein {ECO:0000250}. Note=Cycles be…	COPII-coated ER to Golgi transport vesicle [GO:0030134]; endoplasmic reticulum [GO:0005783]; endoplasmic reticulum membrane [GO:0005789]; endoplasmic reticulum-Golgi intermediate compartment [GO:0005793]; endoplasmic reticulum-Golgi intermediate compartment membrane [GO:0033116]; extracellular exosome [GO:0070062]; Golgi apparatus [GO:0005794]; Golgi membrane [GO:0000139]; synaptic vesicle [GO:00…
21.8982	16.4387	NaN	18	18	18	24.5	24.5	24.5	100.67	1.1	1	Q9BXP5;H7C3A1;H7C1K0;A0A0A0MSP6	Q9BXP5;H7C3A1	Serrate RNA effector molecule homolog	SRRT	Q9BXP5	H7C3A1			SUBCELLULAR LOCATION: Nucleus, nucleoplasm {ECO:0000250}. Cytoplasm {ECO:0000250}. Note=Predominantly nuclear. Shuttles between the nucleus and the cytoplasm in a CRM1-dependent way (By similarity). {ECO:0000250}.	cytoplasm [GO:0005737]; nuclear body [GO:0016604]; nucleoplasm [GO:0005654]; protein-containing complex [GO:0032991]; ribonucleoprotein complex [GO:1990904]
23.8324	19.0775	27.2725	6	6	6	12.2	12.2	12.2	84.066	3.1	1	Q9C0C6	Q9C0C6	CLOCK-interacting pacemaker	CIPC	Q9C0C6				SUBCELLULAR LOCATION: Nucleus {ECO:0000269|PubMed:26657846}. Cytoplasm, cytosol {ECO:0000269|PubMed:26657846}. Note=Predominantly localizes to the nucleus, where it co-localizes with CLOCK. At the G1/S boundary, partially translocated to the cytosol. {ECO:0000250|UniProtKB:Q8R0W1, ECO:0000269|PubMed:26657846}.	cytosol [GO:0005829]; nucleolus [GO:0005730]; nucleoplasm [GO:0005654]; nucleus [GO:0005634]
21.983	15.4438	NaN	3	3	3	2.1	2.1	2.1	214.8	0.7	1	Q9H0A0;A0A494BZT8;A0A087WV29	Q9H0A0;A0A494BZT8	N-acetyltransferase 10	NAT10	Q9H0A0	A0A494BZT8	1		SUBCELLULAR LOCATION: Nucleus, nucleolus {ECO:0000255|HAMAP-Rule:MF_03211, ECO:0000269|PubMed:12429849, ECO:0000269|PubMed:14592445, ECO:0000269|PubMed:19303003, ECO:0000269|PubMed:24786082, ECO:0000269|PubMed:25653167, ECO:0000269|PubMed:30165671}. Midbody {ECO:0000255|HAMAP-Rule:MF_03211, ECO:0000269|PubMed:19303003}. Note=Nucleolar in interphase and redistributes to the perichromosomal layer a…	chromosome, telomeric region [GO:0000781]; membrane [GO:0016020]; midbody [GO:0030496]; nucleolus [GO:0005730]; nucleoplasm [GO:0005654]; nucleus [GO:0005634]; telomerase holoenzyme complex [GO:0005697]
21.3786	15.8241	NaN	4	4	4	6.8	6.8	6.8	108.58	1.3	1	Q9H0D6	Q9H0D6	5-3 exoribonuclease 2	XRN2	Q9H0D6				SUBCELLULAR LOCATION: Nucleus, nucleolus {ECO:0000269|PubMed:12429849}.	aggresome [GO:0016235]; membrane [GO:0016020]; nucleolus [GO:0005730]; nucleoplasm [GO:0005654]; nucleus [GO:0005634]
21.7747	16.2511	NaN	13	13	12	16.4	16.4	15.8	147.24	1.5	1	Q9H1Q7;Q8IU65;B4DE93;E9PQ68;K9J7I2;E9PLC6;H0YE81;E9PPR0;E9PQP1;E9PMX3;E9PPD6;E9PPS5;E9PJL9;H0YD04	Q9H1Q7;Q8IU65;B4DE93	PC-esterase domain-containing protein 1A	PCED1A;DNAH8;NDUFV1	Q9H1Q7	Q8IU65
NaN	NaN	NaN	4	4	3	7.9	7.9	5.9	61.174	2.8	1	Q9H223	Q9H223	EH domain-containing protein 4	EHD4	Q9H223				SUBCELLULAR LOCATION: Early endosome membrane {ECO:0000269|PubMed:18331452}; Peripheral membrane protein {ECO:0000305}; Cytoplasmic side {ECO:0000305}. Recycling endosome membrane {ECO:0000269|PubMed:18331452}; Peripheral membrane protein {ECO:0000305}; Cytoplasmic side {ECO:0000305}. Cell membrane {ECO:0000250|UniProtKB:Q9EQP2}; Peripheral membrane protein {ECO:0000305}; Cytoplasmic side {ECO:00…	early endosome [GO:0005769]; early endosome membrane [GO:0031901]; endocytic vesicle [GO:0030139]; endoplasmic reticulum [GO:0005783]; extracellular exosome [GO:0070062]; intracellular membrane-bounded organelle [GO:0043231]; membrane [GO:0016020]; nucleus [GO:0005634]; perinuclear region of cytoplasm [GO:0048471]; plasma membrane [GO:0005886]; recycling endosome membrane [GO:0055038]
23.9081	18.4808	24.7405	43	41	41	37	35.9	35.9	102.46	5.4	1	Q9H633;C9JCI4;A6PW58	Q9H633	Ribonuclease P protein subunit p21	RPP21	Q9H633				SUBCELLULAR LOCATION: Nucleus, nucleolus {ECO:0000269|PubMed:11497433}.	multimeric ribonuclease P complex [GO:0030681]; nucleolar ribonuclease P complex [GO:0005655]; nucleoplasm [GO:0005654]
21.0305	15.5386	NaN	3	3	3	4.9	4.9	4.9	96.622	1.8	1	Q9H8M5	Q9H8M5	Metal transporter CNNM2	CNNM2	Q9H8M5		4		SUBCELLULAR LOCATION: Cell membrane {ECO:0000250}; Multi-pass membrane protein {ECO:0000250}.	basolateral plasma membrane [GO:0016323]; intracellular membrane-bounded organelle [GO:0043231]; plasma membrane [GO:0005886]
NaN	NaN	NaN	4	4	4	41.5	41.5	41.5	15.521	17.6	1	Q9NS69	Q9NS69	Mitochondrial import receptor subunit TOM22 homolog	TOMM22	Q9NS69		1		SUBCELLULAR LOCATION: Mitochondrion outer membrane {ECO:0000269|PubMed:10982837}; Single-pass membrane protein {ECO:0000269|PubMed:10982837}.	membrane [GO:0016020]; mitochondrial outer membrane [GO:0005741]; mitochondrial outer membrane translocase complex [GO:0005742]; mitochondrion [GO:0005739]
NaN	NaN	NaN	10	10	10	22.9	22.9	22.9	66.115	1.5	1	Q9NSD9	Q9NSD9	Phenylalanine--tRNA ligase beta subunit	FARSB	Q9NSD9				SUBCELLULAR LOCATION: Cytoplasm {ECO:0000305|PubMed:29573043}.	cytoplasm [GO:0005737]; cytosol [GO:0005829]; membrane [GO:0016020]; phenylalanine-tRNA ligase complex [GO:0009328]
22.9181	14.7785	NaN	4	4	4	1.1	1.1	1.1	632.81	0.2	1	Q9NU22;Q5T795	Q9NU22;Q5T795	Midasin	MDN1	Q9NU22	Q5T795			SUBCELLULAR LOCATION: Nucleus, nucleolus {ECO:0000269|PubMed:22002106}. Nucleus, nucleoplasm {ECO:0000269|PubMed:26601951}. Cytoplasm {ECO:0000269|PubMed:26601951}.	cytosol [GO:0005829]; intermediate filament cytoskeleton [GO:0045111]; membrane [GO:0016020]; nucleolus [GO:0005730]; nucleoplasm [GO:0005654]; nucleus [GO:0005634]; preribosome, large subunit precursor [GO:0030687]
21.1901	17.7307	NaN	6	6	6	34.3	34.3	34.3	27.626	4.1	1	Q9NX40;D6RG39;D6RIT9;D6R918;D6RBC5;D6RDI5;D6RA54;D6RC55;D6RDK6;D6RBN5;D6RF07;D6RI08;D6RDK1;D6RIV2;D6R9T5	Q9NX40;D6RG39;D6RIT9;D6R918;D6RBC5;D6RDI5;D6RA54;D6RC55;D6RDK6;D6RBN5	OCIA domain-containing protein 1	OCIAD1	Q9NX40	D6RG39			SUBCELLULAR LOCATION: Endosome {ECO:0000250|UniProtKB:Q9CRD0}.	endosome [GO:0005768]; Golgi apparatus [GO:0005794]; lysosome [GO:0005764]; membrane [GO:0016020]
21.8538	17.947	NaN	3	3	3	12.9	12.9	12.9	41.945	2.4	1	Q9P0J7;C9J3I2	Q9P0J7	E3 ubiquitin-protein ligase KCMF1	KCMF1	Q9P0J7					cytosol [GO:0005829]; extracellular region [GO:0005576]; ficolin-1-rich granule lumen [GO:1904813]; plasma membrane [GO:0005886]; synapse [GO:0045202]
22.7715	15.8032	22.864	51	51	51	47.2	47.2	47.2	152.45	3.4	1	Q9P2E9;A0A087WVV2;F8W7S5;A0A087WU26;V9GY78	Q9P2E9;A0A087WVV2;F8W7S5	Ribosome-binding protein 1	RRBP1	Q9P2E9	A0A087WVV2	1		SUBCELLULAR LOCATION: Endoplasmic reticulum membrane {ECO:0000250}; Single-pass type III membrane protein {ECO:0000250}.	endoplasmic reticulum [GO:0005783]; endoplasmic reticulum membrane [GO:0005789]; membrane [GO:0016020]; ribosome [GO:0005840]
21.9377	17.9377	NaN	10	10	10	34.1	34.1	34.1	40.513	4.5	1	Q9UBS4;H7C2Y5	Q9UBS4;H7C2Y5	DnaJ homolog subfamily B member 11	DNAJB11	Q9UBS4	H7C2Y5		Y	SUBCELLULAR LOCATION: Endoplasmic reticulum lumen {ECO:0000269|PubMed:10827079, ECO:0000269|PubMed:15195998, ECO:0000269|PubMed:15525676, ECO:0000269|PubMed:15544163}. Note=Associated with the ER membrane in a C-terminally epitope-tagged construct.	chaperone complex [GO:0101031]; endoplasmic reticulum [GO:0005783]; endoplasmic reticulum chaperone complex [GO:0034663]; endoplasmic reticulum lumen [GO:0005788]; extracellular space [GO:0005615]; membrane [GO:0016020]; nucleus [GO:0005634]
22.0917	16.6994	24.2755	21	21	7	52.7	52.7	26.1	65.401	3.6	1	Q9UHD8;K7ER14;K7EJ51;K7ENL0;K7ER34;K7EJV0;K7EPY1	Q9UHD8	Septin-9	2023-09-09	Q9UHD8				SUBCELLULAR LOCATION: Cytoplasm, cytoskeleton {ECO:0000269|PubMed:17546647, ECO:0000269|PubMed:17922164}. Note=In an epithelial cell line, concentrates at cell-cell contact areas. After TGF-beta1 treatment and induction of epithelial to mesenchymal transition, colocalizes partly with actin stress fibers. During bacterial infection, displays a collar shape structure next to actin at the pole of in…	actin cytoskeleton [GO:0015629]; axoneme [GO:0005930]; cell division site [GO:0032153]; cytoplasm [GO:0005737]; microtubule [GO:0005874]; microtubule cytoskeleton [GO:0015630]; non-motile cilium [GO:0097730]; perinuclear region of cytoplasm [GO:0048471]; septin complex [GO:0031105]; septin ring [GO:0005940]; stress fiber [GO:0001725]
21.7437	16.2518	25.3857	13	13	13	17.3	17.3	17.3	108.46	2.6	1	Q9UHK0;H0YGC4	Q9UHK0;H0YGC4	Nuclear fragile X mental retardation-interacting protein 1	NUFIP1;RIC1	Q9UHK0	H0YGC4			SUBCELLULAR LOCATION: Nucleus {ECO:0000269|PubMed:10556305}. Note=Distributed in the nucleus in a dot-like pattern.	fibrillar center [GO:0001650]; nuclear matrix [GO:0016363]; nucleolus [GO:0005730]; nucleoplasm [GO:0005654]; nucleus [GO:0005634]; perichromatin fibrils [GO:0005726]; pre-snoRNP complex [GO:0070761]; presynaptic active zone [GO:0048786]; protein-containing complex [GO:0032991]; transcription elongation factor complex [GO:0008023]
NaN	NaN	NaN	7	7	7	8.2	8.2	8.2	117.35	1.9	1	Q9UIQ6	Q9UIQ6	Leucyl-cystinyl aminopeptidase;Leucyl-cystinyl aminopeptidase, pregnancy serum form	LNPEP	Q9UIQ6		1		SUBCELLULAR LOCATION: Cell membrane {ECO:0000269|PubMed:11389728}; Single-pass type II membrane protein {ECO:0000269|PubMed:11389728}. Note=In brain only the membrane-bound form is found. The protein resides in intracellular vesicles together with GLUT4 and can then translocate to the cell surface in response to insulin and/or oxytocin. Localization may be determined by dileucine internalization …	cytoplasm [GO:0005737]; cytoplasmic vesicle membrane [GO:0030659]; cytosol [GO:0005829]; early endosome lumen [GO:0031905]; extracellular region [GO:0005576]; lysosomal membrane [GO:0005765]; membrane [GO:0016020]; perinuclear region of cytoplasm [GO:0048471]; plasma membrane [GO:0005886]
20.7374	17.0369	NaN	6	6	6	39.1	39.1	39.1	24.347	4.4	1	Q9UL25	Q9UL25	Ras-related protein Rab-21	RAB21	Q9UL25				SUBCELLULAR LOCATION: Endoplasmic reticulum membrane {ECO:0000269|PubMed:10887961}; Lipid-anchor {ECO:0000305}. Golgi apparatus, trans-Golgi network {ECO:0000269|PubMed:19745841}. Golgi apparatus membrane {ECO:0000305}. Early endosome membrane {ECO:0000269|PubMed:16525121, ECO:0000269|PubMed:25648148}. Cytoplasmic vesicle membrane {ECO:0000269|PubMed:10887961}. Cleavage furrow {ECO:0000269|PubMed…	axon cytoplasm [GO:1904115]; cleavage furrow [GO:0032154]; cytoplasmic side of early endosome membrane [GO:0098559]; cytoplasmic side of plasma membrane [GO:0009898]; cytosol [GO:0005829]; early endosome [GO:0005769]; early endosome membrane [GO:0031901]; endomembrane system [GO:0012505]; endoplasmic reticulum membrane [GO:0005789]; endosome [GO:0005768]; extracellular exosome [GO:0070062]; focal…
NaN	NaN	NaN	3	3	3	9.8	9.8	9.8	32.992	4.9	1	Q9ULR0;H0YA89;A8MVI5	Q9ULR0	Pre-mRNA-splicing factor ISY1 homolog	ISY1	Q9ULR0				SUBCELLULAR LOCATION: Nucleus {ECO:0000269|PubMed:11991638, ECO:0000269|PubMed:25599396, ECO:0000269|PubMed:29301961}.	catalytic step 2 spliceosome [GO:0071013]; nucleoplasm [GO:0005654]; nucleus [GO:0005634]; post-mRNA release spliceosomal complex [GO:0071014]; post-spliceosomal complex [GO:0071020]; Prp19 complex [GO:0000974]; U2-type catalytic step 1 spliceosome [GO:0071006]
23.7389	19.0385	25.4261	25	25	25	71.5	71.5	71.5	42.945	7.2	1	Q9UNM6;A0A087WUL9;J3KNQ3;E9PL38;H0YD73;E9PQG3;E9PPD2	Q9UNM6;A0A087WUL9;J3KNQ3;E9PL38;H0YD73	26S proteasome non-ATPase regulatory subunit 13	PSMD13	Q9UNM6	A0A087WUL9				cytosol [GO:0005829]; extracellular region [GO:0005576]; ficolin-1-rich granule lumen [GO:1904813]; membrane [GO:0016020]; nucleoplasm [GO:0005654]; nucleus [GO:0005634]; proteasome accessory complex [GO:0022624]; proteasome complex [GO:0000502]; proteasome regulatory particle [GO:0005838]; proteasome regulatory particle, lid subcomplex [GO:0008541]; secretory granule lumen [GO:0034774]
21.2344	15.7109	NaN	11	10	8	13.5	12.9	10.5	120.65	1.7	1	Q9UP95;I3L4N6;I3L1N8	Q9UP95;I3L4N6	Solute carrier family 12 member 4	SLC12A4	Q9UP95	I3L4N6	14		SUBCELLULAR LOCATION: Membrane {ECO:0000269|PubMed:10913127}; Multi-pass membrane protein {ECO:0000255}.	lysosomal membrane [GO:0005765]; membrane [GO:0016020]; plasma membrane [GO:0005886]; synapse [GO:0045202]
21.0583	16.5988	NaN	1	1	1	4.6	4.6	4.6	43.786	4.6	1	Q9UQ80	Q9UQ80	Proliferation-associated protein 2G4	PA2G4	Q9UQ80				SUBCELLULAR LOCATION: [Isoform 1]: Cytoplasm {ECO:0000269|PubMed:16832058, ECO:0000269|PubMed:19037095}. Nucleus, nucleolus {ECO:0000269|PubMed:16832058, ECO:0000269|PubMed:19037095}. Note=Translocates to the nucleus upon treatment with HRG. Phosphorylation at Ser-361 by PKC/PRKCD regulates its nucleolar localization. {ECO:0000269|PubMed:16832058}.; SUBCELLULAR LOCATION: [Isoform 2]: Cytoplasm {E…	azurophil granule lumen [GO:0035578]; cytoplasm [GO:0005737]; extracellular exosome [GO:0070062]; extracellular region [GO:0005576]; membrane [GO:0016020]; nucleolus [GO:0005730]; nucleus [GO:0005634]; ribonucleoprotein complex [GO:1990904]
21.9288	16.7588	NaN	3	3	3	3.5	3.5	3.5	99.319	1.1	1	Q9Y2P5	Q9Y2P5	Bile acyl-CoA synthetase	SLC27A5	Q9Y2P5		3	Y	SUBCELLULAR LOCATION: Endoplasmic reticulum membrane {ECO:0000269|PubMed:10479480}; Multi-pass membrane protein {ECO:0000255}. Microsome {ECO:0000250|UniProtKB:Q9ES38}. Cell membrane {ECO:0000250|UniProtKB:Q4LDG0}; Multi-pass membrane protein {ECO:0000255}.	basal plasma membrane [GO:0009925]; endoplasmic reticulum [GO:0005783]; endoplasmic reticulum membrane [GO:0005789]; protein-containing complex [GO:0032991]
22.2298	16.9034	24.61	9	9	9	44.6	44.6	44.6	38.438	12	1	Q9Y3F4;H0YH33	Q9Y3F4	Serine-threonine kinase receptor-associated protein	STRAP	Q9Y3F4				SUBCELLULAR LOCATION: Cytoplasm. Nucleus. Note=Localized predominantly in the cytoplasm but also found in the nucleus.	cytoplasm [GO:0005737]; cytosol [GO:0005829]; nucleus [GO:0005634]; SMN complex [GO:0032797]; SMN-Sm protein complex [GO:0034719]
21.0317	16.4468	NaN	16	16	16	56.6	56.6	56.6	55.21	2.2	1	Q9Y3I0	Q9Y3I0	tRNA-splicing ligase RtcB homolog	RTCB	Q9Y3I0				SUBCELLULAR LOCATION: Nucleus {ECO:0000269|PubMed:24608264}. Cytoplasm {ECO:0000255|HAMAP-Rule:MF_03144, ECO:0000269|PubMed:24608264}. Note=Enters into the nucleus in case of active transcription while it accumulates in cytosol when transcription level is low. {ECO:0000269|PubMed:24608264}.	cytoplasm [GO:0005737]; cytosol [GO:0005829]; endoplasmic reticulum membrane [GO:0005789]; intracellular membrane-bounded organelle [GO:0043231]; nuclear envelope [GO:0005635]; nucleoplasm [GO:0005654]; nucleus [GO:0005634]; tRNA-splicing ligase complex [GO:0072669]
21.6605	18.0756	NaN	4	4	3	26.2	26.2	20.2	20.745	4.9	1	Q9Y3L5;C9JWH9	Q9Y3L5;C9JWH9	Ras-related protein Rap-2c	RAP2C;EIF4G1	Q9Y3L5	C9JWH9			SUBCELLULAR LOCATION: Cytoplasm {ECO:0000269|PubMed:17447155}. Recycling endosome membrane {ECO:0000250}; Lipid-anchor {ECO:0000250}; Cytoplasmic side {ECO:0000250}.	bicellular tight junction [GO:0005923]; cell-cell contact zone [GO:0044291]; cytoplasm [GO:0005737]; cytosol [GO:0005829]; extracellular exosome [GO:0070062]; plasma membrane [GO:0005886]; recycling endosome membrane [GO:0055038]; tertiary granule membrane [GO:0070821]
22.4033	18.0109	NaN	2	2	1	4	4	2.8	67.798	1.2	1	Q9Y535	Q9Y535	DNA-directed RNA polymerase III subunit RPC8	POLR3H	Q9Y535				SUBCELLULAR LOCATION: Nucleus.	centrosome [GO:0005813]; cytosol [GO:0005829]; intracellular membrane-bounded organelle [GO:0043231]; nucleoplasm [GO:0005654]; RNA polymerase III complex [GO:0005666]
22.8517	19.8517	NaN	1	1	1	10.9	10.9	10.9	19.889	10.9	1	Q9Y5S9	Q9Y5S9	RNA-binding protein 8A	RBM8A	Q9Y5S9				SUBCELLULAR LOCATION: Nucleus {ECO:0000269|PubMed:11030346, ECO:0000269|PubMed:19324961, ECO:0000269|PubMed:28502770, ECO:0000269|PubMed:29301961}. Nucleus speckle {ECO:0000269|PubMed:11030346, ECO:0000269|PubMed:19324961}. Cytoplasm {ECO:0000269|PubMed:11030346, ECO:0000269|PubMed:19324961}. Note=Nucleocytoplasmic shuttling protein (PubMed:11030346). Travels to the cytoplasm as part of the exon …	catalytic step 2 spliceosome [GO:0071013]; cytoplasm [GO:0005737]; cytosol [GO:0005829]; dendrite [GO:0030425]; exon-exon junction complex [GO:0035145]; exon-exon junction subcomplex mago-y14 [GO:1990501]; neuronal cell body [GO:0043025]; nuclear speck [GO:0016607]; nucleoplasm [GO:0005654]; nucleus [GO:0005634]; U2-type catalytic step 1 spliceosome [GO:0071006]
24.8785	20.6306	NaN	3	3	0	10.3	10.3	0	51.04	3	1	X6RDN0	X6RDN0		BEX2	X6RDN0
